# Supplementary material for: Sleep pressure modulates single-neuron synapse number in zebrafish
Source: Nature. 2024 May 1;629(8012):639–45. doi: 10.1038/s41586-024-07367-3 (PMC11096099; doi:10.1038/s41586-024-07367-3)
Supplement: Supplementary file 3 — A list of all statistical tests performed in this study, with associated figure panels. [file 41586_2024_7367_MOESM3_ESM.xlsx]

## Sheet: Figure Stats
Figure	Data	Stats	Correction	Normality?	Confirm Equal variance or Spericity
Figure1g	Puncta raw	rm_ANOVA	N/A	Y	Y
Figure1h	Puncta Δ%	rm_ANOVA	N/A	Y	Y
Figure1h	Puncta Δ%	Mixed ANOVA	N/A	Y	Y
		posthoc pairwise test, 2-tailed	FDR Benjamini-Hochberg	Y	Y
Figure1i	Intensity ratio	rm_ANOVA	N/A	Y	Y
Figure1j	Intensity Δ%	rm_ANOVA	N/A	Y	Y
Figure1j	Intensity Δ%	Mixed ANOVA	N/A	Y	Y
		posthoc pairwise test, 2-tailed	FDR Benjamini-Hochberg	Y	Y
Figure2g	Puncta Δ x LL	Mixed ANOVA	N/A	Y	Y
		posthoc pairwise test, 1-tailed	FDR Benjamini-Hochberg	Y	Y
Figure2g	Puncta Δ within Subtypes	Mixed ANOVA	N/A	Y	Y
		posthoc pairwise test, 1-tailed	FDR Benjamini-Hochberg	Y	Y
Figure3b	Puncta/hr	Mixed ANOVA	N/A	Y	Y
		posthoc pairwise test, 2-tailed	FDR Benjamini-Hochberg	Y	Y
Figure3e	Puncta/hr	Mixed ANOVA	N/A	Y	Y
		posthoc pairwise test, 2-tailed	FDR Benjamini-Hochberg	Y	Y
Figure3h	Puncta Δ	Student's T, 1-tailed	N/A	Y	Y
Figure3h	Puncta Δ	Student's T, 1-tailed	N/A	Y	Y
Figure4c left	sleep/hr	Kruskal-Wallis	N/A	N	Y
		Posthoc Dunn's	Bonferronni	N	Y
Figure4c right	sleep/hr	ANOVA	N/A	Y	Y
Figure4d left	Puncta/hr	Kruskal-Wallis	N/A	N	Y
		Posthoc Dunn's	Bonferronni	N	Y
Figure4d right	sleep/hr	ANOVA	N/A	Y	Y
ExtFig1d,h	Colocalization count	Chi Square	N/A
ExtFig 4b	Puncta raw	rm_ANOVA	Greenhouse-Geisser	Y	N
ExtFig 4c	Puncta Δ%	rm_ANOVA	N/A	Y	Y
ExtFig 4g,h	puncta, Intensity Δ%	ANOVA	N/A	Y	Y
ExtFig6b	Intensity Δ%	Mixed ANOVA	N/A	Y	Y
		posthoc pairwise test, 2-tailed	FDR Benjamini-Hochberg	Y	Y
ExtFig6c	Intensity Δ% vs LL	Mixed ANOVA	N/A	Y	Y
		posthoc pairwise test, 1-tailed	FDR Benjamini-Hochberg	Y	Y
ExtFig7b	Sleep amount	Kruskal-Wallis	N/A	N	Y
ExtFig7b	Average sleep bout	Kruskal-Wallis	N/A	N	Y
ExtFig7e	Puncta/Intensity Δ%	rm_ANOVA	N/A	Y	Y
ExtFig8a	Normalized sleep amount	ANOVA	N/A	Y	Y
	Normalized average sleep bout	ANOVA	N/A	Y	Y
ExtFig 8c	Puncta Δ%	Mixed ANOVA	N/A	Y	Y
		posthoc pairwise test, 1-tailed	FDR Benjamini-Hochberg	Y	Y
ExtFig 8d	Puncta/hr	Mixed ANOVA	N/A	Y	Y
		posthoc pairwise test, 1-tailed	FDR Benjamini-Hochberg	Y	Y
ExtFig 8e	Sleeper per hr	Mixed ANOVA	N/A	Y	Y
ExtFig 9c	Sleep latency	Kruskal-Wallis	N/A	N	Y
ExtFig 9e	Sleep parameters	Dunnett's Test	N/A	Y	Y
ExtFig 10a left	Average activity	Kruskal-Wallis	N/A	N	Y
		Posthoc Dunn's	Bonferronni	N	Y
ExtFig 10a right	Average activity	ANOVA	N/A	Y	Y
ExtFig 10b left	Average sleep bout	Kruskal-Wallis	N/A	N	Y
		Posthoc Dunn's	Bonferronni	N	Y
ExtFig 10b right	Average sleep bout	Kruskal-Wallis	N/A	N	Y
ExtFig 10c left	Puncta Δ%	Kruskal-Wallis	N/A	N	Y
		Posthoc Dunn's	Bonferronni	N	Y
ExtFig 10c right	Puncta Δ%	ANOVA	N/A	Y	Y
