# Supplementary material for: Sleep pressure modulates single-neuron synapse number in zebrafish
Source: Nature. 2024 May 1;629(8012):639–45. doi: 10.1038/s41586-024-07367-3 (PMC11096099; doi:10.1038/s41586-024-07367-3)
Supplement: Supplementary file 6 — Source Data Figs. 1–4 and Source Data Extended Data Figs. 1, 2 and 4–10 [file 41586_2024_7367_MOESM6_ESM.zip]

Archive with 53 entries (53 files):
- CODE_FINAL/~$Ext Figure5.xlsx
- CODE_FINAL/Ext Figure 10d.py
- CODE_FINAL/Ext Figure 8b.py
- CODE_FINAL/Ext Figure 8c.py
- CODE_FINAL/Ext Figure 8d.py
- CODE_FINAL/Ext Figure 8e.py
- CODE_FINAL/Ext Figure 8f.py
- CODE_FINAL/Ext Figure 8g.py
- CODE_FINAL/Ext Figure1.py
- CODE_FINAL/Ext Figure1.xlsx
- CODE_FINAL/Ext Figure10abc.py
- CODE_FINAL/Ext Figure10d.xlsx
- CODE_FINAL/Ext Figure1c.py
- CODE_FINAL/Ext Figure2a.py
- CODE_FINAL/Ext Figure2cd.py
- CODE_FINAL/Ext Figure4.xlsx
- CODE_FINAL/Ext Figure4be.py
- CODE_FINAL/Ext Figure4gh.py
- CODE_FINAL/Ext Figure5.xlsx
- CODE_FINAL/Ext Figure5a.py
- CODE_FINAL/Ext Figure5c.py
- CODE_FINAL/Ext Figure5d-f.py
- CODE_FINAL/Ext Figure5g-j.py
- CODE_FINAL/Ext Figure6.py
- CODE_FINAL/Ext Figure6.xlsx
- CODE_FINAL/Ext Figure7_part2.xlsx
- CODE_FINAL/Ext Figure7bc.py
- CODE_FINAL/Ext Figure7bc.xlsx
- CODE_FINAL/Ext Figure7e.py
- CODE_FINAL/Ext Figure7f.py
- CODE_FINAL/Ext Figure8.xlsx
- CODE_FINAL/Ext Figure8a.py
- CODE_FINAL/Ext Figure9.xlsx
- CODE_FINAL/Ext Figure9c.py
- CODE_FINAL/Ext Figure9de.py
- CODE_FINAL/Ext_Figure4.py
- CODE_FINAL/ExtFigure2.xlsx
- CODE_FINAL/Figure_3b.py
- CODE_FINAL/Figure_3e.py
- CODE_FINAL/Figure1.xlsx
- CODE_FINAL/Figure1d.py
- CODE_FINAL/Figure1f.py
- CODE_FINAL/Figure1g-j.py
- CODE_FINAL/Figure2.xlsx
- CODE_FINAL/Figure2c.py
- CODE_FINAL/Figure2d-g.py
- CODE_FINAL/Figure3.xlsx
- CODE_FINAL/Figure3c_extfig8g.py
- CODE_FINAL/Figure3d.py
- CODE_FINAL/Figure3h.py
- CODE_FINAL/Figure4.py
- CODE_FINAL/Figure4.xlsx
- CODE_FINAL/MAX_20190125_PK2mnx_MGUK_2dpf_1.5h_acetone.xlsx
