# Supplementary material for: Sleep pressure modulates single-neuron synapse number in zebrafish
Source: Nature. 2024 May 1;629(8012):639–45. doi: 10.1038/s41586-024-07367-3 (PMC11096099; doi:10.1038/s41586-024-07367-3)
Supplement: Supplementary file 6 — Source Data Figs. 1–4 and Source Data Extended Data Figs. 1, 2 and 4–10 [file 41586_2024_7367_MOESM6_ESM.zip › CODE_FINAL/Ext Figure1.xlsx]

## Sheet: 1e
Puncta_ID	spotsdiff	coloc	Delta_GFP	Delta_MGUK	FWHM_GFP	FWHM_MGUK
1	0.24	TRUE	0.560169	0.216789	0.730767	0.177156
2	0	TRUE	0.526329	0.20225	0.930065	1.11091
3	0	TRUE	0.647255	0.204357	0.794738	0.818113
4	0	TRUE	0.403791	0.187971	0.811964	1.03341
5	0.13	TRUE	0.276118	0.115803	0.606513	0.250971
6	0.25	TRUE	0.31495	0.174117	1.21548	0.163623
7	0.12	TRUE	0.423737	0.160899	0.118104	1.14167
8	0.25	TRUE	0.557078	0.258039	0.671714	0.723384
9	0.24	TRUE	0.36334	0.122879	0.688937	0.637267
10	0.24	TRUE	0.235672	0.113552	0.701239	1.09861
11	0.12	TRUE	0.287491	0.179752	0.546228	0.620043
12	0.36	TRUE	0.334327	0.094112	0.783668	0.639729
13	0.12	TRUE	0.341104	0.173847	0.636038	0.392449
14	0.37	TRUE	0.340797	0.140813	0.572066	0.202991
15	0.24	TRUE	0.170734	0.148157	0.378916	0.365384
16	0.37	TRUE	0.327224	0.153536	1.0088	0.639729
17	0.24	TRUE	0.4	0.161157	0.546228	0.560991
18	0.14	TRUE	0.603416	0.2563	0.458624	0.779661
19	0.29	TRUE	0.676392	0.34828	0.644939	0.795425
20	0.14	TRUE	0.894722	0.202519	0.708001	0.950212
21	0.29	TRUE	0.52402	0.279744	1.0964	0.666437
22	0.28	TRUE	0.601592	0.418511	0.464356	0.687935
23	0.14	TRUE	0.667157	0.373451	0.601945	0.673605
24	0.28	TRUE	0.412471	0.404694	0.428527	0.167685
25	0.14	TRUE	0.287255	0.201327	nan	nan
26	0.14	TRUE	0.62251	0.235275	1.60805	1.57652
27	0.14	TRUE	0.271029	0.215482	1.07204	0.804027
28	0	TRUE	0.556098	0.23428	0.687936	0.687936
29	0.28	TRUE	0.796298	0.587676	0.799725	0.95451
30	0	TRUE	0.522824	0.396569	1.05484	0.75673
31	0.28	TRUE	0.224133	0.211368	0.484422	0.894318
32	0.14	TRUE	0.348449	0.167622	0.782529	0.180584
33	0.28	TRUE	0.430196	0.170354	0.415629	0.659273
34	0.14	TRUE	0.340863	0.28208	0.530285	0.429961
35	0.28	TRUE	0.359127	0.35508	0.646375	0.725202
36	0.57	TRUE	0.413843	0.276881	0.580445	0.365466
37	0	TRUE	0.592549	0.280825	0.619143	0.733799
38	0.28	TRUE	0.311196	0.144898	0.520253	0.551784
39	0.15	TRUE	0.28838	0.133492	0.609111	0.584747
40	0	TRUE	0.242798	0.18014	0.540317	1.39737
41	0.28	TRUE	0.502776	0.32879	0.871386	0.710868
42	0.28	TRUE	0.393226	0.162309	0.394131	0.536019
43	0.28	TRUE	0.616271	0.208011	0.968844	0.186316
44	0.15	TRUE	0.407729	0.220217	0.536018	0.487289
45	0.28	TRUE	0.340132	0.17343	0.838423	0.68937
46	0.43	TRUE	0.259517	0.197257	0.931581	1.08063
47	0.14	TRUE	0.602706	0.215234	1.19386	0.998942
48	0.14	TRUE	0.266176	0.238677	0.619142	0.653539
49	0.14	TRUE	0.26768	0.279483	0.756732	0.677906
50	0.14	TRUE	0.338412	0.156465	0.653539	0.825522
51	0.41	TRUE	0.484314	0.31094	0.487834	0.656699
52	0.11	TRUE	0.586604	0.223404	0.617089	0.533699
53	0.31	TRUE	0.513725	0.243351	0.412783	0.650446
54	0.1	TRUE	0.343694	0.221566	0.637936	0.619173
55	0	TRUE	0.372149	0.287234	0.364833	0.52536
56	0	TRUE	0.663796	0.436936	0.79221	0.7526
57	0.31	TRUE	0.489216	0.307534	0.30646	0.554547
58	0	TRUE	0.620588	0.374335	0.938141	0.13134
59	0.11	TRUE	0.585941	0.289729	0.86309	0.769276
60	0	TRUE	0.541737	0.293218	0.6567	0.802633
61	0.31	TRUE	0.520588	0.303191	0.975667	0.0938141
62	0.31	TRUE	0.623788	0.282186	0.61292	0.321053
63	0.21	TRUE	0.62549	0.3106	0.408613	0.04378
64	0.21	TRUE	0.592012	0.315637	0.733836	0.633767
65	0.31	TRUE	0.344379	0.161894	0.35441	0.0886025
66	0.31	TRUE	0.548482	0.275	0.77136	0.77136
67	0.31	TRUE	0.457408	0.206347	0.525359	0.0562885
68	0.31	TRUE	0.405931	0.179569	0.475326	0.118832
69	0.41	TRUE	0.364723	0.212766	0.547252	0.656702
70	0	TRUE	0.435357	0.221757	0.549336	0.850584
71	0.41	TRUE	0.485125	0.217172	0.609791	0.420078
72	0.11	TRUE	0.280905	0.230117	0.48158	0.56914
73	0.1	FALSE	0.295922	0.0957447	0.734881	0.312715
74	0.31	TRUE	0.301569	0.175745	1.00068	0.145933
75	0.1	FALSE	0.186918	0.0821144	0.650445	0.316884
76	0.1	TRUE	0.375202	0.248435	0.655659	0.106323
77	0.21	TRUE	0.410847	0.396277	0.583733	0.650445
78	0.2	TRUE	0.297458	0.21867	0.958988	0.958988
79	0.21	TRUE	0.404902	0.180851	0.70048	0.70048
80	0.21	TRUE	0.285072	0.328126	0.567055	0.617089
81	0.11	TRUE	0.67962	0.25427	0.496174	0.815143
82	0.2	TRUE	0.14714	0.210122	0.7453	0.0948564
83	0.11	TRUE	0.354902	0.119176	0.573311	0.481581
84	0.31	TRUE	0.323542	0.124255	nan	nan
85	0.1	TRUE	0.314706	0.301418	0.506596	0.544122
86	0.31	TRUE	0.296998	0.258701	0.694225	0.86309
87	0.1	TRUE	0.379712	0.238252	0.70048	0.19701
88	0.42	TRUE	0.261765	0.258577	0.510767	0.715073
89	0.1	TRUE	0.455682	0.348627	0.76615	0.76615
90	0.2	TRUE	0.548655	0.294095	0.0542038	0.13551
91	0.21	TRUE	0.45	0.197518	0.40653	0.0312715
92	0.2	TRUE	0.251337	0.189555	0.527446	0.389851
93	0	TRUE	0.181542	0.134255	0.500344	0.813059
94	0.2	TRUE	0.295415	0.274318	0.719242	0.095899
95	0	TRUE	0.468337	0.210533	0.806802	1.01319
96	0.2	TRUE	0.36024	0.193853	0.412782	0.0750513
97	0.11	TRUE	0.271651	0.164539	nan	nan
98	0.11	TRUE	0.176916	0.237911	0.733838	0.229324
99	0.31	FALSE	0.161124	0.0722695	0.609795	0.265808
100	0.72	TRUE	0.202941	0.165426	0.547252	0.187629
101	1.14	FALSE	0.165993	0.128324	0.550377	0.43363
102	0.11	FALSE	0.166391	0.131744	0.671293	0.0145933
103	0.21	TRUE	0.20536	0.181489	0.422165	0.719245
104	0.11	TRUE	0.327206	0.211768	0.500342	0.633767
105	0.51	TRUE	0.309284	0.194149	0.539953	0.35024
106	0.31	TRUE	0.438612	0.174776	0.433629	0.487833
107	0.21	TRUE	0.211275	0.214574	0.562885	0.77136
108	0.21	TRUE	0.140856	0.169959	1.00694	0.4378
109	0.31	FALSE	0.337753	0.160833	0.412784	0.412784
110	0.42	TRUE	0.270696	0.147107	0.43363	0.266849
111	0.41	TRUE	0.3375	0.115027	0.78387	0.817226
112	0.21	TRUE	0.41756	0.155851	0.562887	0.92251
113	0.11	TRUE	0.293137	0.248587	0.450308	0.600411
114	0.21	TRUE	0.36168	0.191032	0.700479	0.333562
115	0.1	FALSE	0.434831	0.0904255	0.513895	0.850584
116	0.1	TRUE	0.435804	0.194355	0.594158	0.712989
117	0.1	TRUE	0.29902	0.1657	1.23835	0.171993
118	0	TRUE	0.399729	0.238757	0.781785	1.04238
119	0.51	FALSE	0.193909	0.0797045	0.40653	0.140722
120	0	TRUE	0.335659	0.128631	0.382432	0.688377
121	0.87	FALSE	0.219445	0.110577	0.568186	0.127842
122	0.1	TRUE	0.193541	0.169117	0.445808	0.482959
123	0	TRUE	0.191285	0.157051	0.511369	0.472033
124	0.21	TRUE	0.266906	0.137008	0.95062	0.59004
125	0.11	TRUE	0.243052	0.174331	0.703677	0.0753939
126	0	TRUE	0.244523	0.214477	0.44253	0.57365
127	0.32	TRUE	0.20622	0.112981	0.576927	0.944062
128	0.33	TRUE	0.126714	0.136365	0.696028	0.894893
129	0.22	FALSE	0.164444	0.131154	0.47531	0.08195
130	0.1	TRUE	0.32002	0.188462	0.0874133	0.699307
131	0	TRUE	0.402256	0.174962	0.557261	0.557261
132	0.32	TRUE	0.14179	0.185113	0.573649	0.367135
133	0.11	TRUE	0.175922	0.198718	1.03257	0.57365
134	0.22	TRUE	0.218087	0.238913	0.550702	0.305945
135	0.21	TRUE	0.292042	0.181562	0.557261	0.0371507
136	0	TRUE	0.244708	0.224566	0.560536	0.0830424
137	0.22	TRUE	0.487561	0.300481	0.445809	0.380249
138	0.11	TRUE	0.388558	0.273462	0.4917	0.72116
139	0.44	TRUE	0.285216	0.344873	nan	nan
140	0.32	TRUE	0.267686	0.147981	0.21307	0.93423
141	0.11	TRUE	0.432812	0.278883	0.474215	0.764864
142	0.1	TRUE	0.264177	0.313947	0.761589	0.557261
143	0.97	TRUE	0.189788	0.217935	0.0546333	0.191217
144	0.11	TRUE	0.385453	0.303085	0.445807	0.0786718
145	0.11	TRUE	0.237057	0.242477	0.109267	1.25657
146	0.33	TRUE	0.5078	0.225509	0.519015	0.913467
147	0.32	TRUE	0.454031	0.363849	0.576927	0.786718
148	0.21	TRUE	0.173085	0.234976	0.716788	0.66434
149	0.21	TRUE	0.306725	0.230957	0.594409	0.192309
150	0.32	TRUE	0.424973	0.435729	0.560536	0.871945
151	0.43	TRUE	0.288165	0.180157	0.728808	0.854465
152	0.22	TRUE	0.360784	0.221154	0.269888	0.560536
153	0.21	TRUE	0.237255	0.20406	1.19975	0.944063
154	0.11	TRUE	0.184721	0.200198	0.809664	0.103803
155	1.08	FALSE	0.203922	0.1	0.59004	0.11473
156	0	TRUE	0.127936	0.231363	0.757217	1.00962
157	0.32	TRUE	0.180063	0.212179	0.464384	0.631562
158	0.11	TRUE	0.250291	0.152355	0.708047	0.590039
159	0.21	TRUE	0.148475	0.163462	0.649043	0.039336
160	0.22	TRUE	0.166767	0.230753	0.11473	0.413027
161	0.11	TRUE	0.247277	0.309116	0.452364	0.511367
162	0.32	TRUE	0.184378	0.221392	0.817315	0.240387
163	0.11	TRUE	0.168627	0.34375	0.699305	0.66434
164	0.43	TRUE	0.158994	0.171757	0.538684	0.0633745
165	0.43	TRUE	0.22549	0.180861	0.688379	0.367135
166	0.54	TRUE	0.20969	0.258769	0.570371	0.126749
167	0.32	TRUE	0.355298	0.453546	0.760495	0.69712
168	0.11	TRUE	0.343282	0.241938	0.779071	0.980121
169	0	FALSE	0.251034	0.162561	0.66434	0.716788
170	0.43	TRUE	0.189542	0.18691	0.668713	0.297206
171	0.11	TRUE	0.405573	0.216093	0.643579	0.0622818
172	0.33	TRUE	0.29253	0.214972	0.550703	1.07846
173	0.65	TRUE	0.242325	0.276742	0.209792	0.139861
174	0.32	TRUE	0.379945	0.300569	0.855556	0.792182
175	0.87	TRUE	0.206147	0.176276	0.276444	0.175919
176	0.11	TRUE	0.191414	0.268581	0.122379	0.122379
177	0.11	TRUE	0.293713	0.16966	0.841354	1.12982
178	0.22	TRUE	0.244372	0.247017	0.511367	0.531035
179	0.11	TRUE	0.328998	0.294315	0.780163	0.826055
180	0.54	FALSE	0.226823	0.106484	0.611892	0.157344
181	0.33	TRUE	0.166667	0.20879	1.05551	0.780163
182	0.33	TRUE	0.173825	0.269271	0.0830424	0.166085
183	1.19	TRUE	0.204565	0.206189	0.255684	0.170456
184	0.1	TRUE	0.171514	0.291577	0.136583	0.191217
185	0	TRUE	0.202577	0.299754	0.792183	0.874133
186	0.43	TRUE	0.120209	0.169253	0.528851	1.25001
187	0.22	TRUE	0.16126	0.266281	0.57365	0.6556
188	0.21	TRUE	0.185621	0.201464	0.481865	0.619541
189	0.54	TRUE	0.341033	0.287786	0.786718	0.603151
190	0	TRUE	0.290943	0.280754	0.826055	0.849001
191	0.15	TRUE	0.382207	0.167982	0.842747	0.87516
192	0	TRUE	0.574447	0.20129	0.5304	0.7735
193	0	TRUE	0.406831	0.198998	0.153227	0.555447
194	0.15	TRUE	0.258407	0.176677	nan	nan
195	0.15	TRUE	0.487745	0.237284	0.54808	0.84864
196	0.29	TRUE	0.543392	0.183397	0.612907	0.842747
197	0.14	TRUE	0.367556	0.110461	nan	nan
198	0	TRUE	0.22114	0.201748	0.471467	0.14144
199	0.14	TRUE	0.288611	0.199474	0.701307	0.886947
200	0.29	TRUE	0.289898	0.214091	0.7293	0.1768
201	0.14	TRUE	0.29252	0.200856	0.7072	0.9061
202	0	TRUE	0.338166	0.163974	0.825067	1.43797
203	0.15	TRUE	0.185049	0.0914847	0.881053	0.91936
204	0.44	TRUE	0.203105	0.105856	0.7956	0.63648
205	0.14	TRUE	0.297595	0.143093	0.63648	0.165013
206	0.44	TRUE	0.228235	0.315315	0.7072	0.6188
207	0	TRUE	0.588125	0.210651	0.84864	1.01365
208	0.15	FALSE	0.354902	0.0443412	0.67184	0.12376
209	0.29	TRUE	0.302699	0.157121	0.05304	1.67076
210	0.3	TRUE	0.435051	0.153153	0.515667	0.721933
211	0.43	TRUE	0.501063	0.397017	1.0608	0.84864
212	0.3	TRUE	0.268824	0.185191	0.545133	0.6188
213	0	TRUE	0.256267	0.204767	0.957667	0.651213
214	0.14	TRUE	0.353843	0.386036	0.9061	0.7956
215	0.15	TRUE	0.27884	0.286943	0.58344	0.54808
216	0.44	TRUE	0.192222	0.207708	0.939987	0.696887
217	0	TRUE	0.257108	0.141892	0.3536	0.663
218	0.15	TRUE	0.232888	0.0965302	0.356547	0.77792
219	0.14	TRUE	0.148665	0.235715	0.80444	0.51714
220	1.02	FALSE	0.135294	0.055409	1.21992	0.2652
221	0.15	FALSE	0.274658	0.0611505	0.599647	0.713093
222	0.15	TRUE	0.252852	0.0830261	0.745507	0.324133
223	0.58	FALSE	0.186465	0.0679725	0.4862	0.210687
224	0.29	FALSE	0.305581	0.0692135	0.63206	0.40222
225	0.14	TRUE	0.323195	0.127329	0.58344	0.63206
226	0.73	FALSE	0.179197	0.076264	nan	nan
227	0.29	TRUE	0.265882	0.142042	0.4199	0.0884
228	0.44	TRUE	0.118847	0.0548	0.6188	0.206267
229	0.15	TRUE	0.173215	0.121093	0.51714	0.41106
230	0.29	TRUE	0.422549	0.152778	0.559867	0.191533
231	0	TRUE	0.328326	0.148245	0.60996	0.78234
232	0.59	TRUE	0.693329	0.316171	1.11089	0.995973
233	0.14	TRUE	0.832243	0.501252	1.0829	0.9945
234	0	TRUE	0.361826	0.125276	0.400747	0.683627
235	0.15	TRUE	0.77418	0.301751	0.677733	0.589333
236	0.44	TRUE	0.529071	0.133703	0.5304	0.95472
237	0.15	TRUE	0.464094	0.324174	1.0166	0.6188
238	0.58	TRUE	0.661384	0.235798	0.54808	0.63648
239	0	TRUE	0.455075	0.118566	nan	nan
240	0.44	TRUE	0.49151	0.200102	0.6188	0.68068
241	0.15	TRUE	0.418098	0.174996	0.825067	1.05196
242	0.14	TRUE	0.418792	0.148414	0.471467	0.801493
243	0.44	TRUE	0.515224	0.184904	0.6188	0.74256
244	0.14	TRUE	0.602851	0.406761	0.825067	0.783813
245	0.14	TRUE	0.343574	0.219567	0.5304	0.68952
246	0.15	TRUE	0.732329	0.329163	0.5967	0.68952
247	0.29	TRUE	0.403542	0.136689	0.50388	0.34476
248	0.29	TRUE	0.727898	0.40437	1.42766	0.951773
249	0	TRUE	0.67378	0.319882	0.81328	0.63648
250	0.15	TRUE	0.858824	0.493185	nan	nan
251	0.29	TRUE	0.845541	0.365158	1.0608	1.01365
252	0.29	TRUE	0.58791	0.211395	0.567233	0.92378
253	0.14	TRUE	0.537231	0.182669	nan	nan
254	0.14	TRUE	0.613071	0.227102	0.745507	0.794127
255	0.15	TRUE	0.497624	0.237737	0.72488	0.45968
256	0.15	TRUE	0.554902	0.303303	0.77792	0.589333
257	0.73	FALSE	0.352696	0.0590279	0.64974	0.29172
258	0.29	TRUE	0.532945	0.225995	0.785287	0.555447
259	0.29	TRUE	0.521953	0.256486	0.730773	0.612907
260	0.14	TRUE	0.632478	0.162002	0.45968	0.22984
261	0	TRUE	0.451506	0.518622	nan	nan
262	0.15	TRUE	0.319701	0.0850208	0.653076	0.821612
263	0	TRUE	0.44462	0.24204	0.568807	0.568807
264	0	TRUE	0.353662	0.158285	0.653076	0.737344
265	0	TRUE	0.273678	0.0934047	0.794526	1.05937
266	0	TRUE	0.343791	0.0806796	0.541721	0.880297
267	0.15	TRUE	0.480392	0.135948	0.383719	1.60259
268	0.3	TRUE	0.244547	0.0788718	0.58837	0.741858
269	0.14	TRUE	0.197726	0.0976992	0.37168	0.176059
270	0.45	TRUE	0.253193	0.126447	0.938982	0.860733
271	0.3	TRUE	0.311425	0.179552	0.812582	0.0902869
272	0.3	TRUE	0.303198	0.103273	0.625988	0.723798
273	0	TRUE	0.270619	0.086522	0.489053	0.684674
274	0.15	TRUE	0.126707	0.145487	0.639533	0.793021
275	0.15	TRUE	0.155991	0.108604	0.731324	0.677152
276	0.15	TRUE	0.539086	0.126066	0.704238	0.677152
277	0	TRUE	0.445752	0.3	0.68618	0.722295
278	0.15	TRUE	0.609816	0.246819	0.625988	0.567302
279	0	TRUE	0.482914	0.152101	0.716277	1.05335
280	0	TRUE	0.577518	0.166275	0.436386	0.647054
281	0	TRUE	0.407522	0.146158	0.90588	0.842679
282	0.15	TRUE	0.228506	0.164443	0.860737	1.00971
283	0.45	TRUE	0.34936	0.193425	0.195621	1.19329
284	0.14	TRUE	0.329138	0.0831596	0.460463	0.284404
285	0.29	TRUE	0.310566	0.0973129	0.632008	0.812582
286	0.15	TRUE	0.31939	0.246623	0.857725	1.06087
287	0	TRUE	0.158191	0.131983	0.744868	0.993158
288	0	TRUE	0.235975	0.104305	0.391242	0.841171
289	0.3	TRUE	0.139905	0.138568	nan	nan
290	0	TRUE	0.22788	0.0966816	0.625988	0.762923
291	0.15	TRUE	0.150778	0.151737	0.821609	0.547739
292	0	TRUE	0.142484	0.171	0.555264	0.433377
293	0.3	FALSE	0.183442	0.0425769	0.568808	0.168536
294	0.15	FALSE	0.226144	0.0409588	0.812582	0.514635
295	0.15	TRUE	0.156244	0.139182	0.115868	0.546237
296	0.15	TRUE	0.170108	0.0794576	0.612447	0.678658
297	0.29	TRUE	0.19665	0.11536	0.505606	0.794524
298	0.14	TRUE	0.197773	0.0720408	0.812582	1.00218
299	0.15	TRUE	0.266342	0.110724	0.508615	0.880295
300	0	TRUE	0.310791	0.128024	0.69521	0.926947
301	0.29	TRUE	0.125176	0.0725659	0.37168	0.684674
302	0.14	TRUE	0.235161	0.136877	0.629	0.728316
303	0.15	TRUE	0.348382	0.154389	0.818602	0.818602
304	0.45	FALSE	0.298075	0.0673847	0.610942	1.24295
305	0.89	TRUE	0.381417	0.101267	0.866754	1.76059
306	0.15	TRUE	0.247756	0.112128	0.451434	0.79001
307	0	TRUE	0.518686	0.177618	0.674143	0.758411
308	0.15	TRUE	0.270102	0.129232	0.662105	0.595895
309	0.15	TRUE	0.321133	0.107137	0.586865	1.17373
310	0.3	TRUE	0.335262	0.217077	0.943497	1.05786
311	0.6	TRUE	0.396741	0.229291	0.731324	0.975098
312	0.3	TRUE	0.533424	0.199342	0.842679	0.969081
313	0	FALSE	0.393259	0.0892863	0.449929	0.625988
314	0.15	FALSE	0.336135	0.0905698	nan	nan
315	0.44	TRUE	0.247059	0.149543	1.62516	0.361147
316	0.3	TRUE	0.493247	0.135512	0.948012	1.10601
317	0	TRUE	0.545451	0.0986275	0.632009	0.240765
318	0.44	FALSE	0.414188	0.0542224	1.06087	0.632008
319	0.59	TRUE	0.387873	0.129598	0.0451434	0.13543
320	0	TRUE	0.63231	0.154764	0.75841	1.07441
321	0	TRUE	0.384368	0.0957596	0.397263	0.0993158
322	0.3	TRUE	0.439239	0.13726	0.844183	0.665114
323	0	FALSE	0.308323	0.0630616	0.890829	0.938982
324	0.15	TRUE	0.463612	0.161211	0.767438	0.880297
325	0.15	TRUE	0.445412	0.280218	0.567302	0.704236
326	0.3	TRUE	0.529376	0.149196	0.79001	1.01573
327	0.3	TRUE	0.404867	0.162416	0.579342	0.926947
328	0.3	FALSE	0.421733	0.0594424	0.684674	0.528177
329	0.15	FALSE	0.25004	0.0511748	0.463474	0.0993158
330	0.45	FALSE	0.265297	0.0714729	0.779478	0.610942
331	0.45	TRUE	0.225929	0.128758	0.722294	1.05936
332	0.15	TRUE	0.34963	0.174002	0.428863	0.632008
333	0.15	TRUE	0.40131	0.214706	0.553759	0.481529
334	0.45	TRUE	0.216718	0.094269	0.779478	0.884813
335	0.15	TRUE	0.238955	0.0698039	0.79001	0.79001
336	0.15	FALSE	0.324183	0.0406416	0.794526	0.496579
337	0.45	TRUE	0.366013	0.00701051	nan	nan
338	0	TRUE	0.2252	0.112182	0.68618	0.541721
339	0.3	TRUE	0.351765	0.146382	0.508615	0.665112
340	0.3	TRUE	0.392237	0.218381	1.01121	0.758411
341	0.15	FALSE	0.543529	0.0519392	0.677152	0.812582
342	0.15	FALSE	0.274132	0.0639651	0.92544	0.496578
343	0.74	FALSE	0.231744	0.0278867	0.677152	0.58235
344	0.45	FALSE	0.247059	0.0360864	0.595895	0.893842
345	0	TRUE	0.310784	0.146078	0.234746	0.848697
346	0.13	TRUE	0.371769	0.3609	0.920529	0.750958
347	0.26	TRUE	0.375164	0.560736	1.00978	0.703784
348	0	TRUE	0.394176	0.205535	0.535487	0.669359
349	0	TRUE	0.363137	0.479793	0.458989	0.592861
350	0	TRUE	0.44778	0.397628	0.553337	0.696134
351	0	TRUE	0.404235	0.309637	0.497238	0.478114
352	0.13	TRUE	0.405286	0.385222	0.263919	0.850406
353	1.01	FALSE	0.3966	0.0709845	0.497238	0.0956227
354	0	TRUE	0.323284	0.276231	0.673187	0.530389
355	0.13	TRUE	0.496439	0.230728	0.642585	0.731833
356	0.13	TRUE	0.397443	0.221165	0.67446	0.087973
357	0.12	TRUE	0.344118	0.529793	1.06078	0.877183
358	0	TRUE	0.423529	0.396373	0.196346	1.32087
359	0.13	TRUE	0.309096	0.298755	0.447515	0.497239
360	0.13	TRUE	0.293317	0.362641	0.785382	0.589037
361	0	TRUE	0.360784	0.254626	0.107098	0.0356992
362	0.13	TRUE	0.310784	0.16848	0.707608	0.554612
363	0.12	TRUE	0.306091	0.243033	0.480665	0.71271
364	0.12	TRUE	0.280174	0.164076	0.872081	0.91798
365	0.13	TRUE	0.231513	0.310273	0.321293	0.803232
366	0.25	TRUE	0.224017	0.36717	0.381217	0.530389
367	0.13	FALSE	0.386632	0.0605756	0.439865	0.535487
368	0	TRUE	0.190609	0.37633	0.750958	0.629836
369	0	TRUE	0.264433	0.305339	0.546963	0.779008
370	0.13	TRUE	0.213725	0.191112	0.613262	0.662986
371	0	TRUE	0.231076	0.355604	0.823631	0.775182
372	0.26	TRUE	0.24866	0.142463	0.557163	0.087973
373	0	TRUE	0.509965	0.398536	0.757334	0.757334
374	0.25	TRUE	0.339052	0.364637	0.627288	0.688486
375	0.51	FALSE	0.710129	0.0648922	0.606887	0.108373
376	0	TRUE	0.341667	0.125	0.530389	0.50999
377	0.13	TRUE	0.619886	0.42782	0.563538	0.693585
378	0.51	TRUE	0.193391	0.281592	0.711434	0.711434
379	0.25	TRUE	0.331359	0.482782	0.615812	0.856782
380	0.25	TRUE	0.247799	0.180712	0.499789	0.660435
381	0.13	TRUE	0.416784	0.236755	0.541864	0.130047
382	0.37	TRUE	0.240538	0.175046	0.266469	0.968978
383	0.38	TRUE	0.256723	0.295152	0.84148	0.745857
384	0.13	TRUE	0.195207	0.189767	0.642587	0.458991
385	0.38	TRUE	0.521569	0.171146	nan	nan
386	0.63	TRUE	0.543137	0.252237	1.17807	1.34637
387	0.13	FALSE	0.490631	0.122084	0.0726733	1.16277
388	0.13	TRUE	0.254067	0.172702	0.878456	0.812158
389	0.63	FALSE	0.306509	0.070071	0.530389	0.149172
390	0.38	FALSE	0.791451	0.147703	0.879729	0.133872
391	0	TRUE	0.541176	0.357513	0.975352	0.898854
392	0.13	TRUE	0.76271	0.326716	0.530389	0.662986
393	0.13	TRUE	0.467098	0.234922	0.784106	0.650235
394	0.12	TRUE	0.33044	0.138572	0.42074	0.707608
395	0.25	TRUE	0.406149	0.357942	0.530389	0.563538
396	0.75	TRUE	0.661765	0.135363	0.550789	0.0611988
397	0.13	TRUE	0.327919	0.216891	0.151722	1.25712
398	0.13	TRUE	0.322644	0.474804	0.823631	0.65406
399	0	TRUE	0.290383	0.396866	0.72291	0.669361
400	0.25	TRUE	0.463059	0.254346	0.878456	0.779008
401	0.13	TRUE	0.412745	0.177846	0.713986	0.0611988
402	0.13	TRUE	0.410309	0.11724	0.557162	0.0484489
403	0	TRUE	0.371464	0.204722	0.801958	0.173396
404	0.13	TRUE	0.401961	0.281088	0.673187	0.734385
405	0	TRUE	0.512145	0.181749	0.678284	0.532938
406	0.13	TRUE	0.38474	0.341865	1.09647	0.943478
407	0	TRUE	0.351746	0.313593	1.06078	0.734385
408	0	TRUE	0.31477	0.273303	0.780284	0.498515
409	0.13	TRUE	0.22426	0.135678	0.762434	0.513814
410	0	TRUE	0.28814	0.155779	0.267744	0.784106
411	0	TRUE	0.334593	0.156301	0.87208	1.16277
412	0.13	TRUE	0.303145	0.206792	0.944753	0.750958
413	0.13	TRUE	0.389456	0.187077	0.571187	0.749683
414	0	TRUE	0.341456	0.377603	0.42839	0.481939
415	0.12	TRUE	0.35098	0.169239	0.553337	0.963878
416	0.12	TRUE	0.226191	0.131999	1.10667	0.785382
417	0.13	TRUE	0.211488	0.225135	0.535487	0.458989
418	0.13	TRUE	0.376471	0.308558	0.642585	0.589037
419	0	TRUE	0.21098	0.21407	0.650235	0.713983
420	0.26	TRUE	0.418912	0.111296	0.795583	0.762434
421	0.12	TRUE	0.331559	0.203015	1.14747	0.84148
422	0.26	TRUE	0.235349	0.16897	0.89503	0.849131
423	0.25	TRUE	0.26631	0.147251	0.729282	0.196345
424	0	TRUE	0.314745	0.212127	0.554612	0.0573736
425	0	TRUE	0.232588	0.28755	0.611985	0.84148
426	0.25	TRUE	0.568922	0.236809	0.484488	0.611985
427	0	TRUE	0.456863	0.56407	0.707608	0.784106
428	0.12	TRUE	0.336375	0.379711	0.124947	0.981728
429	0.25	TRUE	0.380001	0.387693	0.484489	0.678284
430	0.38	FALSE	0.491843	0.085308	0.71271	0.0994479
431	0.25	TRUE	0.458294	0.488593	0.917978	0.688484
432	0.25	TRUE	0.728698	0.432161	0.729282	0.631109
433	0.12	TRUE	0.443137	0.303186	0.550788	0.872081
434	0.25	TRUE	0.340233	0.226099	1.01998	0.84148
435	0.12	TRUE	0.316367	0.207941	0.532937	0.518912
436	0.12	TRUE	0.2871	0.336154	0.678284	0.484489
437	0.38	TRUE	0.271789	0.216362	0.606886	0.624736
438	0.12	TRUE	0.287836	0.14182	0.619636	0.734384
439	0	TRUE	0.328852	0.241924	0.803232	0.803232
440	0	TRUE	0.436518	0.147857	0.43604	0.596687
441	0	TRUE	0.438235	0.296482	0.469191	0.795584
442	0.13	FALSE	0.432192	0.0355946	0.535489	0.137697
443	0.13	TRUE	0.476349	0.326501	0.896304	0.775182
444	0	TRUE	0.47382	0.24467	0.671911	0.606887
445	0.13	TRUE	0.728063	0.276382	0.713986	0.652787
446	1.01	FALSE	0.685784	0.0697236	0.754785	0.550789
447	0.25	TRUE	0.2155	0.240879	0.430941	0.812158
448	0.25	TRUE	0.255011	0.151731	0.581388	0.596688
449	0.26	TRUE	0.171909	0.194506	0.669359	0.535487
450	0.26	TRUE	0.485525	0.212449	0.571189	0.775185
451	0.25	TRUE	0.251198	0.114402	0.629836	0.847856
452	0.12	TRUE	0.336275	0.173447	1.04165	0.775182
453	0	TRUE	0.640337	0.213722	0.232045	0.87463
454	0.12	TRUE	0.267311	0.145199	0.535489	0.214196
455	0.26	TRUE	0.278911	0.153434	0.554612	0.63111
456	0	TRUE	0.209135	0.160056	0.762433	0.117297
457	0	TRUE	0.463082	0.589543	0.702509	0.799407
458	0.13	TRUE	0.292835	0.344734	0.606887	0.216745
459	0.13	TRUE	0.281076	0.350369	0.71271	0.530389
460	0.12	TRUE	0.322671	0.194528	0.611988	0.917982
461	0.25	TRUE	0.224471	0.214137	0.822355	0.784106
462	0.25	FALSE	0.471569	0.0640704	0.693585	0.910331
463	0.63	TRUE	0.466714	0.136615	nan	nan
464	0.25	TRUE	0.691639	0.577392	1.29027	0.897581
465	0	TRUE	0.52138	0.353643	0.803232	0.550788
466	0.12	TRUE	0.380515	0.187343	0.48959	0.693586
467	0	TRUE	0.249464	0.129414	0.745857	0.497238
468	0.26	TRUE	0.487576	0.170359	0.560988	1.37697
469	0.12	TRUE	0.328983	0.271494	0.632387	0.775185
470	0.13	TRUE	0.205584	0.199006	0.47684	0.736935
471	0.25	TRUE	0.192811	0.220268	0.711434	0.504889
472	0.12	TRUE	0.452224	0.351918	0.508714	0.642587
473	0.13	TRUE	0.182913	0.317121	0.678285	0.392691
474	0	TRUE	0.415816	0.336349	0.363367	0.823631
475	0.13	TRUE	0.263369	0.282633	0.628562	0.606887
476	0.38	FALSE	0.333333	0.0728643	0.397792	0.458991
477	0.51	FALSE	0.201442	0.0721166	0.434764	0.490863
478	0.12	TRUE	0.278105	0.207739	0.669359	0.898854
479	0	TRUE	0.452941	0.344221	0.938381	0.958781
480	0.25	TRUE	0.278431	0.154523	1.21122	1.21122
481	0.12	TRUE	0.472086	0.152823	0.411816	0.303444
482	0.13	TRUE	0.509518	0.251839	0.845307	1.08373
483	0.12	TRUE	0.357451	0.195142	0.84148	1.0136
484	0	TRUE	0.30715	0.217636	0.48959	0.815984
485	0	TRUE	0.398706	0.426633	0.586486	0.764982
486	0.12	TRUE	0.40131	0.154614	0.91798	1.21632
487	0.13	TRUE	0.3594	0.173189	0.932005	0.0433491
488	0.13	TRUE	0.456871	0.310039	0.975355	0.628562
489	0	TRUE	0.439706	0.210486	1.20358	0.775185
490	0.13	TRUE	0.602859	0.261353	1.00978	0.85678
491	0.25	TRUE	0.298399	0.130502	0.767533	0.803232
492	0.12	TRUE	0.616827	0.254362	0.72291	0.990654
493	0	TRUE	0.636863	0.246694	0.43349	0.662984
494	0	TRUE	0.407867	0.251858	0.696135	0.546963
495	0	TRUE	0.627941	0.276343	0.836383	0.958781
496	0.63	FALSE	0.682114	0.0706909	0.535488	0.946029
497	0.13	TRUE	0.467314	0.184199	0.455165	0.975355
498	0.25	TRUE	0.390075	0.24185	0.734384	0.665535
499	0.13	TRUE	0.401409	0.164773	0.448791	0.815984
500	0.25	TRUE	0.215187	0.174544	0.696135	0.696135
501	0	TRUE	0.276031	0.201257	0.856781	0.767533
502	0.13	TRUE	0.808565	0.27454	0.767533	0.838931
503	0.38	FALSE	0.325879	0.0408784	0.617084	0.140246
504	0.25	TRUE	0.447059	0.352893	0.637485	0.637485
505	0.25	TRUE	0.569533	0.176732	0.679561	0.646411
506	0.13	TRUE	0.391612	0.153926	0.719086	0.688486
507	0.37	FALSE	0.498039	0.0578512	nan	nan
508	0.13	TRUE	0.405953	0.263462	0.91798	0.688485
509	0	TRUE	0.32437	0.243949	0.606886	0.785382
510	0.12	TRUE	0.260549	0.222355	0.573736	0.675734
511	0	TRUE	0.459541	0.402204	0.745857	0.84148
512	0.13	TRUE	0.389216	0.275173	0.642585	0.660435
513	0.25	FALSE	0.410024	0.0567202	0.46409	0.281769
514	0.13	TRUE	0.215269	0.103648	0.447515	0.762434
515	0.13	TRUE	0.389143	0.165665	1.43052	0.252445
516	0.13	TRUE	0.244608	0.249403	0.530389	0.713986
517	0.25	TRUE	0.483192	0.150826	1.07098	1.01743
518	0.26	TRUE	0.436816	0.166419	0.845307	0.693585
519	0.12	TRUE	0.383282	0.326755	1.04165	1.0901
520	0.12	TRUE	0.648627	0.161226	nan	nan
521	0	TRUE	0.275693	0.313536	0.546963	0.546963
522	0.38	TRUE	0.183973	0.236647	0.715257	0.589035
523	0.13	TRUE	0.270619	0.384814	0.713986	0.652787
524	0.13	TRUE	0.258242	0.310555	0.50999	0.754785
525	0.13	TRUE	0.295009	0.277008	0.605611	0.678284
526	0.38	TRUE	0.343624	0.156034	0.701232	0.659158
527	0.26	TRUE	0.311045	0.144015	0.815984	0.407992
528	0.38	TRUE	0.224471	0.117603	nan	nan
529	0.76	FALSE	0.333401	0.0464446	0.455165	0.195071
530	0.13	TRUE	0.391922	0.231157	0.637485	0.688484
531	0.13	TRUE	0.220711	0.191116	0.795584	0.780285
532	0.13	TRUE	0.188725	0.22196	0.089248	0.624736
533	0.13	TRUE	0.20218	0.330429	0.47684	0.645136
534	0.25	TRUE	0.254185	0.1721	0.557162	0.65406
535	0	TRUE	0.225647	0.182231	0.478114	0.535487
536	0	TRUE	0.277416	0.20639	0.517638	0.642585
537	0.25	TRUE	0.312377	0.23812	0.632387	0.734385
538	0	TRUE	0.370596	0.175071	0.369741	0.517638
539	0	TRUE	0.302779	0.115581	0.591588	0.530389
540	0.76	FALSE	0.351665	0.0560831	0.693585	0.0866982

## Sheet: rotate_controls
Puncta_ID	coloc
1	FALSE
2	FALSE
3	FALSE
4	FALSE
5	FALSE
6	FALSE
7	FALSE
8	FALSE
9	FALSE
10	FALSE
11	FALSE
12	FALSE
13	FALSE
14	FALSE
15	FALSE
16	FALSE
17	FALSE
18	FALSE
19	FALSE
20	FALSE
21	FALSE
22	FALSE
23	FALSE
24	FALSE
25	FALSE
26	FALSE
27	FALSE
28	FALSE
29	FALSE
30	FALSE
31	FALSE
32	FALSE
33	FALSE
34	FALSE
35	FALSE
36	FALSE
37	FALSE
38	FALSE
39	FALSE
40	FALSE
41	FALSE
42	FALSE
43	FALSE
44	FALSE
45	FALSE
46	FALSE
47	FALSE
48	FALSE
49	FALSE
50	FALSE
51	FALSE
52	FALSE
53	FALSE
54	FALSE
55	FALSE
56	FALSE
57	FALSE
58	FALSE
59	FALSE
60	FALSE
61	FALSE
62	FALSE
63	FALSE
64	FALSE
65	FALSE
66	FALSE
67	FALSE
68	FALSE
69	FALSE
70	FALSE
71	FALSE
72	FALSE
73	FALSE
74	FALSE
75	FALSE
76	FALSE
77	FALSE
78	FALSE
79	FALSE
80	FALSE
81	FALSE
82	FALSE
83	FALSE
84	FALSE
85	FALSE
86	FALSE
87	FALSE
88	TRUE
89	FALSE
90	FALSE
91	FALSE
92	TRUE
93	FALSE
94	FALSE
95	FALSE
96	FALSE
97	FALSE
98	FALSE
99	FALSE
100	FALSE
101	TRUE
102	FALSE
103	FALSE
104	FALSE
105	FALSE
106	FALSE
107	FALSE
108	FALSE
109	FALSE
110	FALSE
111	FALSE
112	FALSE

## Sheet: reverse_overlaid
Puncta_ID	spotsdiff	coloc
1	0.45	TRUE
2	0.3	TRUE
3	0.3	TRUE
4	0	TRUE
5	0.15	TRUE
6	0.44	TRUE
7	0.15	TRUE
8	0	TRUE
9	0.15	TRUE
10	0.15	TRUE
11	0	TRUE
12	0	TRUE
13	0	TRUE
14	0.3	TRUE
15	0	TRUE
16	0.15	TRUE
17	0.3	TRUE
18	0.15	TRUE
19	0	TRUE
20	0.3	TRUE
21	0.15	TRUE
22	0	TRUE
23	0	TRUE
24	0.15	TRUE
25	0	TRUE
26	0.3	TRUE
27	0.15	TRUE
28	0	TRUE
29	0	TRUE
30	0.15	TRUE
31	0.15	TRUE
32	0	TRUE
33	0.15	TRUE
34	0.15	TRUE
35	0	TRUE
36	0.15	TRUE

## Sheet: reverse_rotated
Puncta_ID	coloc
1	FALSE
2	FALSE
3	FALSE
4	FALSE
5	FALSE
6	FALSE
7	TRUE
8	FALSE
9	FALSE
10	FALSE
11	FALSE
12	FALSE
13	FALSE
14	FALSE
15	FALSE
16	FALSE
17	FALSE
18	FALSE
19	FALSE
20	FALSE
21	FALSE
22	FALSE
23	FALSE
24	FALSE
25	FALSE
26	FALSE
27	FALSE
28	FALSE
29	FALSE
30	FALSE
31	FALSE
32	FALSE
33	TRUE
