# Supplementary material for: Sleep pressure modulates single-neuron synapse number in zebrafish
Source: Nature. 2024 May 1;629(8012):639–45. doi: 10.1038/s41586-024-07367-3 (PMC11096099; doi:10.1038/s41586-024-07367-3)
Supplement: Supplementary file 6 — Source Data Figs. 1–4 and Source Data Extended Data Figs. 1, 2 and 4–10 [file 41586_2024_7367_MOESM6_ESM.zip › CODE_FINAL/Ext Figure10d.xlsx]

## Sheet: clonidine
Fish_1	Fish_2	Fish_3	Fish_4	Fish_5	Fish_6	Fish_7	Fish_8	Fish_9	Fish_10	Fish_11	Fish_12	Fish_13	Fish_14	Fish_15	Fish_16	Fish_17	Fish_18	Fish_19	Fish_20	Fish_21	Fish_22	Fish_23	Fish_24	Fish_25	Fish_26	Fish_27	Fish_28	CLOCK
1.24	4.56	2.56	3.4	0	0.07	0	4.763	1.441	0	0.522	0	2.359	0	0	3.352	0.359	2.242	0	4.455	1.44	1.522	0.32	0	3	1.439	0.52	0.24	12.7158
1.558	0.4	0.96	6.039	0.08	0	0	3.88	0.68	0	3.082	0.04	0.12	1.758	0.08	2.72	3.32	0.76	0.08	1.6	1.521	0.559	0.16	0.239	4.361	3.202	0.878	0.08	12.7325
0.156	0	1.84	8.442	2.32	0.119	2.56	3.679	0.56	0	1.96	0	0	2.001	0	3.121	0.32	1.24	0.96	4.761	1.359	0.8	0	0.4	0.159	0.72	0.319	0.12	12.7492
0.721	0	0.32	9.204	3.601	0.16	3.517	0.36	1.159	0	1.16	0	0	0	0	2.562	1.397	0.96	5.202	8.238	0.72	3.442	0.081	0.04	0.08	2.679	0.481	0.16	12.7658
2.481	0	0.359	5.964	3.755	0.12	0.32	3.441	0.719	0	0.439	0	0	0	0	1.32	0.24	2.559	7.362	3.762	0	1.28	0.08	0	0.04	0.12	1.039	0.08	12.7825
0.998	0	2.52	6.836	2.239	0.04	0.241	2.484	1.24	0.08	0.361	0	0.441	0.72	0	3.838	0.2	2.76	2.4	0.52	0	1.04	0.478	0	0.32	1.922	0.041	0.04	12.7992
2.276	0	1.159	4.281	1.999	0	0.201	5.041	3.92	0	4.44	0	1.478	0.08	0	0.84	0	2.24	2.08	1.683	0.04	0.761	0.198	0	0.28	0.8	0.2	0.04	12.8158
3.042	0	1.319	1.28	1.479	0	0	2.079	1.481	0	5.641	0.12	0.44	0.72	0	4.48	0.04	2.358	0	0.761	0.319	0.199	0.12	0	0.12	1.998	0.162	0.16	12.8325
3.402	0	1.922	0.559	2.282	0	2.399	3.038	0.918	0	4.039	0	0.36	1.838	0	2.241	0.441	0.799	0.08	0.481	0.44	5.842	0.12	0.04	1.241	0.08	0.679	1.759	12.8492
2.48	0	0.72	0.2	4.599	0	1.439	5.921	1.12	0	2.28	0	0.879	2.201	0	4.717	3.523	0.36	0	0.08	0.16	0	0.04	0.48	2.559	1.481	1.16	0.36	12.8658
1.561	0	2.437	0.16	2.438	0	0	3.277	2.523	0	0.483	0.761	0.76	0.04	0.04	3.201	2.081	0.16	0	0.12	1.119	0.16	0.24	1.758	2.88	1.881	0.641	0	12.8825
1.841	0	2.678	3.081	3.478	0.04	1.281	1.879	8.241	0	0.8	0.04	0.879	6.6	0.322	2.84	1.838	0.56	0	0	6.962	0.92	0.16	0.918	2.479	1.999	0.441	0.12	12.8992
4.721	0	0.8	0.707	1.2	0.04	5.041	3.759	8.878	0.08	0.32	4.122	0.639	0.04	2.36	2.282	3.362	1.32	0	0.159	1.359	4.039	0.242	0.398	2.519	1.44	0.601	0	12.9158
2.24	0	1.199	2.838	3.806	0	0.28	2.761	9.321	0	0.441	4.958	1.12	2.719	0.36	3.759	1.8	0.921	1.92	0	0.562	1.439	1.52	0.16	0.64	1.801	1.04	0	12.9325
0.72	0	1.002	0.839	2.479	0.039	0.12	3.439	8.56	0	2.441	2.157	1.199	0.28	1.843	6.121	0.04	1.2	6.316	0.04	5.16	0.681	0.16	0.12	0.998	1.521	1.399	0	12.9492
2.317	0.247	1.962	0.801	2.162	0.121	0	1.478	8.721	0	0.119	0.398	0.08	3.039	0.559	2.52	0.4	0.763	5.925	0.04	2.64	0.68	1.278	0.321	1.121	1.558	0.239	0	12.9658
1.879	0	1.321	0.279	1.638	0	0.921	1.882	1.198	2.959	0	2.236	0	0.72	1.08	4.965	0.04	0.8	0.36	0.72	5.797	3.48	1.322	0.76	1.919	1.519	0	0.08	12.9825
0.838	0	1.24	0.84	4.239	0.04	6.313	2.078	0.959	1.761	0.64	6.154	1.121	1.638	0.681	3.76	0	2.28	0.518	2.319	2.081	2.119	1.28	0.84	0.361	0.639	0.28	0	12.9992
1.238	3.439	1.081	4.123	5.158	0.04	4.078	2.482	1.24	2.401	3.92	0.04	0	0.723	0	3.962	0	0.843	4.645	0.04	7.958	0.561	0.922	0.28	0.441	0.96	1.923	0	13.0158
1.001	0.439	1.8	1.242	6.561	0.041	3.038	2.883	0.759	0	1.359	0.119	1.04	2.079	1.724	3.245	0.399	0	1.802	0.12	5.641	0.602	1.959	0.081	0.282	1.72	0.04	0.201	13.0325
1.2	0.44	0.08	1.121	4.281	0	4.317	2.957	2.28	0	2.12	0	0.239	1.68	1.039	5.873	0.239	1.679	6.758	0.237	1.517	0.36	2.558	0.08	0.2	1.12	1.08	0.04	13.0492
1.281	5.521	2.484	0.801	2.241	1.923	2.882	2.719	4.402	2.282	0.24	2.882	1.521	1.08	0.36	6.355	3.399	1.517	2.88	0.08	3.404	2.001	2.638	0.158	0	1.039	0	0	13.0658
4.001	0.6	0.479	0.962	4.524	5.76	1.955	2.719	2.159	1.399	1.001	5.956	0.56	1.959	0.2	3.799	5.113	2.28	3.275	0.08	4.156	4.318	0.72	0.641	0.48	1.48	0	0.08	13.0825
1.841	0.76	0.522	3.759	3.36	0	0.279	2.04	0.483	0.119	0.64	4.601	0.4	1.24	0.202	6.76	4.765	0.799	0.675	0.16	3.281	2.516	1.52	0.68	0.281	1.399	0.2	0	13.0992
1.039	1.357	1.718	1.401	4.962	0.281	0.442	3.594	0.4	0.118	0.96	5.8	0.559	1.093	0.202	6.756	1.244	0.238	2.278	0.041	1.201	0.4	0	0.08	0.04	1.398	0.772	0.719	13.1158
2.441	1.997	1.041	0.999	2.796	2.637	0	1.92	0.359	1.801	3.957	0.4	0.318	2.401	0.398	6.4	0.719	0	1.515	0.16	6.282	0.92	2.254	0.08	0.2	1.04	0.36	0.24	13.1325
2.277	0.279	0.841	0.359	3.953	0.482	2.001	2.438	0.44	2.803	5.119	0	0.88	5.723	0.241	4.641	0.681	1.12	1.561	1.958	1.521	0.08	2.362	0	0.161	1.041	0.677	0	13.1492
1.627	0.959	1.639	0.278	3.525	0	4.042	4.323	0.2	2.559	3.877	0	0	4.119	0.921	3.436	0.08	1.917	0.322	0.441	6.403	1.359	1.852	0.04	0.078	0.8	1.961	0	13.1658
1.359	0	1.719	0.438	7.835	0.08	3.315	2.397	0.12	0.36	0.761	0.12	0.32	0.04	1.88	6.042	0.08	1.601	1.278	0.28	3.837	2.21	2.908	0.838	1.199	0.998	0.2	0.121	13.1825
2.599	0	1.079	0.12	4.76	0	0	2.641	0.478	0.241	0	0.08	0.721	0.919	2.04	8.111	0.04	0.921	0.079	0.198	0.04	1.398	2.08	1.282	0.08	0.638	1.519	0.08	13.1992
2.639	0.12	0.523	1.439	5.232	0.32	0	3.156	0.398	0	0.241	0	0	0	2.761	9.235	0.08	1.801	1.921	0.12	2.805	0	0.48	2.679	1.159	0.481	3.079	0.118	13.2158
2.043	0.478	0.718	3.12	4.273	5.565	0.24	3.16	0	0.28	0.199	0	0.16	0.441	3.16	7.76	0.239	0.838	2.083	1.159	1.242	1.242	1.359	1.276	1.159	0.4	0.08	0.24	13.2325
1.441	0.56	2.119	1.558	1.357	6.361	1.917	4.918	0.884	0.517	0	0	0.36	5.286	1.201	6.6	0.358	0.718	1.919	1.879	3.725	5.281	0.642	1.398	2.918	3	0.119	0.36	13.2492
2.96	0.08	0.243	2.12	2.403	0	2.316	3.437	0.8	2.001	0	0.04	0.199	4.318	1.441	7.722	1.601	0.44	2.039	2.799	6.56	0.916	3.801	0.96	4.762	2.598	1.282	0.2	13.2658
3.683	0.04	0.762	0.04	4.359	0	1.521	3.481	4.044	0.041	0.16	0.12	0.44	11.843	2.318	6.122	3.161	0.76	3.961	1.28	2.395	0.439	0.241	0.201	1.839	1.639	2.72	4.482	13.2825
1.88	0	2.36	0	5.403	0	2.28	2.12	0.921	4.038	4.513	0.04	1.08	9.284	2.002	7.196	2.761	0.36	1.197	0.64	0.08	0.2	1.44	0.279	0.798	1.16	1.119	1.721	13.2992
2.321	0	1.719	0.119	4.127	0	0.998	1.605	0.361	1.04	2.719	0.119	0.32	8.119	3.279	7.124	0.961	0.841	0	0.72	1.802	4.163	0.079	0	1.177	1.72	0.561	1.239	13.3158
1.159	0	0.839	0.359	3.995	0	0	2.879	0.36	1.159	1.72	0	1.119	9.687	0.08	6.123	0.28	0.48	0	0.6	0.16	4.517	0.04	0.728	1.238	1.04	0.799	0.523	13.3325
2.6	2.119	1.319	2.08	0.637	0.113	0.041	0.759	4.76	0	0	0.039	0.16	12.999	0.12	8.317	0.722	0	0.439	0.32	5.96	0.319	1.757	0.201	1.962	1.121	1.595	3.199	13.3492
1.839	0	1.24	3	0.64	0	0.2	1.558	1.318	0	0.64	0.879	0.52	9.444	0.52	8.159	0.203	0.12	0	2.28	5.72	0	1.6	0	2.28	0.638	0.718	4.276	13.3658
2.317	0	1.438	1.439	2.84	0.161	1.041	4.639	0.64	0	3.041	0.04	0.28	7.717	0.92	6.119	1.16	0.24	0	1.76	5.28	0.361	1.801	3.321	0.919	0.52	1.72	2.28	13.3825
2.161	0	0.8	0.28	2.999	0	0.4	2.441	2.362	0	5.679	0	0	4.559	0.92	4.519	0.401	0.319	0	0.999	4.402	0.799	0	0.803	1.279	0.522	0.4	2.32	13.3992
2.717	0	0.12	0.682	2.401	0.04	0	2.64	0.68	1.281	0.6	0.2	2.677	0	0.801	5.718	0.441	1.481	0	2.081	4.004	3.754	2.198	0.24	3.56	0.761	0.92	2.441	13.4158
3	0	1.521	1.441	0.16	0.16	2.321	5.041	0.2	4.038	0.24	0	0.238	0	3.08	5.922	0.12	1.441	0.08	0.921	1.964	3.402	1.2	0.281	2.319	0.878	0.12	5.841	13.4325
1.642	0	1.838	1.6	0	0.159	4.358	2.962	0.682	1.077	0.079	0.201	0.48	1.76	1.281	3.442	0	2.443	0.201	0.28	0.56	0.961	2.04	1.362	3.758	0.72	0	4.882	13.4492
1.637	0	1.399	0.361	0.121	0.08	0.08	2.078	0.8	0.16	0.04	0.2	1.52	9.361	1	0.12	0.081	0.157	0	1.078	2.524	0.24	3.359	0.919	2.876	1.64	0.12	1.523	13.4658
1.402	0	0.68	2.121	0.12	0.04	0	2.401	1.399	0	0.2	1.681	2.121	9.236	0.04	0.12	0.159	1.92	0	1.159	4.241	0.16	1.561	0.882	0.239	3.437	0	0.921	13.4825
1.519	0	0.041	1.398	0.08	0.399	0.4	3.842	1.362	0	0.16	0.321	0.319	12.441	0.802	0.039	2.239	0	0	0.12	5.079	0.121	0	0.357	0.12	0.8	1.64	3.875	13.4992
0.6	0	1.519	0.96	0.24	4.719	0.159	1.838	4.682	0.04	0.04	0.08	0.319	8.281	2.519	0	1.2	0.319	0	0.12	1.881	0.441	1.56	0.04	0.04	2.511	1.002	5.158	13.5158
2.598	0	1.361	1.041	0	2.002	0	1.758	4.283	0	5.4	0.08	0.16	7.554	2.318	0.04	2.76	0.28	0	0.799	5.398	0.32	1.52	0.04	0.243	0.881	1.002	1.198	13.5325
2.039	0.04	1.399	1.119	0	0.16	0	2.92	0.48	0.2	0.08	0.12	1.719	9.64	0.08	0	7.402	0.799	0.119	1.518	4.203	0	0.8	0	0.4	3.88	0.92	0.281	13.5492
2.72	2.762	0.32	0.24	0	0.24	0	3.322	0.842	0.24	2.36	0.04	0.601	8.316	0.441	0	1.76	1.599	0.719	2.04	5.158	0.121	2.279	0	0	2.84	0.959	0.52	13.5658
2.278	0.04	0.481	0.241	0	0	0	0.96	0.241	0.08	1.32	0	0	2.2	3.118	0	2.562	1.36	3.323	1.999	6.804	0.677	1.201	0	0.16	0.96	0.72	0.279	13.5825
1.6	0	1.52	0.883	0	0.2	0.879	4.644	0.481	2.799	0	0	0	0.799	2.719	0.04	0.161	0.64	2.961	1.003	5.192	0.881	0.559	0	0.799	0.68	0.92	0.279	13.5992
1.559	0	1.361	0.282	0	0.321	0	3.679	1.76	3.4	2	0	0.562	0	1.597	0.04	0.721	0.4	3.804	1.636	7.926	1.079	1.203	0.481	0.718	0.24	0.559	3.639	13.6158
2.204	0.08	0.839	1.121	0	2.879	0.84	1.161	0.359	0.08	5.927	0.238	1.042	0.24	1.278	0	0	0.842	1.081	0.481	8.323	0.44	1.801	0.08	0.28	2.44	0.36	2.64	13.6325
4.52	2.521	1.603	1.357	0	1.842	0.2	2.402	0.438	0.12	0.48	0	0.762	0.32	0.119	2.401	0.96	1.12	3.357	1.441	4.868	0.24	0.88	0.082	0.12	1.16	0.2	5.759	13.6492
2.719	2.881	1.28	0.68	0.08	2.277	0	0.681	1.16	0.48	0	0	0.881	0.68	0	2.601	0.4	1.042	2.757	0.958	0.76	0.559	0.961	0.081	1.121	0.559	0	4.57	13.6658
1.76	1.041	3.399	0.397	0.837	2.598	0.08	3.915	0.596	2.963	1.841	1.88	0	0.162	0.04	3.962	0.28	1.758	4.04	0.279	7.406	1.678	1.799	0	1.117	1.44	0.281	5.723	13.6825
1.524	1.265	2.563	1.004	0.04	0.399	0	3.276	3.717	2.557	0.319	0.317	0	0.441	0.679	3.996	0.038	1.158	1.805	2.081	7.15	0	1.719	0.04	3.001	1.958	0.2	5.475	13.6992
1.278	2.04	0.962	1.483	4.281	0.846	0	3.96	0.801	4.563	0.239	0.522	0	2.763	0.84	0.92	0	0.362	3.282	3.404	6.674	0.04	2.56	0.237	3.516	0.483	1.002	2.596	13.7158
2.436	0.441	0.201	0.48	0.84	0.08	0.236	1.279	0.324	3.444	4.093	0.64	0.12	1.238	0	1.44	0.439	0.68	2.997	1	2.674	0.081	2.731	0.439	1.24	0.565	1.041	0.52	13.7325
1.56	0	0.278	2.284	0.557	0.038	0.04	2.197	1.6	2.841	3.68	1.041	0	0.28	0.64	0.762	0.121	1.119	2.06	1.363	6.003	0.159	0.68	0.119	0.2	0.239	0.436	1.284	13.7492
2.52	0	1.118	2.239	1.518	3.042	2.2	4.233	0.119	2.914	3.603	0	0	0	0.477	1.639	0.08	0.041	3.277	0.484	3.512	0.121	1.441	0	0.28	2.957	0.08	0.237	13.7658
2.356	0	0.726	1.201	2.76	2.325	2.126	1.761	0.841	2.958	5.042	0.039	1.48	0.039	0.96	2.922	0.961	0	2.646	0.521	3.003	0.643	1.119	0	1.439	1.718	0.2	0.238	13.7825
1.882	0	2.522	1.08	1.363	0.76	2.037	2.279	2.636	0.679	1.561	0.121	0.32	0	2.281	0.761	0.56	1.442	0.4	0.72	0.482	2.164	0.48	0	1.921	0.72	0	0	13.7992
2.158	0.52	0.24	2.601	1.598	4.4	4.559	2.443	3.201	0.119	1.321	0	1.119	0.88	3.284	2.884	0.24	0.44	0.638	0.161	0	2.793	1.64	0	3.521	1.16	0.637	0	13.8158
1.161	0	2.402	2.684	2.518	4.962	2.276	2.158	1.522	0.32	4.083	0.118	0.322	0.639	0.079	3.681	0.68	1.238	3.478	0.121	4.559	0.638	0.839	0	2.444	0.761	0.08	0.36	13.8325
2.114	0	1.359	2.517	4.242	6.16	0.159	3.999	2.759	0	1.838	0	1.359	0.401	0.28	0.921	0.758	0.24	0.121	1.318	1.919	0.762	0.521	0.199	0.038	1.682	0.24	0.161	13.8492
2.36	0	1.161	4.081	2.402	6.443	0.08	2.641	0.798	0	9.123	0.238	1.001	0.08	0	0.958	0.6	1.599	0.08	1.836	5.601	0.04	1.159	0	0.12	1.559	0.48	0.483	13.8658
1.6	0	1.516	1.48	2.963	5.796	0	1.881	1.2	0	5.558	0	1.398	0.12	1.08	0.482	0.161	0.357	0	0.683	4.44	0.68	1.559	0.04	2.162	1.641	0.601	0.561	13.8825
2.44	0	2.038	0.44	2.841	8.596	0	1.961	0.72	0	6.237	0.16	0	0	2.718	3.24	0.12	1.319	0	0.721	3.114	0.558	1.639	0.08	1.641	0.16	3.28	0.4	13.8992
0.36	0	1.8	0.562	2.96	5.602	0	2.436	2.282	0	2.48	0	0.56	0.16	0.921	0.2	0.08	1.64	0	0.16	2.079	0.24	0.999	0.359	0.44	1.518	0.24	0.12	13.9158
2.557	0	4.242	0.2	1.32	2.917	0	1.442	0.719	0	1.078	0.557	0.599	3.123	3.041	3.079	0.16	1.003	0	0.08	5.682	0.201	1.602	0.08	2.88	2.083	0.319	0	13.9325
1.757	0	1.162	0.959	2.04	4.082	0	4.713	1.559	0	0.758	0.642	0.88	1.122	0.76	3.316	0.839	0.357	0	0.721	2.083	0.999	0.358	0.039	1.439	2	0.559	0.08	13.9492
0.881	0.04	0.642	0.6	1.478	3.398	1	1.88	3.684	0	2.077	1.961	1.639	0.44	0.519	2.16	0.201	2.564	0	0.961	0.12	1.08	0.72	0.32	2.959	1.202	1.92	0	13.9658
1.44	0	0.679	0.6	1.039	0.682	0.121	6.753	1.641	0	0.162	0.521	1.157	1.283	3.123	1.242	0.239	0.557	0.04	0.637	2.998	1.799	0.762	0.24	1.641	1.08	0.16	1.361	13.9825
7.479	7.162	3.879	10.321	5.76	5.117	5.761	11.482	6.12	8.839	5.402	6.953	6.836	9.319	8.521	4.441	6.081	8.274	8.163	7.888	13.285	9.16	9.682	11.241	6.88	5.638	7	5.401	13.9992
8.033	7.12	2.158	8.759	5.962	5.878	6.881	8.72	6.64	10.445	5.6	5.759	7.043	7.991	3.963	6.318	4.797	4.722	4.879	7.082	16.08	8.516	4.757	6.077	4.363	4.285	4.68	4.921	14.0158
7.958	7.805	2.32	9.925	8.32	8.361	7.805	7.435	6.121	8.278	6.122	8.284	7.678	8.883	2.839	7.04	3.359	5.399	6.24	7.402	15.123	6.72	7.361	7.519	6.879	6.763	5.042	6.12	14.0325
10.161	7.681	3.642	7.728	7.561	7.516	9.72	9.001	8.123	10.715	5.881	6.321	8.161	8.718	7.039	4.803	3.759	4.561	5.2	7	15.561	7.557	5.921	8.561	7.529	5.316	4.242	4.44	14.0492
9.527	7.759	5.884	6.043	7.559	5.917	8.199	7.482	7.516	6.045	7.602	4.519	6.875	7.009	4.201	4.162	3	5.239	5.318	7.276	13.511	5.637	4.837	7.561	5.88	6.521	4.76	7.159	14.0658
8.473	5.558	3.837	7.236	8.836	6.843	8.596	7.038	6.559	7.441	6.922	3.56	5.999	6.879	4.117	0.8	0.08	5.522	7.361	7.591	14.682	7.399	6.277	5.875	5.679	7.157	3.358	5.96	14.0825
7.999	6.997	4.845	7.762	7.996	3.998	8.999	6.518	5.56	6.482	5.638	3.674	6.279	6.198	4.323	3.439	0	5.321	7.241	6.8	14.763	6.599	3.841	4.999	4.721	6.081	3.715	4.922	14.0992
7.114	6.558	3.561	6.559	8.202	0.681	9.482	3.239	4.996	5.205	5.119	1.199	6.194	5.76	5.678	2.958	0.12	4.084	6.481	5.399	12.637	6.872	7.512	2.953	6.843	5.317	2.24	4.839	14.1158
6.638	7.004	1.995	4.117	8.918	0.079	7.438	0	0.24	2.4	4.88	3.32	6.676	6.405	2.958	5.402	0	5.119	5.717	6.759	12.802	8.438	0.56	4.28	5.197	3.719	3.2	4.56	14.1325
5.04	5.561	2.282	2.84	7.474	0	5.801	0	0.161	3.198	0.963	0.68	8.162	5.563	3.918	6.199	0.159	3.96	5.08	4.884	13.925	6.681	2.998	3.396	3.963	4.524	3.244	1.162	14.1492
3.001	4.679	2.718	3.401	7.155	0	7.997	0	0	0.762	1.718	2.879	6.121	3.84	2.919	4.399	0	4.959	6.762	4.881	13.238	5.078	1.242	1.962	3.24	5.124	3.643	0.6	14.1658
4.714	3.28	2.279	1.958	5.48	0.08	6.001	0.12	0	0	0.04	0	7.601	2.242	3.204	5.039	0.12	5.437	3.438	0.357	10.346	5.759	2.285	1.842	3.673	3.001	1.444	0.159	14.1825
1.561	2.206	0	1.719	4.519	0	2.4	0.36	0	0	0.959	0.078	4.642	2.397	3.924	3.995	0	1.839	6.076	0	11.643	5.237	1.439	2.796	2.038	2.081	1.561	0	14.1992
1.241	6.043	0.08	2.078	2.12	0.04	0	0.082	0.32	2.117	0.32	0.36	6.559	1.24	2.717	3.359	0	0	7.638	0.161	10.203	5.041	0.838	0.16	0.959	1.434	1.763	0.08	14.2158
2.16	3.88	0	1.599	4.361	0	0	1.122	0	0	0	0.76	4.717	1.241	0.04	2.398	0	0	3.12	0	7.924	4.363	0	0	0.32	3.041	1.721	0	14.2325
1.721	4.359	0	1.039	1.602	0.12	0	3.121	0	0	0	0.04	5.163	0.04	0	4.601	0	0.04	0	0	9.085	4.361	0.12	0	0	0.52	0	0.12	14.2492
0.441	0.76	0	0.998	2.639	0	0	1.597	0	0	0	0.12	5.038	0	0	3.001	0	0	0	0.04	8.159	0	0	0	0.12	0.12	0.361	0	14.2658
0	0	0.12	0.76	2.079	0	0	2.161	0.119	0	0.36	0	3.282	0	0	0.08	0	0	0.079	0	9.516	0	0	0	0.08	0	1.361	0	14.2825
0.2	0	0.4	1.84	0.837	0	0	1.719	0.44	0	0	0	4.2	0	0.079	0.361	0	0	0	0.198	9.355	0	0.762	0.16	0	0	0	0	14.2992
0.72	0	0	0.759	0.518	0	0.04	1.879	0	0	0	0	1.52	0	0	1.361	0.16	0	0	0.32	8.444	0.12	0	0	0	0	0	0.041	14.3158
0	0	0	0.64	2.642	0	0.08	0	0.04	0	0	0	0.52	0	0	0.36	0	0	0	1.479	5.396	0	0	0.2	0.199	0.12	0	0	14.3325
0	0	0	0.56	1.676	0.08	0	0	0.159	0	0	0	0	0	0	0.08	0	0	0	1.281	1.44	0	0	0	0.08	0.12	0	0	14.3492
1.719	0	0	0.32	1.119	0	0	2.681	0.52	0	0	0	0.881	0	0	0	0.4	0	0	1.961	0.841	0	0	0	0	0.32	0	0	14.3658
0.28	0	0	1.802	3.12	0	0.122	1.238	0.921	0	0.199	0	4.558	0	0	1.72	0	0	0	1.442	2.879	0	0	0	0.042	0.16	0.04	0.12	14.3825
0	0	0	2.119	2.082	0	0	0	0.04	0	0	0	1.397	0	0	2.199	0	0.36	0	0	0	0	0	0.4	0	0	0	0	14.3992
0	0	0	0.64	1.762	0	0	1.038	0.72	0	0	0	0.4	0	0.039	0.52	0	0.24	0	0	0	0.72	0	0	0.039	0.52	0	0.04	14.4158
0	0	0.478	1	1.2	0	0	3	0	0	0	0	0.36	0	0	1.08	0	0.678	0	0.519	0	3.443	0	0.08	0	0	0	0	14.4325
0	0	0	1.681	1.68	0	0	0.199	1.64	0	0	0.52	0.197	0	0	0.68	0	0.52	0	0.961	0	0.48	0	0	0	0	0	0	14.4492
0	0.561	0	0.562	1.28	0	0	1.921	0.12	0	0	0	0.04	0	0	0.158	0	0.4	0	0	0.322	0.2	0	0.04	0	0	0	0	14.4658
0	1.041	0	0.882	2.2	0	0	0.16	0.4	0	0	0.359	0.28	0	0	0	0	1.158	0	1.438	0	0	0	0	0.038	0	0	0.08	14.4825
0	0.44	0	1.721	1.68	0	0	0	0.239	0	0	0	0	0	0	0.56	0	0	0	0.24	1.559	0	0	0	0	0	0	0	14.4992
0	0	0	0.88	2.121	0.12	0	2.361	0.199	0.24	0	0.32	0	0	0	1.04	0	0	0	0	4.561	0	0	0	0	0	0	0	14.5158
0	0	0	0.439	1.32	0	0	0	0	0	0	0	0	0	0	1.92	0	0	0	0.519	2.961	0	0	0.161	0.04	0	0	0	14.5325
0	0	0	1.281	0.64	0	0	0.718	0	0	0	0	0	0	0	1.84	0	0	0	3.96	0.28	0	0	0.28	0	0	0	0	14.5492
0	0	0	1.361	1.922	0.4	0	1.039	0	0.319	0	0	0	0	0	0.28	0	0	0	0	1.681	0	0	0	0	0	0	0	14.5658
0	0.36	0	0	1.36	0	0	0.36	0.28	0	0	0	0.601	0	0	1.039	0	0.439	0	0	0	0	0	0	0	0	0	0	14.5825
0	0.16	0	1.32	2.44	0	0	0.16	0.76	0.12	0	0	0	0	0	0	0.16	0	0.04	0	0.359	0	0	0	0.04	0.04	0	0	14.5992
0	0	0	1.402	0.04	0	0	0.24	0	0	0	0	0	0	0	0	0.12	1.599	0	0	3.2	0	0	0	0	0	0	0.08	14.6158
0	0.48	0	2.078	0	0.201	0	0.28	0.679	0	0	0	0	0	0	0	0	2.36	0	0	1.08	0	0.08	0	0	0.122	0	0	14.6325
0	0	0	0.319	0.4	0	0	0	0.641	0	0.919	0	0.36	0	0	0	0	1.16	0	0	0	0.04	0	0	0	0.4	0	0	14.6492
0	0	0	0	1.278	0.639	0	0.44	0	0	0	0	0	0	0	0	0	0.881	0	0	0	0	0	0	0	0	0	0	14.6658
0	0	0	0.999	0.6	2.635	0	0	0	0	0	0	0	0	0	0	0	0	0	0.08	0.08	0	0	0	0	0	0	0	14.6825
0.2	0	0	0.8	1.801	0.958	0.201	0	0.84	0	0	0	0	0	0	0	0	0	0	0.08	0	0	0.04	0	0	0.12	0.119	0	14.6992
0	0	0	0	0.32	0	0	0.119	0.04	0	0	0.2	0	0	0	0	0	2	0	0	0	0	0	0.162	0	0	0	0	14.7158
0	0	0.2	0	0.282	0	0	0.399	0	0	0	0	0	0	0	0	0	0	0	0	0	0	0	0	0	0	0.84	0	14.7325
0	0	0	1.077	1.401	0	0	0.08	0	0	0	0	0	0	0	0	0	1.119	0	0	0	0	0	0	0	0	0	0	14.7492
0.08	0	0	0	2.361	0	0	0	0.161	0	0	0	0	0	0	0	0	0.24	0	0	0	0	0	0	0	0	0	0	14.7658
0	0	0	0	0.801	0	0	0.4	0	0	0	0	0.44	0	0	0	0	0.6	0	0	0	0	0	0	0	0	0	0	14.7825
0.04	0	0	0.361	0	0	0	0	0.56	0.679	0	0	0	0	0	0	0	0	0.04	0	4.323	0.08	0	0	0	0	0	0	14.7992
0	0.04	0.08	1	0	0	0	0	0	0	0	0	0	0	0	0	0	0	0.041	0	1.16	0	0	0	0	0	0	0	14.8158
0	0	0.161	0.838	2.126	0	0	0	0.16	0	0.84	0.08	0	0	0.519	0	0	0	4.044	0	0	0	0	0	0	0.121	0	0	14.8325
0	0	0	0.12	2.717	0	0	0	0.478	0	3.443	0	0.04	0	0	0	0	0	0	0	0	0	0	0	0	0.24	0	0	14.8492
0.08	0	0	0	0.76	0	0.32	1	0	0	0	0	0	0	0	0	0	0.12	0	0	0	0	0.481	0	0.08	0	0	0	14.8658
0	0	0	3.637	0	0	0	0.959	0.08	0.12	0	0	0	0	0	1.041	0	1	0	0	0	0	0.4	0	0	0	0	0	14.8825
0.6	0	0.12	1.442	0.479	0	0	1.16	0	0	0	0	0.16	0	0	0	0	1.12	0	0	0	0	0	0	0	0	0	0	14.8992
0	0	0	0.161	4.318	0	0	0.799	0	0	0	0	0	0	0	0	0.16	0.48	0	0.04	0	4.156	0	0	0	0.319	0	0	14.9158
0	0.04	0	0.64	1.8	0	0	0	0	0	0	0	0	0	0	0.359	0	0.52	0	0	0	0.799	0	0.08	0	0	0	3.641	14.9325
0	0	0	0.841	0.999	0	0	0	0	3.521	0	0.04	0	0	0	0	0.16	0.201	0	0	0	1.04	1.559	0	0	0.162	0	3.161	14.9492
0.199	0	0	1.6	0.557	1.402	0	0.64	0	2.722	4.119	0	0	0	0	0.08	0	0.36	0	0	0.118	0.241	0	0	0.082	0	0	4.041	14.9658
0	0	0	1.441	0	1.756	0	1.119	0	2.118	0.601	0.04	0	0	0	0.12	0	1.157	0	0	0	0	0	0	0	0	0.359	0.24	14.9825
0.639	0	0.84	0.319	0.761	0	0	0	0	2.24	0	0	0	0	0	0	0	1.037	0	0	0	0.04	0	0	0	0	0	0	14.9992
1.56	0	3.763	0.36	1.52	0	0.08	1.562	0	0.04	0	0	0	0	0	0	0	0.52	0	0	0	0	0	0	0	0	0	0	15.0158
0	0	1.001	1.758	3.32	0	0	0.44	0	0.44	0	0	2.239	0.119	0	0	0	0	0	0	0	0.321	0	0	0	0	0	0	15.0325
0	0	0.279	1.4	1.723	0	0	0.28	0	0	0	0	2.72	0	0	0	0.121	0	0	0	0	0.64	0	0	0	0	0	0	15.0492
0.16	0.08	2.002	0	1.64	0	0	0.721	0.199	0	0	0	1.481	0.201	0	0	0	1.92	0	0	0	0	0	0	0	0	0	0	15.0658
0.32	0	0.801	0	0.04	0	0	0	0.32	0	0.801	0	1.517	0	0	0	0	1.199	0	0	0	2.884	0	0.559	0	0	0	0	15.0825
0	0	0.2	0.841	0.881	0.08	0	1.161	0.12	0	0	0	3.197	0	0	0	0	1.64	0	0	0	0.2	0	0.759	0	0	0	0	15.0992
0	0	0.44	1.199	0	0	1.041	0.48	0	0.04	0	0	0.56	0	0	0	0	1.519	0	0.04	0	1	0	0.719	0	0.28	0.119	4.52	15.1158
0	0	1.202	1.039	1.559	0	0	0.48	0	0	0	0	0.399	0	0	0	0	0.081	0	0	0	1.68	0	0	0	0	0	1.199	15.1325
0.12	0	0.72	2.801	2.921	0	0	0.56	0	0.238	0.52	3.879	0.279	0	0	0	0	0.683	0	0	0	1.482	0	0	0	0	0	0	15.1492
0.2	0	0	2.082	0.28	0.239	0	0	0	0	0.121	2.759	1.32	0	0	0	0.48	0.282	0	0	0	3.002	0	0	0	0	0	0	15.1658
0	0	0.839	0.199	0.24	0	0	0.32	0	0	0	1.919	1.399	0.04	0	0	0	1.199	0	0.482	0	0.761	0.161	0.959	0	0	0	0	15.1825
0	0	0	0.52	1.2	0.08	0	0.24	0	0	0.04	0.679	0.521	0	0	0	0	0.04	0	0	3.561	0.04	1.359	0.08	0.08	0	0.16	0	15.1992
0	0	0	0.04	1.76	0	0	0	0	0.28	4.159	0	0.4	0.6	0	0	0	0.36	0	0.12	2.399	0	0	0	0	0	0	0.32	15.2158
0	0	0	1.6	0.961	0	0	0.279	0	0.801	1.122	0	0.2	0	0	0	0	0.679	0	0.12	2.201	0.4	0	0	0	0	0	0.28	15.2325
0.44	0	0	0.962	1.598	0	0	0	0	0.119	0	0	0	0.28	0.72	0	0	0.878	0	0.68	0.839	0.04	0	0	0	0	0	0.48	15.2492
0	0	0.68	0	1.48	0	0	0	0.16	0	0	0	0	0	0	0.039	0	0.44	0	1.04	0	2.078	0	0	0	0	0	4.16	15.2658
0.521	0	0	0.12	1.719	0	0	0	0	0	0	0	0.319	0.16	0	0	0	0.84	0	0.319	1.041	0.2	0	0	0	0	0.08	0	15.2825
1.561	0	0	2.239	2.279	0.399	0	0	0.04	0	0	0	0	0	0	0	0	2.399	0	0.16	0.48	0.4	0	0	0	0	0	0	15.2992
1.639	0	0	1.799	0.24	0.28	0	0.841	0	0	0	0	0	0	0	0.2	0	1.64	0	0.72	1.88	2.361	0	0	0	0.321	0	0	15.3158
1.838	0	0	0.441	0.079	1.441	0.08	0.2	0	0	0	0	0	0.12	0	0	0	1.041	0	0.6	2.442	2.721	0	0	0.32	0	0.16	0	15.3325
1.279	0	0	1.079	2.282	0	0	0.639	0.362	0	0.6	0	0	0	0	0	0.841	0	0	0.92	1.2	1.962	0	0	0	0.04	0.4	0	15.3492
0	0	0	0.278	3.361	0	0.16	0	0	0	0	0.64	0.638	0	2.441	0.36	0.28	0.04	0	1.319	2.164	0.521	0	0.04	0	0.28	0.084	0.04	15.3658
1.362	0	0.44	0	3.64	0	0.16	0	0.16	0	0.2	0	0.24	0.48	3.682	2.88	0	0.04	0	0.401	0.439	0.36	0	0.16	0	0.72	0	0	15.3825
0.403	0	0.439	1.043	1.279	0	0	0	0	0	0	0	0	0.039	1.602	2.48	0	0	0	0.28	0	0.041	0	2.041	0	0.08	0	0.08	15.3992
0	0	0.4	1.401	0.68	0	0	0.36	0.24	0	0	0	0	0	1.8	0.881	0	0.48	0	0.32	0	0	0	0	0	0	0	0	15.4158
0	0	0.24	1.92	0.439	0.559	0	0.28	0.04	0	1.039	0	0	0.439	0	1.119	0	0.558	0	0.28	0	0.64	0.08	0.159	0.04	1.32	0	0	15.4325
0.643	0	0.28	0.561	0.12	0	0.319	0	0.08	0	0	0	0	0	0	1.122	0	0.08	0	0.2	0.119	0	0.32	0.362	0	0	0	0	15.4492
0	0.12	0	0.358	0	0	0	0	0	0	0.28	0	0	0.28	0	1.201	0.48	0	0	0	0	0	0	0	1.078	0	0	0	15.4658
0	0	0.84	0.28	1.918	0.04	0	0	0.04	0	0	0.922	0	0.08	0	1.761	0.16	0	0.08	0.32	0	0	0	0	3.76	0	0	0	15.4825
0.959	0	0	0.759	3.2	0.32	0	0.56	0	0	0	1.359	0	0.36	0	0	0	0.08	0.4	0	0	0.36	0	0	4.041	0	0.12	0.04	15.4992
0	0	0.759	0.04	1.24	2.082	0	0.76	0.28	0.04	0.52	2.437	0	0	3.878	0	0	0.8	0	0.08	0	0	0	0	1.557	0.16	0	0	15.5158
0	0	0.48	0.039	1.201	0.36	0	0.48	0	0	4.162	2.999	0	0.28	1.16	0	0.08	1.44	0	0	0	0.399	0	0	2.963	0	0.16	0	15.5325
0.24	0	0.32	0	0	1.159	0	0	1.762	0	0.28	0	0	0	0.759	0	0.12	0.12	0	0.759	0	0.2	0	0.08	2.439	0.04	0	0	15.5492
0	0	0.52	0.081	0.08	0.838	0	0.241	2.921	0	0.559	0.32	0	0	3.438	0	0	0	0	0.04	0.201	0.641	0	0	2.718	0.32	0	0	15.5658
0.519	0	0.56	0.119	0.561	0.438	0	0.32	0.519	0	0.599	0.599	0	0.28	1.039	0	0	0.159	0	0	0	0	0	0	0.199	0.32	0	0	15.5825
0.12	0	0.841	0.04	0.08	0	0	0.24	0.759	0	0.12	0.04	0	0	0.48	0	0	0	0	0	0	0.12	0.52	0	0	1.403	0	0	15.5992
0	0	1.04	1.04	0.36	0.642	0	0.52	0	0	0	0	0.041	0	0.681	0	0	0.6	0	0	0	0.04	0.72	0	0.32	2.238	0	0	15.6158
0	0	0.72	1.239	1	0	0	0.959	0	0	0	0	0	0	0	1.24	0	0	0	0.04	0.08	0.2	0.72	0	1.88	1.401	0	0	15.6325
0.839	0	0.76	1.161	0.84	0	0	0.32	0	0.28	0	0.2	0	0	0	0.961	0.32	0.039	0	0.599	0.24	0.04	0.041	0	0.36	1.48	0	0	15.6492
0	0	0.638	1.48	0.641	0	0.04	0	0.24	0.4	0	0	0	0	0	0.439	0	0	0	0	0.04	0.079	0	0	0	0.84	0	0	15.6658
0.161	0	0.32	0.799	0.639	0.04	0	0	0.04	0	0.4	0.08	0.08	0	0	0.12	0.478	0.04	0	0	2.68	0.28	1.08	0	0.399	1.6	0	0	15.6825
0	0	1.04	2.48	1.721	0.16	0	1.12	0	0.04	0	0	0	0	0	0.601	0	0.24	0	0	1.04	0.44	0.2	0	0	0.48	0	0	15.6992
0.32	0	0.72	0.16	1.319	0.12	0.84	1.281	0	0.08	0.44	0	0	0	0.04	0.44	0	0	0	0	0.92	0.438	0.8	0	0	1.12	0	0	15.7158
0.28	0	0.24	0.602	4.8	0	0	0.041	0	0.24	0	0	0	0	0	0.44	0	0.2	0	0	2.12	0.04	0	0	0	0.161	0	0	15.7325
0	0	0	1.201	0	0	0	0	0	0	0	0	0	0	0	0	0	0.401	0	0.241	0.479	0	0.16	0	0	0.199	0	0.56	15.7492
0	0.2	0	0	0.12	0	0	0.04	0	0	0	0	0	0	0	0.078	0	0	0	0.12	2.44	0	0.84	0.84	0.44	0.32	0	0	15.7658
0.16	0	0	0.72	0	1.08	0.32	1.799	0.12	0	0	0	0	0	0	0.879	0	0	0	0	1.561	0	0	0.12	0.2	0	0	0.04	15.7825
0.519	0	0.719	0.04	0	0	0.28	0.68	0.36	0	0	0.04	4.118	0	0.08	1.561	0	0	0	0.319	0.56	0.199	0	0.8	0.04	1.998	0.16	0	15.7992
0.92	0	0.761	0	2.08	0	0	1.08	0.641	0	0.08	0.04	1.16	0	0	0.159	0.401	0.4	0	0.039	0.16	0	0	0.519	0	0.799	0.04	0	15.8158
1.718	0	0.639	0.4	0.92	0	0	0.2	0.16	0	0	0.44	0.399	0	0.12	0	0	0	0	0.2	0.72	0	0.48	0	0	0.961	0	0	15.8325
0.56	0	0.48	0.399	0.44	0.4	0	0	0	0	0.08	0.2	0.12	0	0	0	0	0	0	0	0.08	0.76	0.04	0	0	1.36	0	0.04	15.8492
1.24	0	0.201	0	0.48	0.44	0	0.32	0	0	0	0	0.24	0	0	0	0.081	0	0	0	0	0	0.079	0	0	0.839	1.079	0	15.8658
0.999	0	0.962	3.039	1.079	0.16	0	0.439	0.12	0	0	0.08	0.32	0	0.08	0	0	0	0	0	0.079	0.08	0.08	0.319	0	1.32	0.08	0	15.8825
0.439	0	0	1.919	0.52	0	0	0.08	0.039	0	0	0	0	0	0	0	0	0	0.121	0	2.72	0	0.48	1.282	0	0.4	0	0	15.8992
0.92	0	0	0	0.719	0	0	0	0	0.36	0	0.041	0	0	0	0	0	0	0	0.16	2.601	0	1.36	1.6	0	1.4	0	0	15.9158
1.52	0	0.2	1.12	0.32	0.52	0.249	0.56	0	0.08	0	1.04	0	0	0.04	0.079	0	1.039	0	0.24	3.079	0	0	1.039	0	2.199	0	0	15.9325
1.92	0	0.441	0.28	0	0	0	0	0.16	0.04	0.04	0	0.2	0	0	0	0.961	0	0	0	0.202	0.12	0	0	0.08	1.32	0	0	15.9492
1.48	0	0.799	0.28	0	0	0	0.28	0	0.921	0	0	3.241	0	0	0.72	0	0	0	0.198	0	0	0	0	0	0.32	0.08	0	15.9658
0.36	0	0	0.08	0	0.282	0	0.48	0	2.08	0	0	0.88	0	0	0.28	0	0.72	0	0.04	3.8	0	0	0	0	0	0	0	15.9825
0.72	0	1.079	0.04	0.28	0	0	0.32	0	0.12	0	0	0.68	0	0	0	0	0	0	0	0.44	0	0.12	0.04	0.08	0	0	0	15.9992
0.6	0	2.079	1.36	2.08	0.04	0.36	0	0	0.4	0	0	0.8	0	0.28	0	0	0	0	0.28	1.04	0.04	0.08	0	0	0	0	0.121	16.0158
0.28	0	1.48	1.519	0.88	0.28	0	0	0	0.599	0	0	0	0	0.04	0	0	0	0.321	0.12	0.2	0	0.161	0.08	0	0	0	0	16.0325
0.04	0	0.8	0.601	0.958	0.76	0.48	0	0	0.681	0	0	0.48	0	0	0.36	0	0.68	0.08	0.08	0.521	0	0.078	0	0	0.4	0	0	16.0492
0.841	0	0.16	0.121	0.562	0	0	0	0	0.56	0	0	1.519	0.04	0	0.079	0	0.36	0	0	1.998	0	0	0.08	0.121	0	0	0	16.0658
0.68	0	0.079	0.16	3.36	0.121	0.158	0	0	1.641	0	2.24	0.48	0	0	0.16	0	0	0	0.08	0.72	0	0.479	0	0	0	0	0.04	16.0825
0.36	0	0	2.123	1.241	0	0	0	0	2.762	0	1.961	0.6	0	0	1.92	0.08	0.56	0	0.24	2.159	0	0.641	0	0	0.28	0	0	16.0992
0.76	0	0	1.597	4.158	0.239	0	0	0.08	0.521	0	0	0	0	0.478	0.08	0	1.122	0	0.361	1.4	0	0.2	0	0.04	0.12	0	0	16.1158
0.399	0	0.321	0.317	0.478	0	0	0	0	0.76	0	0	1.52	0.32	0	0	0	1.36	0	0	0.96	0	0.601	0	0	0	0.04	0	16.1325
0.04	0	0	0	0.24	0	0	0.321	0	0.64	0	0	0	0	0	0	0.56	0	0	0.038	0	0	0	0.56	0	0	0	0	16.1492
0.04	0.6	0	2.163	0.121	0.04	0	0	0	0.36	0	0	0	0	0	0	0.04	0.04	0	0	0.44	0	0	0.2	0.36	0.32	0	0	16.1658
0	0	0	2.319	0.04	0.08	0	1.799	0	0	0	0.76	1.242	0	0	0	0.238	0	0	0.2	1.681	0	0	0	0.04	0	0.04	0	16.1825
0	0	0	0	1.162	0.12	0	0.482	0.517	0	0	0.161	0.119	0.079	0	0	0.36	0.44	0	0	0.16	0.161	0	0	0.08	0.76	0.08	0.16	16.1992
0.681	0	0	0.079	1.68	0	0	0.08	0	0.04	0	0	0.36	0.08	0	0	0.362	0	0	0	3.001	0	0	0.479	0	0	0	0	16.2158
0.959	0	0	0	1.72	0	0	0	0.801	0	0	0	0	0	0	0.08	0	0	0	0	0.8	0.32	0.199	0.998	0	0	0	0	16.2325
0	0	0	0	0.2	0	0	0	0.36	0	0	0	0.479	0	0	0.08	0.04	0.04	0	0.2	0.44	0.358	0	1.801	0	0.319	0	0	16.2492
0.361	0	0	1.482	0.08	0	0.04	0.879	1.642	0.04	0	0.08	1.04	0	0.04	0	0	0	0	0.839	0.721	0	0	0.838	0	0.28	0	0	16.2658
0.28	0	0.641	0.281	0.799	0	0	0.08	0.359	0	0	0	1.321	0	0	0	0	0.12	0	0.04	0.041	0.719	0	0	0	0.841	0	0	16.2825
0	0	0.36	0	0.32	0	0.12	0.04	0	0	0	0	0.197	0	0.4	0	0.04	0.518	0	0.04	0.36	0	0.119	0	0.08	1	0	0	16.2992
0	0.201	0.56	0	0.519	0.52	2.921	0	0.32	0	0	0	0.92	0	0	0	0.2	0.44	0	0	0	0.08	0.439	0	0.44	0.404	0.04	0.08	16.3158
0	0	0	0.12	0.6	0	2.001	0.12	0	0	0	0.08	0.362	0.04	0	0	0	0	0	0	0	0.08	0	0.562	0	0.72	0	0	16.3325
0	0	0	0.24	0.8	0	0.24	0	0	0	0	0	0.722	0.281	0	0.04	0	0	0	0.04	0	0.08	0.12	0	0	0	0	0	16.3492
0.76	0	0	0.521	1.123	0	0	0.12	0	0.04	0	0	1.638	0	0	0.08	0	0.08	0	0.04	0	0	0	0.358	0	0.56	0	0	16.3658
0.4	0	0	0.201	0.279	0.04	0.12	0	0	0.24	0.16	0	0.28	0	0	0	0	0	0	0.04	1.159	0	0	0	0	0.999	0	0	16.3825
0.759	0	0.361	0.48	0	0.04	0	0	0	0.482	0	0.922	0.603	0.08	0	0.04	0	0.32	0	0	0.32	0	0	0.438	0.239	1.481	0	0.239	16.3992
0.08	0	0	0.443	0	0	0	0	0	0.121	0	0	0.16	0.08	3.519	0	0	0	0	0	0.12	0	0	0.961	0	0	0	0	16.4158
0.4	1.801	0	0	0.24	0	0.401	0.12	0.199	0	0	0.08	1.92	0	2.081	0	0	0.08	0	0	0.761	0	0	0.48	0	0.56	0	0	16.4325
0	0.44	0	0.04	0	0.521	0.2	0	0	0	0.32	1.277	1.241	0	2.841	0.442	0	0	0	1.122	1.279	0	0.159	0.12	0.559	1.759	0	0	16.4492
0	0	0	0	0.443	0.24	0	0.759	0.281	0	0	0	0	0	0.361	0	0.321	0.678	0	0.56	0.6	0	0.04	0.16	0	0.84	0	0	16.4658
0	0	0.08	0.519	0.68	0	0.48	0.12	0.36	0	0	0.679	0	0.679	0.12	0	0	0.599	0	0.32	1.76	0.039	0.04	0	0.48	0.52	0	0	16.4825
0.121	0	0	0.801	2.082	0.04	0	0	0	0	0.68	0.478	0.68	0	0	0.081	0	0	0	0	0.88	0	0.16	0	1.08	1.36	0	0	16.4992
0.08	0	0	0.159	1.64	0	0	0	0.36	0	0	0	0.479	0	0	0.36	0	0	0.12	0.162	2.121	0	0	0	0.719	0.16	0.44	1	16.5158
0	0	0.881	0.04	2.361	0	0	0	0	0	0	0.119	0.44	0	0	0.12	0	0	0	0	0.56	0	0.08	0.52	0	0.28	0	0	16.5325
0	0	0.24	0.12	1.28	0.68	0	0.4	0.28	0.321	0	0.2	0.639	0	0	0.88	0.4	0.08	0	0.64	2.118	0	0.32	0.12	0	0	0	0.04	16.5492
0.081	0	0.84	0.12	0	0.52	0	2.96	0	0	0	0.04	0.479	0	0.918	0	0	0	0	0.321	0.12	0.08	0.761	0	0.08	0.28	0	0	16.5658
0	0	0.44	0	0	1.359	0	0.2	0.762	0	0	0	0.08	0.4	1.957	0	0.201	1.4	0	0	0.439	0.04	0.4	0	0	0.28	0.2	0	16.5825
0.2	1	0.08	0	0	0.521	0.8	0	0.44	0.12	0	0	0.522	0	2.52	0.36	0.399	0.2	0	0	0.479	0	0.72	0	0	1.119	0	0.04	16.5992
0.32	0	0.2	0.439	0.28	0.24	0	0	0.639	0	0	0	0.122	2.8	0.2	0	0.08	0	0	0	0	0	0.522	0	0	0.56	0.04	0	16.6158
0.2	0	0	0	0.4	0.719	0	1.08	2.159	0	0	0	0.48	0	0.16	0	0.081	0.08	0	0.08	2.079	0	0.56	0	0	0	0	0	16.6325
0.202	0	0	0	0.2	0.44	0.12	0	0.44	0	2.562	0.08	0.32	0	0	0	0	0	0	0	1.319	0.12	0	0	0	0.36	0.239	0.12	16.6492
0	2.398	0	0.24	0.32	0.16	0.04	0	0	0	0	0	0	0	0	0.48	0	0	0	0.08	0.08	0	0.32	0.12	0	0	0	0	16.6658
0	0	0.678	1.799	0.12	0.12	0	0	0.359	0.08	0.36	0.04	0.039	0	0	0	0	0	0	0	0.8	0	0	0.72	0	0.32	0.08	0	16.6825
0	0	0	2.801	0.2	0	0.28	0	0.759	0	0	0	1.679	0	0.04	0	0.56	0.04	0	0	1.722	0	1.4	1.601	0	0	0	0	16.6992
0	0	0.44	0.201	0	0	0	0.16	0.36	0	0	0.36	2.839	0	0	0	0	0.118	0	0	0.36	0	0.08	2.281	0.079	0.121	0	0	16.7158
0.358	0	0.839	0.56	0	0	0	0.32	0.28	0	0	0	0.121	0	0	0.321	0	0.72	0	0.4	4.2	0	0.36	0.68	0	0	0	0	16.7325
0.2	0	0	0.48	0	1.32	0	0	0.162	0	0	0	0.44	0	0	0.44	0.319	0	0	0.56	0.4	0	0	0.641	0.08	0.44	1.041	0	16.7492
0.36	0	0	0	0	0.32	0	0	0.04	0	0	0.2	0.48	0	0	0	0	0.08	0.04	0.201	0	0.04	0	0.28	0	0	0.121	0	16.7658
0.04	0	0	0	0	0.039	0	0.159	0	0	0	1.001	0.92	0.039	0	0	0	0	0	0	0	0	0.08	0	0	0	0.08	0	16.7825
0.199	0	0	0	1.679	0.04	0.319	0.08	0.119	0	0	0	0.281	0	0	0.118	0	0.88	0	0	0.36	0	0.72	0	0	0	0	0	16.7992
0	0	0.998	0	0.36	0.6	0	0.438	0	0.08	0	0.04	0.561	0	0	0	0	0	0	0	0	0	0.2	0	0.12	0	0	0	16.8158
0.56	0	0.88	0	0.159	0	0	0.08	0	0.161	0	3.078	0.44	0	0.08	0	0	0.561	0	0	0	0	1.12	0.24	0	0	0	0	16.8325
0.201	0	0.48	0.719	0.56	0.839	0	0.559	0	0.2	0	0.04	0.44	0	0.04	0	0.04	0.079	0	0.08	0	0.08	0.04	0	0	0	0	0	16.8492
0.924	0	0	0.682	0.681	0.56	0	0	0.08	0	0	0	1.4	0	0	0	0	0	0	0	0.361	0	0.078	0	0	0.241	0	0	16.8658
2.441	0	0	1.92	0.119	0	0	0.08	0	0	0	0	0.481	0.201	0.039	0.32	0	0	0.16	0.32	0	0	0	0.158	0	0.119	0	0	16.8825
0.28	0	0.28	0.84	0.322	0	0	0.16	0	0	0.12	0	0.24	0	0	1.601	0	1	0	0	0	0	0.239	0	0.119	0.201	0.162	0	16.8992
0.319	0	0	1.596	0.201	0	0	0	0	0.322	0	0	1.282	0.04	0	0.562	0	0.562	0	0.08	0.441	0	0	0	0.122	0.119	0	0.121	16.9158
0.841	0	0	0.879	0	0.438	0	0.279	0	0.12	0	0	0	0	0	0.879	0	0	0	0	0.48	0	0	0	0	0	0.081	0	16.9325
1.28	0	0.402	1.119	0.08	0	0	1.481	0.239	0	0.199	0	0.08	0	0	0	0	0.401	0	0	0	0.08	0	0	0	0	0	0	16.9492
0	0	0	0.2	0.72	0.318	0	0.6	0	0	1.159	0	1.282	0.24	0	1.281	0	0.44	0	0	0	0	0	0	0	0	0	0	16.9658
0.4	0	0	0	0.757	0.04	0	0.2	0.48	0.36	0	0	1.199	0.32	0	0.84	0	1.438	0	0.24	0.6	0	0	0	0.121	0.078	0	0.12	16.9825
0.121	0	0.48	0	4.239	0	0	0.04	0.319	0	0	0	2.636	0	0	1.64	0	1.039	0	0	0	0	0	0	0	0	0	0	16.9992
0	0	0.96	0	1.841	0	0	0	0.48	0	1.039	0	0.4	0	0	1.961	0	1.16	0	0.04	0	0	0	0	0	0.679	0	0	17.0158
0.28	0	0.76	0.32	0.399	0	0	0.12	0.321	0	0	0	0.68	0.88	0	0.8	0	0	0.04	0	0.922	0	0	0.16	0	0	0	0	17.0325
0	0	0.28	0	0.04	0	0.16	0	0.04	0	0	0	0.64	0	0	0	0	0.201	0	0	1.4	0	0	0.08	0	0.08	0	0	17.0492
0	0	0	0.598	0.04	0.04	0.28	0.159	0.679	0	0.84	0.078	0.2	0.439	0.08	0.4	0	0.321	0.04	0.56	0.76	0.04	0.24	0	0	0.119	0.038	0	17.0658
0	0	0	0	0	0	0	0.16	0.04	0	0	0	0.599	0	0	0.919	0	0	0	1.119	0	0	0.2	0.321	0	0	0	0.12	17.0825
0	0	0	0	0.4	0	0.081	0	0.12	1.082	0.117	0.08	0.24	0	0	0.64	0	0.24	0	0.399	0	0.041	0.2	0.08	0	0.081	0	0	17.0992
0	0	0	0.08	0	0	0	1.404	0	0.599	0	0	1.279	0	0.04	0.081	0	2.001	0	0	0.04	0	0.28	0	0	0.281	0	0	17.1158
0	0	0	0	0.4	0	0	0	0.08	1	2.64	0	0.918	0	0	0.04	0	0.919	0	0.12	0	0	0.719	0	0.04	0.08	0.561	0	17.1325
0	0	0.16	0	2.039	0	0.041	0.241	0.2	1.04	0.56	0	0.76	0.32	0	0	0	0.238	0	0	0	0.76	0.518	0.603	0	0	0	0	17.1492
0.24	0	0	0	0	0.08	0	0.559	0	0.24	0	0	0	0.04	0	1.122	0	0.441	0	0.12	0.76	1.719	0.08	0.4	0.28	0.04	0	0	17.1658
1.081	0	0.121	0.08	0	0.039	0	0	0.04	0	2.043	0	0.201	0	0	0.481	0	0	0	0	0	0	0.08	0	0	0.361	0.04	0	17.1825
0.597	0	0.4	0.52	0	0.08	0	0	0.158	0	0.319	0.4	0	0.079	0.04	0	0	0.04	0	0	0.203	0	0	0	0	0	0	0	17.1992
0	0.28	0	0.4	0.12	0	0	0.04	0.48	0.958	1.997	0	0.119	0	0	0	0.6	0	0	0	0.2	0	0	0.039	0.12	0	0	0.24	17.2158
0	0.641	0.24	0.4	0.72	0.16	0	0.2	0	0	0	0	0	0	0.24	0	0	0	0.081	0	0.44	0	0.039	0	0	0	0.04	0.079	17.2325
0.28	0	0.916	0	0.832	1.119	0	0.04	0	0	0	0	2.003	0	2.797	0.12	0.12	0.121	0.161	0	0.76	0	1.081	0	0.119	0	0	0	17.2492
0	0.24	1.203	0.434	0.4	0.839	0	0.08	0	0.079	0	0.04	0.242	0.2	0.441	0	0.119	0	0	0	0.919	0	0.642	1.601	0.159	0.24	0	0	17.2658
0.72	0.4	0.72	0	0.36	0.08	0.24	0.12	0	0.12	0	0	0.64	0	0	0	0	0.318	0	0	0.599	0.078	1.36	0.042	0	0.16	0	0	17.2825
0.04	0.52	1.322	0.921	0.121	0	0	0.201	0.08	0.08	1.48	0	0.32	0	0	0.082	0.16	0	0.08	0	0.12	0	0.4	0	0.517	0	0	0	17.2992
0	1.36	0.602	0.162	0	0	0	0	0.08	0	0	0	0	0	1.24	0	0.04	0	0	0	0.92	0	0	0	0	0.722	0	0	17.3158
0	0.28	0.198	0.08	0.038	0	0	0.08	0.28	0	0	0	0.32	0	0	0	0	0	0	0.04	1.079	0.039	0.2	0.079	0	0	0	0	17.3325
0.72	1.04	0.04	0.72	0.08	0.2	0	0.321	0.159	0	0	0.08	2.484	0	1.121	0	0.04	0	0	0.199	0.921	0	0	0	0	0.6	0	3.321	17.3492
0	0.48	0.438	0.679	0	0	0	0	0.08	0	0	0	1.122	0	0.521	0	0	0	0	0	0.32	0	0.158	0	0	0.4	0.12	2.08	17.3658
0	0	0.797	0.24	0	0.08	0	0	0.96	0	0	0.12	1.121	0	2	0	0	0	0	0.04	1.319	0	0.441	0	0	0	0	0	17.3825
0.359	0.52	1.045	0.681	0	0	0	0.24	0	0	0	0	0.839	0.04	0.721	0	0	0	0	0.199	2.319	0.158	0.48	0.122	0	0.08	0	0	17.3992
0.28	0	0.641	0.559	0.76	0.28	0.079	0	0	0	0.12	0	1.64	0.399	0	0.239	0	0.04	0	0.04	1.361	0	0.64	0	0.08	0.8	0	0.562	17.4158
0.28	0.44	0.48	0.282	1.28	0	0	0	0.04	0	0	0	1.159	0.201	0	0	0	0	0	0.08	0.08	0	1.999	0	0	0.44	0	0.041	17.4325
0	0.439	0.921	0.281	0.441	0	0	0	0.36	0	0	0	0.72	0	0	0	0.081	0.32	0	0	1.039	0	0.48	0	0.6	0.321	0	0	17.4492
0	0.76	0.84	0.319	0.28	0	0.079	2.078	0	0	0	0	0.881	0	0	0	0	0	0	0.04	0.521	0	0.04	0	0.92	0.321	0	1.039	17.4658
0	0	0.238	0	0.16	0	0	1.159	0.04	0	0.4	0.04	0	0	0	0.039	0	0	0	0	0.24	0	0.12	0	1.479	0.44	0	0.481	17.4825
0.28	0.36	0.6	0	0.28	0.04	0.04	0	0.2	0.04	0.039	0	0.322	0	0	0	0	0	0.2	0.04	0	0	0.281	0	0	0	0.04	0	17.4992
0.801	0	0.322	0.04	0	0	0	0.08	0	0	0	0.04	0.72	0	0.958	0	0.078	0.4	0	0	0	0	0.079	0.158	0	0.24	0	0.12	17.5158
0.921	0	0.999	0.439	0	0	0	0.401	0.28	0	0	0	0.96	0	1.758	0	0	0.28	0	0	1.8	0.039	0	0.12	0.679	0.281	0.16	0	17.5325
0.6	0	0.442	0.361	0	0	0	0	0.28	0.08	0	0.04	0.04	0.881	0	0.239	0	0.88	0.238	0	0.56	0	0.2	0	0.08	0	0	0.16	17.5492
0	0	0.12	1.48	0	0	0	0	0	0	0	0	0.64	0.962	0	0.401	0	0	0	0	0.28	0	0	0.52	0.081	0.68	0	0	17.5658
0	0	1.599	0	0.56	0.12	0.042	1.32	0.081	0.081	0	0.16	0.521	0.36	0	0.04	0	0.16	0	0.319	0.08	0	0.48	0	0	0.32	0	0.08	17.5825
0.2	0.48	0.881	0.159	0.842	0	0.04	1.282	0	0	0	0.04	0.242	0	0	0	0	0.519	0	0.24	0.318	0	1.282	0.281	0	0.28	0	0.042	17.5992
0	0	0.12	0.24	0	0	0.08	0.6	0.039	0.761	0	0.321	1.279	0.12	0	0.2	0	0.36	0	0.6	0	0	0.641	0.122	0	0.24	0	0	17.6158
0	0.04	0.4	0.678	0.08	1.64	0	0.999	0	0.36	0	0	0	0.039	0.041	0.04	0	0.438	0.12	0	1.281	0	0	0	0.119	0.321	0	0	17.6325
1.081	0	0.921	1.281	0.08	0.642	0	0.442	0	0.199	0.12	0	0.76	0	0	0	0	0.32	0	0.559	0	0.16	0	0	0.239	0.52	0	0.04	17.6492
0.721	0	0.36	2.042	0	0.92	0	0	0.04	0.761	0	0	0.4	0.4	0.24	0	0	0	0	0.08	0	0.04	0.6	0	0	0	0	0.08	17.6658
0.32	0	0.24	0.08	0.483	0	0	0.28	0.121	0.241	0	0.08	0.602	0	0.04	0	0.362	0.32	0	0.92	0	0.08	0.398	0	0	0.28	0	0	17.6825
0	0	0	0.161	0	0.4	0.48	0	0.08	0.12	0.279	0.08	0	0	0	0	0	1.04	0	0.278	0	0	0	0	0	0.24	0.32	0	17.6992
0	0	0.44	0.119	0	0.121	0	0	0.2	0	0	0.079	1.12	0	0	0	0	0	0	0.361	0.04	0	0.917	0	0	0	0	0	17.7158
0	0	0.4	0	0	1.842	0	0.522	0	0.04	0	0.08	1.834	0	0.119	0	0.52	0.121	0	0	0	0	0.559	0	0	0	0	0	17.7325
0	0	0.16	0.04	0	0.16	0.761	0	0	0	0	0	0.4	1.961	0	0	0	0.239	0	0.08	0.24	0	0.159	0.04	0.08	0	0	0	17.7492
0	0	0	0	0.2	0.119	0	0.92	0	0	0	0	0	0.4	0	0	0	0	0	0	0.24	0.2	0.32	0	0.04	0	0	0.042	17.7658
0	0	0	0	0.521	0	0	0.16	0	0	0.16	0	0	0.24	0.04	0	0	0	0	0.119	0	0	0.16	0.041	0.28	0	0	0.16	17.7825
0	0	0	0	0	0	0.242	0.16	0	0	0	0	0	0	0	0.681	0.521	0	0	0.56	0	0	0.119	0	1.682	0	0	0	17.7992
0.32	0	0	0	0.6	0.12	0	0.04	0	0	0	0	0	0.08	0	0.319	0	0	0	0	0	0	0.36	0	1.759	0	0	1.041	17.8158
0.161	0	0	0.358	0.12	0	0	0	0	0	0	0	1.242	0	0	0	0	0.36	0	0	0.201	0	0	0	0.04	0	0.16	0.079	17.8325
0	0	0.12	2.002	0.04	0	0	0.16	0	0	0	0	0.201	0	0	0.08	0	0.04	0	0	0.239	0.28	0.12	0.12	0.64	0	0	0	17.8492
0	0	0.68	1.042	0.04	0	0	0	0	0	0	0	0	2.081	0	0	0.08	0	0	0.24	0.041	0	0.48	0	0.24	0.08	0	0	17.8658
0.52	0	0.599	1.241	0	0	0	0	0	0.039	0	0	0.161	0	0	0	0.082	0.32	0	0.759	0	0	0.119	0.04	0	0	0	0.04	17.8825
0	0	0.439	0.758	0.12	0	0	0.239	0	0	0	0	0	0.84	0	0	0	0.84	0	0.36	0	0	0	0.119	0	0	0.12	0	17.8992
0	0	0.16	1.681	0.16	0	0	0.318	0	0	0	0	0.04	0.4	0	0	0.08	0.04	0	0.04	0	0	0	0.04	0	0	0	0	17.9158
0	0	0.639	0.36	0.401	0	0	0.239	0.12	0.519	0	0	0.6	0.44	0	0	0	0.16	0	0	0.28	0.199	0	0.08	0.08	0	0	0	17.9325
0.44	0	0.28	0.92	0	0	0	0.24	0.04	0	0	0	0.239	0	0	0	0.04	0	0	0	0.721	0.08	0	0	0.041	0	0	0.081	17.9492
0.4	0	0	1.837	0	0.08	0	0	0	0.44	0	0	0.28	0	0	0	0	0	0	0.6	0.199	0.558	0.12	0.08	2.918	0.24	0.12	0.04	17.9658
0.441	0	0	0.28	0	0	0	0.08	0	0.04	0	0	0	0.642	0	0	0	0.399	0	0.201	0.481	0	0.12	0.04	1.799	0.361	0	0.04	17.9825
1.118	0	0	0.72	0.48	0	0	0.44	0.04	0	0	0.279	0	0	0	0	0	0.56	0	0	0	0.681	0	0	0.642	0.519	0.159	0	17.9992
0.72	0	0	0.359	0.08	0.04	0	0.08	0	0	0.281	0	0	0.28	0	0.48	0.201	2.121	0	0	0.881	0	0	0	0.921	0.039	0	0	18.0158
0.16	0	0.082	0.441	0	0.081	0	0.442	0.08	0	0	0	0.079	0.078	0	0.599	0.16	0.8	0	0	1.678	0	0.079	0	0	0.119	0	0	18.0325
0.482	0.24	0	0.919	0	0	0.08	0	0	0	0	0.04	1.399	0	0.08	0	0	0.04	0	0.841	0.441	0	0.12	0	0	0.28	0	0.32	18.0492
0	0.401	0.04	0.2	0.04	0.079	0.4	0.16	0	0	0	0	0.399	0.361	0	0.4	0	0.12	0	0.641	0	0	0.04	0	0	0	0	0	18.0658
0	0.162	1.481	1.162	0.081	0	0.12	0	0	0	0	0	0	0.08	0	0.398	0	0.119	0	0.359	0.08	0	0.28	0	0	0.238	0	0.281	18.0825
0.241	0.44	0.482	0.32	0	0	0	0	0	0	0	1.121	0	0.801	0.038	1.72	0.08	0	0	0.839	0	0	0	0.12	0	0	0	0.481	18.0992
0.2	0.4	0.159	1.437	0.361	0.119	0	1.517	0.28	0	0	0.6	0.08	0.04	0	0.241	0.56	0.039	0	1.438	0.52	0	1.322	0	0	0	0	0	18.1158
0.28	0.96	0.36	0.52	0	0	0	0	0	0	0	0	0.4	0.12	0	0.999	0	0	0	0.121	0.92	0	0.998	0	0	0	0	0	18.1325
0	0.48	0.639	0.2	0.52	0	0	0.44	0.081	0.08	0	0	0.08	0.882	0	0	0	1.32	0.08	0.559	1.958	0	0.319	0.079	0	0.16	0	0	18.1492
0.12	0.52	0.12	0.56	0.72	0	0	0	0.16	0.08	0	0	1.879	0.16	0.04	0	0.04	0	0	0.08	1.241	0	1.6	0.04	0	0	0	0.321	18.1658
0.2	0.841	0.322	0.16	0	0	0.358	0	0.72	0	0	0	1.239	0.24	0	0	0	0	0	0.32	1.597	0	0	0.639	0	0	0	0.76	18.1825
0	0.8	0	0.04	0	0	0.16	0	0.92	0	0	0	0	0.88	0	0	0	0.44	0	0.36	0	0	0	0.36	0	0	0.12	0.28	18.1992
0.599	0.56	0.923	0.08	0	0	0.4	0.6	0.2	0	0	0	0	0	0	0.32	0.079	0	0	0.319	0.761	0	0.922	0.4	0	0	0.12	0	18.2158
0.72	0.361	1.04	0.32	0	0	0	0.04	0.32	0.24	0	0.04	0.28	0	0.319	0	0	0.04	0	0.361	0.201	0	0.878	0.72	0	0	0	0.081	18.2325
1.201	0.44	0.44	0	0.04	0.04	0	0	0.16	0.16	0	0	0.16	0	0.56	0.08	0	0	0	0.561	0.8	0	0.64	0	0	0	0	0	18.2492
0.68	0	0	0.242	1.559	1.878	0.04	0	0	0.08	0	0	0.362	0	0	0.44	0	0	0	0.28	0.639	0	0	0	0.08	0	0	0	18.2658
0	0	0.521	0.6	0	0	0	0.64	0	0.04	0	0	0.642	0	0.8	0.719	0	0.119	0	0.72	2.361	0.04	0.12	0	0	0	0	0	18.2825
0.4	0	0.799	0.04	0.4	0.441	0.08	0.2	0.04	0	0	0	0	0	0	0.918	0	0.321	0	1.08	0.04	0.04	0.842	0	0	0	0	0	18.2992
0.442	0	0	0.517	0.439	0	0.12	0	0.12	0	0	0	0.799	0	0	0.04	0	0	0.12	1	0	0	0.601	0	0	0	0.04	0	18.3158
0.319	0	0	0.28	0.879	0	0	0.08	0	0	0.081	0	0.24	0	0	0	0	0.36	0	0.319	0.32	0	0.4	0	0	0.118	0	0.04	18.3325
0.28	0.6	0	0	0.159	0.04	0	0.04	0	0.12	0.159	0	0.641	0	0	0	0	0	0.28	0.801	0.119	0	0	0.12	0.36	0.796	0	0	18.3492
0.04	0	0.4	0	0.159	0.04	1.48	0.279	0	0	0	1.04	1.682	0.32	0	0.161	0	0	0	0.12	0	0.28	0.48	0.042	0	0.242	0	0	18.3658
0.08	0	0.44	0	0.883	0	0	0.28	0	0.44	0	0	1.401	0	1.961	0	0	0.04	0	0.678	0	0	0.24	0	0	0.36	0	0	18.3825
0.358	0.68	0.72	0	0.72	1.12	0	0	0.038	0.241	0	0	0.48	0	2.04	0	0	0.08	0	0.641	0	0	0	0.04	0.12	0.4	0	0	18.3992
0.24	0.04	0.48	0	1.518	0.2	0	0.4	0	0	0	0.16	1.119	0	0	0	0	0	0	1.161	0.679	0	0.4	0	0.84	0	0	0	18.4158
0.119	0	0.16	0	1.12	0.4	0.12	0.68	0	0.04	0.159	0	1.482	0	0	0	0.16	0.079	0	0.921	0.04	0	0	0	1.041	0	0	0	18.4325
0	0	0	0	0.44	0	0	0.679	0	0	0	0.04	0.761	0	0	0	0	0.32	0	0.798	0.039	0	0	0	0.16	0.96	0	0	18.4492
1.04	0	0.28	0	0.357	0	0	0.04	0	0	0	0	0.4	0	0	0.4	0	0	0	1.16	1.999	0	0	0	0	0.041	0.04	0	18.4658
1.119	0	2.078	0	0.04	0	0	1.041	0.318	0	0	0	0.6	0	0	0	0	1.08	0.039	0	0.641	0	0	0	0.24	0.2	0	0	18.4825
0.761	0	0.32	0	0	0	0.481	0	0.64	0	0	0	2.399	0	0	0	0	0.281	0	1.36	0	0.28	0	0	1.999	0.4	0	0.079	18.4992
0.842	0	0.32	1.079	0	0.16	0.205	0.201	1.401	0	0	2	0.799	0	0	0	0	1.12	0	1	0	0	0	0	1.12	0.32	0.046	0	18.5158
1.239	0	0	2.16	0.12	0	0	0	0.36	0.04	0	0.04	0.522	0	0	0.119	0	0.36	0	0.92	0.84	0.04	0	0	1.999	0	0	0	18.5325
1.2	0	0	0.12	0.12	0.12	0	1.199	0	0	0	0	0.241	0	0	0	0	0	0	0.799	0	0	0	0.761	0.918	0	0	0	18.5492
2.199	0	0	0	0.559	0	0.239	0.28	0	0.12	0.12	0	0.481	0	0	0.24	0.119	0	0	1.16	0.679	0.08	0	0.56	0.682	0.28	0	0	18.5658
1.361	0	1.12	0.441	1.159	0.4	0	0	0.12	0.08	0	0	1.2	0	0	0.16	0	0.32	0.04	0.64	0.878	2.279	0	0.119	0.88	0.52	0.399	0	18.5825
1.12	0.279	0.6	2.479	0.521	0	0	0.399	0.76	0.121	0	0	0.359	0	0	0	0	0	0	1.2	0.4	0.28	0	0.04	0	1.12	0.52	0.6	18.5992
1.239	0	0.16	0.599	0.08	0.08	0.12	0.16	0	0	0	0.24	0	0	0	0	0	0	0	0.32	0	0.32	0.04	0	0	0	0	0	18.6158
0.64	0	0.12	0	0	0.079	0	1.241	0.12	0.64	0.2	0.44	0.08	0	0	0.16	0	0.119	0.039	0.32	0	0	0.16	0	0.04	0.56	0.879	0.08	18.6325
0.919	0	0.12	0.04	0.04	0	0	0.64	0	0	0	0	1.36	0	0	0.04	0	0	0	0.96	0	0.08	1.081	0	0	0	0	0	18.6492
1.48	0	0.68	0.12	0	0.52	0	0	0	0	0	0.08	1.961	0	0	0.04	0	0	0	0.92	0	0.08	0.84	0	0	0.16	0	0	18.6658
1.199	0.16	0.24	0.64	0	0	0	0.039	0	0	0	0	1.719	0.16	0	0	0	1.039	0	1.079	0	0	0.56	0	0	0.28	0	0	18.6825
0.479	0	0	0.48	0	0	0.12	0	0.08	0	0	0	0.32	0	0	0	0	1.279	0	1.761	0	0	1.079	0.921	0	0.24	0.64	0	18.6992
0	0	0	0	0.08	0.04	0	0	0	0	0	0.04	0.799	0.24	0.28	0	0	1.321	0	1.04	0	0	1.039	0	0	0	0.52	0	18.7158
0.36	0	0.682	0.121	0.16	0	0	0.121	0	0	0	0	0.041	0.04	0	0.04	0	0.36	0.04	0.399	0	0.12	1.239	0	0	0	0	0	18.7325
0.36	0	0	0.041	1.2	0	0	0	0	0	0.121	0	0	0	0	0.119	0.04	0	0.04	0.64	0	0.04	1.8	0	0	0	0	0	18.7492
0.52	0	0	0.76	0.361	0.12	0.04	0	0	0	0	0	0.12	0	1.399	0.121	0	0.08	1.919	0	0.36	0	0.801	0	0.079	0.039	0	0.08	18.7658
0	0	0.12	0.679	0.2	0	0.161	0.281	0.32	0	0.04	0	0.32	0	1.199	0	0	0	0	0.399	0	0	1.161	0.119	0	1.438	0	0	18.7825
0	0	0	0.601	0	0	0	0	0	0	0.32	0	0.439	0	0	0.758	0	0	0.92	0.36	0.361	0.039	2	0.04	0	0.88	0	0.04	18.7992
0	0	0	0.079	0	0	0	0.56	0.081	0	0	0	0.839	0	0.081	0.761	0	0	0	0.04	0.32	0.04	1.48	0.16	0	0.56	0	0.998	18.8158
0	0	0	0.12	0	0	0	0.319	0	0	0.159	0	0.241	0.28	0	0	0	0.681	0.038	0	0	0	1.44	0	0	0.801	0	0	18.8325
0	0	0	0.399	0	0	0	0.559	0	0	1.201	0	0	0.559	0	0.4	0	0.759	0.04	0.279	0.16	0	1.603	0.04	0.079	0	0	0	18.8492
0.761	0	0.84	0.44	0	0	0	0.92	0.04	0	1	0.799	2.521	0	0	0.32	0	0.96	0	0	0	0	0.92	0.041	0	0.641	0	0	18.8658
0.559	0	1.28	0.319	0	0.24	0	0.08	0	0	1.2	0	1.241	0	0	0	0	0	0	1	0	0	1	0	0	0	0.081	0.12	18.8825
0.4	0	0	0.719	0.319	0	1.599	0.24	0	0	0.681	0.08	0.52	0	0	0.641	0	2.563	0.4	0	0.04	0	0.961	0	0.121	0.319	0	0	18.8992
0	0	0.16	0	0	0	0.801	0.482	0.12	0	0	0	0	0	0	0.44	0	0.52	0.48	1.241	0	0	1.279	0	0	0.92	0	0	18.9158
0.321	0	0.16	0.16	1.24	0	0	0.759	0	0	0.04	0.161	1.002	0	0	0.321	0	0.44	0	0	0	0	0.96	0	0.12	0.64	0	4.84	18.9325
0	0	0.241	0	0	0.92	0	0	0	0	0	0	1.16	0	0	0	0	0.2	0.039	0.319	1.44	0	1.6	0.04	0	0.12	0	1.36	18.9492
0	0	1.28	0.12	0.4	0.76	0	0.44	0	0	0	0	0.56	0	0.04	0.28	0	0.24	0	0.682	3.041	0.08	0.12	0.079	0.081	0.119	0	0.799	18.9658
0.4	0	0.64	0.361	0.16	0	0	0	0.2	0	0	0	0.24	0.04	0	0	0	0	0	0.239	0.8	0	1.002	0	0.321	0	0	0.48	18.9825
1.119	0	0	0.679	0	0	0	0.72	0	0	0	0	0	0	0	0.08	0	0	0.48	0	0	0	0.52	0	0	0	0	0	18.9992
0.4	0	0.161	0	0.159	0	0	0.241	0.079	0	0.041	0	0.44	0	0	0	0	0	0	0.801	0.681	0	0.32	0	0.721	0	0	0	19.0158
0	0	0.28	0.081	0.241	0.12	0.04	0.919	0	0	0	0.639	0.279	0	0	0	0	0.08	0.12	0.759	0.319	0	1.161	0	0.041	0	0	0.04	19.0325
0	0	0	0.36	0.04	0.56	0	0.2	0.72	0	0	0	0.321	0	0	0	0	0	0	1.042	0.522	0.04	2.12	0	0	0	0	0	19.0492
0	0	0	0.08	0.16	0	0.12	0.08	0.08	0	0	0	0.64	0	0.72	0	0	0	0	0	1.4	0	0.28	0.08	0.121	0.08	0	0	19.0658
0	0	1.04	0.08	0.601	1.358	0	0.522	0	0.199	0	0.04	0.64	0	0	0.28	0.079	0	0	1.04	2.2	0.04	0	0	0	0	0	0	19.0825
0.719	0	0.32	0.16	0.12	0	0	0.359	0.16	0	0	0.04	0.32	0	0	0	0.281	0	0	0.28	0.04	0	0.599	0	0	0	0	0.04	19.0992
0.96	0	0.24	0.04	0.12	0	0	0.28	0.08	0.201	0.12	0	0.56	0.04	0	1.359	0.04	0	0	0.24	1.28	0	0.52	0	0	0	0	0	19.1158
0.4	0	0	0.12	0.04	0.28	0.081	0.28	0.04	0.2	0	0	0.961	0	0	0.2	0.04	0	0.16	0.721	0	0.04	1.479	0	0.48	0	0	0	19.1325
0.44	0	0.879	0.32	0.32	0.16	0	0.481	0.199	0	0.04	0	0.32	0	0.12	0	0	0	0.04	0.88	0	0.04	1.04	0	0.198	0.12	0	0	19.1492
0.4	0	0.16	0.52	0	0	0	0.081	0	0.04	0.08	0	0	0	0	0.24	0.56	0	0.72	0	0.839	0.04	2.038	0	0.16	0	0.36	0	19.1658
0.719	0	0	0.24	0	0.04	0	0	0	0	0	0	0	0	0	0	0.12	0	2.399	0	0.28	0.04	1.762	0.12	0	0.08	0	0	19.1825
0.88	0	0	0.04	0	0.92	0	0	0	0	0.04	0.278	0.48	0	0	0	1.441	0.08	3.077	0.959	0.08	0	0.16	0	0.08	0.68	0.52	0.04	19.1992
1.359	0	1.16	0	0.079	0	0.398	0.08	0	0	0	0	0.6	0	0	0	0.2	1.282	0.322	0.84	0.36	0.08	0.28	0.04	0	0	0.52	0.599	19.2158
0.2	0	0.2	0	0.12	0	1.16	0.32	0	0	0	0	0.16	0	0.081	0.561	0	1.121	0.2	0.04	0.519	0	0.56	0.16	0	0	0	0	19.2325
0.68	0	0.52	0.04	0	0.08	0.84	0.24	0	0	0.081	0.08	0.16	0.16	0	0	0	0.64	0	0.68	3.56	0.038	0.8	0	0	0.521	0	2.109	19.2492
1.08	0	0.36	0.44	0	0	0	0.839	0.04	0	2.357	0.401	0.838	0	1.239	0	0	0	0	0.44	0.2	0	1.559	0	0.4	0	0.24	0.44	19.2658
0.52	0	0.84	0.2	0	0.319	0	0	0.161	0	0.922	0	0	0	0.04	0	0	0.559	0	0.683	0.56	0	0.681	0	0	0.28	0	0.36	19.2825
0.36	0	0.8	0	0.241	0.2	0.12	0	0.28	0	0.24	0	0.639	0	0	0	0	0	0	0.681	0.401	0	1.081	0	0.04	0	0	0	19.2992
1.08	0	1.317	0.04	0	0	0	0.64	0.48	0	0	0	0.48	0	0.12	0	0	0	0	0	0.24	0	2.081	0	0	0	0	0	19.3158
1.839	0	0.08	0	0	0	0	0.681	0	0.4	0	0	0.838	0.4	0	0	0	0.039	0	0	1.56	0	0.96	0.078	0.081	0.519	0	0	19.3325
1.6	0	0	0	0	0	1.2	0.718	0	0.08	0.08	0	1.08	0	0	0.16	0.04	0	0	0.4	1.92	0	1.159	0	0	0	0	0	19.3492
0.84	0	0	0.04	0	0	2.24	0	0.08	0.24	0.12	0.08	0	0	0.72	0	0	0	0	0.6	0.72	0	0.4	0	0	0	0	0	19.3658
0.801	0	0	0.16	0.12	0.12	0.08	0.04	0	0	0	0	0	0	0.04	0	0	0	0	0	0.881	0	0.96	0.039	0	0	0	0.12	19.3825
0.88	0	0	0.521	0.96	0.081	0	0	0.04	0	0.12	0.121	0.48	0	0	0	0	0	0	0.041	0.764	0	0.12	0	0.121	0	0.08	0	19.3992
0.361	0	0	0.16	0.2	0	0	0	0.081	0	0	0	0.52	0	0.04	0.159	0	0	0	0.2	0	0	0.519	0	0.159	0	0	0	19.4158
3.12	0.04	0	0.48	0	0.08	0	0.359	0.36	0	0	0	0.439	0	0	0.4	0	0	0	0.16	0.24	0	1.08	1.042	0	0	0	0.04	19.4325
0.6	0	0	0.8	0	0	0	0	0.6	0	0	0	0	0	0.081	0.439	0	0	0	0.04	0.52	0	0.481	0.601	1.041	0	0	0	19.4492
0.84	0	0	0.121	0.4	0	0	0	0	0	0	0	0.04	0	0	0	0.278	0	0	0.36	0.281	0	1.759	0	0	0	0.08	0.121	19.4658
0.4	0	0	0	1.121	0	0	0	0	0.08	0	0	0.52	0	0	0	0	0.122	0	0.4	0.799	0.117	0.96	0.039	0	0.642	0.12	0.24	19.4825
0.4	0	0	0	0.52	0	0	0	0.32	0	0	0	0.28	0	0	0.08	0	0	0	0.04	0	0	1.039	0	0.04	0.119	0.04	0.12	19.4992
0	0	0	0	0	0.28	0.202	0.32	0.479	0	0.24	0	0.28	0.16	0	0.399	0	0	0	0	0	0.04	0.72	0	0	0.08	0.04	0	19.5158
0.28	0	0	0.32	0	0	0	0	0.399	0	1	0.12	0.439	0	0	0	0.08	0.04	0	0.16	0.561	0	1.441	0	0	0	0	0.082	19.5325
0.48	0	0	1.281	0.12	0.201	0	0	0.041	0	0.882	0	0.08	0	0	0.92	0	0	0	0	1.16	0	0.48	0.041	0	0	0	0.04	19.5492
0	0.04	0	2.802	0.44	0.4	0.118	0.08	1.64	0	1.241	0.12	0.04	0.16	0	0.04	0	0.04	0	0	0.04	0	1.84	0	0	0	0.28	0	19.5658
0	0	0.36	1.239	0	1.52	0	1.12	1.441	0	0.081	0	1.04	0	0	0.64	0	0	0	0.32	0	0.44	1.081	0	0.24	0	0	0.319	19.5825
0	0	0.04	0.836	0.6	0.76	0	0.12	0.359	0	0	0	0.68	0	0.561	0.44	0	0	0	1.12	0.321	0.119	1.478	0	0.08	0.961	0	0	19.5992
0	0	0	0.601	0	0.64	0	1.04	0.28	0	0	0	0.842	0	0	0	0	0.08	0	0.16	0	0	0.44	0.2	0.162	0.04	0	0.04	19.6158
0	0	0.44	0.24	0.2	0	0	0.04	0.28	0	0	0	0.04	0	0	0	0	0.04	0	0.28	1.161	0	0.04	0.041	0	0	0	0	19.6325
0	0	0	0.039	0.638	0	0	0.16	0	0	0	0	0.16	0	0.2	0	0	0.239	0	0	0.88	0.04	0.52	0	0	0	0	0	19.6492
0	0	0.48	0	0.878	0.159	0	0.08	0	0	0	0	0.84	0	0.558	0	0	0.36	0	0.16	1.079	0	0.68	0	0	0	0.479	0.04	19.6658
0	0	1.961	0	0.319	0	0	0.202	0.12	0	0	0	1.161	0	0.56	0	0	0.199	0	0	0.521	0.08	0.72	0.16	0	0.64	0	0	19.6825
0	0	0.961	0	0.28	0	0.042	0	0	0	0.16	0	1.001	0	0	0	0.04	0	0.239	0.28	0	0	0	0.08	0	0.32	0	0	19.6992
0	0	0.879	0.08	0.079	1.2	0	0.239	0.081	0	0	0	1.321	0	0	0	0	0.04	0	0.2	0.24	0.2	0	0	0	0.36	0	0	19.7158
0	0	1.044	0.159	0.36	1.11	0.56	0	0.08	0	0	0	0.759	0.32	0.08	0.24	0	0	0.92	0.4	0	0.161	0.68	0	0.12	0	0	0	19.7325
0	0	0.719	0.162	0	0.4	0.679	0.04	0.36	0	0	0.04	0.641	0	0	0.08	0	0.28	0.24	0.161	0.603	0	0	0.721	0	0.441	0.227	0.28	19.7492
0	0	1.08	0.279	0.601	0	2.161	0	0.48	0.08	0	0	0.32	0.08	0	0	0	0.24	0	0	0.119	0	0	0.721	0.28	0	0	0	19.7658
0.12	0	0.72	0.36	0.12	0.16	0	1.6	0.48	0	1.36	0	0.839	0	0	0.6	0	0	0	0	0.08	0.12	0.12	0	0.119	0.04	0	0.161	19.7825
0	0	1.041	0.12	0	0	0	0.68	0.32	0	0	0	0.36	0	0	1.04	0.04	0.04	0	0.12	0	0.479	0.279	0	0.24	0	0	0.16	19.7992
0	1.04	1.161	1.16	0.2	0.039	0.439	0	0	0	0	0	0.44	0	0	0.119	0	1.6	0.04	0	0	0	0	0	0	0	0	0.279	19.8158
0	0	0.52	1.52	0	0	0	0.88	0	0	0.08	0	0.16	0	0	0	0	1.16	0	0	0	0	0	0	0	0	0.321	0	19.8325
0.28	0	0	0.718	0.12	0	0	0.242	0	0	0.08	0	0.32	0	0	0	0	0	0	0.12	0	0	0.639	0.08	0	0	0	0	19.8492
0.56	0	0	1.876	0	0	0	1.279	0	0.04	0	0	0	0	0	0.08	0.08	0.08	0.36	0	0	0.64	0	0.479	0	0.879	0	0	19.8658
0.12	0	0	0.481	0	0	0	0.12	0	0	0	0	0.04	0	0	0.32	0	0	0.2	0	0.12	0.32	0.839	1.479	0	0.882	0	0	19.8825
0.12	0	0	0.962	0	0	0.04	0.08	0	0.08	0	0.04	0.04	0.04	0.519	0.32	0	0	0	0.76	0	0	0.04	0.56	0	0.2	0	0.04	19.8992
0	0	0	0.2	0	0	0.08	0.639	0	0	0	0	0	0	0.24	0	0	0.4	0	0	0	0.56	0.36	0	0	0.16	0.12	0.08	19.9158
0	0	0.12	0.8	0	0	0	0.88	0	0	0.04	0	0	0	0.28	0.92	0	0	0	0	0.759	0.48	0.04	0	0	0.081	0	0	19.9325
0.281	0	0	0.4	0	0.081	0	0	0.12	0	0	0	0	0	0.04	0.12	0	0.32	0	0.24	1.52	0.121	0	0	0.44	0	0	0	19.9492
0.122	0	0	0.319	0.918	0	0	0	0	0	0	0	0.28	0	0	1.4	0	0	0	0	0.12	0.078	0	0	0	0.28	0	0	19.9658
0	0	0	0.959	0.118	0.878	0.16	0.16	0.04	0	0	0	0.2	0	0.36	0.36	0.162	0	0.04	0.561	0	0.6	0.32	0	0	0	0	0	19.9825
0.08	0	0	0.84	0	0	0	0.921	0	0.239	0.84	0	0.32	0	0	0.161	0	0.639	0.04	0.641	1.202	0.119	0.964	0	0	0	0	0.04	19.9992
0	0	1.003	0.84	0	0	1.083	0.401	0.04	0	1.919	0	0.56	0	0	0	0	0	0	0.079	2.079	0.038	0.681	0.121	0	0.119	0	0	20.0158
2.321	0	1.601	0.842	0	0.52	0.2	1.001	0.558	0	0.321	0	0.441	0	0.16	0.281	0	0.481	0	0.239	1.278	0.361	0.079	0.239	0	0.36	0	0	20.0325
0.8	0	0.363	1.563	0	0.803	0	0.359	0.559	0	0.598	0	0	0	0	1.519	0	0.16	0	0	0	0.48	0.759	0	0	0.48	0.119	0	20.0492
0.199	0	0.16	0	0.121	0.28	0.078	0.96	0.88	0.079	0.32	0.159	0.682	0	0.2	1.281	0	0	0	0.438	0.4	1.4	0.481	0.08	0	0.279	0	0	20.0658
0	0.08	0.599	0	0.081	0	0	0.359	0.04	0	0	0.159	0.64	0.48	0	1.002	0	0.56	0	0	0.477	0.041	0.563	0.078	0	0.48	0	0	20.0825
1.839	0	0	0	0.08	0.042	0	0	0	0	0	0	1.159	0.041	0	0.681	0	0.04	0	0.44	0	0.6	0.721	0	0.119	0	0	0	20.0992
0.4	0	0.6	0	0.36	0	0	0.401	0	0.081	0	0	0.68	0.76	0	0.839	0	0	0	0	1.079	0.2	0.16	0	0	0.28	0	0	20.1158
0.398	0	0.441	0	0	0	0	0	0	0	0	0	1.122	0	0	1.398	0	0	0.04	0.4	0	0.12	0.48	0	0	0	0	0	20.1325
0.32	0	1.201	0	0	0	0.4	0	0	0	0.2	0.36	1	0.08	0	0.679	0	0.44	0	0	0	0.321	0	0	0	0	0	0.399	20.1492
0.36	0	0.281	0	0.16	0	0	0	0	0	0	0.679	0.521	0.4	0.08	0.04	0	0	0	1.36	0	0	1.04	0.2	0	0	0.12	0	20.1658
0.28	0	0	0	0.32	0	0	1.16	0	0	0.04	0	0.719	0.24	0.16	1.04	0.12	0.881	0	0.28	0	0	0.4	0	0	0.08	0.121	0	20.1825
0.56	0	0	0	0.36	0	1.041	0.239	0	0	0	0	0.64	1.279	0.12	0.04	0	0	0	0.241	0	0	1.038	0.08	0	0.082	0.081	0.041	20.1992
0.32	0	0.48	0	0.08	0	0	0.36	0	0.2	0	0	0.08	0.321	0	0.28	0	0	0	0.2	0	0.039	1.36	0	0	0	0.16	0	20.2158
0.482	0	0	0	0	0	0.12	0.241	0	0	0	0	0.68	0	0	0	0	1.041	0	0	0	0	0.441	0	0	0.403	0	0	20.2325
0.118	0	0	0	0.119	0	0	0.12	0	0	0	0	0.2	0	0	0	0	0	0	0.24	0	0	0	0	0.038	0	0	0	20.2492
0.4	0	0.24	0	0	0.4	0	0.041	0	0	0.12	0	0.321	0.118	0	0	0	0.12	0	0.72	0	0.401	0.08	0	0	0	0.52	0	20.2658
0	0	1	0.04	0.24	0.52	0	1.559	0	0	0	0	0.72	0	0	0	0	0.8	0	0	0	0.12	0.04	0	0	0	0	0	20.2825
0	0	1.16	0	0	0.04	0.239	0.6	0	0.08	0	0	0.28	0	0	0.32	0	0.16	0	0	0	0.08	0	0	0	0	0	0	20.2992
0.48	0	0.121	0	0	0	0	0.883	0.279	0.76	0	0	0.881	1.2	0	0	0	0.442	0	0	0.92	0.28	1.08	0	0.36	0	0	0.163	20.3158
0.44	0	0.12	0	0	0.601	0	0	0	0.28	0	0	0.561	0.04	0	0.961	0	0	0	0.6	0.92	0.12	0.279	0	0.2	0.08	0	0.081	20.3325
1.8	0	0	0	0.04	0.48	0.281	0.08	0	0	0	0.041	0.6	0.24	0	0.519	0	0	0	0.398	0.201	0	0.281	0	0.081	0.72	0	0	20.3492
0	0	1.281	0	0	0	0	1.802	0	0.201	0.28	0	0.438	0.8	0.2	0.318	0	0.64	0.12	0	0.28	0	0.36	0	0.479	0.28	0	0.08	20.3658
0	0	0	0	0.08	0	0	1.199	0	0	0	0	0.04	0.2	0.08	0	0	0.32	0	0	0.64	0	0.082	0.04	0.845	0.721	0	0	20.3825
0.2	0	0.28	0.08	0	0	0	0.52	0	0	0	0.08	0.76	0	0	0.08	0	0.04	0	0	0	0	0.639	0	0.04	0.161	0	0	20.3992
0	0	1.878	0.12	0	0	0	0.881	0.04	0	0.08	0	1.006	0.36	0	0.04	0	0.2	0.241	0	0	0	0.24	0	0	0.12	0.16	0	20.4158
0.24	0	0.4	0.321	0	0	0.08	0.962	0.24	0.319	0	0	0.68	0	0	0.121	0	0	0	0	0	0.719	1.159	0	0.08	0.798	0.16	0	20.4325
0.6	0.24	0.321	0	0	0	0	0.72	0.56	0.802	0	0	0.72	0	0.439	0.48	0	0.48	0	0	0	0	0.319	0	0	0.759	0	0.159	20.4492
0	0	0.32	0.28	0	0	0.08	0	0.04	0.28	0	0	2.158	0	0.84	0.88	0	1.125	0	0	0	0	0.32	0	0	0.72	0	0	20.4658
0	0	1.561	1	0	0.079	0	0	0.04	0	0	0	1.079	0	0	0.36	0	0.44	0	0	0	0	0.52	0.04	0	1.041	0.438	0	20.4825
0	0	0	1.121	0	0	0	0	0	0	0.04	0	0.279	0.041	0	0.16	0	1.359	0	0.32	0	0.24	0.48	0	0	0.48	0.161	0	20.4992
0	0	0	1.681	0	0.08	0.201	0.84	0.321	0	0.08	0	0.802	0	1.878	0.44	0	0.48	0	0.68	0	0.04	0	0	0	0.441	0.28	0	20.5158
0.4	0	0.959	0.999	0	0	0.081	0	0	0.079	1.439	0	0.4	0	0.88	0.64	0.321	0.239	0	0	0	0	0.32	0	0	0.761	0.08	0	20.5325
0	0	0	0.36	0	1.08	0	0	0	0	0.16	0.44	0.4	0	0.079	1.723	0	1.16	0	0	0	0.279	0.88	0	0	0	0	0	20.5492
0	0.039	0	1.881	0	0.398	0	0.121	0	0.08	0.2	0	0.12	0	0	1.44	0	1.279	0	0	1.121	0	0.2	0	0	0	0	0	20.5658
0	0	0	0.04	0	0	0	0.16	0.28	0	0	0	2.119	0	1.48	0.841	0	2.12	0	0.56	2.6	0	1.081	0	0.08	0.04	0	0	20.5825
0	0	1.2	0.48	0	0	0	1.641	0	0.2	1.042	0	0.318	0	0	1.162	0.279	0.641	0	0.24	0.681	0	0.36	0	0	0	0	0	20.5992
0	0	2.362	0.562	0	0.04	0	0	0.04	0	0	0	0	0	0.041	0.962	0.12	0	0	0.16	0	0	0.319	0	0	0	0	0	20.6158
0	0	1.12	1.319	0	0	0	0.12	0	1.16	0	0	1.64	0	0.522	0.758	0	0.32	0	0	0.44	0	0.361	0	0.12	0.52	0.16	0	20.6325
0	0	0.52	1.798	1.517	0.08	0	0.2	0.16	0	0	0	0.2	0	0	0.441	0.561	0	0	0.44	0	0.04	0.279	0	0.201	0	0	0	20.6492
0	0.201	0.68	0.36	1.801	1.121	0	0	0.72	0.239	0	0	0	0	0	0.56	0	0	0	0	0.239	0.201	0	0	0.24	0.522	0	0	20.6658
0.919	0	0.32	0	0.681	1.758	0.04	0	0.441	0.4	0	0.04	0.28	0.678	0.24	0.64	0	0	0	0.04	0.04	0	0	0	0.68	0.32	0	0	20.6825
1.278	0	0.921	0	0.24	0.28	0	0	0.597	0.361	0	0	0	0.04	0	1.44	0.36	0.719	0.4	0	0	0.44	0.601	0	0	0.318	0	0	20.6992
0.04	0	0.4	0	0.12	0.039	0	0.162	0.038	0.201	0	0	0.321	0.242	0	0.4	0.56	1.402	0	0.08	0	0	0.28	0	0	0.28	0	0.161	20.7158
0	0	0.28	0	0	0	0	0.2	0	0	0	0.08	0.36	0	0	0.399	0.159	0.961	0	0	0	0	0.76	0	0	0.48	0	0	20.7325
0	0	0.2	0	0.04	0	0	0.36	0	0.52	0	0	0	0	0	1.201	0.36	0.24	0	0.12	0	0	0.281	0	0	0	0	0.598	20.7492
0	0	0.28	0.279	0.241	0	0	0	0.202	0.521	0.478	0	0.2	0	0	1.16	0	0	0	0	0.799	0.16	0.44	0.12	0.12	0	0	1.84	20.7658
0.88	0	0	1.559	0.08	0	0.601	0.08	0.08	0.16	0	0	0.241	0	0	0	0	1.641	0	0.04	0.04	0	0.8	0	0	0	0	0.04	20.7825
1.721	0	0.32	0	0	0	0	0.04	0	0.199	0	0	0.6	0	0	0.24	0	0	0	0.04	0.518	0.04	0.24	0.44	0	1.039	0	0	20.7992
0.762	0	0.202	0.319	0.08	0.201	0	0	0	0.16	0	0	0	0	0	0	0	0	0	0	0.68	0	0.92	0	0	0.16	0	0	20.8158
1.157	0	0.56	0.08	0.32	0	0	0.44	0.56	0.04	0.08	0.04	0	0	0	0	0	0.96	0	0	0.24	0.321	0.44	0.478	0	0	0.28	0	20.8325
0.04	0	0.318	0.28	0.402	0	0	0.16	0.48	0	0.36	0	0.44	0	0	0	0.038	0.6	0	0.04	0.76	0	1.32	0.841	0.16	0	0	0	20.8492
0	0	0.798	0.92	0	0	0	0.399	1.002	1.08	0	0	0	0	0	0	0	0.84	0	0.04	0.682	0	0.8	0.479	0.121	0.72	0.2	3.043	20.8658
0.16	0	0.32	0.802	0	1.24	0	0	0	0.2	0	0	0.479	0	0	0	0	0.321	0	0.2	0	0	0.4	0.837	0.4	0	0	5.077	20.8825
0	0	0.4	0.639	0.56	0.28	0.04	0	0.04	0	0.08	0	1.398	0	0	0	0	0.519	0	0.799	0.08	0.16	1.319	0.04	0	0	0	2.438	20.8992
0	0	0.12	0.639	0	0	0	0.318	0.44	0.04	0	0	1	0	0	0.32	0	0.722	0	1	0	0	0.881	0	0	0	0.038	0	20.9158
0.201	0	0	0.359	0	0	1.522	0	0.601	0	0	0	0.44	0	0	0.642	0.36	1.118	0	0.12	0.32	0	1.519	0	0.081	0	0	0	20.9325
0	0	0	0.52	0.12	0	0	0.359	0.56	0	0.082	0.081	0.56	0	0	0.68	0	1.44	0	0.44	0.523	0.078	0.959	0.24	0	0	0	0.08	20.9492
1.28	0	1.922	0.401	1.761	0.08	0	0.598	0.279	0	2.28	0.04	1.278	0.28	0	0.961	0	0	0	0.481	0	0.117	1.12	0	0.24	0	0	0.24	20.9658
0.2	0	0.4	0.316	3.678	0	0	0.04	0.439	0.04	0.439	0.04	0.8	0	0	1.081	0	0.398	0	0.44	0	0.32	1.281	0	0	0	0.04	0.199	20.9825
0.48	0	0.36	1.079	2.634	0	1.12	0	0.92	0	0	0.08	0.399	0.8	0	1.24	0	0.24	0	0.08	0	0.363	0.759	0	0.322	0	0	0.04	20.9992
0.72	0	0.561	0.958	3.16	0.28	0.32	0.041	0	0	0	0	0	1.12	0	0.84	0	0.32	0	0	0	0	0.4	0.241	0.08	0	0.122	0	21.0158
1.439	0	0	1.2	1.919	0	0	0.08	0	0.2	0	0	0.201	0.443	0	1.12	0	0.882	0	0	0.08	0	0.48	0.721	0	0	0	0	21.0325
1.677	0	0	1.161	0.24	0.16	0	0.92	0	0	0.88	0	0	0	0	1.44	0	0.801	0	0	0	0.4	0	0.081	0.08	0	0	0	21.0492
0.677	0	0	1.523	0.2	0	0.04	0	0.04	0	0	0	0.721	0	0	0	0.2	0.518	0	0.281	0.04	0.04	0.321	0	0.44	0	0	0.12	21.0658
0.16	0	0	0.12	0	0	0.039	0.079	0	0	0	0	0	0.04	0	0	0	0.52	0	0.2	1.48	0	0	0	0	0	0	0.479	21.0825
1.121	0	0	0	0.08	0	0.08	0.12	0	0	0	0	0	0.2	0	0	0	0.64	0	0.44	0.04	0.241	0	0	0	0	0.12	0.04	21.0992
0.799	0	0	0.402	0	0	0.48	0	0	0	0	0	0.28	0.44	0	0	0	0.4	0.08	0	0.445	0.36	0.96	0	0.041	0	0	0	21.1158
0	0	0	1.96	1.157	0	0.361	0.119	0.12	0	0.08	0	0.2	1.282	0	0	0	0	0.04	0	0	0	0	0	0	0	0.079	0	21.1325
0	0.04	0	1.16	0.6	0	0	0.241	0	0	0	0.44	0.359	0	0	0	0	0.24	0	0.199	0.198	0	0	0	0	0	0	0.039	21.1492
0	0	0.32	1.677	0.12	0	0.801	0	0	0	0	0.08	0.281	0.08	0.04	0	0.482	0.24	2.837	0.56	0	0	0	0.12	0	0	0.04	0	21.1658
0	0	0	2.362	0	0	0.04	0.161	0.08	0	0.08	0.081	0	0.358	0	0	0	0	0.4	1.04	0.4	0	0	0	0	0	0.081	0	21.1825
0	0	0	0.32	0	0.078	0	0.441	0	0	0.162	0	0	0.398	0	0	0.161	0.319	0.44	0.159	0	0.159	0.6	0.161	0	0	0.08	0	21.1992
0	0	0	0	0.24	0	0	0.401	0	0	0	0	1.279	0	0.2	0	0.321	0.08	0	0.602	0	0.279	0.359	0.041	0	0	0.04	0	21.2158
0.56	0	0	0	0	0	0	0.8	0	0	0.119	0	0.08	0	0	0	0	0.16	0	0	0.08	0.08	0	0	0	0.32	0	0	21.2325
0.36	0	0	0.241	0.08	0.639	0.12	0	0.239	0	0	0	0.24	0.08	0.361	0	0	0.238	0	0.321	0.119	0.321	0	0.238	0	0	0.079	0	21.2492
1.797	0	0	0	0	0.919	0	0.68	0.28	0	0.04	0	0	0	0	0	0	0.36	0	0.359	0	0	1.081	1	0	0.641	0	0	21.2658
0.84	0	0	0	0	0	0	0	0.24	0	0	0.04	0.121	0	0.2	0	0	0.04	0	0.84	0	0.04	0.759	0	0	0	0.12	0	21.2825
0.84	0	0	0	0.561	0.119	0	0	0.48	0	0	0	1.159	0	1.798	0	0	0.761	0.04	0.841	0.078	0.44	0.721	0	0.04	0	0	0	21.2992
0.64	0	0	0	0	0.28	0	0.559	0.519	0	0.719	0	0.801	0	0	0.32	0	0.44	0	0.36	0	0	0.241	0	0	0	0	0	21.3158
0.439	0	0	0.36	0.361	0	0	0.281	0.44	0	0.36	0	0.2	0.28	0	0	0	0.36	0	0.72	0.2	0.08	0.44	0	0	0	0	1.44	21.3325
0.24	0	0	0.683	0	0.04	0	0.12	0.16	0	0.04	0	0	1.28	0	0	0	0.16	0	0.402	0	0.24	0.52	0.08	0.4	0	0	2.565	21.3492
0.279	0	1.759	1.359	0.04	0	0.72	0	0	0	0	0	0.201	0.198	0.081	0	0.199	0.279	0	0.96	0	0.079	0.238	0.08	0.36	0	0	0.36	21.3658
0	0	1.32	1.521	0	0	0	0	0	0	0.119	0	0.48	0	0	0	0	0.441	0	0.478	0.439	0	0	0	0	0	0	0.12	21.3825
0.157	0	2.358	1.48	0	0	0.08	1.723	0.079	0.2	0.361	0.24	0.64	1.562	0	0.08	0	0	0.08	0.64	1.36	0.4	1.4	0	0	0	0.2	0	21.3992
0	0	0	0.644	0	0.24	0	0.919	0.44	0.08	0	0	1.879	0.881	0	0.841	0	0.44	0	0.601	0.16	0	0.48	0	0	0	0	0.04	21.4158
0	0	0.12	0.36	0	0	0	0	1.078	0	0	0.36	0.6	0	0	0.201	0	0	0	0.6	0	0.041	0.24	0	0	0	0.24	0	21.4325
0	0	0.319	0	0.119	0.04	0	0.96	0.8	0	0	0.561	0	0	0	0	0	0	0	0.36	0	0.08	0	0	0.04	0.08	0.08	0	21.4492
0	0	0.479	0.4	0	0	0	0	0.12	0	0	0.08	2.4	0	0	0	0	0	0	0.84	0.4	0	0.72	0	0	0	0.08	0	21.4658
0	0	0.48	0.88	0	0	0	0.08	0.519	0	0	0	0.16	0	0	0	0	0.28	0	0.399	0.358	0.04	0	0	0	0	0	0	21.4825
0	0	0.4	0.84	0	0.04	0	0	0.2	0	0	0	0.24	0	0	0	0	0.36	0	0.64	0.28	0	0	0	0	0	0	0	21.4992
0	0	0.64	1.198	0.041	0.44	0	0.161	0	0	0	0.24	0.721	0.04	0	0.04	0	0.08	0	0	1.481	0	0	0	0	0	0	0	21.5158
0	0	0.279	1.282	0.08	0	0	0.08	0	0	0.521	0	0	0	0	0	0	0	0	0.08	0.72	0	0	0.6	0	0	0	0	21.5325
0	0	0.399	1.04	0	0.16	0.04	0	0	0	0	0	0.72	0	0.04	0.4	0	0.279	0	0	0	0	0	0.639	0.32	0	0	0	21.5492
0	0	0.28	0.52	0	0.44	0	0	0	0	0	0	1.481	0	0.04	0	0	0	0	0	0.24	0	0	0.2	0.12	0	0.08	0	21.5658
0	0	0	0.2	0	0	0	0.161	0	0	0	0	0.118	0	0	0	0	0.559	0	0	0	0.12	0	0.08	0	0	0	0	21.5825
0	0	0.521	0.919	0	0.4	0	0	0	0	0.279	0	0.082	0	0	0	0.92	0.44	0	0	0	0.639	0	0.04	0.32	0	0.08	3.441	21.5992
0.4	0	0	0.68	0	1.12	0	0	0	0	0.598	0.081	0.28	0	0	0.4	0.96	0.08	0	1.88	0	0.16	0.08	0.04	0.961	0	0	0.24	21.6158
0.438	0	0.88	1.519	0	0	0	0	0	0.16	0.88	0	0.56	0	0	0	1.04	0.08	0.121	0	0.44	0	0	0	0.961	0.041	0.2	0	21.6325
0	0	0.24	1.962	0	0	0.679	0	0	0.201	0	0	0.562	0	0	0	0.04	0	0	0	1.48	0	0	0	0.2	0	0.08	0	21.6492
0.24	0	0	1.32	0	0	0	0.16	0	0	0.161	0	0.24	0	0	0	0	0	0	0	0.64	0	0	0	0.081	0	0	0.16	21.6658
0.28	0	0	2.16	0	0	1.6	0	0	0	0	0	1.84	0	0	0.079	0	0	0	0	0.119	0	0	0	0.32	0	0	0.04	21.6825
0.359	0	0	0.883	0	0.12	1.721	0.2	0	0	0	0	0.679	0	0	0	0.44	0	0	0.12	0	0	0	0	0	0	0	0	21.6992
0.12	0	0.481	1.279	0	0	0	0	0.04	0	0	0	0.12	0	0.999	0	0.24	0.721	0	0	0	0.041	0	0	0	0	0.08	0.16	21.7158
0.12	0	0.32	0.601	0	0	0	0.919	0.482	0	0	0	0.2	0	0.881	0	0	0.08	0	0	0.28	0	0	0	0	0.481	0	1.801	21.7325
0	0	1.359	1.119	0	0	0.76	1.439	0.96	0	0	0	0.199	0	0	0	0.199	0	0	0.439	1.08	0	0.04	0.24	0	0.44	0	0	21.7492
0	0	0.28	0.96	0	0	1.399	0	1.681	0	0	0	0.279	0	0.561	0	0.28	0	0	1.199	0.04	0	0	0	0.441	0.281	0	0	21.7658
0.719	0	0	1.16	0	0	1.677	0.119	0.759	0	0.8	0	1.641	0	0	0.282	0	0.16	0	0.04	0	0	0.16	0	0.319	0.44	0	0.32	21.7825
0.081	0.039	0	1.039	0	0	1.721	0	0.68	0	0	0	1.682	0	0	0	0	0.479	0	0.04	0	0.28	0.52	0	0.081	0.04	0	0.48	21.7992
0.12	0	0	0.399	0	0	0.68	0	0	0	0	0	1.519	0	0	0	0	0	0	0	0.12	0.36	1.04	0.161	0	0	0.2	0	21.8158
0.68	0	0	1.721	0	0	0	0.279	0.679	0	0	0	0	0	0.278	0.32	0.08	0.04	0.279	0	0	0.28	0.08	0	0	0	0.08	0.399	21.8325
0	0	0.04	0.56	0	0	0	0	0.322	0	0.16	0	0.48	0	0.88	0.761	0.119	0.239	0	0.08	0.44	0	0	0	0.04	0	0.36	0	21.8492
0.64	0	0.921	0	0	0	0	0.04	0	0	0	0	0.478	0	0	0.68	0	0	0	0.039	0	0	0	0	0	0	0.28	0	21.8658
0.04	0	0.119	0	0	0	0.119	0	0	0	0	0.241	0.6	0	0.079	0	0	0	0	0	0.08	0.52	0	0	0	0	0.6	0	21.8825
0	0	0.241	0.08	0	0	0.119	0.04	0	0	0	0.08	1.04	0	0	0.319	0	0	0	0	0	0	0	0	0	0.68	0.24	0	21.8992
0	0	0.04	0	0	0.44	0.159	0.081	0	0	0.12	0	0.16	0	0.04	0.2	0	0	0	0.04	0	0	0	0.359	0	0	0.32	0.04	21.9158
0.081	0	0	0	0	0.24	0.319	0.4	0	0	0	0	0.6	0	0	1.32	0	0.48	0.519	0	0	0.28	0	0	0	1.278	0.721	0	21.9325
0.279	0	0.44	0.998	0	0	0	0.521	0	0	0	0	0.52	0.04	0.28	0	0	0.36	0	0	0.12	0.479	0.559	0.159	0	0	0.16	0.04	21.9492
0	0	0.4	0.959	1.038	0.401	0	0.44	0	0	0	0	0.12	0	0.08	0.84	0	0.399	0.04	0	0	0	0.72	0	0	0	0.52	0	21.9658
0	0	0.36	1.283	0.36	0	0.119	0	0.12	0	0.2	0	0	0	0.16	1.12	0	0	0.2	0	0.84	0	0.4	0	0.081	0	0.679	1.561	21.9825
0	0	0	1.683	0	0	0	0	0.08	0.12	0	0	0	0	0	0.441	0	0	0.04	0.04	1.199	0	0.44	0	0	0	0	0.16	21.9992
0	0	0.281	1.198	0	0	0	0.24	0	0	1.36	0	0.6	0	0	0.922	0.28	0.879	0	0.16	0.04	0	0.799	0.84	0	0	0.28	0	22.0158
0	0	0.96	0.997	0	0.442	0	0	0.08	0	0	0	0.639	0	0.799	1.081	0	0.64	0	0	0.559	0	0.679	0.601	0	0	0.16	0	22.0325
0	0.88	0.88	1.279	0	0.321	0.961	0.12	0	0.4	0.36	0.08	0.879	0	0	0.839	0.319	0.16	0	0	0.44	0	0	0	0	0	0.4	0	22.0492
0	0.559	0	0.919	0.08	0.04	0	0.119	0.04	0.32	0.04	0	0.4	0	0.16	1.32	0	0	0	0	1.161	0	0.72	0	0	0	0.24	0	22.0658
0	0.637	0	0.802	0.04	0	0.04	0.6	0.04	0	0	0.08	0.201	0	0	0.32	0	0	0	0	0	0	0.64	0	0	0	0	0	22.0825
0	1.162	0	2.202	0	0	0.24	0.201	0	0	0	0	0	0	0	0.4	0	1.199	0	0.08	0	0	0.24	0	0	0.279	0	0.64	22.0992
0	0	0	1.283	0	0	0	0	0	0	0.04	0	0	0	0	0.319	0.08	1.479	0	0	0.08	0.081	0	0	0	0.08	0	0	22.1158
0	0	0	0.721	0.24	0	0	0	0	0	0	0	0.441	0	0.88	0	0	0.839	0	0	0	0	0	0	0	0	0	0.6	22.1325
0	0	0	0.801	0.16	0.959	0	0.52	0.24	0.04	0	0	0.721	0	0.92	0	0	1.722	0	0.119	0.04	0	0.12	0	0	0.24	0	0.24	22.1492
0	0	0	0.439	0	0.4	0	0	0.121	0.04	0.199	0	0.64	0	0	0	0	0.08	0	0	0	0	0.4	0	0.159	0	0.2	0	22.1658
0.24	0	0	0.84	0	0.24	0.201	0	0	0.961	0	0	0.44	0	0	0	0	0.92	0	0.04	1.84	0	0	0.28	0	0	0	0.04	22.1825
0	0	0	1.32	0	0	0	0	0	0.2	0	0.04	0.479	0	0	0.161	0	0.92	0	0	0	0.12	0	0	0	0.04	0	0	22.1992
0.48	0	0	1.88	0.24	0	0	0	0	0.601	0	0	0.68	0	0	0.24	0	0.88	0	0	0.4	0	0	0	0	0	0	0	22.2158
0.28	0	0.28	1.637	0.08	0	0	1.161	0.081	0.2	0	0	0.32	0	0.24	0	0	0.32	0	0	0	0	0.159	0	0	0	0.12	0.04	22.2325
0	0	0	1.08	0	0	0	0.64	0.32	0.28	0	0	0.838	0.08	0	0	0.44	0.559	0	0	0.919	0	0.04	0	0.12	0	0	0	22.2492
0	0	0	2.478	0	0	0	0.04	0.2	0	0	0	0	0.36	0.28	0	0.48	0	0	0	0.56	0	0	0	0	0	0	0	22.2658
0	0.24	0	1.04	0	0	0.04	0.2	0.479	0.359	0	0	1.76	0	0.04	0.04	0	0.8	0	0	0	0	0.76	0	0.04	0	0	0.88	22.2825
0	0	0	0.278	0	0.762	0	0	0.2	0.24	0.52	0	1.242	0	0.04	0	0.559	0.4	0	0	0	0	0.519	0	0	0	0	0	22.2992
0.28	0	0	2.519	0	0.68	0	0	0	0	0	0	0.56	0	0.4	0.519	0	0.199	0	0	0.719	0	0.599	0	0	0.08	0.36	0	22.3158
0	0	0.081	0.641	0	0.28	0	0.28	0	0.24	0	0.04	0.16	0.2	0	0	0.16	0.36	0	0	0.559	0	1.2	0	0	0	0.6	0.24	22.3325
0.36	0	0	0.799	0	0	0	0	0	0	0	0	0	0	0	0	0.359	1.161	0	0	0.598	0.12	1.56	0.2	0	0	0.281	0.24	22.3492
0.44	0	0	1.08	0	0	0	0.841	0	0	0.04	0	1.841	0	0	0	0	1.199	0	0	0	0	0.48	0	0	0	0.04	0.16	22.3658
0	0	0	0.599	0	0	0	0.4	0	0	0.04	0	0.24	0	0	0	0.081	0	0	0	0	0	0.161	0	0	0.599	0	0.24	22.3825
0	0	0.402	0.16	0	0	0	0.6	0	0.04	0.56	0	0.6	0	0	0.04	0	0	0	0	0.08	0	0.4	0	0	0	0	0	22.3992
0	0.2	1.479	1.558	0.12	0.08	0	0	0	0	0	0	0.28	0	0	0	0	0	0.16	0	0.64	0	0	0	0	0	0.12	0	22.4158
0	0	1.321	0.639	0	0	0	0	0	0	0	0	1.239	0	0	0	0	1.08	0	0	0	0.121	0.68	0	0.639	0.36	0	0	22.4325
0	0	0.48	1.801	0	0	0	0.6	0	0	0	0	0.32	0	0	1.759	0	0.559	0	0	0	0	0.04	0	0	0	0	0	22.4492
0	0	1.241	0.763	0	0	0	0.719	0	0.081	0	0	0	0	0	0.32	0	0.4	0	0	0	0.04	0	0	0	0	0	0	22.4658
0	0	0.841	1.161	0	0	0.08	0.52	0	0.44	0	0	0	0	0	2	0	1.719	0	0.08	0	0	0	0	0.4	0	0.08	0	22.4825
0.402	0	1.2	1.281	2.318	0	0	0.96	0	0.48	0.042	0	0.199	0	0	0	0	0.4	0.48	0	0.64	0	0	0	0	0	0	1.999	22.4992
0.16	0	0.44	1.199	0.041	0	0	0.28	0.04	0	0.08	0	0.759	0.28	0	0	0	0.12	0.08	0	1	0.119	0	0	0	0	0	0	22.5158
0	0	0.32	0.96	0	0.08	0.24	0	0	0	1.118	0	0.762	0	0	0.719	0.36	0	0	0	0	0	0	0	0	0	0	0	22.5325
0	0	0.442	0.641	0.28	0	0	0.52	0	0	0.601	0.48	0.48	0.282	0.122	0.679	0	0.28	0	0.04	0.44	0	0.441	0.04	0	0	0.2	0	22.5492
0	0.08	1.761	0.518	0.158	1.12	0	0.239	0.16	0	0	0.16	0.799	0	0.16	0.16	0	1.28	0	0	1	0	0.72	0.08	0	0	0	0	22.5658
0	0	1.12	0.081	0.282	0	0	0	0	0.16	0	0.04	0.921	0	0	0.44	0	0.48	0	0.04	0	0	0.399	0	0	0.119	0.32	0	22.5825
0.28	0	0.52	1.239	0	0	0	0	0	0	0.08	0	1.118	1.12	0.159	0.681	0	0	0	0.04	0.12	0	0	0	0	0	0	0	22.5992
0	0	0.961	0.959	0.52	0.04	0.318	0.401	0	0	0	0.48	1.001	0.28	0.799	0.321	0	0.44	0	0.32	0	0	0	0	0	0	0	0	22.6158
0	0	1	0.959	0.281	0	0	0	0	0	0.36	0	0.279	0.08	1.241	0.119	0.48	0.72	0	0	0	0	0.159	0	0	0.04	0.24	0	22.6325
0	0	0.48	1.319	0	0.079	0.04	0	0.28	0.041	1.441	0.079	0.321	0	0	0.681	0	0.76	0	0.12	0.6	0	0	0	0	0	0.28	0	22.6492
0.12	0	0	0.48	0	0	0	0	1.121	0.04	0	0	0.04	0	0	0	0	0.28	0	0	0	0	0	0	0	0	0.12	0.281	22.6658
0.16	0	0	0.16	0	0.642	0	0	0.88	0	0	0	0	0	0.721	0	0.16	0	0	0	0	0	0	0	0	0	0	0	22.6825
0	0	1.68	0	0	0.079	0.28	0.44	0.8	0	0	0	0	0	0.36	0.2	0	0.2	0	0	0	0	0	0	0	0.041	0	0.08	22.6992
0	0	0.279	0.72	0.08	0.48	0.04	0.44	0.4	0	0	0	0.318	0.04	0.28	0	0	0.519	0	0	0.359	0	0.2	0	0	0	0	0	22.7158
0.16	0	0.281	1.441	0	0	0	0.04	1.279	0	0	0	0.079	0	0	0	0	0	0	0	1.12	0	0	0	0	0.04	0	0	22.7325
0	0	0	0.841	0.12	0.12	0	0	0.16	0	0.44	0	0.359	1.079	1.479	0	0	0	0	0	0.04	0	0.08	0	0	0.16	0.201	0	22.7492
0	0	0	0.602	0	0	0	0.2	0.24	0	0	0.12	0	0.6	0.04	0	0	0	0	0	1.24	0	0.72	0.32	0	0	0	0	22.7658
0	0	0	0.721	0.24	0	0	0	0.04	0	0	0	0.28	0	1.04	0	0	0.239	0.04	0	0.201	0	0.24	0	0	0.441	0	0	22.7825
0	0	0.4	1.083	0.279	0	0	0.8	0.358	0	0.24	0	0	0	0	0	0.119	0	0	0	0.04	0	0	0	0	0.36	0	0	22.7992
0	0	2.038	0.92	0.56	0.4	0	0.16	0	0	0.321	0	0	0	0	0	0	0.56	0	0	0.2	0.121	0	0.24	0	0	0	0	22.8158
0	0	0	0.961	0.2	0.16	0	0.639	0.682	0	0	0	0.08	0	0.4	2.12	0	0.2	0	0	0.52	0	0	0	0	0	0.24	0	22.8325
0	0	0	0.76	0	0.519	0.84	0.08	0.759	0	0	0	0	0	0.32	0.76	0	0.401	0	0	0	1.117	0.04	0.279	0	0	0	0	22.8492
0	0	0	0.681	0.12	1.361	0	0	0	0	0.079	0	0	0	0	0.68	0	0.4	0	0.12	0	0	0	0	0	0	0	0	22.8658
0	0	1.08	1.44	0.48	0.521	0	0	0	0	0	0.039	0	0	0	1.319	0	0.361	0	0.041	0	1.96	0	0	0	0	0	0	22.8825
0	0	1.041	0.36	0.119	0	0	0	0	0	0	0.041	0	0	0.6	1.76	0	0.28	0	0	0.6	0	0.64	0	0	0	0	0	22.8992
0	0	0.88	0.4	0	0	0	0.52	0.281	0	0	0	0.24	0	0.16	0.239	0	0	0.44	0	0	0	0.121	0	0	0	0.08	0	22.9158
0	0	0	0.24	0.081	0	0	1.239	0.84	0	0	0	0.841	0	0	0.92	0	0.04	0	0	0	0	0	0.359	0	0	0	0.16	22.9325
0	0	0.16	0	0	0	0	0	1.92	0	0	0	0.96	0	0.12	0.4	0	1.72	1.879	0	0	0.52	0.36	0.24	0	0.32	0	0	22.9492
0	0	0	0.761	0	0	0	0	0	0	0	0	0.8	0	0.042	1.358	0	0.679	0	0.159	0	0	0	0	0	0.04	0.12	0.04	22.9658
0	0	0	0.078	0	0	0	0	0.64	0	0	0.16	0.68	0.12	0	1.241	0.08	0.48	0	0.281	0	0	0.361	0	0.079	0.559	0.439	0	22.9825
0	0.04	0	0.28	0	0	0	0	0.36	0	0	0.04	0.72	0	0	0.72	0	0.281	0	0.081	0.56	0	0	0	0	0	0.2	0	22.9992
0.201	0	0.561	0	0.04	0	0	0	0.96	0	0	0	0.439	0	0	0.8	0	0.119	0	0.32	0.679	0.04	0.081	0	0	0	0.04	0	23.0158
0.36	0	0.88	0.279	0	0	0	0	0.44	0	0	0	0.959	0	0	1.84	0	0.6	0	0.4	0.357	0	0	0	0	0	0	0	23.0325
0	0	0.88	0.8	0	0	0	0	0	0	0	0	0.2	0	0	0.842	0	0.201	0	0.04	0.639	0	0.4	0.28	0	0.04	0	0	23.0492
0	0	0	1.24	0.04	0	0	1.16	0	0	0	0.2	0.12	0	0	0	0	0	0	0.2	0.32	0	0.32	0.08	0	0	0	0.079	23.0658
0.16	0	0.56	0.8	0	0	0	0.762	0.08	0	0	0	0.241	0	0	0.921	0	0.44	0	0	0	0	0	0	0	0.2	0.08	0	23.0825
0.16	0.2	0	0.76	0	0	0	0.04	0.24	0	0	0	0.442	0	0	0.28	0	0.161	0	0	0.4	0	0	0.56	0	0.16	0.28	0	23.0992
0.28	0	0	1.558	0	0	0	0.32	0.081	0	0	0	0.36	0	0	0.16	0.04	0	0	0.72	1.681	0	0.68	0.359	0.04	0.32	0	0	23.1158
0	0	0	0.801	0	0	0.24	0.359	0.44	0	0	0	0.96	0	0	0	0	0.04	0	0.08	0	0	0.24	0	0	0.237	0.48	0	23.1325
0	0.52	0	0.88	0	0	0	0.283	0.76	0	0	0	0.16	0	0.32	0.44	0.32	0.44	0	0.521	0.12	0	0.4	0	0	0.32	0	0.164	23.1492
0	0	0.28	0.401	0	0	0	0.04	0.32	0	0	0	0.521	0	0.04	0.041	0	0	0	0.079	0	0	0.081	0.2	0	0.28	0.16	0	23.1658
0	1.041	1.118	0.998	0	0	0	0	0.239	0.04	0	0.88	0.36	0	0	0	0	0	0	0.08	0	0.361	1.041	0.476	0.12	0.64	0.12	0	23.1825
0	0	0.442	0.681	0	0	0	0	0	0.28	0	0.041	0	0	0	0.48	0.28	0	0	0	0	0.042	0.12	0	0	0.52	0	0	23.1992
0	0	0.039	1.119	0.201	0	0.08	0	0.681	0.32	0	0	0	0	0	0	0	0.44	0.079	0.2	0	0	0.12	0.2	0	0.92	0.161	0	23.2158
0	0	0.479	0.837	1.322	0	0	0	0.082	0	1.362	0	0.079	0.197	0	0.361	0	0.358	0	1.241	0	0	0.199	0	0	0	0.399	0	23.2325
0	0	0.359	0.516	0	0.36	0	0	0	0	0.443	0	0.399	0	0.04	0.08	1.363	0.079	0	0.32	0	0	0.08	0	0	0.201	0.198	0	23.2492
0.04	0	0	0.52	0	0	0	0	0	0.88	0	0.32	0	0	0	0	0.04	0.239	0	0.359	0	0	0.799	0.6	0.559	0.08	0	0	23.2658
0	0	0	0	0	0	0	0.643	0.44	1.12	0	0	0	0	0	0	0.078	0.801	0	0.32	1.239	0	1.44	0	0	0	0	0	23.2825
0	0	0	0	0	0	0	0	0	0.521	0	0	0	0	0.2	0	0	0	0	0	0.52	0.08	0.24	0	0	0	0	0	23.2992
0.12	0	0.16	0.36	0	0	0	0.961	0	0	0.521	0.079	0	0	0	0	0	0.64	0	0	0	0	0	0	0	0.2	0	0	23.3158
0.399	0	0	0	0	0	0	0.52	0	0	0.041	0	0.48	0	0.041	0	0.04	0	0	0	0.278	0	0	0	0.2	0	0.12	0	23.3325
0	0	0	0	0	0	0	0.4	0.32	0	0	0.04	0.321	0	0	0	0.241	0	0	0.32	1.758	0	0	0	0	0	0	0	23.3492
0.121	0	0	0.999	0.16	1.201	0	0.6	0.12	0	0	0	0.04	0	0	0	0	0.2	0.32	0.438	0.041	0.36	0	0	0.441	0.562	0	0	23.3658
0.12	0	0	2.08	0.479	0	0	0	0.04	0	0	0	0.56	0	0	0	0	0	0.32	0	1.56	0	0	0	0.201	0	0.118	0	23.3825
0	0	0	0.44	0.24	0	0	0.32	0.48	0	0	0.12	0.44	0	0	0	0.08	0	1.36	0.04	0	0	0.04	0	0	0.358	0	0	23.3992
0.84	0	0	0.16	0	0	0.081	0.52	0.04	0	0.04	0	0.998	0	1.002	0	0.36	0	0	0.16	0	0	0	0	0	0.24	0	0	23.4158
0	0	0	0	0	0	0	0.32	0.36	1.84	0	0	0	0	0	0	0	0	0	0.88	0	0	0.04	0	0	0	0.76	0	23.4325
0	0	0	0	0	0	0	0.516	0	0.44	0	0.04	0.4	0	0.08	0	0	0	0	0.12	0	0	0.121	0	0	0	0.28	0.04	23.4492
0	0	0	0	0	0	0	0.799	0	0	0	0	0.52	0	0	0	0	0	0.92	0	0	0	0.56	0	0	1.119	0	0	23.4658
0.999	0	0	0	0	0	0	0.52	0.56	0.24	0	0	0.64	0	0	0	0	0.04	0	0	1.681	0	0.841	0.605	0	0.359	0.162	0	23.4825
0.919	0	0	0.04	0	0	0	0.08	0	0.963	0.12	0	0.4	0	0	0	0	0.2	0	0.24	0	0	0	0	0	0.48	0.161	0	23.4992
0.28	0.28	0.081	0	0.08	0	0	0.08	0.08	0	0	0	0	0	0	0	0	0	0	0	0.761	0	0	0	0	0.36	0.24	0	23.5158
0.32	0	0	0.281	1.159	1.802	0	0	0.36	0.04	0	0	0.28	0	0	0	0.04	0	0.2	0.28	1.6	0	0	0.36	0	0.56	0	0.839	23.5325
0.721	0	0	0.561	0	0.639	0	0.041	0.8	0.32	0	0	0.239	0	0.198	0	0.039	0	0.04	0.519	0	0	0	0.4	0.601	0	0	0.438	23.5492
0.28	0	0	0.12	0	1.559	0	0.16	0	0	0	0	0.6	0	0.039	0	0	0	0	0	0	0.04	0.08	0	0	0	0	0.601	23.5658
0.28	0	0	0.24	0.479	0.598	0.84	0	0.4	1	0	0	0.4	0	0	0.2	0.161	0	0.52	0	1	0	0	0	0.08	0	0.48	0	23.5825
2.519	0	1.639	0.56	0	1.16	0.161	0	0.279	1.398	0	0	1.56	0	0	0	0	0	1.678	0.04	0.12	0	0	0	0	0.2	0	0.601	23.5992
1.2	0.679	1.602	0.761	0	0.36	1.762	0	0	0.16	0	0	0.601	0	0	0	0	0	0.518	0	0	0.08	0	0	0	0	0.081	0.12	23.6158
0.36	0	0.081	0.439	0	2.158	0	0	0	0.08	0	0.12	0.921	0	0	0	0	0.36	0	0.36	0	0	0	0.281	0.08	0	0.04	0.521	23.6325
0.159	0	2.118	1.079	0	0.2	0	0.401	0	0.12	0.24	0.36	0.52	0	0	0	0.722	0.282	0	0	0	0	0	0	0	0	0.12	0	23.6492
0	0	0.679	0.28	0	0	0	0.719	0.04	0.4	0	0.08	0.84	0	0.12	0	0	0.2	0	0	0	0.04	0	0	0	0	0	0	23.6658
0	0	0.36	0	0	0	0	0.919	0.241	0.16	0.52	0	0.881	0	0	0	0	0	0	0	0	0.04	0.24	0.04	0	0	0	0	23.6825
0	0	0.36	0	0	0	0	0.52	0.4	0.16	0.721	0	0.64	0	0.04	0	0	0	0	0.08	0	0	0.08	0	0	0	0	0.04	23.6992
0.162	0	0.44	0	0	0	0.2	0	0.04	0.439	0.362	0	0.719	0	0.197	0	0	0	0	0.08	0.679	0	1.482	0	0.08	0	0.039	0.4	23.7158
1.16	0	0.359	0	0	0	0	0.32	0	0.158	0	0.239	0.24	0	0	0	0	0	0	0.521	0.68	0	0.44	0.24	0	0.28	0.04	0	23.7325
1.481	0.04	0	0	1.558	0	0	0.68	0.08	0	0	0	0	0	0.32	0	0	0	0	0	0	0	0.401	0	0.12	1.881	0.081	0	23.7492
0.4	0	0	0.44	0.72	0	0	0	0	0	0	0	1.04	0	0	0	0	0	0	0	1.962	0	0.08	0.12	0	0.72	0	0	23.7658
0	0	0.2	1.518	3.402	0.04	0	0	0	0	0	0	0.519	0	0.24	0.2	0	0	0	0	0	0.199	0.12	0	0	1.039	0	0	23.7825
0	0.24	0.319	0.56	0	0	0	0	0.28	0	0	0	1.164	0	0.08	0.159	0.04	0.28	0	0.038	0	0	0	0	0.079	1.198	0.32	0	23.7992
0	0	0.36	0.08	0.32	0	0.879	0	0	0.4	0	0	1.76	0	0	0	0	0	0	0.04	0.72	0	0.562	0	0.04	0.36	0.4	0	23.8158
0	0	1.159	0.2	0.279	0	0.08	0	0	1.561	0.04	0.04	0.557	0	0	0	0	0.24	0	0	1.44	0.04	1.521	0	0.041	0.64	0.44	0.039	23.8325
0	0	0	0.72	0.441	0	0.358	0.319	0	0.44	0	0	0	0	0	0	0	0	0.603	0	0.36	0	0	0	0.282	0.242	0.279	0	23.8492
0	0	0	0.319	0.08	0	0	0.361	0.36	0.04	0	0	0	0	0	0	0	0	0.439	0	0.121	0.922	0.92	0	0	0	1.12	0	23.8658
0	0	0.8	0.16	0.24	0	0.24	0.439	0.24	0.2	0	0	0.08	0	0	0	0	0.04	0.519	0.04	0.08	0	0	0	0	0.08	0	0	23.8825
0	0	0	0.24	0	0	0	1.319	0.24	0	0	0	0.2	0	0	0	0	0	0	0.48	0	0	0.24	0	0.24	0.081	0.28	0.48	23.8992
0.04	0	0	0	0.761	0	0	0.48	0	0	0	0.04	0.161	0	0	0	0	0	0	0	0.561	0	0.44	0	0.441	0.08	0.2	0	23.9158
0	0	0.2	0	0	0.04	0.04	1	0	0.2	0.281	0	2.441	0	0	0	0	0	2.918	0	0	0	0.88	0	1.123	0.72	0	0	23.9325
0	0	0.639	0.399	0	0	0	0.04	0.24	0.08	0	0	0.401	0	0	0	0	0.04	1.121	0	0.48	0	0.241	0.04	0.2	0	0	0	23.9492
0	0	0.679	0.519	0.36	0	0.96	0	0	0.36	0	0	0.4	0	0	0	0.68	0.56	0	0.36	0.68	0	0	0.36	0.319	0.44	0.12	0	23.9658
0	0.239	0	0.398	0	0.319	2.08	0.6	0	0	0	0	0.879	0	0.16	0	0	0.28	0	0	1.601	0	0.2	0.36	1.76	0.36	0.162	0	23.9825
2.88	0.44	2.201	3.001	4.522	2.877	4.158	3.758	3.394	4.242	2.278	1.24	3.917	5.164	3.278	0.957	4.201	3.918	7.202	2.607	6.165	3.599	5.12	1.478	3.563	3.721	1.319	2.2	23.9992
2.718	0	1.2	1.081	1.801	2.881	1.559	0.441	1.56	2.079	1.557	0.518	2.279	0.999	0	0.04	0.679	2.838	1.08	0.16	3.158	1.321	0	0	1.8	2.716	1.6	0.44	24.0158
1.042	0	1.04	0.32	2.997	1.681	0.281	0.28	2.08	0.558	0.6	0.2	1.199	0.76	0.719	0	0.96	0.159	0.64	0.279	2.281	1.119	0	0.08	1.961	1.719	1.558	0	24.0325
0.442	0	0	0	1.159	0	0	0.24	1.038	0.68	0.52	0	1.197	0.401	1.401	0.083	1.44	0.32	0	0	0.641	0.4	0	0.12	1.359	0.321	0.159	0	24.0492
1.48	0	0.119	0	2.681	0	0	0.04	0.8	0	0.438	0	0.32	0.521	2.117	0.76	0.722	0	0	0	0.72	0	0	0	2.882	0	0	0	24.0658
1.959	0	0.923	0.2	0.8	0	0	1.521	0.56	0	0.16	0	0.16	0.4	1.2	1.119	1.08	0.079	0	0	2.68	0.12	0.12	0	2.159	0	0.279	0	24.0825
4.123	0	0	0.2	1.478	0	0	1.404	0.158	0	3.477	0.04	0	0.079	2.441	2.794	2.078	0.723	0	0	1.521	0.12	0.28	0.04	1.762	0	0.68	0	24.0992
0	0	0	0	2.758	2.483	0	0.161	0.08	0	0.599	0.04	0.199	0.28	3.485	1.159	1.001	0.281	0.12	0	2.323	0	1.397	1.799	0.76	0.12	0.8	0.08	24.1158
0.12	0	2.877	0	1.843	1.44	0	0.479	0.239	0.24	0.439	0	0.56	0	1.001	0.602	0	0	0	0	1.042	0	0.238	0.04	1.2	0	0.679	0	24.1325
0.321	0	0.92	0	1.239	1.439	1.877	0	0.841	0	0.282	1.843	1.92	0.08	0.761	0.12	2.081	0.039	0	0.081	1.917	0	0.32	0.52	0.841	0	0.159	1.4	24.1492
2.84	0	1.361	0.48	1.28	3.842	1.278	0.28	0.16	0.039	0.16	0.242	0.64	0.041	0	0	1.679	0.357	0	0	2.442	0	0.519	0.199	1.436	0	0.12	1.121	24.1658
1.842	0	1.281	0	1.754	0	0	0.36	0	1.478	2.36	0.04	0.84	0	0	0.24	0.36	0.079	0	0	2.642	0	1.399	0.16	1.281	0	0.84	2.917	24.1825
3.044	0.04	0.919	0	1.801	0.04	0	3.322	0.238	1.679	2.079	0	1.081	0.28	0.04	0	0.401	0	0.08	0.04	0.88	0.081	0	0	1.04	0	0.12	0.52	24.1992
2.039	0	1	0	1.602	0	0	0.599	0	0.68	2.279	0.04	1.843	3	1.281	0.041	0	0	1.959	0	2.718	0	1.604	0.521	2.639	0	0.84	1.08	24.2158
1.638	0	1.001	0.04	0.843	0	0	1.282	0.32	0.08	1.316	0	0	1.12	0.6	0	0.719	0.04	0.893	0	2.201	0	1.039	0	0.56	0	0.24	1.282	24.2325
0.479	0	0.679	0	0.759	0	0	3.317	0.04	0.44	2.081	0	0	0.121	0.921	0	0	1.12	0.042	0	3.085	0.239	0.081	0	0.802	0.96	0.4	0.24	24.2492
4.237	0	0.24	0.36	1.118	0	0	0.12	0.76	0.079	1.841	0	0	0.879	0.881	0	0.08	1.201	0	0	0.802	0	0	0.161	0	2.722	0.4	0.682	24.2658
2.001	0	1.279	2.202	0.678	0	0.84	1.523	0.48	0	0.56	0	0	0.28	1.001	0	0.16	0.76	0	0	2.918	0.24	0	0.32	2.361	1.319	0.283	0.04	24.2825
2	0	0	0.2	0.238	0	0	1.158	0.12	0	2.319	0	3.039	0.56	0.08	0	0.08	0	0.08	0.16	2.522	0.32	0.037	0	0.678	0.601	0.119	1.921	24.2992
0.84	0	0	0.279	0.52	0	0	0.918	0	0	1.56	0	0.04	0	0.839	0	0.6	0.041	2.084	0	4.039	0.121	0	0	0.04	1.161	0.2	0.08	24.3158
1.438	0	0.32	0.121	0.88	0.36	0	0.199	0	2.796	0.039	0	0	0	1.238	0	0.2	0.639	0.16	0	4.839	0.201	0.08	0	0.641	0.159	1.439	1.24	24.3325
2.438	0	1.359	0.04	0.52	0	0	0.08	0	0.601	0.319	0	2.079	0.08	0	0	0.76	0.32	0.36	0	0.479	0.32	0	0	0.56	0.16	1.079	0.279	24.3492
1.477	0	0.879	0.28	0.76	4.361	1.361	2.638	0	0.48	0.241	0	3.683	0	0	0	0.12	0.962	0.483	0	1.36	0.2	0	0.237	0.879	1.282	0.08	0.08	24.3658
1.558	0	1.56	0.278	0.36	2.92	0.52	0.96	1.441	0.521	3.241	0	3.361	0.359	0.16	0.04	0	0.439	1.72	0	1.641	0.04	0	0.518	0	0.281	0.04	0.04	24.3825
1.159	0	0.72	0.081	2.762	1.519	2.922	1.478	1.601	0	0.479	0.04	0.439	0	0	0	0.52	0.639	0.08	0	0.44	0.12	0	1.159	0.201	0	0.637	0.04	24.3992
3.843	0	0	2.758	0.961	6.322	1.038	0.24	0.399	0	0.319	0.04	0.6	0	2.563	0	0.201	1.078	0	0	5.596	0.078	0	0	1.683	0.04	0.803	0	24.4158
2.8	0	0	2.678	0.6	2.362	0.04	1.08	0	0	0.08	0	0.08	0.08	1.319	0.601	0.319	0.959	0.04	0	8.394	0.839	0	0.04	0.242	0.2	0.12	0.2	24.4325
2.919	0	0	1.16	0.28	3.72	0.844	1.28	0	0.522	0.681	0	0.04	0	0	1.959	2.121	0.84	0.08	0.04	6.044	0.28	0.08	0.479	1.081	0.04	0.08	0.28	24.4492
3.639	0	0	0.04	0.279	1.923	0.279	1.28	0.2	0.08	1.602	0.079	0.439	1.12	0	0.32	1.52	0.8	0.999	0	4.756	0.557	0	0	0.799	0	0.558	0.359	24.4658
0.881	0	0	0.24	1.441	0.32	0.997	0	0.04	0.04	1.441	0	0.564	0.241	0	0.441	0.119	0.881	1.52	0	9.234	0.04	0.361	0.08	0.16	0	0.64	0	24.4825
2.198	0	0	0.402	2.76	0.082	0.319	2.8	1.558	0.757	0.96	0	0.398	0.399	0.12	0.999	0.04	0.839	3.997	0.04	9.56	0	1.6	0.36	0.72	0.881	0.28	1.24	24.4992
4.317	0	0	1.28	0.72	0	1.08	2.519	2.2	0.081	0.519	0.08	0.597	0.201	0.08	2.081	1.199	0.723	1.879	0	7.713	0.081	0.32	0.12	0	0.44	0.838	2	24.5158
4.403	0	0	0.24	0.282	0.08	1.879	0.877	3.241	0	0	0	0.081	0.28	0	2.475	0	1.12	0.403	0	9.084	0.161	1.082	0.04	0.841	0.32	0.8	0.44	24.5325
3.757	0	0.562	0.878	0.401	0	0.844	0.642	2.678	0.24	0.16	0.081	0.08	0.04	0.321	1.399	1.919	1	0	0	10.28	0.599	0.92	0.12	1.44	1.161	0.04	0.159	24.5492
2.439	0	0.92	0.399	2.56	0	0.482	2.52	1.8	0	0	0	0	0	0.8	1.359	0.32	0.559	0	0.04	8.643	0.477	2	0	0.803	1.362	0.52	0.119	24.5658
1.72	0	0.04	0.16	0.44	0	0.24	0.04	0	0	0.922	2.401	0.08	0.281	0.08	0	0.2	0.84	0.16	0	0.959	1.4	2.882	0	1.88	0.722	0.321	0.56	24.5825
3.601	0	1.041	3.323	1.158	0	0.24	0.361	0.6	0	1.16	0.962	0	2.037	0.36	0.081	1.76	1.081	0.08	0	0	0.2	0	0.08	0	0.841	0	0	24.5992
4.84	0	0.679	3.44	3.32	0	0.08	0.402	1.679	0	1.078	0	0.522	0.12	0.16	0.68	0.678	0.681	0.08	1.001	0	0.201	0	0.16	0.88	0.8	1.199	0.08	24.6158
3.823	0	1.238	3.08	1.279	0	0	2.24	2.681	0.04	1.998	0	0	0.359	0	1.64	0.998	0	0	0.321	0.362	0	0.4	0.32	0.24	0.481	0	0.079	24.6325
3.601	0	0.081	1.96	0.201	0	0.08	2.88	6.039	0.439	0	0.119	0.161	1.797	0.04	0	0.519	0.039	0	0	0	0	0.76	0.12	2.36	1.998	0	0.04	24.6492
0.68	0	0	5.439	2.441	0	2.556	2.56	0.278	0	1.122	0	0	0.08	0.04	0	0.318	0.76	0.079	0.04	0	0.079	0.4	0.24	0.4	0.801	0.52	0	24.6658
2.042	0	0	8.442	0.68	0	1.835	1.999	0.161	0	1.482	0.04	1.719	1.518	0.761	0	0.12	0.841	0.201	0.12	0	0.04	0	0	0	0.04	0.16	0.439	24.6825
1.718	0	0.679	9.003	1.241	0	1.721	0.561	0.281	0.04	1.321	0.039	0.16	0.998	0.079	0	0.08	0.399	0.08	0	0.04	0	0.44	0.12	0.08	0.439	1.32	1.682	24.6992
3.401	0	1.482	10.805	0.32	0	0.642	1.719	1.001	0	1.359	0.239	0	2.999	0.078	0.12	1.759	0.239	0.04	0.961	0	0	0	0	1.4	0.199	1.282	0.68	24.7158
1.481	0	1.437	6.602	1.2	0	0.16	2.36	1.998	0	0.519	0.08	0	0.16	0	1.321	0.32	1.921	0.04	0	0	0.721	0.079	0.04	2.077	2.28	0.161	1.001	24.7325
1.719	0	0	9.126	1.878	0.12	1.638	0	0.28	0	1.319	0	1.439	0.08	0	3.2	0.762	1.241	0	0.4	0	0.361	0.04	0.038	1.361	0.601	1.076	0.12	24.7492
1.801	0	3.842	8.602	0.52	0	1.998	0	0.32	0	0.84	0.04	0	2.001	1.838	0.08	0.16	1.282	0	0.6	0	0.278	0.32	0.159	4.4	0.441	1.039	1.959	24.7658
1.759	0	0	5.722	0.282	0	0.198	2.602	1.082	0.08	1.159	0	0.562	4.882	0.677	2.077	0.161	0.439	0.24	1.081	0.04	0.561	0	0.12	2.318	0	0.36	1.082	24.7825
1.96	0	0	8.404	2.878	2.16	2.398	0	1.118	0.32	0.04	8.841	0	0.08	0.441	3.157	1.041	0.16	0.08	0.799	0.08	0.04	0	0.239	5.319	0.122	0.12	1.119	24.7992
1.719	0	0	9.601	1.637	0.56	0.681	0.479	0.839	2.038	0.521	0	0	0.198	0	0.521	1.359	0.24	0	0.64	0	0.28	0	0.84	3.921	0.04	0	0.721	24.8158
0.841	0	0	7.478	1.243	2.48	1.12	0	1.519	0.56	0.16	0	2.279	0.279	0.16	0.08	0.36	0.439	0.24	0.719	0	0.44	0.04	0.24	5.758	0.721	0.08	0.32	24.8325
0.4	0	0	6.443	0.918	3.242	0.32	3.278	0	0.12	0.558	0.12	5.558	0.321	0.44	0	1.079	1.041	0.04	2.358	0	0	0	0	2.482	1.239	0.199	1.237	24.8492
0.04	1.361	0	9.679	1.399	1.4	0	1.239	0	0	2.159	0	1.44	0	0.04	0	3.638	1.081	0.08	0.24	0	0.039	0	0.561	0.4	1.478	0.279	2.003	24.8658
0.439	0	0	6.797	0.799	0.802	0.56	3.043	4.32	0.159	1.32	0	0	0	3.079	0.08	1.481	0.4	0.12	0.12	1.08	0.399	0.079	0.4	4.798	1.12	0.36	2.357	24.8825
0.28	0	0	7.924	0.76	2.681	0.439	1.08	3.72	0.2	0.722	0	1.718	0.04	0.761	0	1.12	0.2	0	0	0	0.04	0.239	0.201	0.639	2.278	0.44	1.318	24.8992
5.516	0	0	9.319	0.24	0	0.84	2.879	0.121	0.2	0.56	0	0	0	0.401	2.762	2.758	0.48	0.76	0.04	0	0.8	0	0	3.84	1.841	0.399	0.16	24.9158
3.159	0	0	7.96	0.877	0	0.958	0.08	3.803	0.642	0.719	0	7.76	0	0.759	1.88	0.8	0	1.56	0	0.04	0.041	0	0.198	2.559	3.682	0.279	0.719	24.9325
0.28	0	0	11.161	4.8	3.124	1.32	0	4.826	0	2.04	0.28	2.997	0	1.799	2.682	0.12	0.602	1.359	0	0	2.482	0.72	0.64	0.16	2.399	0.792	0.559	24.9492
1.762	0	0	0.2	5.159	1.482	1.36	2.08	2.082	0.081	0.881	0.16	4.001	0.28	0.479	0.6	1.243	1.8	0	0	0	0.2	0	0.28	0.68	0.441	0.642	0	24.9658
2.48	0	0	0	0.799	1.48	1.24	1.518	0.919	0	1.801	0	4.12	0.04	0	0.04	2.799	2.201	0	1.959	0	0.48	0.239	0.48	0.999	1.481	0	0.361	24.9825
2.319	0	0	0	1.803	0.08	1.08	0.281	1.921	2.2	0.239	0	3.24	0.04	0	0	1.16	0.04	0	0.76	1.039	0.88	1.2	0.16	0	1.442	0.12	0.48	24.9992
3.683	0	0	0	2.081	2.041	1.801	2.638	0.12	0.6	0	0.04	6.238	0.08	1.081	1.759	0.08	1.08	0.679	0.281	0	0.439	1.08	0.4	0.762	0.44	0.16	0	25.0158
1.76	0	2.72	6.437	1.719	0.959	0.719	1.641	0.642	0.201	0	0.04	6.52	0	0.24	1.879	0	1.959	0.04	0.361	0.401	0	0.559	0	1.081	0.52	0.04	2.4	25.0325
7.479	0	0.558	4.561	0	3.361	1.56	2.921	0	0.081	0	0	7.926	0.04	0.08	0	0.12	0.04	0	1.361	0.32	0.88	0.52	0.039	2.121	0.16	0.08	2.56	25.0492
5.479	0	0.48	4.44	1.239	0.162	0.319	2.925	0.04	0	1.681	0	7.519	0.08	0.079	0	0	0.08	0.12	2.201	0	0.879	0.361	0	0.16	2.8	0.999	0.521	25.0658
7.64	0	1.002	10.316	0.239	0	0.32	0.599	0.4	0.04	1.638	0.24	7.245	0	1.72	0.4	0.04	3.36	0.919	0.559	0.08	0	2.121	1.803	1.563	1.321	2.4	2.042	25.0825
7.08	0	1.079	9.959	0.759	3.32	0	0.84	0.08	0	3.397	6.237	6.922	0	0	0.2	0	2.122	0.279	6.562	0.08	0.679	1.119	0.4	0.72	0.8	0.48	0.561	25.0992
6.077	0	0.721	9.718	1.998	0.08	2.08	0.881	1.12	0.839	2.522	0.201	2.441	0	0	0	0	1.521	0	4.404	0	0.64	0	0	0.319	0.52	0.16	0.8	25.1158
6.755	0	0.04	9.278	1.599	0.08	2.802	3.643	0	0.041	0.239	0.16	1.2	0	0	0.04	0.04	1.6	0	2.438	0	0.239	0.36	0.32	0.76	0.802	0	1.999	25.1325
9.884	0	2.717	7.322	1.878	0.041	0.44	0.559	0.04	0	0.602	0	6.76	0	0	0	0.08	0.958	0	4.441	0	0.72	0	0	1.519	1.001	0.24	0.08	25.1492
9.28	0	1.36	9.114	2.48	5.562	1.481	0.2	0.16	0	2.081	0.08	5.361	0	2.642	0.04	0	2.001	0.241	5.56	0.121	1.44	1.201	0.08	1.638	1.481	0.76	0	25.1658
7.477	0	1.642	6.522	4.48	0.801	0.965	0.6	0.04	0	1.802	0	10.523	0	0.201	0	0.04	1.201	0	1.681	0	0.24	0.363	0.121	1.2	0.719	0.52	0.119	25.1825
5.964	0	0.682	4.4	1.441	0	0.679	1.642	0.04	0.12	1.48	0	7.8	0.04	0.519	0	0.04	0.598	0	3.398	0	0	0.598	0.2	1.522	0.48	1.6	0	25.1992
8.518	0	1.521	7.718	1.52	0.04	0	2.403	0.4	0	0.8	0	0.24	1.68	1.759	3.203	1.76	0.56	0.08	0.121	1.16	0.12	0.2	0.12	0.521	1.161	1.359	0.2	25.2158
8.162	0	0.241	5.278	0.16	0.239	0.4	1.68	0.041	0	1.8	0	5.64	0.48	1.719	5.605	0.599	0.4	0.92	0.439	0.319	0.159	0.68	0.4	3.199	1.04	0.361	0.08	25.2325
7.645	0	1.122	9.237	0.957	0	0.718	0.2	0	3.437	1.122	0	2.8	0.12	0.561	5.479	0.041	0	2.001	0	0	0.039	0.198	0.12	3.122	0.518	0.758	0	25.2492
1.6	0	0.719	10.559	6.521	1.481	1.56	1.518	1.281	0.08	0.319	0	3.04	0	0.24	5.275	1.083	0.359	0.52	0	0.481	0.481	0.44	0.279	1.28	0.161	0.48	1.96	25.2658
1.041	0.32	0.48	9.535	5	3.124	0.601	2.601	3.319	0.08	1.76	0	2.998	0.32	1.201	5.484	0.039	0.159	1.079	0.08	3.318	0.201	0.28	0	0	1.679	1.159	0.239	25.2825
3.359	0.08	0.158	8.916	6.603	0	0	4.073	0.16	0	0.319	0	0.358	2.12	2.956	5.479	0.878	0.359	0	0	0.04	0.8	0.239	0.641	2.96	3.079	0.32	0.32	25.2992
5.44	0	0.08	6.759	7.806	0	0.4	0.922	0.24	0	0	0.04	0.08	0	1.719	5.041	1.399	0.881	1.2	0.08	0	1.641	0.16	0.161	0.561	0.958	0.401	0.52	25.3158
8.918	0	1.16	4.081	3.879	0	0.12	4.28	0	0.119	1.918	0	1.08	3.444	3.639	5.039	0.997	1.959	0.24	0	0	0.08	1.518	0.2	0.12	2.037	1.08	3.079	25.3325
5.085	0	3.24	7.922	0.402	4.798	0.04	1.281	0	0.12	1.282	0.12	0	0.081	3.957	5.88	2.6	0.801	1.717	0.399	0	2.041	0	0.12	0.12	1.841	1.719	2.6	25.3492
7.199	0	0.679	11.961	0.801	3.921	1.68	0.32	0.44	0	1.52	0.08	0.799	0.04	3.44	5.638	0	0.36	0.04	0	0	1.12	1.962	0.24	0.04	3.522	1.001	3.401	25.3658
7.037	0	0.12	10.956	4.562	0	5	0.2	1.96	0	0.92	0.238	0.72	0	2.244	6.719	0.08	1.161	0	1.122	0	0.96	1.64	0.16	0	2.762	0.639	2.961	25.3825
6.244	0	1.442	0.162	5.403	0.08	1.241	1.441	3.879	0	1.799	0	0.879	0	2.08	6.042	0	1.839	0.04	0.48	0	1.24	1.119	0.12	0	0.44	1.759	4.921	25.3992
0.76	0.32	2.398	0	0.04	1.279	0.559	3.759	7.04	0.121	2.597	0.161	2.239	0	0.761	4.204	0	1.12	1.121	1.001	0	0.401	1.318	0.36	0	0.48	0.84	0.721	25.4158
0.04	0.521	1.04	1.08	0	5.239	0.841	4.521	7.879	0	2.722	0.081	1.68	3.121	0.56	2.36	2.04	0.36	0.48	5.361	0	0.24	2.4	0.119	0	0.879	1.199	0.64	25.4325
0	0	1.001	6.518	0.04	0.08	2.24	3.08	8.203	0	1.68	0	0.24	5.236	0.16	0	2.677	0.12	0.639	5.199	0	0.84	1.361	0.32	0.04	0.84	0.52	0.441	25.4492
0	1.559	1.08	3.281	0	2.04	1.92	3.361	5.324	0	1.322	0.12	0.639	1.681	0	0.32	0.12	0.08	1.921	3.519	0	0.802	1.959	0.319	0.079	1.52	1.88	3.279	25.4658
0	0	0.24	10.712	0.04	2.879	0.401	2.789	0.04	0	0.4	0	3.518	8.038	0.159	0	0	0.481	0	0	0	0.399	1.64	0.04	0	0.602	1.159	6.204	25.4825
0.28	0	1.918	4.964	0	0.04	0.558	0.64	0	0.641	0.561	0	1.04	2.239	0.12	0.08	2.002	1.199	1.599	0.641	0	0.239	2.16	0.119	0	1.96	0.52	7.958	25.4992
0	0	0.36	1.961	0	0	1.16	1.601	0.68	0	1.56	0	1.123	5.641	0.281	0.199	3.28	2.278	1.361	2.96	0	0.281	2.159	0.2	0.16	1.04	0.321	8.556	25.5158
0.121	0	0.48	1.281	0.159	0	0.162	4.279	0.48	0.08	1.12	0	2.602	6.998	0	0	3.52	0.959	0.28	5.959	0	2.44	2.08	0.44	0.04	0.839	0.92	2.483	25.5325
2.12	0.6	2.08	5.882	0	0	0.28	3.001	8.161	1.161	0.52	0	1.038	7.358	0.16	0	1.883	0.52	1.962	4.8	0	0.561	1.839	0.039	1.719	4.401	1.362	0.76	25.5492
1.641	0	0.681	6.561	0	0.08	2.479	0.36	8.838	0.84	1.161	0	1.4	1.32	0	0	1	0.36	1.88	0	0	0.52	0.72	0.04	1.001	0.959	1.479	7.441	25.5658
2.96	4.481	1.519	5.56	0	0	1.158	0.603	1.559	0	2.681	0.04	2.6	4.163	0	0.04	1.48	0.16	0.04	0.2	0	0.439	1.28	0.32	0.521	3.12	0.36	7.043	25.5825
1.799	4.679	1.716	8.362	0.32	0	1.199	2.279	0	0	0.879	0	0.8	8.919	0.04	0.04	1.159	0.599	0.88	0.08	0	0.319	1.241	0.36	0.28	0.921	0.959	6.007	25.5992
3.599	0	0.88	7.038	0.8	0	0.561	2.683	0.16	0	1.84	0	0.88	1.64	0	0	3.119	0.121	0.12	0	0.16	0.2	1.48	0.401	0.16	1.08	0.362	3.318	25.6158
3.282	0	1.602	7.439	0.999	0	1.88	1.279	0.2	0	1.881	0	0.76	0.161	0	0	2.319	0.24	0	0	0	0.08	1.321	0.759	0	0.56	1.76	6.64	25.6325
4.322	0	1.32	3.721	2.04	0.401	1.683	2.279	0	0.08	0.718	0	2.84	4.395	0.077	0.119	2.121	0.078	0	0.358	0	0.998	0.759	1.2	0	1.119	1.599	8.479	25.6492
0.68	0.36	0.718	0	2.239	4.44	0.44	2.082	0	0.04	0.959	0	0.641	1.997	0	0.08	0.802	0.759	0.32	0	0.121	1.88	0.121	0.401	0.039	2.72	0.682	6.56	25.6658
2.117	0	0.159	2.48	3.684	0.24	0.56	3.76	0	0.08	2.321	0	1.243	0.04	0	0.28	1.682	1.52	0.64	0.96	0	0.36	0.439	0.401	0.04	1.799	1.318	7.001	25.6825
1.681	0	1.76	4.517	4.243	0	0.721	4.083	0	0.04	1.799	0	1.758	0.241	0	0.04	0.68	1.118	1.72	1.079	0	0.08	1.56	0.839	0	1.44	0.436	5.68	25.6992
3.761	0	0.646	11.56	3.2	0.12	0.921	5.116	0.319	0.799	1.442	0	0.24	0.04	0.04	0.081	1.08	1.037	1.122	0	0	0	0.799	0.04	0	1.839	1.521	3.28	25.7158
4.837	0	1.238	6.198	2	0.081	0.72	3.044	0	4.2	0.48	0	0.4	0.04	0.04	0.119	0.64	0.24	1.799	0.917	0	0.28	1.237	0.242	0.08	1.599	1.677	3.957	25.7325
2.199	0.081	0.88	10.041	3.202	0.08	1.438	1.755	0.08	1.919	1.92	0	0.44	0	1.482	0	0.679	2.323	0.32	1.961	0	0.641	1.159	0.08	0.04	3.646	1.04	2.48	25.7492
3.605	0	0.479	5.445	3.398	0.04	1.599	2.041	0.081	0	3.12	0.08	1.355	0	1.36	0	1.357	1.958	0.12	0.558	0	2.398	1.8	0.08	0	5.396	0.2	6.08	25.7658
3.403	0	1.079	5.4	5.316	0.121	4.011	4.109	0	0	1.523	0	0.48	0	0	0	3.079	4.439	0.322	0	0	0.88	1.758	0.36	0	1.08	0.242	6.885	25.7825
2.4	0.12	0.841	5.521	3.32	0	1.32	1.639	0.28	0.082	2.16	0	0.601	0	0.762	0.08	1.319	1.24	0.4	0.08	0	0.32	0	0.16	0.04	0.84	0.84	0.04	25.7992
1.518	0	0.2	3.724	1.278	0.281	1.398	2.761	0	0.16	2.602	0	0.758	0	0.48	0.2	3.72	0.92	2.6	0	0	0.28	0.519	0.28	0.04	1.802	0.482	0	25.8158
1.962	0.12	0.28	0	0.48	5.843	1.522	3.048	0.16	0	2.198	0.159	0.319	0.04	0.079	3.164	1.04	0	0	0	0.08	0.72	4.166	0.521	0	1.601	0.759	0.04	25.8325
2.562	0	0.48	0	1.676	3.358	1.677	4.322	0	0.92	0.36	0	0.641	0	0.44	0.08	0.639	2.881	0	0	0	0.24	0.92	0.078	0	1.558	3.522	0.12	25.8492
2.362	0.52	1.319	0	5.801	0	0.6	1.279	0.04	1.238	1.079	3.603	0.443	0	0.321	0	5.681	1.722	0.12	0.04	0.24	0.52	0	0.44	0	4.078	1.52	0.198	25.8658
4.078	0.24	0.481	0	3.721	0	1.802	0.839	0.041	3.441	3.32	0.32	1.72	0	0.48	0.32	0	1.04	0	0.08	0.08	0	0	0.04	0	1.116	0.802	0.681	25.8825
3.677	0	0.72	0	0.401	0.24	2.881	2.357	0	1.52	1.319	0	0	0	0.2	3.52	0.04	0	0.4	0	0	0.64	0	0.24	0	0.8	0.799	0.561	25.8992
3.682	0	0.88	0	2.241	2.683	0.279	1.958	0.4	3.721	1.239	0	0.839	0.04	0.96	0.44	0.92	0	0	0.04	0	0	0.08	0.08	0.04	1.518	1.36	0.762	25.9158
2.201	0	2.362	0	5.603	1.961	1.92	4.761	0.721	0.881	1.08	0	3.638	0	0.521	0.12	0.96	0.278	1.881	0	0	0.24	0.199	0.12	0.12	2.601	0.801	0.04	25.9325
2.56	0	2.683	0	2.241	4.84	0.721	2.277	4.039	0.04	1.244	0.039	1.36	0	0	0	2.325	0	1.118	0	0	0.442	0.04	0	0	1.917	1.96	0	25.9492
3.361	0	2.957	0.599	0.72	0	1.24	4.837	2.438	0	0.359	0.16	0.957	0.239	0.64	3.156	4.76	0.64	0.08	0	0	1.041	0.04	0.441	0.08	0.839	0.683	0.04	25.9658
5.519	0	3.323	0	0.921	0.32	2.718	2.122	1.239	0.081	1.361	0	2.397	0	1.72	2.677	0	0.56	1.401	0.04	0	1.039	0.682	0.881	0.119	2.516	1.6	0	25.9825
3.092	0	1.676	2.639	4.883	0	2.04	3.28	1.24	0	1.2	0	1.721	0	0.64	2.042	0.16	0.319	0.56	0.08	0.04	5.042	1.603	0.239	0	1.401	1.2	0.241	25.9992
0	0	0.839	3.603	7.321	0	1.319	5.118	6.958	0.441	0.64	0	3.118	0	0.521	2.64	0.119	7.078	0	0	0	0.201	2.041	0.04	0	0.4	1.48	0	26.0158
4.162	0	0	3.401	7.475	0	0.36	7.157	7.321	0	0.559	0	1.763	0	0.519	3.806	0	4.679	0	0	0	0	0.962	1.04	0.038	1.282	1.2	0.08	26.0325
3.159	0.08	0	9.317	9.238	0	0.8	4.8	1.68	0	2.199	4.04	0	0.039	0.16	3.121	0.119	0.402	0	0	0.16	0.08	0.521	0.281	0.08	3.36	1.36	0.08	26.0492
2.76	0.16	0	5.838	10.642	0	1.593	2.239	0.363	0	2.041	0.36	0	0.121	0.199	6.001	0	0.96	2.886	0	0	0.839	0.522	0.32	0.08	4.924	0.2	0.32	26.0658
2.159	2.762	0	1.04	8.006	0	0.52	1.238	3.92	0	2.599	0	2.32	1.72	2.281	1.641	1.959	0.081	0	0	0	0.441	0.561	0	0.12	2.523	0.44	0	26.0825
4.719	0.161	0.239	6.6	5.322	0	2.202	2.722	7.718	0	1.482	0.44	0.443	4.52	1.478	0.559	2.359	0	0	0	0.04	0.44	1.08	0.44	2	2.199	1.358	0	26.0992
7.722	0.52	1.76	6.32	0	0	1.52	3.798	7.799	0.16	0.8	10.922	0	0.24	0.198	2.404	0	1.397	0	0	0	1.679	1.158	0.84	0.281	0.16	1.4	0.04	26.1158
6.199	0	2.681	4.323	0.2	0	1.442	2.8	3.158	0	1.56	6.44	0.76	1.04	1.957	4.277	0.079	0.406	0.04	0	0	0.48	2.16	0	0	0.48	0.6	0	26.1325
3.802	0	2.438	0.401	0	3.314	1.562	1.041	0.04	0.08	0.562	5.239	3.962	0.319	0.921	6.12	0.839	1.838	0.479	0.04	0	3.481	1.762	0.401	0	2.761	0.438	3.078	26.1492
3.558	0	0.44	0	0	3.523	0.72	2	2	0	1.362	9.401	7.597	0.599	1.28	0.68	0.12	0.48	0.282	0	0.04	2.24	0.56	0	0.201	0.879	0.24	5.083	26.1658
4.801	0	0.12	0	0	0.121	2.2	4.718	6.601	0	0.919	7.006	0	3.039	0.602	0.36	0.961	0.2	0	0.082	0	0.721	0.68	0	0.16	0.919	1.881	2.963	26.1825
7.36	0	1.999	0	0	0.199	2.684	2.555	6.722	0.158	1.881	4.16	0.16	3.482	1.881	0	0.479	1.72	0.04	0	0.08	0.12	0.601	0	0.559	2.042	1.396	0.36	26.1992
6.797	0.841	0.8	0	0	0	0.8	2.119	1.961	0	1.199	4.763	4.801	1.24	0.199	0.08	0.799	1.441	0.041	0.08	2.439	0.24	0.638	0.2	0.28	1.081	1.318	0.04	26.2158
3.435	0.322	4.599	0	0	0	2.039	2.723	9.243	0	1.562	4.92	1.362	2.6	0.32	2.679	0.721	0.4	1.04	0.08	0.482	0.679	1.359	0.639	0.478	0.44	0.201	0.08	26.2325
4.68	0	1.121	0.08	0	0.16	1.559	4.439	7.438	1.241	1.161	5.447	2.36	2.16	1.56	1.92	0.88	0.64	0.12	0.08	1.6	0.121	2.442	0.599	0.2	0.639	0.36	1.957	26.2492
5.917	0	1.839	1.919	0	0	4.357	4.118	3.079	1.28	0.28	6.355	0.16	0.6	1.64	0.157	3.483	0	0.08	0	0.04	0.958	2.322	0	0.84	1.04	2.28	0.2	26.2658
4.603	0	1.719	3.081	0.04	0.12	0.88	5.48	0.401	0.719	0.2	9.798	0.24	0	0.68	1.641	1.88	0.721	0	0	0.961	0.919	0.56	0	0.24	1.838	0.84	0.719	26.2825
4.401	0	0.839	0.52	0	2.919	0.04	3.36	3.241	0	0.958	0.72	0.72	0.441	0	7.517	0.159	0	0	0.079	0.76	0.079	0.802	0	5.199	1.879	0.763	1.283	26.2992
3.439	0	1.441	1.84	0	5.434	0	6.285	3	0	2.922	0.08	2.687	0	0	2.001	0.319	0	0	0	0.28	0.719	1.278	0	0.679	2.676	0.121	2.439	26.3158
5.122	0	1.485	5.675	0	4.039	0.079	4.597	0.039	0.119	1.401	0	0.963	0	0.28	6.16	0	4.165	0	0	2.319	0.44	0.76	0.12	1.321	1	2.44	0.88	26.3325
4.964	0	0.68	0.843	0.281	0.041	1.04	3.61	0	0	1.796	0	1.08	7.682	0.403	6.763	0	2.118	0	0.96	0.079	1.161	0.04	0.279	1.32	0.842	1.641	0	26.3492
5.96	0	0.12	2.198	0	0.081	0.08	3.919	0	0	2.677	0.12	1.684	1.001	0.561	6.24	1.72	0.2	0	0.402	0.879	0.357	2.16	0.08	2.558	0.281	0.761	0.8	26.3658
4.325	0	0.6	4.718	0.679	0.04	0.08	3.12	0.479	0	1.558	0	0	0	0	4.999	0	0.521	0.04	0	2.957	0.883	0.081	0.04	2.438	0.36	0.361	1.88	26.3825
0.56	0	2.595	4.518	1.32	0.198	0	4.959	0	0.878	1.24	0	0	2.641	0.08	8.117	1.199	0.163	0.879	0	1.357	0	0	0.078	3.281	0.16	0.401	3.639	26.3992
0	0	3.082	5.955	0.758	4.725	0	2.436	0	0.279	0.36	0	0.199	8.395	0.04	7.038	0	3.281	0.079	0.04	0.28	0.443	0.08	0	2.995	0.839	0	4.444	26.4158
0	0	1.483	5.404	0.28	6.358	0.48	2.24	2.231	0.12	0.2	0	0.28	7.639	0	7.118	2.325	0	0	0.04	0.2	0.202	0	0	0.279	0.679	0	4.326	26.4325
0	0	0	8.643	2.516	4.917	0	3.314	0.24	0	0.159	0	0.759	8.602	0.48	0.561	0.16	1.039	0.08	1.758	1.878	0.08	0	0.12	1.722	1.802	1.484	1.6	26.4492
0	0	0.84	9.556	5.881	0.119	0.281	3.563	0	0.319	1.685	0.04	3.839	8.076	0	0	2.079	0.441	1.48	1.164	0.962	0.4	0	0.04	1.124	0.12	0.962	7.644	26.4658
0	0	0.763	7.393	5.392	0	0.562	3.52	0	0.12	2.2	0	2.002	8.274	0.48	0	0	0.918	0	0.84	8.596	0.559	0	0.04	0.48	2.36	0.16	5.955	26.4825
0	0	0.959	4.517	1.723	0	2.802	2.162	0.72	0	2.402	0	1.518	8.479	0.041	5.72	0.602	0.199	0.28	1.881	10.045	2.362	0	0.24	1.478	2.559	0.6	6.561	26.4992
0	0	0.8	9.881	2.043	0	1.4	3.926	0	0.319	2.601	0	0.757	8.076	0.12	7.401	2.279	0.32	0	0.12	0.081	0	0	0.398	4.561	0.279	0.12	5.558	26.5158
0	0	1.081	11.838	1.721	0	1.516	3.363	0	1.241	1.639	0.04	2.563	7.804	0	5.476	0.641	0.439	0.078	1.278	0	1.158	0.158	0.04	0.28	1.16	0.28	0.838	26.5325
0	0	1.28	8.684	5.887	0.12	0.799	3.396	0.12	0.96	1.761	0	0.521	8.084	0.08	6.394	1.241	0.678	0.04	0.28	0.08	0.356	0	0.08	0.518	0.2	0.36	0.361	26.5492
0	0	0.52	10.119	7.796	0	0	1.8	0.081	0.081	1.119	0	1.199	8.16	0.478	7.69	1.442	0.44	0.32	0.521	0	1.4	0.762	0.123	1.759	0.2	0.801	0	26.5658
0	0	2.52	9.163	8.16	6.482	0	3.52	0.241	0	0.68	0	0.4	7.804	0	0.04	3.598	0.24	0	4.683	0	0.279	0.718	0.16	3.122	0	0.56	0.16	26.5825
0	0	1.479	11.361	9.165	1.199	0.641	3.679	0.081	0	0.561	0.159	0.719	7.798	0	0	1.521	0.159	0.159	0.961	1.801	1.201	0.799	0	0.24	0	0.92	0.32	26.5992
0	0	0.601	9.924	10.037	0	0.52	1.804	0	0.08	0.839	0	0.239	6.64	0.4	0	0.679	0.28	0.279	1.4	0.201	6.082	2.398	0.12	0.359	0	0.158	2.756	26.6158
0	0.959	3.042	3.44	4.042	0	0.28	2.16	0.159	0.081	1.201	0.198	1.401	6.122	0.239	0	1.32	0.079	0.68	0.28	0.48	0.919	2.198	0.04	1.678	0.161	0.12	0.239	26.6325
0	0	0.877	0.04	1.719	0	3.44	5.281	6.322	0.682	1.12	3.601	1.199	7.192	1.88	2.281	0.602	1.24	0.397	0.319	5.959	4.954	0	0	2.483	6.601	0.321	0.04	26.6492
0	0	4.001	0	0.08	0.68	1.362	2.643	7.479	0.554	1.2	4.198	1.08	2.561	2.239	3.322	0	0.639	2.719	0	0	1.12	1.562	0	1.239	0.08	0.12	1.278	26.6658
0	0	2.435	0	2.036	5.482	3.2	2.117	3.043	0	1.482	5.84	0.762	0.24	1.082	3.318	0	0.442	0	1.241	0.04	0	0.479	0.081	0.041	3.238	0.36	1.398	26.6825
0	0	0.841	1.639	9.202	1.678	1.482	2.202	0.198	0	1.282	5.961	0.402	0	0.64	0.121	0.682	0.44	0	5.159	0	0.08	0.2	0	0	1.12	0	0.362	26.6992
0	0	2.239	3.4	10.324	2.759	1.641	3.961	0	0	1.88	6.842	0.959	0.557	0.8	2.401	3.361	2.241	0	2.762	0	0.399	0.441	0	0	1.002	0.242	0	26.7158
0.04	0	2.239	3.081	10.083	5.48	2.36	1.799	0.204	0.04	1.681	6.399	0.281	0.12	0.04	1.56	0.08	0.12	0	0.24	0	0.238	0.599	0	0	0.681	0	0	26.7325
5.441	0	0.88	0.159	4.36	4.399	2	3.909	0.479	0.04	0.759	8.962	1.839	0	0.12	1.961	1.521	1.638	0.16	0	0.2	0.04	0.839	0.32	0.04	0.402	0.04	0.04	26.7492
6.483	0	1.88	4.115	0.2	1.638	1.2	2.358	1.959	0	0.878	8.151	0.763	0	1.719	3.919	0.399	0.64	0	0	0	0.118	3.521	0.44	0	0.44	0.281	0.68	26.7658
3.8	0	0	3.038	7.122	3.682	0.121	2.838	0.239	0	3.478	8.716	5.32	0.04	0.4	4.479	1.122	1.119	0	4.678	0	0	0.159	0.401	0	2.437	0.242	5.679	26.7825
4.557	0	0	1.72	7.961	2.758	1.362	4.798	0	0.202	2.56	9.315	1.085	0	0	2.081	0.88	0.076	0.2	0.4	0	0.04	5.841	0.159	0.205	0.438	0	3.917	26.7992
5.6	0	0	3.359	2.16	6.56	0.08	2.156	0	0.444	1.72	8.562	0.481	0.04	1.117	0	0.679	0	0.121	0.239	0	0	5.003	0	0	0.359	0	0.724	26.8158
7.082	0	0	3.6	6.199	3.879	0.12	2.122	1.521	0	3.28	3.837	0.4	0.04	0.12	0	0.28	0.24	0.921	1.079	0	0.08	0.08	0.2	0	2.359	0.04	0.121	26.8325
6.242	0	0	1.4	0.679	0	0.04	2.322	7.518	0.361	3.402	0.842	0.44	2.399	1.279	0	0.6	0	2.439	4.077	0	0.08	0	0.08	0.041	0.842	1.117	0.04	26.8492
6.083	0	0	3.724	7.481	0.08	0	5.525	7.679	0.24	2.96	0.04	0.72	5.443	1.357	0	1.241	0.919	1.199	2.478	3.881	0.08	0	0.162	0.161	2.477	0.08	0.24	26.8658
5.353	0	0	1.318	3.002	0	0.08	1.563	7.719	0.48	2.604	0.08	2.919	5.401	0	0	1.958	1.082	0.4	0.118	10.082	0.08	0	0	0	1.079	0.118	0	26.8825
4.68	0	0	4.558	4.239	0	0	1.401	8.837	1.201	2.084	0	2.398	5.476	0.601	0	0.12	2.12	0.155	1.317	1.041	0	0.04	0.04	0.08	1.799	3.039	0.04	26.8992
7.803	0	0	0.6	1.445	0.159	0	3.72	2.44	1.759	1.517	0	0	8.68	0.962	0	0.679	0.842	0.039	2.718	0.76	0	0	0.401	0.201	1.279	1.839	0.12	26.9158
5.082	0.04	0	2.042	11.435	0	0	2.957	1.239	0	1.96	0	2.561	6.875	1.602	0	0.118	1.039	0.04	1.402	0	0.04	0.04	0.08	0	0.24	2.362	0.08	26.9325
6.237	0	0.161	3.561	6.76	0	0.199	2.042	0.759	1.203	1.16	6.998	0	4.118	0.158	0	0.161	1.001	0.041	0.241	0.281	0	1.04	0	0.199	2.677	0.8	0	26.9492
4.276	0.04	1.958	1.28	8.877	0	4.316	2.039	0.12	2.76	0.642	4.48	3.361	0.081	2.519	0	1.361	2.28	0	5.16	0.04	0.04	0	0.843	0	0.638	0.04	0	26.9658
5.404	0.08	0.121	0.721	11.682	0.08	2.837	2.4	1.681	2.282	3.24	7.639	0.921	0.08	1.238	0	0.678	1.041	0	3.52	0	0.32	0	1.361	0.08	0.998	0.241	0	26.9825
7.075	0	0.08	0.281	1.841	0	2.203	4.474	1.402	1.36	1.319	9.118	0.721	2.722	2.244	0	0.08	0.36	0.12	0.16	0.36	0	0.279	0.44	0	1.725	0.52	0	26.9992
7.318	0	0.44	1.48	0.239	0	2.52	3.277	9.402	0.36	1.2	7.442	2.159	3.8	2.038	0.04	2.799	1.002	0	0.641	0.281	0	0.161	1.797	0	1.242	0.84	0.481	27.0158
5.317	0	0.679	2.239	0.36	1.44	4.48	2.482	8.882	0.44	0.96	7.285	1.32	0.041	0.44	0	1.16	1.04	0.12	0	0	0.558	2.042	0.04	0	0.758	1.001	5.88	27.0325
4.038	0.28	1.282	1.999	3.919	10.838	1.639	1.519	2.12	1.797	0.479	6.68	0.56	0	1.562	0	2.241	0.24	0.12	0.32	0	0.119	2.199	0.399	0	0.32	0	0.72	27.0492
5.037	0	0.398	2.445	0.839	0.48	1.879	2.326	0	0	1.759	6.48	2.72	0.08	2.08	0.038	2.479	2.242	0.56	0.04	0.12	2.079	4.718	0.161	1.322	0.879	0.078	2.558	27.0658
7.36	0	0.081	2.559	0.12	0.04	4.36	5.439	0.04	0.559	1.324	6.238	5.683	0.04	0.398	0.08	1.799	1.08	1.683	0.36	0.082	0.159	0.92	0.04	0.282	2.4	0.04	3.039	27.0825
7.123	0	1.204	2.678	0.4	0	1.001	2.276	0.197	5.162	2.959	4.88	7.48	0.042	1.081	0	0	0	0.959	0.12	0	0.201	2.003	0.04	0	0.601	1.041	0.04	27.0992
4.641	0	0.4	4.003	1.037	0	0.959	4.36	0.32	4.203	3.516	0.24	4.079	0	2.363	0	0	0.759	2.159	0.16	0.08	0.24	0.598	0.08	0.478	1.039	0.441	0.801	27.1158
4.202	0.118	1.519	4.041	0.558	0	0.801	4.403	0.2	0	2.079	0	0.721	0	1.239	0	0	0.24	1.199	0.482	0	0.838	4.079	0	0.36	1.761	0.679	1.161	27.1325
6.719	0.76	2.28	2.718	3.843	0.44	1.277	5.879	0.24	0	3.162	0.04	0.96	0	0.678	0.04	2.04	1.077	1.239	0.199	0.04	0.599	0.401	0.121	0.76	1.16	0.999	0.042	27.1492
6.322	0.04	1.561	3.197	4.123	0	2.001	2.599	0.56	0.32	2.316	0.079	0.639	0.04	0.32	0	0.837	0.757	0.318	0	0	0.679	2.961	0.08	0.399	0.32	0	0	27.1658
4.481	4.485	0.601	4.682	1.958	0	1.28	3.039	2.836	0.319	0.92	0	0	0.161	0.2	0	0	0.561	0.32	0.081	0.122	0.32	2.202	0.121	0.882	0.04	0	0	27.1825
1.722	5.6	0.919	3.077	4.318	0	0.438	3.283	2.68	0.2	0.24	0.319	1.16	0.04	0.44	0	1.758	0.442	0.441	0.04	0	0.277	2.517	0.158	0.039	0.2	0.04	1.8	27.1992
0	0.2	1.481	5.08	3.802	7.125	0	2.838	5.12	0.08	0.08	0.08	1.041	2.401	2.04	0.08	0.279	1.279	0.839	0	0	0.519	4.041	0.08	0	1.92	0.04	2.963	27.2158
0	0	3.48	2.32	1.681	8.038	0	3.56	0.28	1.397	0.361	0	3.318	0.04	1.037	0	3.282	0.922	1.08	0	0	0	2.64	0.28	0	3.16	0.16	1.322	27.2325
0	0.92	0.16	4.557	4.841	3.397	0	1.559	0.16	5.197	3.358	0.52	0.96	0.079	0.52	0.039	2.84	0.679	0.4	0.16	0	0	3.715	0.12	0	4.604	0	2.959	27.2492
0	0	0	4.519	4.963	6.475	0.441	3.963	0	1	1.601	0.32	0.68	0.04	2.442	0.04	0.08	1.361	0.76	0.08	0.359	0	1.921	0	0.08	2.485	0.08	2.678	27.2658
1.241	0	0	3.517	1.806	4.76	0	4.517	2.041	0.875	1.359	0	0.679	0.121	1.682	0	1.4	0.481	0.24	1.04	0.322	0.2	0.602	0	0	0.718	0.08	2.798	27.2825
2.361	0	0	4.161	5.122	1.24	0.159	4.114	2.804	2.637	1.2	0	2.921	1.562	1.319	0	0.679	0	0.242	2.557	1.961	0.681	0.519	2.28	0.12	1.32	0	1.238	27.2992
5.435	0	0.36	7.201	2.599	0	0.519	2.045	0.119	3.636	0.56	0	1.963	1.242	1.318	0	0.081	1.157	0.12	0.079	0.239	0.838	1.599	0.04	0.279	1.321	0.12	3.359	27.3158
4.239	0	0.44	9.244	3.081	0	1.882	0.882	3.997	0.281	0.84	0	0.519	0.2	1.561	0	0.599	1.32	0.524	0.2	0.6	0.6	1.198	0.281	0.078	1.079	0	7.074	27.3325
5	0	1.321	4.437	0.04	0	2.601	4.319	6.158	0.199	0.32	0	0.719	0.079	1.443	0	0.519	0.8	0.519	0.12	0.04	1.201	1.402	1.398	0	1.839	0.798	8.677	27.3492
3.642	0.042	1.801	3.598	3.52	0	3.641	3.684	5.682	0	0.4	0	0.681	0.441	0.881	0.04	2.04	1.36	0	0.441	0.04	0.32	2.481	2.038	0.08	0.441	0	7.121	27.3658
6	0	0.399	6.12	4.958	0	2.921	2.284	5.274	0	0	0	1.159	0.12	1.28	0.08	4.923	0.08	0.158	0.68	2.958	0.559	1.839	1.081	0.121	6.004	0.12	0.838	27.3825
3.085	0	2.804	3.842	3.882	0	3.401	3.16	2.521	0	1.359	0	0.199	0.04	1.839	0	0.36	1.161	0.521	0.08	6.281	0.84	0.919	0.759	0.12	2.602	0.52	0.961	27.3992
1.161	0	4.083	6.321	5.604	0	0.483	2.08	0.399	0	1.322	0	0.32	3.438	0.874	0.042	0.479	0.319	0	0	5.362	0.52	3.363	1.279	0	0.36	1.841	2.962	27.4158
4.679	0	0.562	8.121	6.043	0	0.72	1.557	0.199	0	2.402	0	0.198	2.523	1.117	0	0.082	0.597	0	0.16	8.522	0.081	0.321	3.159	0.119	3.119	0.881	2.837	27.4325
3.083	0	0.84	7.639	2.603	0	0.957	0	3.921	0	1.076	0	0.321	3.844	1.8	0	0	0.158	1.239	0	10.483	0.96	2.161	0.32	0	2.921	0.2	2.76	27.4492
5.48	0	0.921	9.722	6.049	0.04	1.798	0.881	4.244	0.16	1.918	0	0.28	7.04	3.717	0	0	0.682	1.24	0	12.363	1.881	0.16	0.401	0	1.36	0.762	2.958	27.4658
5.52	0	1.482	9.119	3.841	0	2.562	4.836	6.677	0.08	1.881	0.08	3.119	8.919	1.04	0.279	0	0.6	1.8	0.4	12.568	1.597	0.08	2.521	0.24	1.766	0.041	0.361	27.4825
1.842	0.12	2.682	9.202	7.962	0.04	1.759	1.242	4.723	0.32	1.319	0.16	3.836	2.804	2.276	0.042	0	1.281	0	0.721	15.399	0.801	1.442	0.6	0.921	1.56	0.2	1.8	27.4992
5.601	0.401	0.879	7.395	9.646	0.039	0.842	2.079	3.362	0.361	2.2	0.12	5.123	1.04	2.442	0.119	0.12	0.561	0	2.04	14.081	0.359	5.075	1.161	4.202	2.078	0.4	0	27.5158
7.92	0	0.08	4.518	2.44	4.234	3.52	4.042	4.361	0.12	0.28	0	7.429	0.119	3.636	0.319	0	0.642	0.12	4.281	12.595	0.52	1.043	2.322	1.522	0.56	0.281	0.04	27.5325
6.799	0.078	0	5.881	0.479	3.601	2.8	5.198	0.08	1.561	0	0.12	7.877	0.24	1.119	0	0	1.043	0.159	0.601	12.847	0.478	0.24	0.438	0.802	0.679	1.162	0.04	27.5492
7.68	0	0.437	5.765	5.121	2.521	1.361	3.601	0.04	1.243	0.319	0.039	9.283	0.04	3.396	0.198	0.96	0.56	0.04	0.279	10.243	0.441	0	1.437	0.12	1.8	0.441	0.72	27.5658
9.038	0	2.56	4.076	1.078	5.685	1.16	5.319	0.08	1.242	4.359	0	7.159	0.119	2.316	0.077	0.481	1.119	0	5.842	1.522	0	0	0.72	0.841	0.84	0.681	0.28	27.5825
4.199	0	0.717	4.839	9.395	0.32	2.195	5.559	0.8	0.078	1.04	0	0.038	0.48	0.877	0.041	0.439	1.44	0.521	7.12	0.24	0.681	0	0.997	3.64	1.762	0.038	1.081	27.5992
7.798	0	0.52	6.123	10.76	0	1.961	3.119	0.958	0.2	2.162	0	4.523	0.401	1.84	0.2	0.641	0.2	1.204	1.959	0	0	0.12	1.401	2.883	1.681	0.281	0.239	27.6158
5.642	0	0.16	3.602	6.078	0	3.317	3.762	1.239	0	3.201	0	7.675	0	1.961	0.041	1.241	0	0.92	2.358	0.16	0.12	0.08	0.841	1.64	2.003	0.756	1.4	27.6325
5.558	0	0	9.959	1.24	0	1.603	2.077	0	0	1.762	0	8.957	0	0.399	0	0.402	0.24	0	4.08	0.199	0.24	0	1.32	1.839	0.88	0.719	1.519	27.6492
8.534	0	3.002	7.478	0	0	1.401	5.362	0	0	0.84	0	10.562	0	0.24	0.08	0.482	2.04	0.119	0.403	0	1.077	0.08	0.561	5.074	1.879	1.08	0.799	27.6658
9.074	0	0.958	7.122	0.281	4.035	0.359	3.398	1.161	0	1.763	0	9.639	0	0.44	0.04	1.718	1.88	0.281	0.641	0	0.999	2.361	0.199	3.681	0.12	1.038	0.84	27.6825
7.239	0	0.441	9.481	0.321	4.841	0.04	3.68	0.882	0.28	2.722	0	4.915	0.361	3.799	0.201	3.203	0.88	0.079	3.079	0	0.558	2.999	0	2.845	3.118	0.439	0.839	27.6992
0.839	0	0.398	8.636	4.276	0	0.24	5.16	0.241	2.44	0.719	0	10.006	6.799	1.159	0.039	1.92	1.438	0.081	7.558	0.042	0.563	0.08	0.239	0.44	3.921	0.239	0.965	27.7158
0	0	1.4	6.997	8.156	0	0.08	4.641	2.519	5.361	2.916	0	7.441	4.041	1.038	0	2.838	0.478	0.439	3.721	0.12	0.52	0.32	0.04	1.718	1.361	0.6	0.521	27.7325
6.197	0.159	1.521	9.04	3.637	0	1.362	2.16	4.002	0.361	1.16	0	9.594	2.002	2.162	0	2.398	2.441	0.079	0	0	0.32	5.003	0.081	0.482	0.401	0.04	0.556	27.7492
8.915	0.24	1.12	6.921	0	0	2.002	3.083	1.2	4.082	0.239	0	7.798	0.604	2.558	0.04	4.96	2.24	1.719	0.161	0	0.48	4.961	0.562	0.68	2.481	0	0.48	27.7658
9.239	1.52	0	10.36	0	0	2.121	4.959	0	4.526	0.36	0	2.079	3.876	2.057	0	0.52	1.796	1.119	0.28	0.04	0.12	0	2.281	3.918	0.839	0	0.959	27.7825
3.963	1.798	0.36	6.2	0.162	0	3.56	2.846	6.557	5.32	0.6	0	0	4.04	3.282	0	0.441	0.841	0.8	3.602	0	0.881	0	0.478	0.399	1.16	0	0.159	27.7992
7.836	2.241	0.52	1.163	0	0	1.482	5.607	8.845	2.525	0.12	0	1.721	0.64	2.356	0	0	0.839	0.56	5.522	0.919	1.401	0	0.439	0.2	1.119	0	0.798	27.8158
6.275	0	0.722	4.363	0	0	0.601	2.123	10.202	0.241	2.682	0	0.68	0.04	3.642	0.279	0.68	0.08	1.721	8.762	0	0.921	0.12	1.84	0.361	1.12	0.24	1.399	27.8325
7.678	2.358	0.799	6.922	0	0.121	1.041	5.041	8.436	0.4	1.523	0.081	1.48	3.319	2.082	0	0.28	1.721	1.118	0	0	0.799	0.158	1.799	0.8	0.84	0.641	2.282	27.8492
9.034	0.159	2.84	8.76	0	0	1.158	5.602	3.761	1.041	1.838	0.2	1.48	0.919	1.121	0	1.6	1.441	2.441	0	0.281	0.76	0.04	1.602	1.562	3.481	0.4	3.961	27.8658
7.117	2.56	1.159	8.642	0.08	0	0.963	2.879	0.6	3.317	0.802	0	0.399	3.962	2.398	0.04	1.681	1.799	0	0	0	1.039	0.04	1.956	0.36	2.521	0.04	0.599	27.8825
9.322	1.362	4.68	3.564	0.08	0	2.039	4.162	0.482	2.88	0.442	0	2.681	1.321	2.644	3.883	1	0.92	0	0	0	0.641	3.557	0.44	1.12	1.398	1.479	1.72	27.8992
7.884	0	1.56	3.956	0	4.44	2.04	2.521	0.239	0	0.4	0.04	0.562	7.76	1.8	4.802	1.679	1.439	0.24	0	0	1.319	1.879	0.24	0.638	2.04	2.2	0.719	27.9158
9.956	0.2	2.837	3.681	0	1.763	0.24	4.677	0.561	0.04	1.321	0.04	0.401	4.202	2	7.641	1.119	0.24	1.279	0	0	1.36	1.521	0.08	0.479	0.401	0.16	0.122	27.9325
8.398	0.041	1.042	4.28	0.641	0	0.12	2.999	3.839	0.24	0.878	0.04	0.437	0.242	1.12	7.24	1.799	0.119	3.119	0	0	0.56	3.964	0.08	2.282	0.28	0.44	0.4	27.9492
7.559	0	2.24	4.357	0	0	3.726	1.841	8.999	0	0.4	0	0.84	3.479	1.239	8.36	0.04	0.76	0.4	0	0	0.161	0.517	2.401	5.123	0	0	0.48	27.9658
9.318	0.04	0.521	2.442	0	0	0.44	3.804	3.041	0	1.441	0.039	0.959	0.321	1.164	8.444	1.681	0.801	3.003	0	0.04	0	1.839	0.481	0.8	0.4	0.721	0.12	27.9825
7.841	0.2	0.839	1.52	0	1.199	0.76	4.316	0.839	0.08	4.082	0.362	3.723	2.838	0.321	3.885	1.678	0.6	1.88	0	0	1.042	6.202	3.039	0.239	3.081	0.279	0.399	27.9992
1.16	0	1.397	5.479	0	7.238	0.64	3.562	6.041	0	2.84	0	4.442	0	0.883	5.596	1.68	0.119	0.639	0	0	0.8	2.599	0.04	0.8	1.001	0.719	0.48	28.0158
1.361	0	0.321	7.04	0.08	7.603	0	4.923	9.756	0.16	0.32	0.08	0.442	4.358	1.359	6.959	0.64	0.559	1.92	0.04	0	1.679	0.599	0	0.6	0.841	0.44	0.278	28.0325
8.484	0	1.041	8.887	0	0.801	0	2.12	7.6	0.081	1.121	0	0	5.194	3.12	7.123	0.281	1.56	1.36	0	0	1.279	0.279	0.16	0.561	1.522	0.997	0.601	28.0492
8.84	0.04	1.319	10.203	0	0	0.08	5.398	0.919	0	0.36	0.16	4.758	9.121	1.16	7.198	3.281	0.08	2.121	0.039	0	0.439	4.6	0.04	0.359	1.117	0.799	0.8	28.0658
7.477	0.2	0.8	7.322	0	0	0.16	2.237	7.199	0.161	2.278	0	5.838	8.356	0	7.677	0.16	0.16	2.882	0	0	1.843	3.479	0.28	1.198	2.52	2.401	4.078	28.0825
8.197	0.276	0.921	3.561	0	0	0.839	2.24	5.563	0.318	2.999	0.04	3.961	7.999	0.319	9.04	0.201	1.038	4.562	0.08	0	1.92	2.163	0.32	1.521	0.72	0.639	2.32	28.0992
8.64	0.199	1.641	2.757	0.759	0	0.04	3.563	0.28	0.041	2.439	0	8.238	8.646	0.361	5.318	0.119	0.041	0.68	0.04	0	0.397	0.6	0.201	4.759	1.642	0.48	2.322	28.1158
7.758	0.039	2.523	5.193	0.877	3.762	0.84	4.241	0	0.04	2.201	0.279	4.917	0.8	0	8.206	0.679	0.678	3.838	0	0	0.52	2.24	0.04	2.441	0.722	1.478	1.48	28.1325
8.121	0.319	0.08	7.758	0.839	5.918	0.119	2.52	0.999	0	1.12	0	6.921	0	0	5.314	4.8	0	2.479	0.12	0.04	1.441	6.519	0.24	3	2.119	1.994	4.2	28.1492
5.563	0.119	1.52	9.798	2.882	6.481	1.479	4.877	0.359	0	4.804	0.201	3.683	4.522	0.12	0	2.081	0.04	0	0.081	0	3.325	0.64	0.16	1.722	0.279	1.321	0.48	28.1658
5.714	2.998	0.88	3.64	4.439	5.48	0.479	4.4	2.122	0.12	2.436	0.318	5.601	0	0.56	1.678	0.357	0.161	3.278	0	0	1.079	0.24	0.28	2.72	2.64	0.64	0	28.1825
5.8	0.959	1.001	4.357	4.122	5.201	0.12	3.762	1.4	0.12	1.003	2.481	1.003	7.599	0.079	7.242	0.28	0.16	1.839	0	0	2.958	0.681	0	1.404	3.921	0.521	0	28.1992
7.08	0	1.718	8.206	3.601	5.202	0	5.123	0.16	2.88	1.362	0.519	6.876	4.879	0.239	4.161	0.04	0.841	2.038	0.04	0.079	0	0.08	0	2.48	0.081	0.242	0	28.2158
7.597	1.199	0.762	2.521	1.799	2.721	0.361	3.039	0	1.44	3.068	0.079	8.038	0.521	2.999	2.759	0.321	1.322	4.083	0	0	0.04	0	0.28	2.555	1.399	0.36	0.12	28.2325
7.243	1.12	1.598	0.56	1.719	0	0.8	1.081	0.12	1.119	0.481	0	9.443	0.64	4.001	2.875	0.76	1.12	0	0.08	0	0	0	1.123	2.121	0.88	1.602	0	28.2492
7.838	0.681	2	1.839	2.404	0.08	2.918	3.483	0.08	0.519	0.279	0.16	9.836	0.438	1.123	5.799	1.361	1.44	0.279	0.28	0	0.04	0.04	1.041	0.399	0.16	0.199	1.359	28.2658
3.516	5.681	0.919	4.643	4.32	0	0.84	3.121	0.48	0.56	0.079	0.08	0.239	0	3.524	3.883	0.76	0.321	0.079	0	0	0	0	2.202	0.278	0.321	2.56	0.241	28.2825
4.359	7.755	1.2	1.08	5.641	0	3.323	4.72	5.959	0.56	0.28	0	0	0	4.441	0.2	2.039	1.64	0	0	0.04	0.08	0.08	2.439	0.48	0.362	0.241	0.282	28.2992
5.205	6.965	3.918	2.56	2.602	0	0.761	2.839	0.559	2.641	4.081	0.442	0	0.04	4.161	2.802	1.04	0.08	0	0.04	0	0.04	0.121	0.12	0.4	2.078	0.803	0.6	28.3158
6.041	6.081	3.36	1.199	5.234	0.039	1.517	2.322	6.362	0.199	2.84	0.399	0.239	0	2.436	6.72	0.961	0.32	0.04	0.078	0	0	0.892	1.442	1.681	2.679	0.997	2.52	28.3325
7.603	4.605	2.199	2.121	6.717	0	1.521	5.521	2.197	2.242	2.919	0.16	1	0.239	1.683	5.478	0.08	0.561	0	0	0	0.08	2.482	0.401	0.32	0.92	0	4.763	28.3492
5.161	5.96	0.159	2.56	8.479	0	1.402	3.602	1.76	0.32	1.201	0	5.197	0	4.283	7.002	0.08	2.321	0	0.64	0	0.04	1.479	2.802	0.279	1.92	0.24	1.239	28.3658
6.884	5.317	0	2.558	5.719	1.718	3.119	0.879	7.763	0.999	2.001	0.042	1	0	4.242	5.679	0.12	2.037	0	4.24	0	0	4.158	2.733	0.12	2.243	0.04	0.04	28.3825
7.805	0	0.48	1.84	0.4	5.239	1.118	4.001	8.598	2.357	3.721	0	7.52	0	0.2	4.396	0.078	0.36	2.44	0.838	0	0.039	2.479	0.678	0	3.723	0	0.08	28.3992
7.76	0.198	3.561	2.682	4.24	3.039	1.88	2.6	1.239	0.319	1.758	0.04	0.12	0	0.679	0	2.798	1.6	0	0.079	0	0.081	5.44	2.803	0	0.919	0.04	3.284	28.4158
5.916	0.08	5.358	2.08	3.758	0	3.08	2.759	0.959	0.04	1.681	0.08	0	0	0.52	3.643	0.6	1.559	0	0	0.04	0.08	0.36	1.759	0.08	0.6	0	2.798	28.4325
6.24	0.041	1.763	2.96	0.322	0.12	4.641	2.28	1.44	0.12	1.08	0.12	0	0	3.001	4.361	0.518	0.28	0	0.721	0	0.12	0.839	0.6	0.319	0.88	0	3.6	28.4492
6.358	0.241	1.441	1.479	0.838	0	0.84	4.278	2.24	0.241	2.199	0	0	0.08	2.836	2.041	0.16	2.56	0	7.521	0	0.12	0	0.36	0.04	1.88	0.241	6.359	28.4658
7.52	0.04	2.639	0	4.596	5.119	1.522	5.24	0.361	0	0.76	2.082	2.481	0	0.799	0	0.08	1.319	0	2.921	0	0.04	0	0.36	1.36	0.12	0	2.721	28.4825
2.96	0	2.399	3.317	6.477	6.801	0.441	4.16	0.64	0.72	0.559	2.6	8.48	0.04	2.999	0.039	0	2.804	0	0.12	0	0.08	0	0	0.08	1.237	0.119	4.118	28.4992
4.08	0	1.681	2.28	6.522	5.441	2.64	2.08	0.16	1.08	0.84	1.958	5.841	0	2.04	0.08	0.04	0	0	3.601	0	0.12	0.48	0.319	0.041	7.04	0.12	6.64	28.5158
4	0	0.48	4.519	2.32	7.238	1.36	2.756	0.24	0.08	1.04	8.043	2.001	0	1.839	0.321	2.48	0.56	0	5.561	0.04	0.12	0	2.24	0	0.962	0.198	0.16	28.5325
3.72	0.08	0.2	1.121	3.361	3.88	0.519	3.999	8.278	0.16	3.003	5.04	5.039	0	3.001	0.12	1.68	0.757	0	0	0	0	0	1.16	0.12	0.678	0.241	4.001	28.5492
6.562	0	0.36	3.401	6.321	2.519	0.919	2	10.88	0.76	2.521	2.121	2.523	0	2.039	0	2.439	0.56	0.08	0.119	0.079	0.202	0	0.6	0	1.161	0.4	5.601	28.5658
5.999	0	0.799	0.72	2.839	3.077	1.599	1.8	7.08	0.32	0.599	4.161	2.804	0	2.201	0	0.16	0.281	0	8.081	0	0.48	0.2	0.201	0.12	1.679	0.04	5.202	28.5825
4.518	0	1.28	0.927	1.19	4.479	2.16	4.001	4.962	0.799	2.12	5.92	4.72	0	2.201	0.12	1.56	1.401	0	3.079	0	1.28	0	1.239	0.12	1.841	0.2	4.484	28.5992
6.039	0.16	0.281	1.961	3.442	5.362	1.601	1.642	1.72	0	0.56	7.163	4.841	0	3.482	1.16	0.561	1.122	0	0.04	0.12	2.28	0	0.2	0.04	3.561	0.32	3.361	28.6158
4.159	0.08	0.321	3.042	1.801	8.042	2.478	3.48	0	0.041	0.36	6.757	0.96	0	1.48	5.8	0.72	1.04	0.039	0	0.201	1.601	0.199	0.24	0.04	7.52	0.76	5.798	28.6325
5.438	0.12	0	3.56	3.4	5.001	0.36	1.119	0.52	0	0.04	5.12	3.757	0.08	2.12	2.081	0.922	1.36	0	0	0	3.44	0	1.401	0.08	0.881	1.639	7.277	28.6492
5.52	0.4	0.48	1.88	3.717	3.356	0.841	1.843	0.08	0.119	0.16	5.918	1.641	0	2.64	6.244	1.28	1.28	0	0	0.12	0.361	0.321	0.4	0	2	0.16	6.56	28.6658
3.241	0	0.76	0.92	4.761	1.042	0.4	3.121	0.04	0	3.801	5.802	3.719	0	1.6	3.794	0.28	1	0.04	0	0	0.84	3.039	0.6	0.079	0.68	1.441	7.875	28.6825
4.202	0.079	0.2	3.122	2.281	0.08	1.601	2.721	0.08	0.04	1.36	3.122	1.039	3.08	1.797	5.917	0.2	0.481	0.119	0.841	0	0	1.241	0.36	0.28	2.801	0	6.041	28.6992
4.002	0	0.4	2.721	6.562	0	1.16	3.797	4.921	0.4	2.042	0.282	1.2	0.119	4.163	4.882	1.44	1.601	0	0.841	0	0	4.08	0.438	0.319	2.921	1.881	4.562	28.7158
6.392	0.24	0.52	0.879	5.037	0.08	0.079	1.805	3.437	0.121	1.963	0	0.401	0.281	1.401	1.6	1.361	1.558	0	1.995	0.081	1.721	3.278	0.037	0	0.759	0.68	5.525	28.7325
3.88	0	1.041	4.04	1.838	0	0.641	3.201	5.959	0.04	3.122	0.08	3.8	6.203	2.241	0.759	0	3.243	0	9.12	0.16	0.64	1.84	0	1.718	2.398	0.64	5.158	28.7492
5.202	0	0.8	3.557	3.721	0	0.96	2.96	4.602	0.641	2.559	0.839	1.442	0.4	3.076	5.159	0.479	0.841	0	3.158	0.08	0.081	0.8	0	0.2	4.601	1.242	6.719	28.7658
5.04	0.08	0.24	5.878	5.084	0.202	1.559	2.397	0.04	0.119	3.08	0.158	2.439	0.04	4.242	4.157	1.76	0.8	0	0	0.04	0.24	1.524	0	0	5.399	0.401	5.641	28.7825
3.84	0	0.639	6.88	8.357	2.239	1.842	3.121	0.319	0.12	3.8	0.318	3.482	0	4.8	5.485	4.162	1.199	0	0.042	0.321	1.598	5.439	0.08	0	0.16	0.399	1.64	28.7992
5.84	0	1.04	6.68	1.68	5.04	0.562	3.324	0.881	0	1.958	0.321	0	0.36	1.641	7.722	1.081	0.561	0	0.079	0.2	2.561	3.318	0.2	0.12	1.679	0.321	7.716	28.8158
5.599	0.36	0.76	1.681	4.201	2.119	1.761	3.521	0.04	0.04	1.884	1.717	4.763	0.317	2.963	6.397	0	0.881	0	0	0	3.16	0.2	0.199	0.04	2.959	1.117	7.437	28.8325
4.839	0	0.2	5.022	3.759	0	0.161	1.079	0.08	0	2.88	6.917	4.08	2.317	1.281	8.248	0.481	0.599	0	0.92	0	1.606	2.641	0.36	0	0.28	0.241	6.482	28.8492
4.757	0.16	0.798	1.281	0.598	0.08	3.36	3.079	4.8	0.08	2.401	2.962	3.119	0.639	1.841	8.594	5.48	0.68	0	0	4.28	3.077	1.602	0	0.16	6.441	0.16	7.601	28.8658
2.201	0	1.122	0.878	2.04	0	3.199	5.515	7.24	1.081	1.041	3.602	1.84	1.919	2.361	6.433	0.521	2.282	0	0.079	2.316	2.399	4.837	0.121	1.201	5.393	0.16	7.36	28.8825
4.359	0.04	1.361	1.002	1.76	0.08	1.32	2.761	6.164	4.081	0.12	0.919	1.521	0.122	2.52	7.317	0.598	0.481	0	0	5.835	1.56	1.528	0.239	0.841	2.523	0	9.002	28.8992
2.082	0	1.361	0.922	4.043	3.044	2.401	2.639	1	2.84	0.199	0.04	1.08	1.238	2.281	8.478	0.44	1.08	0	0	5.358	2.203	0.12	0.68	0.199	1.602	0	6.685	28.9158
3.482	0	0.041	4.077	1.92	6.885	2.159	2.519	0.201	3.118	2.119	0.119	4.915	0.76	4.283	9.523	1.042	1.039	0.12	0	2.439	5.203	0.359	2.719	0.08	5.314	0.482	3.16	28.9325
5.48	0	0.319	0.957	2.521	6.637	2.401	5.044	0.24	0.481	1.438	0	1.239	4.44	2.2	8.238	1.598	0.682	0	0	7.238	1.36	3.64	0.96	0.28	4.763	0.121	2.321	28.9492
4.439	0	3.401	1.4	0.479	8.835	2.121	4.558	0.242	1.32	0.558	0.2	0	1.52	3.086	4.599	0	1.079	0	0	1.158	0.28	0.48	1.6	1.479	1.241	0	2.239	28.9658
6.122	0	2.678	3.921	0.122	2.439	0.52	3.203	0	0	0.958	0	3.16	3.161	4.561	7.002	3.96	2.16	0	0	11.121	0.2	1.479	0.879	1.398	6.241	0.12	0.12	28.9825
5.401	0	0.56	2.642	0.917	0.04	2.201	6.359	1.439	0.08	0.6	0.24	1.52	0.36	2.805	8.206	2.798	2.041	0	0	13.604	0.639	0.08	0.962	3.443	0	1.681	0	28.9992
5.804	0	0.16	2.159	6.044	0	0.842	2.08	9.637	1.442	1.922	0	2.28	1.159	2.283	8.604	0	1.04	0	0	12.361	1.521	0.919	2.44	1.76	0	0.12	0.2	29.0158
5.04	0	3.36	4.238	4.643	0.04	2.198	2.919	0.92	6.56	1.92	0.161	0.04	0.079	3.961	7.71	0.04	0.841	0.04	0	13.805	2.039	3.317	0.64	0.76	0	0.119	0	29.0325
6.557	0.04	0.599	4.04	4.126	0	2.957	2.564	9.647	0.761	0.481	0.04	4.839	0.84	3.999	5.718	0.481	1.238	0	0.08	12.552	1.641	4.998	0.2	1.921	0.2	0.76	0.964	29.0492
6.36	0.2	0.562	2.242	4.358	0	1	4.478	0.279	0.24	3.163	0	4.04	0.24	1.799	1.48	2.363	0.841	0	0	8.521	2.517	6.683	0.24	2.401	0	0.04	2.322	29.0658
3.878	2.282	0.718	2.321	0.242	0	1.799	4.044	0	6.158	1.358	0	0.84	2.68	2.959	8.24	0.04	2.2	0	0.36	3.879	0.801	5.163	1.481	3.041	1.921	0.201	1.081	29.0825
6.683	1.159	1.32	5.758	0.08	0	3.196	0.56	0.119	1.601	1.158	0	5.076	6.162	2.676	2.799	1.762	1.117	0	0	11.482	0.16	4.038	0.521	2.12	0	0	1.804	29.0992
6.961	0.08	0.4	5.761	0.2	3.838	0.72	3.482	0.4	0.238	1.279	0	1.52	8.081	3.24	5.162	0.4	1.121	0	0.32	13.119	0.839	0.16	0.081	3.322	3.475	0.479	1.04	29.1158
5.52	0.042	0.6	5.842	0.575	8.321	0.716	3.721	0	0.44	3.719	0.32	6.64	1.282	3.362	6.113	0	1.235	0	0.04	13.718	0.515	0.64	0.04	4.318	0.48	0.159	0	29.1325
2.923	0	0.8	4.845	2.718	6.995	1.317	2.843	0.08	0.12	1.679	0	0.04	0.762	3.596	5.403	0.12	0.28	0	0	13.924	0.362	0.799	0.08	5.477	1.281	0.72	0.24	29.1492
5.799	0	1.321	1.482	4.522	5.683	4.363	2.001	0	0	0.48	0	2.48	1.36	4.119	4	0.2	0.439	0	2.96	9.741	0.361	2.959	0.201	2.8	1.039	0	0.76	29.1658
4.041	0	0.999	4.04	4.921	0.16	3.001	4.353	2.761	0.401	0.679	0	0	2.997	2.68	7.285	0	0	0	0.8	1.441	2.639	0.72	1.799	1.6	0.879	0.638	0	29.1825
7.637	0.121	0.12	4.681	0	0.121	2.117	2.041	7.965	0.881	0.12	0	0.921	0	4	7.003	0.199	0.32	0	0.24	1.201	1.359	2.882	0.28	1.678	1.88	0.879	0	29.1992
6.198	0.16	0.12	3.843	0	0	3.157	2.921	4.6	2.718	0.239	0	3.882	1.682	3.52	5.683	0.079	0.161	0	0.28	0	1.48	4.007	0.242	0.881	2.798	1.163	0.64	29.2158
6.281	0	0.643	4.16	3.683	0	4.277	3.162	4.843	3.082	0.558	0	1.681	8.155	4.36	7.617	0	1.679	0	0.04	0	0.837	2.88	2.84	4.957	1.041	1.119	4.28	29.2325
7.523	0.319	0	4.998	2.759	0	1.84	3.683	0.2	4.881	0.321	0	9.117	10.323	1.242	8.161	0.12	1.48	0	0.04	0	3.323	0.2	1.079	4.4	1.198	0.84	4.16	29.2492
2.481	0	0.281	4.44	5.642	0	2.037	5.443	0.28	4.758	1.718	0.24	5.075	10.801	0.64	7.079	0	0.52	0	0.04	0	0.398	4.163	0.598	2.761	1.16	0.681	2.321	29.2658
3.398	0	0.2	5.243	4.963	0.04	0.521	2.721	0.639	3.523	1.88	0.08	2.92	10.233	4.282	7.919	0.2	0.24	0.08	0	0	0.52	5.24	2.559	3.32	0.639	0.24	4.315	29.2825
4.48	0.48	0	4.76	4.721	0	0.239	4.042	2.962	1.72	0.76	0.04	1.721	9.077	2.441	6.04	3.962	0.32	0.08	0	0	1.921	1.958	0.801	2.84	4.441	0.201	2.638	29.2992
3.276	0.04	0.8	1.721	1.759	2.559	2.643	2.079	8.283	1.318	0.2	0	2.198	10.442	2.321	6.841	2.278	0.798	0	0	0.08	0.84	1.081	0.159	2.521	0.642	1.401	0.4	29.3158
4.518	0	1.719	4.315	7.835	4.999	0.36	2.798	0.24	0.039	0.799	0.08	0.64	12.878	2.518	7.001	2.599	0.28	0	2.846	0.04	0.28	4.956	0.04	0.72	2.321	1.435	2.161	29.3325
6.115	0	1.561	2.521	7.601	0	0.319	5.394	0.438	0.08	0.28	0	6.958	0.719	2.561	5.838	3.08	1.519	0	4.045	0.04	2.239	0.24	0.08	2.998	0.282	1.038	0.921	29.3492
4.477	0	3.481	5.116	6.881	0.12	1.758	3.042	0.199	0.399	0.2	0.04	3.319	3.762	4.12	5.078	0.2	0	0	7.763	0	1.962	0.599	0	2.882	1.639	0.16	0.2	29.3658
3.16	0	3.561	5.799	5.036	0	4.604	1.239	0	2.517	0.12	0	3.402	9.881	3.284	7.08	2.358	1.16	0	0.48	0	1.04	2.843	0	1.804	1.121	1.4	0.16	29.3825
2.163	0	6.163	2.92	5.846	2.921	5.037	1.361	0.122	1.399	0	0	0.919	10.726	0.882	0.641	2.043	1	0	0.04	0	2.198	4.197	0.12	0.801	0	1.2	0.521	29.3992
2.525	0.04	4.399	7.202	2.881	2.161	0.2	0.839	6.121	2.679	0.04	0	1.359	10.04	2.278	4.201	0.4	0.76	1.96	1.483	0.16	0.081	0.2	0	1.601	2.762	1.121	1.68	29.4158
3.12	0	0.439	7.316	7.126	0	1.401	4.203	10.079	5.321	0.04	0	3.205	12.284	1.877	5.717	0.2	0.28	3.479	0.039	0.201	0.6	0	0	1	0.557	0.119	1.281	29.4325
1.881	0	0.28	7.558	2.718	0	5.399	0.319	6.843	0.761	0	0	2.722	6.078	1.919	5.395	0.158	0	2.198	0	0	0.241	0	0.078	1.16	2.677	0.08	0.441	29.4492
4.079	0	0	4.637	0	0	3.681	3.482	7.961	1.244	0.76	0	1.239	9.919	3.358	6.64	0	0.158	1.959	0.72	0	0.158	0	0.08	2.726	0.44	0.16	0.28	29.4658
3.922	0	0	1.636	0	5.919	1.837	2.436	2.637	4.595	2.439	0.681	0.88	8.355	3.718	5.887	0	0.08	2.521	0	0.04	2.124	3.202	0.12	3.081	1.397	0.84	1.439	29.4825
4.197	0	0.12	5.395	0	8.125	2.799	1.682	0.56	5.123	1.882	0.199	0.721	10.321	1.76	2.839	0.118	0.32	1.598	0.078	0	0.28	2.683	0.08	3.957	0.2	1.276	1.519	29.4992
1.555	0	0	5.677	0	7.837	2.157	1.162	0.04	4.56	0.562	2.083	1.923	11.27	0.44	2.32	2.96	0.04	3.165	0.08	0	4.28	5.844	0	1.64	2	0.961	1.12	29.5158
4.161	0.321	0.12	0.08	0.16	7.961	1.836	2.28	0	0.04	0.762	4.76	0.32	8.287	0.237	7.039	2.599	0.239	2.198	0	0	0.839	7.081	0.324	0.677	2.518	0.117	0.482	29.5325
3.164	0	3.122	2.484	0.244	4.72	0.758	4.919	0	0.64	0.041	6.642	1.36	2.641	2.48	6.046	1.201	0.357	0.636	0	0	0.4	0	2.84	0.841	1	0.16	0.318	29.5492
6.079	2.921	0.64	1.999	1.839	0.24	0.283	3.437	0	6.48	0.36	0.521	4.238	5.605	1.319	8.713	1.837	0	0.079	0.161	0	2.115	0.12	2.001	1.2	5.642	1.634	0	29.5658
2.239	5.436	2.96	4.999	5.037	0	0.439	1.321	0.158	8.643	0.361	3.162	0.72	2.161	0.681	8.281	2.878	0.522	0.24	0.081	0.081	4.324	0.4	0.321	0.439	2.204	0.72	0.32	29.5825
1.635	0	5.044	4.04	4.354	0	3.041	3.163	0	1.359	0.479	4.123	1.161	3.319	0.318	1.642	2.24	1.038	0.079	0.08	0	2.524	0.28	0.039	1.04	1.961	0.8	0.525	29.5992
3.999	0.04	1.682	8.568	5.879	0.082	1.079	2.84	0.08	2.96	0	6.037	2.403	7.799	0.242	4.715	2.073	0.158	1.438	0.642	0	0.12	0	0.121	0.321	1.68	1	0.879	29.6158
3.599	0	0.04	7.199	3.477	0	2.039	4.437	0	4.681	0	4.961	4.516	7.482	1.36	6.407	2.479	1.078	0.6	0	0	0.199	0.08	0.641	0.24	1.441	0.519	0.559	29.6325
4.165	0	3.043	7.883	4.8	0	1.519	3.119	0.321	6.882	0.199	7.403	0.16	8.877	0.836	6.159	1.761	1.805	1.001	0.52	0.04	0.32	0.08	0.92	0.08	4.443	2.518	0.881	29.6492
5.245	0.04	3.118	11.002	5.039	0	1.003	1.635	0.361	6.521	0.2	4.359	0.443	1.757	1.957	9.005	0	0.12	0.72	1.916	0	2.601	0.2	1.16	0	0.601	0.722	1.759	29.6658
2.561	4.24	0.601	7.959	3.917	0	1.403	1.317	0.363	7.003	1.44	5.645	0.4	5.638	0.479	5.84	0.478	0.801	0.201	3.2	0.08	1.443	0.681	0.882	0	4.482	0.56	1.078	29.6825
6.158	0.801	3.837	7.119	5.363	0	2.92	2.68	0.639	0.96	2.482	3.243	2.121	8.796	0.722	5.963	0.24	0.439	0	1.363	0	0.56	2.123	0.798	0	0.48	0.279	1.081	29.6992
3.562	1.239	6.046	11.119	5.679	0	0.839	4.163	0.12	0.761	1.201	0	3.722	7.605	1.321	6.918	0	0.999	0.081	3.402	0	2.12	2.201	0.36	0.32	1.202	1.359	1.8	29.7158
4.639	0	5.562	11.079	6.758	0.04	3.001	3.005	0	0.081	1.4	0	1.804	9.888	3.282	7.553	1.6	1.44	0.04	1.199	0.479	1.081	0.28	0.4	0.321	5.28	1.477	0	29.7325
3.884	0	3.798	8.438	6.194	0.08	2.279	1.12	2.036	0	0.921	0.12	0.403	9.567	3.76	6.645	0.56	2.16	1.001	9.321	0	3.079	1.838	0.719	0.399	6.278	0.401	1.001	29.7492
4.561	0	2.119	10.719	9.72	0.039	0.761	2.596	0.84	0.24	2.436	0.16	1.04	2.957	3.282	2.56	2.04	1.243	2.84	5.44	0	2.679	0.359	0.16	0.242	0.361	1.319	5.797	29.7658
5.277	0	1.718	4.882	7.955	2.996	3.041	5.722	0.797	0.04	0.839	0.08	1.201	2.601	3.602	2.841	1.919	1.078	0	0.12	0.12	2.478	5.879	0	0.079	1.198	1.042	3.638	29.7825
3.523	0	3.92	11.806	8.642	4.163	0	3.565	1.081	0.16	1.281	0	0.362	7.282	3.518	9.236	1.604	2.321	0.44	0.04	0.2	0.16	0.999	0.158	0.6	1.364	1.642	5.636	29.7992
5.236	0	1.764	8.92	5.363	0	0.561	4.4	5.238	0	2.123	0.561	0.439	9.404	2.16	8.085	0.643	4.883	1.363	0	0.038	0.039	0	0	0.12	6.043	1.6	7.405	29.8158
3.803	0.359	0	3.441	5.117	0.199	1.838	1.64	5.999	0.08	0.961	5.076	0.56	9.678	0.721	8.241	2.242	0.561	0.68	0	0.04	0.08	1.439	1.119	0	3.358	0.36	4.28	29.8325
2.761	1.159	1.04	3.242	7.561	8.313	0.24	3.721	6.803	0.04	3.079	4.558	1.8	1.961	0.4	5.682	1.32	0	0.839	0	0	0	0.04	3.758	0	2.922	0.359	6.241	29.8492
1.279	0	0.08	2.038	8.521	4.843	0.959	5.199	6.595	0.161	0.92	6.516	0.4	0	0.04	7.36	2.081	0.603	6.526	0	0	0.2	0.239	0.361	0	0.08	0.28	6.443	29.8658
1.199	0	2.24	6.04	3.079	7.159	0.121	0.838	6.797	0.08	1.841	6.713	2.322	0	0.28	8.599	0.04	3.56	0.439	0	0	0	0.72	0.401	3.078	0	0.277	6.32	29.8825
2.874	0	0.28	2.477	8.278	5.44	0.12	3.082	3.276	0.12	1.4	6.918	1.162	0	0.2	5.923	0.559	0.561	0.16	2.601	0	0.079	1.56	2.319	3.002	0.04	0.2	3.957	29.8992
2.799	0.079	0	1.159	6.796	0.359	2.039	2.476	0.439	0	2.36	6.162	2.041	0	0.478	5.962	2.243	1.84	0.319	4.36	0	2.92	0.44	0.401	2.042	0.16	1.2	5.241	29.9158
5.079	0.12	0.599	0.957	0.72	0.319	2.562	4.163	0	0	1.641	0	0.36	0	1.722	0	0.4	2.079	0.639	0.159	0.04	5.442	0.16	1.2	2.2	0.04	0.678	5.761	29.9325
1.679	0.04	0	1.839	4.439	0.24	0.802	2.995	0.999	0	2.201	0	0.397	0	2.404	0	1.521	0.6	0.08	0	0	2.522	0.121	0	2	0	0.64	4.479	29.9492
5.877	0.08	0	2.799	4.16	4.527	0.6	3.04	7.561	0.12	3.079	0	2.518	5.283	1.8	0.04	0.12	0.32	1.998	0	0.397	0.04	0.08	0.24	0.479	2.562	0.4	2.32	29.9658
3.518	0.242	0	1.237	3.722	8.319	1.685	4.548	6.523	0.081	1.399	0	1.521	8.882	1.484	0	0.599	0.2	2.244	0.04	0	0.04	0.359	0	0.88	0.518	0.799	0	29.9825
5.441	0	0	0.36	2.478	7.566	1.762	3.358	6.96	0.08	0.719	0	3.241	10.922	1.961	0.04	1.281	0.12	1.762	0	0.199	0	0.28	0.24	2.079	6.795	0.04	0	29.9992
4.564	0.2	0.279	0.439	3.361	6.92	1.117	6.358	0	0.12	2.92	0.12	3.6	8.325	0.12	0	0.68	1.281	1.518	0.04	0.401	0.201	0.08	0.12	2.159	2.76	1.438	0	30.0158
6.872	0	0.12	0.28	0.678	5.525	2.24	1.358	0.04	0	1.682	0	0.279	10.442	0.561	0	0.44	0.16	1.961	2.757	0.16	0	0	0.081	0.161	0.796	2.2	0	30.0325
7.718	0.561	0	1.801	0	6.515	0.959	3.682	2.359	0.12	1.442	0	1.237	8.642	0.919	0	1.363	0.04	0.68	0.839	0	0.241	0	0.08	0.561	3.282	1.918	0	30.0492
6.481	0.12	0	0.478	0.079	6.438	1.559	4.323	5.594	0.04	1.72	0.198	0.679	6.84	0.44	0	1.158	1.401	0	1.278	0	0	0.079	3.803	0.72	2.796	0.199	0.399	30.0658
6.08	0.481	0	1.601	0.799	0.279	1.521	4.804	3.321	0.28	1.558	0.24	0.44	10.677	0.24	0	0.881	0.32	1.44	5.6	0	0.2	0.16	2.96	2.279	3.563	1.801	0	30.0825
5.715	0	0.4	1.081	2.243	0.04	0.799	2.157	0.12	4.6	2.802	0.161	1.719	10.799	0.278	0	0.841	0.681	0.519	0	0.041	0	2.159	0.839	1.361	2.759	0.199	0	30.0992
4.522	0	5.48	0.681	4.917	0.041	1.8	3.32	0.521	0.923	1.758	0	0.44	8.72	0.08	0	1.401	0.6	3.44	0.041	0.04	0	0	1.117	0.04	1.159	0.679	0	30.1158
3.721	0	5.08	0.281	0.241	0.12	1.923	4.477	4.281	2.637	0.32	0	1.481	0.598	0.04	0.08	0.641	0.322	1.079	0.12	0.08	0.678	0	0.24	0.482	0.399	0.4	0	30.1325
2.8	0.04	6.519	0.12	0.561	4.561	0.8	3.24	3.561	1.08	3.162	0	0.601	0.08	0.24	0	0.841	0.04	2.082	4.886	0	2.244	0.241	0	0.16	0.36	2.559	0.081	30.1492
3.522	0	5.44	0.082	2.678	7.842	0.961	2.96	4.954	0.761	1.999	0	2.121	7.478	1.16	0	0.761	0	1.162	0.839	0	1.28	3.282	0.12	0.276	0.439	0.68	0.442	30.1658
4.038	0	3.96	1.52	2.44	7.841	2.039	6.041	7.963	0.24	1.756	0	1.042	11.363	1.599	0	0.999	1.199	2.081	0.119	0.04	0.079	0.442	0	1.082	0.561	0.679	1.16	30.1825
3.441	0	2.399	3.999	5.88	4.638	3.482	1.519	2.761	1.079	1.2	0	4.241	1.88	1.122	0	0.319	0.08	2.319	0.04	0.04	0.52	0.681	0.081	3.52	0.04	0.442	1.241	30.1992
2.801	0	5.122	3.322	5.117	0	0	0.638	1.878	2.681	3.041	0.12	0.2	0	0.521	0	0.681	0	2.521	0.199	0	5.564	0	0.4	2.04	0.32	0.479	0.122	30.2158
3.239	3.4	5.199	1.039	5.12	0.28	1.481	1.281	2.083	0.16	1	0.04	0.638	0	0.2	0	0.12	0.24	3.998	3.596	0.04	5.042	0.078	0.361	1.56	4.357	0.758	0	30.2325
2.28	0.599	4.242	6.28	4.919	0	1.361	3.121	0.998	0	1.681	0.04	0.719	0	2.002	0.08	2.918	0.599	3.478	0.079	0	2.724	0	0.401	0.199	0.883	0.44	0.239	30.2492
2.041	0.04	4.999	7.36	6.876	0	2.241	2.562	1.04	0.28	2.08	0	0.8	0	1.799	0	0.762	1.477	0.2	0	0	0.761	0.2	3.477	0.24	0.962	1.276	0.4	30.2658
4.798	0	6.195	2.2	1.799	0	3.12	1.359	8.48	0.24	1.159	0.04	2.315	0	3.12	0	0.519	0.48	1.078	0.08	0.043	0.84	0.199	0.478	2.162	3.036	1.202	0.28	30.2825
3.4	0	6.196	8.28	0	0	2.157	2.48	8.68	0	1.002	0	1.878	0	3.436	0	0	0.401	0.239	0	0.119	2.762	0	1.043	0.32	0.64	0.961	0.44	30.2992
5.642	3.082	1.719	8.36	4.443	0.241	0.201	3.923	8.761	0.04	1.84	0	2.924	0	2.359	0	1.044	1.399	0	0	0	0.802	0.24	0.801	0.76	1.879	0.637	0.28	30.3158
2.318	3.037	3.842	3.04	7.085	10.325	0	1.876	5.722	0.08	1.758	0	1.042	0	3.121	0	0.799	1.44	0	0	0.158	0.038	0	0.759	0.442	0.402	1.639	0.321	30.3325
3.793	0.8	5.037	0.16	8	4.561	0.2	2.003	1.2	0	1.041	0	1.24	0	3.403	3.52	0	1.64	1.002	0.04	0.039	0	0	2.395	0	1.081	0.68	1.239	30.3492
3.919	1.878	0.199	1.681	3.405	0	0.12	3.245	0.12	0	2.399	0	0.2	0	4.078	3.841	1.162	0.361	0.282	0	0.119	0.201	0	0.362	0	4.002	0.279	1.923	30.3658
4.44	0	0	5.08	2.52	0	0	1.882	8.081	0.119	2.4	0	3.281	0	1.922	4.482	2.32	0.158	0.999	0.04	0.04	0.12	4.603	0.439	0.12	0.2	0.842	1.599	30.3825
0.68	3.681	0	3.161	7.236	0	0	3.039	7.274	0.281	1.88	0	0.559	0	1.601	4.28	1.36	0.281	3.36	0.04	0.119	1.799	0.079	0.481	0.841	1.279	0.239	1.839	30.3992
2.48	7.124	0.319	2.079	2.122	0	0.403	1.96	5.082	0.08	0.281	0.158	3.961	0	0.96	3.76	2.521	0.842	2.316	0	0.08	3.555	3.559	1.682	2.358	1	0.04	0.999	30.4158
5.004	7.198	0	4.518	6.036	0	2.758	4.241	0.475	0	0.32	0	2.281	0	0.32	5.079	2.521	0.561	0.44	0	0	0.04	5.398	0.799	1.478	1.679	0.04	0.638	30.4325
2.556	7.683	0.24	6.041	8.802	1.479	1.441	6.001	0.12	0.04	0.28	0.318	1	0	0.12	3.721	3.959	2.6	0.68	0	3.249	0.119	4.835	0.559	3.002	0.76	0.238	0.4	30.4492
2.518	0	0.92	6.843	6.158	7.798	1.478	3.724	3.4	0.12	0.4	0.08	0.558	0	1.359	4.759	0.877	1.361	2.079	0	0.079	0	3.28	0.762	1.158	0.159	0.04	0.32	30.4658
4.276	0	3.282	3.959	3.799	7.996	1.956	3.117	7.201	0.199	0.4	0	0.921	0.04	0.441	6.845	1.28	0.642	5.118	0.04	0.08	0.08	2.041	0.04	1.879	0.679	0.16	1.081	30.4825
6.566	0.08	4.396	4.035	7.2	1.242	1.122	3.082	0.118	2.637	2.997	0	2.36	0	1.001	4.56	0.16	1.84	2.6	0	4.16	0	0.561	0.72	0.559	4.564	0.2	0.24	30.4992
5.56	0	6.043	7.52	5.087	0	1.52	6.367	3.6	2.599	2.278	0.12	1.759	0	0.559	7.681	0.158	1.119	0.561	0.081	1.843	0.04	0.2	0.76	3.8	1.281	0.24	0.041	30.5158
4.355	1.644	0.879	6.684	6.88	0	0.16	1.92	0.398	1.28	0.2	0	1.44	0	0	0.598	0.08	0	0.999	0	0	2.559	4.317	0.16	0.639	2.2	0.161	0.918	30.5325
4.803	0	2.885	10.353	7.043	0.723	0.56	1.678	1.919	0	0.239	0	0.881	0	0	0.08	0	0.12	2.921	0.201	1.322	5.441	4.238	1.082	1.002	1.602	0.04	0.039	30.5492
2.92	0	2.401	5	5.324	7.586	0.12	3.879	7.838	0.04	0.522	0.28	0.04	0	0	3.801	0	0.439	1.322	0.024	0.12	0.72	0	0.961	0.2	2.518	0.48	0	30.5658
4.438	0.04	0.68	4.599	3.796	9.954	1.443	3.289	8.317	0.801	0.44	0	1.197	0	0.119	6.122	0.321	1.242	3.041	0	0.161	0	0.202	0.16	0.28	0.759	0.281	0.082	30.5825
3.959	0.279	0.12	7.96	5.433	10.93	1.356	3.28	6.757	0	2.04	0.08	3.202	0	0.04	4.635	1.399	0.639	0.64	0	0	0.28	0.04	0.08	0.118	2.079	1.16	0.08	30.5992
6.037	0.16	0.16	0.722	5.321	7.528	1.401	4.358	5.042	0.28	3.04	0	1.16	0.04	0.04	2.641	2.355	0.6	0.441	0	0.282	0.08	2.599	0.2	0	0.36	0.321	2.921	30.6158
4.317	0	0	1.12	7.521	4.758	5.077	4.997	0.201	0.08	1.16	0.041	0.802	0.04	0.08	5.602	0.44	0.439	3.599	0	0.241	0.04	3.04	0.08	0.679	0.681	1.122	2.842	30.6325
6.039	0.04	0	4.727	2.882	8.641	0.919	2.922	0.04	0.08	0.679	2.96	4.962	4.041	0.16	4.8	0.921	1.482	0.601	0	0.08	0.04	2.16	0.081	0.359	0.079	0.04	1.841	30.6492
5.76	0.16	0	4.722	5.559	7.595	2.321	1.318	3.959	0	0.161	5.678	1.119	0.121	0	0.119	0.401	0.72	0	0.118	3.916	0.198	0.44	0.239	0.28	0.6	0	0.321	30.6658
5.681	0.04	0	1.238	2.8	4.281	1.64	2.521	7.284	0.04	0.321	2.16	1.361	0.04	0.12	0	0	1.802	0.201	0.04	2.04	0.079	0.08	1.961	0	0.72	0.28	0.239	30.6825
5.438	0	0	1.879	5.479	5.12	3.797	4.845	2.521	0.359	2.68	0.321	0.48	0	0.079	3.399	0.88	1.079	2.797	0.08	0.08	0.04	0.401	0.08	0.28	0	0.122	1.319	30.6992
5.241	0.04	0	2.163	3.761	9.324	0.518	3.364	0.08	2.68	0.961	0	0.682	0	2.802	4.879	0.997	0.44	0.04	0	0.32	0	0.321	0.08	2.839	3.038	1.922	0.361	30.7158
4.078	0.439	0	6.321	6.239	5.356	0.399	2.163	0.16	0.478	0.641	0.08	0.443	0	1.44	4.599	0.28	1.319	2.285	0.04	6.638	0.438	1.561	0.04	2.963	1.522	0.12	0	30.7325
4.043	0	0	1.597	7.082	1.959	2.718	3.716	0.08	0	3.078	0.12	4.2	0	3.362	1.68	0.719	0.361	2.722	1.401	5.636	0.159	0.241	0.08	0.999	0.679	0.639	0	30.7492
1.079	0	0	0.32	8.318	0.879	2.321	5.6	1.001	0	0.838	0	2.001	0	2.36	0	0.36	1.521	2.161	4.231	5.955	0.399	0	0.04	0.2	3.12	0.321	2.436	30.7658
2.476	0.16	0	3.04	6.199	4.837	2.48	2.839	0.24	0.28	2.161	0.12	0.64	0	1.798	2.205	0.08	1.439	4.004	0.52	10.881	3.675	0.12	0.359	0	0.721	0.962	1.882	30.7825
3.322	0	0	0.602	3.597	4.556	0.32	6.2	0.039	0	0.598	0	0.44	0	2.803	2.199	0.599	1.243	0	0.28	9.759	3.641	3.358	1.642	0.12	1.398	1.239	2.638	30.7992
2.075	0	0.08	0.278	4.557	5.314	1.043	2.721	0	0	0	0.039	0.52	0	0.719	0	0.242	1.645	0	0.722	11.127	1.321	3.439	1.198	0.159	2.16	1.561	1.96	30.8158
3.238	5.402	0	0.161	3.478	0.159	1.96	4.395	0.64	0	0.238	0.199	3.042	0	1.799	0.159	2.719	1.279	0	5.725	13.599	0.121	1.481	0.999	0	4.121	0.598	2.159	30.8325
3.883	3.042	0	0.88	3.037	0	2.241	6.44	0	0.561	0.32	0.04	1.398	0	2.082	0	0.96	0.362	0.04	0.602	12.798	0.441	0	1.282	0.562	0.96	0.36	0.478	30.8492
3.716	0	0	2.521	2.318	0	3.121	2.88	0.08	0	0.08	0.16	0.559	0	3.48	0	0.841	0.12	0.361	0.24	12.359	0	0.12	0	0.32	0.679	1.881	0.08	30.8658
4.877	0	0	1.52	2.044	0	1.761	3.24	4.196	1.522	0.158	1.961	1.121	4.003	2.041	0	1.001	0.201	0.562	1.119	13.847	0.12	0.16	0.239	0	0.799	2.28	3.356	30.8825
3.356	0.119	0	1.922	1.482	0	2.121	2.762	4.162	1.276	0	4.396	1.557	2.081	2.677	0	1.001	1.041	0.88	0.401	13.718	0.682	4.197	0.119	0.08	0.799	0.762	0.88	30.8992
3.72	0	0	1.761	0.16	0	1.319	5.683	0.718	1.958	0.04	3.556	0.88	1.16	0.201	0	2.478	0.681	2.12	0.601	12.804	0.201	1.08	0.12	0	1.559	0.761	0.401	30.9158
1.599	0.519	0	0.6	4.517	2.44	0.202	1.958	0.559	2.199	0.241	2.325	1.241	7.237	0	0	0.2	1.638	2.56	0.681	10.442	0.279	1.28	0.04	0	1.24	0.719	0.12	30.9325
1.282	2.801	0	0.441	2.08	0.119	0.681	0.637	4.961	0.639	0.04	1.997	1.12	2.642	0	0	0	1.518	2.919	0.759	0.92	0.281	3.359	0.08	0	0.678	1.16	0.28	30.9492
1.678	0	0.08	0.04	6.88	2.001	0.12	7.442	3.437	1.08	0.681	3.078	1.04	0.36	0	0	0.2	0.2	1.879	2.602	0.162	0.601	1.002	0.081	0.12	2.918	0.521	0.12	30.9658
0.681	2.28	0	1.041	5.677	3.4	0.041	3.76	0.44	0.08	2.319	2.918	1.4	3.201	0	0	0.12	1.8	0.719	4.12	0.199	2.641	0.08	0.08	0.08	1.759	0.72	0.239	30.9825
2.72	0.88	0.08	2.64	4.397	3.758	0	3.238	0.159	1.72	1.28	3.081	1.16	6.8	0.801	0	0.12	0.399	1.757	0	0.124	0.239	0	1.282	0	2.279	0.921	0.76	30.9992
4.44	0.04	2.278	1.322	0.759	0	0.04	6.04	0	1.92	0.56	3.125	1.12	0.16	4.281	0	0	0.8	3.759	0.04	0.081	0.04	0	1.079	0	1.161	1.16	0.999	31.0158
2.439	0.16	2.718	1.799	3.481	0	0.04	3.197	0.16	1.718	1.441	7.034	0.959	0.88	1.682	0.598	0.64	0.8	1.439	6.998	0.04	0.997	0	0.72	0	0.881	0.402	1.357	31.0325
4.924	0.119	4.039	0.482	0.519	0	0.48	1.44	2.601	0.319	1.201	1.079	1.839	4.239	0.56	0	1.481	1.961	1.08	6.879	0.121	0.838	0	0.519	0	1.6	0.561	1.438	31.0492
2.796	0.119	1.682	0.6	3.361	0	0.04	4.199	7.154	1.68	1.96	0	0.44	3.962	1.077	0	1.001	0.72	0.799	3.439	0.08	0.601	0	0.399	0	1.08	0.6	4.92	31.0658
2.44	0	2.121	3.6	6.522	3.24	0	4.164	6.318	1.8	1.44	0.24	1.037	0.318	1.28	0	1.84	2.079	1.12	0.241	0.12	1.281	0	0.16	0	0.879	0.879	0.319	31.0825
2.442	0	1.557	1.6	5.322	1.919	2.116	6.084	0.479	2.721	0.639	0.438	1.442	0.879	0	0	0.36	0.6	1.759	0.04	0.44	0.999	0.801	0	0.16	0.6	0.761	0.358	31.0992
2.321	0	1.122	1.639	4.281	0	2.563	3.162	0.12	0.561	0.281	3.281	0.561	4.043	0.92	0.2	2.28	0.16	0	0.04	0.879	0.64	0.719	0.041	0	2.359	2.481	1.842	31.1158
2.562	0.119	0	2.2	0.842	0	1.199	4.122	2.48	0.159	0.079	4.44	0.198	6.245	0.28	0	1.882	0.559	0	0.12	0.559	0	1.637	0	0.122	1.438	0.32	0.16	31.1325
3.8	0.321	1.718	1.682	3.16	0	0.12	1.882	10.477	1.402	0.442	2.239	0.521	8.038	0.2	0.04	2.398	0.32	0.04	0.12	1.317	2.679	3.199	0.722	0.04	0.559	0.681	0.159	31.1492
2.282	0.52	3.239	0.241	4.639	0	0.04	3.957	1.081	2.198	0.28	3.239	0.32	0.6	2.122	0	1.48	1.681	0	0	0.12	1.999	3.118	2.362	0.04	1.76	0.479	0.76	31.1658
4.516	0.24	2.16	0.601	1.559	7.558	0.361	4.242	0	2.16	2.44	2.52	4.519	0	1.8	0	0.52	0.441	0	0.319	0.08	2.479	0	0.56	0	2.56	2.32	0.358	31.1825
3.441	0.919	2.2	0.8	5.843	4.68	0.24	5.558	0.16	1.24	0	0.4	8.2	0	0.641	0.04	0.04	0	0.04	0.918	6.757	3.56	0.08	0.28	0.04	0.883	0.4	3.602	31.1992
1.319	1.842	2.803	3.641	6.927	0.12	0.88	3.679	0.12	2.521	0.12	0.281	1.321	0.08	0.64	0	4.078	0.238	0	0	7.997	2.718	2.24	1.678	0	1.239	0.278	0.319	31.2158
1.999	1.401	1.757	2.561	7.156	0.04	0.36	2.32	7.798	1.599	0.163	0.08	0.762	0	1.92	0.04	0	0.12	0	5.201	4.281	6.282	4	1.759	0	1.399	0.64	1.758	31.2325
2.925	3.125	2.238	0.804	2.241	0	0.16	5.719	0.92	5.162	0.56	3.121	1.401	0.04	1.24	0	0	0.278	0.28	5.685	5.082	0.12	1.439	0.881	0	1.038	0.36	2.643	31.2492
2.239	2.315	0.638	1.321	8.161	0	2.12	1.561	0.281	0.601	0.319	3.88	0.642	0	0.16	0.241	0	1.037	0.12	4.438	6.403	0.4	0.64	0.641	0.08	1.04	0.359	1.761	31.2658
2.2	4.601	0.52	1.16	6.43	0	1.001	3.282	5.001	0.321	0.04	3.317	0.28	0	0.04	0.72	0.36	0.08	0	0.16	6.521	0	4.002	0.159	2.28	1.159	1.842	0.241	31.2825
4.006	6.44	0.2	3.759	3.161	0	1.679	5.644	6.963	0.481	0.12	0	0.199	0	1.721	3.239	0.24	0.16	0	0	1.323	0.04	0.12	0.358	0.201	0.36	2.318	0.399	31.2992
5.758	4.919	0.202	2.358	4.319	0	3.32	2.556	4.959	0.04	0.198	1.282	0.359	3.444	1.801	0	0.279	1.519	0	0.119	0.4	0.08	0.52	0.12	0	0.881	1.28	0.758	31.3158
4.558	5.354	1.36	1.56	5.837	0.36	0.561	6.439	0.639	0	0.239	1.6	4.842	0.56	0.96	2.119	0.44	0.44	0.08	0.08	0.4	0	3.677	0.484	1.322	0.44	1.359	0.402	31.3325
4.842	3.68	0.4	0.641	2.559	5.877	2.638	3.076	0.08	0	3.163	4.44	2.72	5.521	0.677	0.361	0.36	0	0.16	0.082	4.161	0.039	5.203	0.2	4.999	0.639	0.319	0.92	31.3492
3.846	3.761	0.162	0.8	1.723	4.472	3.279	5.762	0	1.12	2.8	2.078	0.76	0.803	0.28	3.199	0.72	0.761	0.239	0	5.521	0	0.08	2.763	3.519	4.315	0.999	0.44	31.3658
4.281	4.877	0.722	0.922	7.568	0.078	0.32	4.363	3.564	0.12	0.44	6.358	0.759	0.04	0.039	2.878	1.08	0.64	2.919	0	6.443	0.04	0.839	0.759	3.599	0.24	1.801	0.56	31.3825
2.559	6.517	1.039	0.243	1.522	0	0.441	3.477	2.638	0.04	0.319	5.883	1.12	0	0.08	0.159	1.44	0.28	2.68	0	2.28	0.2	3.079	1.641	3.159	0.481	0.441	1.162	31.3992
4.999	6.915	0.281	0.479	1.399	0.08	0.682	3.195	5.72	0.081	0	4.76	3.361	0.04	0.119	1.556	2.276	0.8	3.757	0.04	0.04	0	1.362	1.877	0.24	0.24	0.439	0.28	31.4158
3.721	7.722	0.44	0.438	2.599	2.56	0.16	4.037	6.997	0	0	1.001	0.96	0.04	0.2	3.997	0.56	0.681	3.922	0	0.039	0.12	1.518	0	0	0.96	0	0.36	31.4325
1.761	5.999	0.319	3.002	2.08	6.321	1.198	3.601	3.679	0	0	0.4	3.681	0.12	0.04	4.517	3.12	0.84	3.08	0	1.442	0.04	3.081	0.64	0.12	2.117	0	2.28	31.4492
4.282	5.238	0.28	1.041	2.999	0.158	2.121	5.565	7.52	0.161	0	2.117	0.759	0.08	0	4.243	0.72	0.92	2.76	0	0.281	0.038	5.961	1.08	0.04	0.439	0.68	3.6	31.4658
1.682	7.316	1.24	0.357	1.158	0	2.402	4.722	3.002	0.04	0.24	6.325	3.399	0.039	0.04	4.242	0.759	0.479	3.041	0.04	0	0.039	4.161	0.12	0.2	0.96	0.6	2.04	31.4825
4.477	4.123	1.121	1.122	6.321	0.36	2.2	3.48	0.121	0	0.278	2.28	2.081	0.04	0	5.001	2.762	0.479	2.956	0	0.08	0.12	0.323	2.398	0.557	0.879	0.238	0.599	31.4992
2.436	2.639	1.239	1.08	8.085	5.558	1.078	3.677	5.721	0	0.281	0	0.478	2.48	0	2.88	1	0.199	1.478	0	0.04	0.24	1.958	0.922	2.24	4.441	0.161	0.805	31.5158
2.48	0.761	1.483	1.601	6.16	4.761	0.32	3.083	8.801	0.441	1.081	0.159	3.44	3.883	0.079	2.044	0.682	1.519	1.039	0.84	0	1.559	1.717	0	0	1.96	0	1.759	31.5325
2.32	0	2.361	4.439	4.098	7.676	0.28	2.554	2.76	0.161	1.841	0	1.199	0.457	0	2.318	2.503	0.2	2.201	5.801	0	0.12	0.401	0.161	0	2.243	0.119	1.88	31.5492
1.762	0	1.239	1.04	4.441	7.837	0.96	3.078	0.119	0	1.161	0	0.522	0.681	0.201	3.441	6.122	1.359	0.358	0	0.161	0	1.96	0	1.279	1.16	0.08	0.279	31.5658
3.959	0.56	0.6	1.16	2.236	7.763	0.359	5.518	0.039	0.16	1.121	0.12	1.841	0.08	0	0.278	1.278	0.441	0	0.16	0	0	0.202	0.121	0.958	1.161	0	0.08	31.5825
2.955	0	1.439	1.279	2.881	1.597	1.956	6.72	4.28	0.201	0.36	0.08	0.6	0.12	0	0.12	0.44	0.24	0.159	0.08	0.08	0.121	0.08	0.119	0.84	0.92	0.161	0.238	31.5992
6.321	0	2.04	2.441	2.52	0	0.959	5.841	9.683	1.598	0.08	0.08	0.959	3.001	0.841	0.44	0.718	0.12	1.842	5.72	0.078	0.041	0.24	0	0.842	0.201	0.2	0.962	31.6158
3.162	0	1.08	0.481	5.879	0	1.878	2.921	0.2	0	2.2	0.04	1.44	2.644	3.16	0	0.36	0.439	1.64	2.001	0	0	0.92	0.241	1.122	0.36	0	1.24	31.6325
2.16	0.36	1.24	0.56	2.479	0	0.958	3.923	0	0	1	0.081	0.241	0.04	2.399	0.04	4.041	1.079	0	0	0.559	2.799	1.159	0.04	1.239	6.601	0.08	1.36	31.6492
2.157	0	0.04	0.12	3.202	0.04	1.88	4.118	0.999	0.04	0.16	0	2.602	0	1.959	0.08	1.759	0.52	0.36	0.08	0	3.28	0.959	0	0.639	6.759	0	1.064	31.6658
2.917	0	0.08	0.24	3.882	3.917	0.799	4.559	0.12	1.438	0.08	0.08	0.36	0	2.202	0.16	0.359	0.64	0	5.56	0.479	1.04	5.439	0.321	0.841	3.72	0	0.72	31.6825
3.121	0	0.32	2.401	3.719	4.844	2.198	5.443	0.52	2.201	1.281	0	1.882	3.199	2.362	0	0.08	2.082	0.68	0	0	0	2.56	0.12	2.042	3.483	0.08	0.28	31.6992
2.723	0	0.561	1.078	3.519	7.562	1.042	4.278	0.04	1.482	1.721	0.12	1.96	0.081	0.559	1.64	0.04	0.118	0.04	0	0	0.76	1.758	0	2.919	1.72	0.72	0.759	31.7158
5.079	0.2	0.761	3.28	4.641	3.079	0.28	5.121	8.282	0.12	1.241	0.401	1.481	0	0.24	3.2	0.04	1.2	2.4	0	1.6	0.321	1.641	0	2.961	0.36	0.08	1.561	31.7325
2.162	0	4.201	1.399	5.041	0	0.24	8.319	7.32	0.16	0.358	0.12	0.32	0.08	0.038	3.642	3.479	1.078	2.559	0	0	0	0	0	3.961	0.962	0.36	0.321	31.7492
5.68	0	1.759	3.8	5.118	0	0.72	3.519	0.08	0.2	0	0.521	1.36	6.798	2.48	5.127	0.4	1.359	0	0	0	0.04	0.482	0.24	2.002	2.642	1.873	1.52	31.7658
4.323	0.08	0.16	1.6	3.958	0	3.397	3.161	0.28	0.08	0	0	0.4	9.759	3.16	3.72	0.44	0.92	0.08	1.68	0.16	0.04	0.04	0.6	1.921	1.999	0.48	1.199	31.7825
3.481	0.2	0.2	0.639	2.917	6.122	1.04	2.636	0.639	0.12	0	0	2.601	8.601	2.639	4.827	1.079	0.919	0	9.639	4.437	0.041	0	0.559	0.559	0.399	1.359	0.919	31.7992
4.002	0	0	3.84	6.44	4.838	0.24	5.558	0.52	0.64	0.36	0.04	0.561	0.522	3.523	5.796	1.441	0.678	0	4.878	4.919	0.12	0	0.04	2.601	0.081	0.44	1.88	31.8158
2.16	0	0.04	2.564	5.52	6.916	1.8	4.602	0.56	0	0.16	0.08	2.081	1.199	3.919	4.958	1.081	1.76	0	0	8.601	0.119	1.359	0	2.601	3.519	0.16	0.763	31.8325
2.356	3.241	0.32	1.042	1.439	4.239	2.003	4.722	0	0.16	2.48	5.602	0.881	0.241	4.039	5.199	0.96	0.279	0	0.161	6.681	1.28	1.52	2.002	1.959	0.919	0.12	2.438	31.8492
3.198	0	0	1.4	1.24	6.237	2.639	6.844	0.08	0.12	2.843	6.601	0.402	0.04	2.32	3.797	0.44	0.479	0	0.08	4.801	0.88	1.959	2.2	0.481	2.161	0.16	4.96	31.8658
3.799	2.001	0	1.882	1.8	4.04	1.119	6.555	6.161	0.08	0.08	6.081	0.241	0.08	2.96	3.04	3.8	0.24	0	0.08	0.798	0.319	0.922	2.321	0.92	0.442	0.48	4.802	31.8825
4.525	2.961	0	1.96	3.925	0	1.918	6.639	5.557	0.08	0.479	0.602	2.241	1.122	2.64	4.042	0.921	0.758	0	4.281	7.039	1.04	0.561	0.881	0	0.2	0.8	0.12	31.8992
3.557	0	0	0.319	3.681	0.32	1.4	6.758	3.641	4.202	0.04	0.08	4.12	0.962	1.678	3.2	2.838	1.12	0.08	0	6.719	0.919	1.24	1.318	0.6	2.482	0.24	0.48	31.9158
2.759	0	0	1.8	6.119	4.599	0.56	2.039	0.48	3.039	0.08	0	0.599	0	2.92	3.158	1.601	0.999	0.04	0	7.876	1.44	0.32	1.6	1.12	1.358	0.28	0.12	31.9325
3.799	0	4.801	2.201	0	7.918	1.76	3.801	3.84	2.436	0.08	0	0.239	0.24	0.52	3.762	1.638	1.679	1.922	0	7.041	0.44	1.76	1.598	1.081	0.919	0.92	0.24	31.9492
2.4	0	0.281	1	0	8.72	1.521	4.88	0	0.28	0	0.4	0.078	4.841	0.68	0	1.398	0.042	2.797	0.08	11.517	0.32	0.561	1.319	0.999	0.44	0.479	0.4	31.9658
2.84	0	0	2.2	0	6.524	0.559	5.401	3.56	0.08	0.239	0	1.847	0.882	4	0.2	1.162	0.316	0.36	4.238	11.915	0.879	0	1.801	3.958	1.961	0.04	0.08	31.9825
2.36	0	1.279	1.159	0	8.475	0.277	4.077	5.282	0.16	0.081	0	3.477	0.2	0.479	0	0.36	1.4	0	5.518	13.357	1.359	0	0.199	2.08	0.08	0.199	0.12	31.9992
2.079	0	0.199	0.88	0.12	8.319	0	4.681	5.998	0.16	0.16	0.12	3.279	2.96	2.323	0.08	0.877	0.916	1.081	0	11.436	0.558	0.16	0.8	0.682	0.521	0	0.201	32.0158
3.88	0	0.92	1.798	0.4	6.16	0.199	4.238	2.399	0	2.64	0.201	1.158	3.28	1.841	1.52	0.68	1.04	4.44	0	11.606	0.201	0	1.762	2.161	3.281	0	0.401	32.0325
3.203	0	1.8	1.318	0.281	7.999	0.2	6.641	6.405	0.04	0.6	0.201	3.039	7.519	2.237	2.959	0.04	0.081	0.922	3.121	8.44	1.081	0.28	1.402	2.681	2.838	0.161	2.158	32.0492
3.238	0	1.6	0.96	2.002	6.239	0	6.477	4.24	0.12	0.6	0	3.761	6.125	1.518	4.519	0	0.04	0.04	7.962	5.919	3.563	0.119	0.198	3.601	4.682	0.04	0.401	32.0658
3.282	0	1.679	0.8	5.196	1.239	0.079	5.563	0.121	0	0.359	0.28	4.76	0	3.24	1.04	0.6	0.919	2.081	10.437	12.322	0.798	1.68	1.078	0.738	0.759	0	0	32.0825
5.122	0.04	1.842	3.601	7.564	0.119	1.523	6.197	0.32	0.08	0.117	0	4.681	3.161	3.238	0.279	1.119	3.643	2.44	1.398	10.04	3.04	0	0.441	0.601	0	0	0.04	32.0992
4.731	0	0.761	3.159	6.522	0	0.639	6.441	2.043	0	2.801	0.281	0.28	2.52	2.398	0	0.8	0.72	2.558	0.12	10.117	2.002	1.599	0.08	0.321	0	0.599	1.721	32.1158
6.943	0	0.76	2.8	3.477	5.038	1.119	3.925	1.481	6.598	1.761	0.2	3.403	1.242	1.4	0.24	1.36	0.602	3.6	0.04	11.278	0.796	0.56	1.039	0.119	0	0.241	0.8	32.1325
5.792	0	1.358	1.081	0	8.157	1.523	5.801	4	0.36	1.8	0	0.799	3.679	2.322	0	0.361	0.68	1.88	0.32	8.918	0.24	1.64	0.198	0.402	0	0.355	0.2	32.1492
6.124	0	1.841	1.918	2.722	1.557	1.88	5.801	5.72	0.08	0.64	0	7.8	3.803	1.44	0.2	0.041	0.56	2.041	0	13.051	0.201	5.001	1.441	0.08	0	0.16	0.12	32.1658
6.319	0	3.199	1.198	5.757	1.88	2.2	5.679	6.518	0.078	0.16	0	5.599	0.04	0.68	0	0.16	0.44	2.481	0	11.522	0.32	0.16	0.799	0	0	0.681	0.641	32.1825
3.839	0	0.679	1.878	0.441	0	1.238	6.078	7.76	0.12	0.04	0	7.887	3.634	1.839	0.201	0.16	0	1.961	0.079	5.843	0.52	0.442	1.24	0	0	1.198	1	32.1992
6.236	0.08	2.082	1.879	0.759	0	2.12	3.767	3.041	0.36	0.639	0	4.72	5.527	2.002	0.08	0.16	0.48	2.439	3.36	4.04	1.96	0.28	1.681	0	0	1.039	1.08	32.2158
4.561	0	1.041	1.162	0.84	0.082	1.799	3.239	0.201	0	0.401	0.04	1.241	7.599	1.438	0	0	0	0.323	0.08	8.999	0.399	0	0.198	0.04	1.6	0.04	0.04	32.2325
5.006	0	0.399	2.241	1.52	0	1.641	3.041	7.955	0.042	2.197	0	3.119	8.758	0.601	0	0	0.278	2.633	0.24	3.838	0.559	0.405	0.8	0	0.12	0.84	0	32.2492
6.277	0	0.957	2.284	1.318	0	3.637	5.077	2.558	0	0.44	0.48	2.563	7.797	2.398	0	0.12	0.601	1.721	0	1.917	0.04	0.718	0.119	0.12	2.96	0.958	0.241	32.2658
6.084	0	1.24	3.401	6.001	0	1.36	1.561	1.162	0	0.24	3.521	4.2	3.443	2.877	0.08	4.4	0.16	3.041	0	8.755	0	5.116	0.362	0.239	1.917	0.719	0.04	32.2825
7.319	0	0.48	1.56	8.397	0	1.639	6.957	0.12	0.44	0.04	3.524	6.756	2.401	0.522	0.04	1.358	1.081	1.041	0	8.637	0	0.88	0	0.959	0.721	1.401	0.44	32.2992
4.803	0	1.44	3.281	1.721	0	1.317	7.245	0.159	1.041	0.08	0.557	3.04	3.837	0.32	0	0.24	0.879	1.357	0	9.121	0.12	0.4	0.28	2.761	1.04	0.44	0	32.3158
5.723	0	0.599	3.117	7.443	0	3.359	6.674	3.481	0.801	0.08	0.915	0.44	0	0.28	0.04	0.24	0.8	2.078	0	2.526	0.04	1.961	0.679	1.4	5.361	0.16	0.082	32.3325
5.164	0	0.999	2.362	5.68	9.321	0.638	6.755	3.836	1.36	0	3.238	0.641	2.08	2.961	3.321	0.04	0.32	2.199	0	0.601	0	3.409	0.479	1.48	0.761	0.04	0.279	32.3492
2.318	0	0.721	0.52	3.798	6.673	0.159	5.764	0	0.161	0	2.157	0	7.76	2.119	3.124	0.198	0.52	0.962	0.04	0.6	0	2.76	0.681	0	2.843	0.081	0	32.3658
4.637	0	0.798	0.84	6.417	4.36	1.16	1.039	0	1.358	0.121	0.761	6.439	4.241	2.833	3.722	0	0.276	1.562	0	0	0.08	2.839	0.2	0.439	4.961	0	0.84	32.3825
3.6	0	0.52	0.36	7.481	0.321	3.319	0.441	0	0.72	0.557	0.08	5.638	3.56	1.442	4.28	3.439	0.68	3.001	0	0.44	0.4	0.359	0	0	2.801	0	0.52	32.3992
4.719	0	0.96	0.921	7.798	0.079	2.883	5.322	0.08	0.2	0.48	0.04	7.563	10.397	3.465	2.682	1.319	0.6	1.32	0	0.04	0.401	1.241	1.959	2.359	1.999	0.12	1.32	32.4158
4.959	0	1.723	1.202	0.199	0.04	1.88	5.683	1.76	0	0.559	0.2	2.357	0.041	0.68	3.723	1.281	1.681	2.08	0	1.278	0.12	2.239	0.04	2.8	0.278	0.041	0	32.4325
3.798	0	0.56	0.481	0.641	0	1.561	5.724	0.32	3.116	0	0	4.958	0	0.201	1.561	0.839	0.76	0.6	0	2.238	0.52	0.4	0	2.959	0.679	0	0.319	32.4492
5.642	0	0.92	0.4	9.005	2.88	1.92	3.921	0.44	0.602	0.2	2.761	3.684	0	1.717	5.722	0	1.64	1.001	0	4.88	0.441	1.162	0	2.439	0.561	1.642	0.04	32.4658
2.481	0	0.56	0.76	8.723	6.36	0.16	1.523	4.638	1.921	0.24	2.758	5.88	0	2.202	1.839	0.16	0.879	0.04	0	1.318	0.04	0.721	0	1.758	4.6	0.161	0	32.4825
4.439	0	0.761	0.48	2.959	7.722	0.04	5.84	5.197	2.4	0.521	2.481	7.6	0	1.32	3.963	0	0.4	1.199	0	4.96	0.28	0.52	0.442	1.32	6.601	2	3.481	32.4992
2.118	0	2.959	0.6	4.241	1.038	0	5.877	8.883	0.36	0.12	2.164	0.68	0	2.518	4.281	1.24	0.04	1.6	0	1.725	0	2.2	2.28	0.2	2.319	0.442	3.32	32.5158
3.722	0	0.519	2.202	7.522	0.04	0.2	0.24	7.922	0.2	0.16	6.438	0.28	0	0.12	3.486	0	0.12	1.08	0	7.882	0.16	0.276	0.917	0.88	2.442	0.601	0.361	32.5325
3.761	0	0.358	2.438	7.278	0	0.12	0.04	9.363	0.121	0.16	4.679	0.28	0.04	1.561	3.319	2.718	0.16	2.599	0.121	8.242	0.16	1.601	1.32	0.72	5.402	0.842	0.08	32.5492
2.121	0	0.76	1.041	6.563	0	0	2.28	1.802	0.118	0.64	6.363	0	3.401	2.398	3.881	0.88	1.558	1	0	4.4	0.118	0.639	0.32	0.56	4.243	0.642	1.721	32.5658
3.635	0	0.84	0.359	8.443	0	0.16	3.201	0.241	0.56	1.755	5.081	1.28	3.958	2.322	0.64	0.481	1.598	0.159	1.681	2.16	0.52	1	0.361	0.279	4.959	1.439	3.559	32.5825
3.437	0.08	0.24	2.322	6.599	0.04	0.437	3.118	1	2.642	1.477	2.401	2.679	0	2.279	0	2.119	1	1.24	5.882	4.963	0.4	0	0.32	1.081	1.402	0.92	1.199	32.5992
3.281	0.04	0.36	1.037	7.517	0	0	2.243	0.279	0.08	0.318	0	4.121	0.16	2.915	0.32	2.838	0.319	0.759	1.718	1.081	0.879	0.2	0	0.32	0.24	1.161	5.279	32.6158
3.76	0	0.679	1.442	7.362	4.241	0.556	3.282	0.72	0	0.199	0.159	1.678	0.24	1.442	5.316	0.96	0.841	1.119	0.04	4.117	0.319	0.521	0	0.2	0.4	0.84	4.2	32.6325
3.519	0	0.761	0.642	7.677	0.681	0.559	4.282	0.757	0.679	0.12	0.04	0.52	0.04	2.363	3.44	0.599	0.359	1.919	0	2.2	0	0.12	0	0.04	3.924	0.602	0.119	32.6492
3.8	0	0.56	2.324	5.007	0	0	2.038	5.398	0.881	0.601	0	0.281	0.038	0.644	0.283	1.597	0.2	1.002	0	0	2.361	0.04	0	0.681	5.16	0.359	0	32.6658
3.279	0	0.238	2.516	2.239	0.2	0.879	0.76	9.197	0.438	0	0.559	2.322	4.202	1.2	4.681	0.882	0.24	0.119	0.08	2.164	0.24	1.079	0	1.16	0.12	0.519	0.12	32.6825
2.759	0	0.08	2.678	5.761	0	0.358	1.959	9.042	1.841	0.162	0.203	2.199	3.475	2.718	3.119	1	0.118	0	0	3.477	0.2	2.164	0.043	1.479	0.039	1.881	0.201	32.6992
3.483	0	0.401	2.402	8.914	0	0	3.033	3.323	0.323	0.28	0.039	1.199	6.119	0.639	3.925	0	0	0	0	6.644	0.079	0.201	0	0.76	0	0.838	4.286	32.7158
4.362	0	0.836	3.32	5.553	0	0	2.801	0.401	0.678	0	0.16	2.197	1.121	0	5.118	0	0.763	0.2	2.038	7.553	0.56	0.878	0	0.677	0.12	0.718	2.122	32.7325
2.878	0	0.48	1.681	6.002	0	0.24	3.201	0.763	2.557	0.28	0	4.921	2.919	0.117	3.196	3.439	0.28	0.16	0.401	1.32	0.481	0.359	0.44	2.041	0	0.478	1.283	32.7492
4.239	0	0.839	0.721	9.202	0	0	2.44	0.842	0.159	0	0.08	3.281	3.64	0.04	3.243	0.921	1.322	0.039	0.081	2.402	0.12	1.964	0.04	1.2	0	0.238	0.12	32.7658
4.559	0	0.922	0.999	6.315	4.798	1.397	4.243	6.641	1.242	0.239	0.122	0.082	5.565	0.319	2.326	0.437	0.84	2.841	0.16	0.24	0.081	2.52	0	2.88	0	1.196	0.12	32.7825
4.084	0	1.16	1.12	0.839	4.88	2.801	5.397	3.397	3.077	0.359	0.238	0.08	2.44	1.559	2.039	1.598	0.04	3.037	0.04	6.844	0.32	2.038	0	2.475	0.04	1.202	0	32.7992
4.16	0	1.521	2.801	6.607	0.2	1.72	4.433	0.04	1.397	0.16	0.44	0.04	0.16	1.801	4.642	2.919	0.52	2.559	0.16	1.08	0	1.199	0.361	2.997	0	0.721	0	32.8158
3.837	0	0.44	0.76	2.92	1.159	2.843	5.8	2.038	0.44	1	0	0	1.968	4.28	5.733	0.721	0.28	0	0	2.361	0.56	2.082	0	2.278	0	0.278	0.04	32.8325
3.083	0	0.44	2.317	1.161	0	0.757	0.758	0	0.319	2.082	0.199	0	3.197	3.32	3.677	3.319	1.684	0	0	3.882	0.12	1.483	0.561	0.479	0.038	0.12	0	32.8492
4.595	0	2.6	1	6.563	0	0.716	1.761	0.077	0.279	1.439	0	0	0.68	4.602	6.759	1.037	0.521	2.921	0	0.998	0.04	0.48	0.08	1.839	0	1.082	0	32.8658
4.722	0	1.6	1.319	6.921	0.079	0.12	6.161	2.078	0.12	1.397	0	0	7.519	3.722	5.082	2.637	1.84	2.436	0	0.523	0	0.602	0.198	0.56	0	0.841	0.08	32.8825
4.402	0	0.56	2.079	5.405	0	0	3.041	2.481	1.239	0.999	0.04	0	0.16	1.919	6.684	1.159	1.442	2.599	0	1.282	0	0.8	0	0.12	0	0.599	0	32.8992
5.085	0	0.12	2.439	2.961	0	0.559	5.682	1.24	1.44	0	0.24	0	0.24	2.44	3.602	1.319	1	3.599	0.04	1.76	0	0.44	0	0.24	0	0	0.041	32.9158
4.398	0	0	3.918	1	0	0.24	5.195	0	0.921	0.8	1.397	0.159	1.116	5.594	6.876	0.721	0	3.119	0.479	7.121	0	2.919	0	0.242	0	0.24	0.681	32.9325
0.04	0	0	1.398	0	0.041	1.401	6.522	0	1.081	2.522	3.481	0	2.283	3.64	4.722	0.04	0.638	5.162	0.599	3.121	0.241	0	0	1.679	0	0.44	0.16	32.9492
2.56	0	0	2.081	0.04	0	0.2	5.995	0.679	0.92	0.36	2.24	0	1.12	3.44	5.877	0.04	0.08	0	0.16	0.562	0	0.479	0	0.24	0	0	0.841	32.9658
4.4	0	0.12	1.563	0	0	0.24	2.479	3.88	1.24	0.439	0.04	0	0.201	3.763	6.402	0.04	1.441	0.08	4.08	0.961	0	0.4	0	0.881	0.481	0.76	2.519	32.9825
1.158	0	0.962	0.639	0	3.12	0.04	3.518	8.395	1.761	0.04	0.04	0.04	3.721	5.399	6.635	0.56	0.4	0	5.116	8.717	0.161	1.157	0.919	2.801	0	0.44	0.561	32.9992
2.36	0	1.12	0.641	0	4.276	0	3.001	3.841	2.24	0.921	0.042	0.2	1.319	2.358	6.999	0.04	1.078	0	1.4	5.484	0	0.68	0.04	1.199	0	0.241	0.12	33.0158
4.159	0	2.839	0.519	0	2.041	0	1.959	0.28	2.755	1.161	0	0	5.719	3.724	4.52	0	1.116	1.479	0.4	3.84	0.119	0.24	2.72	0.76	0	1.119	2.078	33.0325
2.959	0	1.202	0.241	0.16	0	0	3.881	1.72	0.961	0.12	0.08	4.36	2.642	4.084	0.08	0.2	0.119	2.759	0.28	0.56	0.12	0.32	0.679	0	0	0.718	2.883	33.0492
1.84	0	1.841	0.361	0.28	0	0	3.32	0	0.359	0	0.241	4.002	4.119	6.037	3.08	0.04	1.28	2.84	3.404	3.32	0.16	0.998	1.641	1.883	0	0.318	3.842	33.0658
2.957	0	1.322	0.882	0	0	0.04	3.481	0.121	0.16	0.561	0	3.157	2.678	4.838	4.404	0	0.561	0.079	3.517	6.642	0.04	0	0.678	1.316	0	1	0	33.0825
3.64	0	2.279	1.041	0	0	0.318	5.483	0.401	0.161	0.48	0.36	2.085	0	3.841	6.558	0	0.479	0	0.08	8.238	0.16	0.2	0.08	3.44	0	0.159	0.158	33.0992
3.031	0	4.52	0.359	0.639	0	0.04	5.158	0.801	2.761	0	0	3.959	0	5.153	5.564	0	0.44	0.12	5.64	4.886	0.119	0	0	1.479	0	0.08	0.28	33.1158
4.482	0	0.481	0.88	4.162	0	0.24	3.161	0.36	1.6	0.039	0	2.359	1	2.159	5.959	0	0.278	1.201	6.564	2.477	0.12	0	0.12	2.038	0	0	0	33.1325
5.716	0	1.999	1.398	2.799	0.042	0.12	0.479	2.839	0.52	0.2	0.479	1.839	7.401	0.598	4.484	0	0.64	0.038	6.003	8.323	0.16	0	1.119	2.36	0	0	0.04	33.1492
0.959	0	3.16	2.517	1.362	4.401	0.24	0.881	3.719	0.36	0.48	1.559	3.08	5.196	0.799	3.76	0.161	0.638	0	0	8.757	0.16	0	1.56	2.48	0	0.24	0.2	33.1658
2.039	0	0.801	1.681	4.717	3.958	4.24	2.201	0.241	2.557	3.239	0.32	2.8	4.795	2.883	6.115	0.241	0.84	0.881	0	3.477	1.8	0.16	3.039	0.68	0	0	2.16	33.1825
1.758	0	2.721	0.962	3.517	5.237	2.998	6.559	1.517	1.277	0.318	2.439	2.878	1.717	3.002	6.162	0.52	2.635	0.04	0	6.68	0.16	0	0.08	0.401	0	0	0.562	33.1992
3.276	0	1.72	2.559	2.717	0	0	2.795	0.2	2.28	0	3.282	4.118	0	0.08	5.201	0.921	0.72	0.2	1.358	6.676	0.882	1.158	0.319	0	0	0.121	2.601	33.2158
2.561	0	2.563	2.08	5.839	0	3.041	2.197	0	0.238	0.16	3.038	1.158	0.04	0	5.044	0.08	1.278	0.279	0	7.349	1.719	4.041	0.08	0.4	0.04	0.36	1.159	33.2325
4.078	0.04	4.399	0.682	3	1.481	1.637	0.919	0.559	0.24	0.28	2.121	1.003	0	0	5.041	0.32	1.718	0	0	1.638	1.479	0.439	0.797	0.04	2.962	1.518	4.346	33.2492
3.678	0	2.8	0.839	5.963	2.915	1.597	4.719	2.478	0	0.04	0.524	0.317	3.645	1.601	3.48	3.364	0.563	0	0.039	2.08	0	0.2	0.561	1.999	3.082	0.278	0.44	33.2658
3.995	0	0.12	0.2	3.36	0	1.284	1.839	0.12	0.119	0.839	0.481	3.48	0.081	1.72	0.52	1.8	0.32	0	2.358	5.641	1.759	0	0.12	0.561	3.201	0	1.798	33.2825
4.519	0	1.359	2.2	6.317	0	0.279	3.079	0.08	0.08	0	1.076	2.677	0.08	2.601	0.358	1.04	1.04	0.321	6.596	3.393	1.081	0	0	0.039	2.04	0.237	0.159	33.2992
5.394	0.04	1.798	1.56	4.802	0	0	2.878	0.08	0	0	5.117	0.399	5.915	0.879	0.08	0.32	0.678	1.156	1.521	3.679	0	0	0	0.56	0.561	1.118	0.36	33.3158
2.558	0	2.999	1.118	7.123	0	0.12	2.88	7.4	0	0.24	0.719	2.163	2.323	0.04	0	0.441	0.36	3.443	0.08	0	0.32	1.44	0.239	2.283	2.439	1.078	0	33.3325
2.117	0	0.358	0.999	4.478	0	0	3.762	5.32	0	0	0.361	0.841	0.12	0.078	3.999	0.04	0.119	2.477	0	0	0.078	0.32	0	3.64	2.36	0.519	0.32	33.3492
2.238	0	0.16	0.321	4.683	0.799	0	2.92	0.402	0.599	0.481	0	3.277	0	0	3.123	0.04	0.08	1.762	0.119	0.681	0.915	5.517	0	3.241	1.36	0.16	0.48	33.3658
3.399	0	0.92	0.599	4.321	6.158	0	2.556	0	0.4	1.441	0.281	1.638	0.122	0.04	4.038	0	0.521	2.638	0	0.44	2.241	0	0	2.84	1.319	0.239	0.24	33.3825
2.84	0	1.92	0.962	6.32	0	0.04	2.524	2.16	0.2	2.121	0.32	0.04	0.039	0.159	5.838	0	0	1.082	0.08	3.641	1.801	2.76	0	4.48	1.841	0.08	0.16	33.3992
1.881	0.08	0.87	0.761	4.64	0.08	0	2.8	6.002	2.122	0.36	0	3.88	1.199	2.802	6.317	0	1.482	1.401	0	4.279	1.121	1.361	0.719	0.24	0.841	0	1.963	33.4158
1.996	0.04	1.161	3.12	0.758	0	0.04	5.082	1.96	0.96	0	0.078	0.4	0.081	3.086	3.361	4.319	1.12	2.038	0	0	1.282	0.04	1.24	1.681	3.199	0	0.48	33.4325
1	2.599	0.802	1.397	6.518	0	0.04	3.082	0	0.76	0.12	0.161	0.599	0.201	0.322	5.511	0.6	0.922	3.36	0.24	1.561	1.562	0.04	0.08	0.8	3.722	1.919	0.521	33.4492
0.84	2.481	1.44	0.48	7.318	0	0.2	4.093	2.162	0.081	0.08	0.04	0.158	1.041	3.963	0	0	0.439	1.761	4.618	2.159	1.242	0	0	3.64	2.041	0.161	0.8	33.4658
2.92	0.16	0	0.641	6.994	0	0	2.359	2.075	2.761	0	0	0.519	0.078	0.64	2.162	0.04	0.519	1.681	4.36	0	0	0	0	1.957	0.279	0.12	1.361	33.4825
2.279	1.763	0	1.001	8.962	2.561	0.04	3.598	1.284	0	0.081	0	0.481	1.88	2.044	3.679	0	0.679	0.16	0	0.28	0.639	0	0	3.958	1.52	0	0.04	33.4992
1.759	1.28	1.599	2.44	9.804	2.279	1.916	1.523	0.68	0.12	0	2.682	0.76	0.199	2.961	5.839	1.801	0.599	0	0	0	1.198	0	0.08	2.238	1.001	0	0	33.5158
3.358	0.16	2.564	2.597	1.723	0	0.242	2.885	0.079	0.161	0	5.162	0.681	2.923	0.757	5.204	1.398	0.841	0.282	0	0.038	3.92	0	0.04	2.918	0.32	0.601	0.161	33.5325
3.319	0.12	1.961	0.28	0.76	0	0.282	3.438	0.4	0.041	0.279	0.08	0.238	0.161	2.316	5.837	2.44	0.6	2.678	0	0	2.082	0.122	0	1.001	0.96	0.04	0.44	33.5492
2.999	0.722	0.681	2.001	1.564	0	3.28	0.518	0.518	0.441	0	0.2	0	0.159	1.281	6.159	3.961	0.837	3.077	0	0.599	1.121	1.401	0	2.639	1.601	0.52	0.321	33.5658
4.517	0.241	0.439	1.961	3.038	0	0.08	0.403	0.081	0.04	0	0	0.601	0.442	3.641	8.282	0.16	0.402	0.963	0	1.677	0	3.597	0.24	3.766	2.041	0.64	0.36	33.5825
1.119	3.319	0	0.44	6.161	0	1	2.842	5.483	1.24	0.04	1.121	1.081	2.879	1.762	4.522	2.399	0.362	1.6	0.081	0.758	0.92	0.562	0.04	2.28	1.157	0.12	3.041	33.5992
2.082	3.924	0.518	0.48	9.878	0	1.603	1.518	7.601	0.24	0.04	3.597	0.961	0	0.8	4.881	2.964	0.04	3.642	0	2.601	0.28	0.08	0.12	2.239	0.48	0.04	5.243	33.6158
1.884	4.236	0.16	0.762	4.519	2.16	2.28	3.282	1.479	0.32	0	1.445	0.96	0	1.281	5.519	0.279	1.361	1.878	0.481	2.074	0.441	0.32	0.16	2.48	1.561	0.04	4.679	33.6325
2.598	0.362	0.638	2.08	0.802	4.037	1.918	1.723	2.478	0.601	0	0	1.202	0	3.034	6.439	2.681	1.8	1.361	0.16	2.119	0.802	0.08	0.119	3.802	3.165	0.601	0.281	33.6492
2.601	0	0.28	0.919	0.32	2.604	1.601	4.645	0	1.679	0.121	0	0.48	2.36	0.56	7.073	3.442	1.243	2.641	0	2.442	0.84	0.36	0	2.963	1.16	1.279	0.202	33.6658
7.083	0	0	0.956	0.561	8.042	0.879	5.758	0.08	0.64	0.08	0.24	1.199	1.242	0.679	5.561	0.644	0.081	3.043	0.04	4.598	3.157	0.08	0	1.281	0.841	0.998	0.441	33.6825
6.081	0	0.759	0.639	1.876	5.166	2.079	1.478	0	1.922	0.04	3.396	0.12	2.559	1.482	2.795	0.201	0.161	3.395	0.04	3.163	0.84	0.04	0	0.601	2.638	0.08	0.199	33.6992
5.687	3.522	0.081	2.561	1.52	2.521	0.321	1.402	5.682	1.601	0.12	6.159	0.28	4.041	0.24	5.998	0	0.997	0.08	0.08	0.241	0	0	0.079	0.64	2.12	1.559	0.52	33.7158
8.396	0.44	1.081	0.803	0.796	0	0.84	4.717	5.044	1.238	1.282	3.521	0.198	0.399	0	3.363	0.079	1.642	1.96	0	5.239	0.401	0	0.24	0.6	0.559	0.08	1.198	33.7325
6.997	0.12	0.481	0.561	0.603	0	0.96	4.242	7.047	0.281	1.319	1.756	0.641	0.201	0	6.085	0	0.803	3.158	0.08	2.642	2.083	0	0	0	0.919	0.12	2.802	33.7492
5.632	3.478	1.241	0.918	1.081	0	1.24	1.56	3.601	0	1.081	7.197	0.881	1.68	0	6.357	0.118	0	4.68	3.359	0.599	0.161	0	0	0.32	0.481	0.16	1.679	33.7658
7.399	0	0.92	0.36	3.082	0	0.839	2.082	1.4	0.158	0	5.565	0.239	0.519	0	5.682	0.159	0.998	1.322	2.76	0.04	0.241	0	0	2.84	0.76	0.477	0.92	33.7825
7.197	0.44	0.843	0.2	4.485	0	2.401	1	0	0.08	0.2	3.518	0.279	2.359	0	7.641	0.32	1.043	0.64	0	0.841	0.08	0.04	0	5.32	0.878	1.2	0.358	33.7992
4.683	0.642	0.48	0.999	2.082	0	1.08	2.158	0	0.519	0.122	5.842	0.6	4.038	0.08	7.441	0	1.522	1.28	0	2.077	0.12	0.16	0.36	2.52	0.201	2.359	0	33.8158
7.601	0	0.92	1.521	0.801	0	1.518	3.359	0.12	0.4	0.04	4.442	1.959	2.157	0	8.996	0.276	2.482	5.281	0.121	2.28	0.04	3.719	0.079	1.2	0.639	2.041	0	33.8325
8.277	0	0.481	2.721	0.32	0	1.517	5.688	4.637	0.12	0.8	1.722	0.48	3.598	0	5.875	0.399	0.44	0.558	0.04	3.677	0.478	0.921	1.524	1.602	1	4.64	0.04	33.8492
6.523	0	1.36	1.2	0.763	0	2.438	9.083	2.643	0.479	2.601	0	0.602	2.476	0.243	6.719	0.639	0.321	0.201	0.039	4.762	0.24	0.441	0.24	1.801	0.16	1.038	0	33.8658
8.242	0	0.961	1.483	1.401	0.04	1.079	3.035	1.796	0.04	0.4	0.24	0.441	5.282	3.602	4.601	0	0.919	0.68	0	5.319	0.12	2.406	0.399	3.238	0.639	1.44	0	33.8825
7.078	0	2.722	1.558	5.681	0	1.201	0.879	0.84	0	0.442	0	0.6	3.636	0.441	8.476	0.281	0.119	0.681	0.08	7.283	0.12	3.361	0.28	2.001	0.961	0.361	0.04	33.8992
8.119	0	1.28	1.641	1.838	0.6	1.563	0.202	0.04	0.4	0	0	0.682	0.161	0.08	9.166	0.64	0.679	0.042	0.04	5.719	0.322	0.32	0.04	1.32	0.84	0.04	0.079	33.9158
6.049	0	1.242	2.318	1.279	4.924	0.16	0.762	0.361	0	0	0	1.4	5.481	1.322	4.28	3.119	1.557	0	0	6.839	0.436	0.359	0	0.639	3.481	3.399	0.04	33.9325
4.2	0	3.518	0.28	6.522	2.037	0.56	3.518	0.321	0	0.08	0.04	0.48	8.117	0.4	5.194	2.8	0.519	0.08	0	7.245	0.361	0	0	0.321	0.4	0.241	0.119	33.9492
4.878	0	0	0	3.12	4.956	0.44	0.84	0.56	0.04	0	0.04	0.321	8.488	2.16	2.397	0.159	1.438	0.08	0.04	8.314	0.199	0	0	1.922	0.88	0.04	0.599	33.9658
7.518	0	0.2	3.237	0.239	0.722	0.361	0.48	0.959	0.8	0	0.039	3.522	8.558	2.158	6.003	0.28	0.563	0	2.36	7.794	0.201	0	0	2.44	1.039	0.284	0.519	33.9825
6.439	0	0	2.925	1.44	4.081	0.56	1.64	0	0.8	0.04	0	0.44	9.315	1.317	7.563	0.759	0.122	0	0.681	5.644	0.439	0	0.28	1.918	0.16	4.082	0.08	33.9992
5.679	0	0	0.4	1.599	1.121	0.04	4.04	0	1.917	0	0	0.561	8.518	2.321	8.162	0.601	1.759	0	0.399	7.443	0.16	0	0.4	0.561	0.48	0.24	0.161	34.0158
0.959	0.04	0	0.278	6.118	4.759	0.08	5.642	4.16	0.279	0.64	0	0.719	6.32	0.12	0.2	0.08	1.679	0	4.282	3.799	0.159	0	0.88	0	0.998	0.601	0.16	34.0325
4.874	0.321	0	1.599	3.922	0.679	1.201	0.76	4.081	0	0	0	3.041	1.282	0.119	0.4	0.522	0.758	0.12	3.763	0.08	0	0.08	1.281	0.439	0.68	0.562	0	34.0492
6.041	0	0	1.882	4.555	0.48	4.039	1.246	6.722	0	0.24	0	2.759	6.247	0	0	5.6	0.081	0.04	0.48	1.879	0.04	0	1.64	1	0.92	0	0.121	34.0658
5.643	0	0.08	1.12	2.958	0	2.479	0.6	6.521	0	0.12	0.04	0.28	7.079	0	0.361	1.92	0.479	0.999	4.958	5.516	0.68	0	0.481	1.36	0.6	0.962	0.68	34.0825
4.64	0	0	0.4	2	0	0.92	0.84	1.441	0	0.8	0	0.759	8.005	0.04	3.201	0	0.121	1.36	0.239	0.322	1.483	0	2.521	2.12	1.279	2.562	2.238	34.0992
3.438	0	0.68	0.361	6.64	0.16	0.559	2.924	0.16	0	0.038	0	0.441	5.725	0	0.04	0	0.041	3.119	0.08	3.277	0.36	0	1.16	1.922	0.879	0.598	0.919	34.1158
5.285	0	0	2.922	2.044	0	0.32	1.28	3.84	0.04	0.12	0	0.402	9.8	0.32	0	0	1.361	0.12	0	2.4	0.081	0	1.64	0.321	0.64	0.601	0.719	34.1325
2.519	0	0	0.637	5.719	0	0.08	3.754	4.479	0.04	0.441	2.121	0.88	8.917	0	0.28	0	0.24	0.279	0.039	1.762	2.04	0	0.32	1.2	3.081	0.36	0.322	34.1492
3.283	1.959	0	0.08	2.2	0.08	0	0.76	3.843	0	0.201	0.597	0.28	4.561	0.039	2.519	1.119	1.078	0.039	0.28	5.359	0.679	0.04	0.32	1.36	3.921	0.32	0.16	34.1658
3.638	0	0.16	0.68	4.157	0	0	1.798	6.237	0	0.24	0.398	0.602	0	0	3.003	2.637	0.8	0.081	0.323	8.041	0.281	0	1.84	1.159	1.801	0.358	0.16	34.1825
2.239	0.881	0.16	0.96	4.724	0	0	0.28	1.12	0	0.079	2.76	0.4	3.677	0	0.319	3.758	0.72	0.279	0.16	1.678	3.242	0	1.04	1.16	2.477	0.2	0.201	34.1992
1.958	3.601	0	0.878	6.436	0	0	1.199	0.04	0	0.36	0.28	0.28	3.315	0	0	0	2.12	0	1.842	2.843	1.521	1.361	1.439	2.118	0.839	0.12	0.718	34.2158
3.999	0.04	0.4	0.841	4.637	0	0.08	2.96	0.719	0	0	0	1.119	5.199	0.04	0	0	1.4	1.439	3.477	5.678	0.16	1.119	1.522	0.481	1.522	2.402	2.798	34.2325
4.719	0	5.276	0.519	4.885	0	0.32	1.638	0.08	0	0	0	0.522	2.921	0	0.122	0.04	0.04	1.359	0.321	6.748	0.152	1.199	0.521	0.681	0.881	1.157	4.649	34.2492
4.6	0	0.6	0.638	4.32	0	0.281	2.078	0.322	0	2.921	0.2	1.239	0.041	0	0.04	0	0.16	0	0.08	7.087	0	3.676	0.081	1.16	2.88	2.962	0.522	34.2658
2.396	0	0	1.039	7.038	0	0	3.397	0.361	0.08	1.359	1.8	0.32	0.8	0	0	0	0.28	0	0	0.04	2.921	0.24	0.2	1.48	4.961	0.32	0.76	34.2825
1.361	1.002	0	1.438	4.28	0	0	0.881	2.96	0	1.16	2.282	0.16	2.318	0	0.08	0	0.08	0.48	0.041	2.76	0.96	1.999	0.04	1.159	0.838	0.28	0	34.2992
3.957	0	0.08	0.799	4.524	0	0	1.639	4.117	0.04	2.117	5.96	0.24	0.041	0.04	0.68	0	0.04	0.921	0	5.24	0.241	0.441	0.241	0.52	0.32	1.602	0.281	34.3158
3.521	0	0.4	1.322	5.761	0	0.202	3.604	1.762	0.16	1.122	4.602	0.399	0	0	1.359	0.6	0.281	2.202	6.158	5.997	0.24	0.08	0.32	1.922	3.718	1.08	0	34.3325
3.041	0	0	0.361	6.514	0	0	4.4	0.199	0.6	0.281	1.001	0.52	6.355	0.44	0.4	0	0.482	1.799	4.64	4.836	0.96	2.16	0.799	1	4.8	1.32	0.04	34.3492
6.278	0	0	0.16	3.637	0	0.121	4.078	0.998	0	0.161	0	0.04	0.88	1.121	0.16	2.801	1.201	2.997	0	4.001	1.921	4.082	1.92	1.961	0.88	0.04	0	34.3658
4.202	0	0	1.441	4.002	0	0.239	2.159	1.32	0	0.842	0.08	2.677	4.879	2.401	1.401	2.323	0.08	0.12	0.281	3.919	1.878	2.439	0.92	4.323	0.642	0	0.16	34.3825
1.523	0.041	0	2.359	3.68	0	0	0.521	0.401	0	3.801	0	0.201	1.8	2.079	0.159	0.318	0.96	0.521	0	3.402	1.161	2.716	0.12	5.877	5.364	0.04	0.321	34.3992
3.922	0.24	0	1.121	0.441	0	0.081	0.68	5.163	1.12	1.478	0	0.08	0	0.079	1.16	0.72	0.278	2.278	0.12	0.08	0.759	0.719	0	1.16	2.161	0.04	0.08	34.4158
2.76	0	0.039	1.918	3.118	0	0.081	1.681	6.758	2.159	0.639	0	0.318	0	0.08	1.439	2.2	0.04	1.835	0.16	0.039	0.2	1.038	0.161	1.28	0.479	0	0.361	34.4325
1.841	0	0	2.002	1.963	0	1.12	1.201	6.403	3.438	1.079	0	2.48	0.201	0.24	1.877	2.558	0.04	0.281	0	1.201	0.2	2.077	0.119	0.08	0.598	0	0.12	34.4492
2.399	0	0	2.198	1.723	0	0.879	1.562	0.321	0.56	0.319	0	0.838	5.801	0	2.561	2.243	0.199	0	0.12	5.802	0.2	2.8	0.078	0.08	0.881	0	0	34.4658
3.843	0	0	1.121	1.878	0.12	1.796	2.122	0.08	0.681	1.602	0.08	0.718	8.2	0.04	2.64	0.68	0.039	0.319	4.758	1.48	0	0.88	0	0.281	3.201	1.521	4.961	34.4825
3.96	0	0	2.321	2.124	0	3.161	1.758	1.48	1.279	1.238	0.16	0.04	5.161	0.04	4.676	0	0.999	1.401	2.358	4.682	1.322	2.042	0	0.28	0.28	0.12	6.558	34.4992
3.357	0	0	1.322	0.6	0	3.157	0.917	4.563	0.479	1.401	0	0.921	0	0	1.998	0.041	0.04	1.318	0	4.36	1.68	0.919	1.48	0	0.04	0	4.837	34.5158
4.716	0	0.039	2.801	4.44	0.641	0.241	0.8	0.159	0.08	1.48	0	0.16	0.24	0	0.799	0	0.92	0.64	0.162	4.28	0.36	1.842	0	0	0.84	0.28	5.277	34.5325
2.522	0	0	1.12	3.4	4.042	0.039	1.44	0	0	1.761	0	1.561	0.079	0	0.68	0	0.159	2.481	3.238	4.556	0.199	0.24	0	0.719	2.084	0	5.365	34.5492
3.483	0.32	0	1.197	0.518	0.44	0.28	2.881	5.039	0.4	0.16	0	1.2	1.081	0	0.48	0.201	0.119	1.839	5.313	5.319	0	0	0	0.12	0.161	0	2.12	34.5658
3.321	0	2.32	0.998	2.641	1.882	1.238	5.638	7.6	0.2	1.798	0	0.359	4.163	0.203	1.883	0	0.522	0.08	2.041	7.838	0.319	0	0.2	0.04	1.68	0	3.243	34.5825
2.561	0	1.279	1.48	2.282	4.682	0.799	0.52	4.796	0	0.16	1.48	0.238	8.518	0	1	0.918	0.199	0.4	0	6.882	1.881	0	0	0.118	0	0.08	3.6	34.5992
4.4	0	0.641	1.398	6.719	4.961	1.841	0.159	4.563	0.12	0.201	2.837	0.2	9.277	0.04	0.44	0.399	2.924	0.8	0	3.68	2.803	0	0	0	0.12	0	4.636	34.6158
1.959	0	3.037	2.044	8.244	0.322	1.717	0	0.279	0	0	3.681	1.281	1.16	0	1.198	1.08	0.241	2.52	0	1.042	0.16	0	0	0	0	0	4.082	34.6325
3.32	0	1	1.478	6.961	3.637	0.76	0.358	0.12	0.08	0	2.843	0.28	6.118	0.399	3.52	1.442	1.279	1.158	0	1.397	0.08	0	0.08	0.079	3.517	0	2.321	34.6492
1.917	0	0.12	1.32	4.043	0.16	1.761	3.12	0.8	1.399	0.16	1	0.52	4.36	0.119	1.081	1.197	0.32	1.161	0	0.601	0	0	1.243	1.24	2.122	0.12	4.917	34.6658
2.36	0.68	0.278	1.681	1.878	0.041	2	1.56	0	2.042	0.2	0.361	0.481	6.761	0.081	0	0	0.2	1.04	3.119	3.679	0.399	0.12	2.436	0.241	1.678	0.04	0.121	34.6825
3.441	3.123	0.44	1.519	5.163	0.04	0.081	2.438	4.882	1.879	0.2	0.04	0.839	8.679	0.04	0.12	0.039	0.282	0.718	4.716	6.439	0.321	0.039	1.282	0.08	0.482	1.44	0.361	34.6992
1.676	0	1.398	0.84	1.4	0	0.92	3.762	5.442	0	0	0	0.16	10.201	0.442	0.04	0.361	1.32	1.52	0	1.88	0.52	0	2.479	0.52	0.2	0.12	8.521	34.7158
2.162	0	0.64	0.758	2.16	0	0.642	3.756	5.2	0	0.199	0	0.48	9.643	1.039	0.48	0.28	1.68	1.361	0.08	4.001	0.561	0	0.562	0	3.881	0.12	6.8	34.7325
3.962	0	0.562	2.359	4.276	0	0.279	2.598	0.56	0	0.443	0.04	0.319	8.638	0.28	4.285	0	0.92	1.04	0.44	1.399	0.48	0	1.599	0.2	1.079	0.16	4.237	34.7492
4.681	0.48	1.641	2.042	1.08	0	2.64	3.922	0.04	1.839	0.24	0.08	1.922	4.644	0.439	3.198	0.12	0.278	1.518	6.678	0.28	0.12	0	0.12	0.519	2.238	0	2.838	34.7658
1.798	0.52	1.922	2.081	2.917	0	0.68	1.319	0	2.76	0.08	0.2	0.4	1.238	0	4.002	0	0	2.359	7.76	0.68	0.04	0.04	1.757	0	4.642	0	3.681	34.7825
1.041	1.081	1.04	2.64	3.319	0	2.32	0.12	0.041	0.28	0	4.357	0.481	7.241	0.119	2.122	0	0.96	1.803	0	3.763	0.04	2.201	1	0.599	5.516	0.12	5.599	34.7992
0.68	0.64	1.438	1.319	1.841	0	1.038	0.16	3.761	0.361	0	2.04	0.48	8.52	0	0.319	0.24	0.32	0.442	0	6.323	1	1.679	1.599	0.04	0.88	1.397	5.238	34.8158
1.962	0.44	1.921	1.441	7.121	0.161	0.319	2.479	2.521	1.118	0.04	0.081	0.439	9.837	0.681	0.16	0.041	0.28	0.841	0	1.762	0.24	0.24	0.479	0	0.4	1.198	6.607	34.8325
2.319	1.041	0.241	2.355	5.28	0.04	0.52	1.481	0.32	0.16	0	0	0.68	3.757	0	0	0	0.28	0.32	0.399	7.477	0.199	0.16	0.04	0.12	0.6	0.08	4.241	34.8492
1.559	3.639	1.561	1.681	6.998	0.04	0.36	1.878	0.681	0.08	0	0.04	0.6	8.52	0.64	0.281	0	0.08	0.359	8.517	0.12	1.961	0	0.44	0	0.119	0	1	34.8658
1.36	1.6	0.559	0.48	7.598	0.08	0.12	5.602	5.042	0.039	0	0.32	0.759	3.083	0	0	0	0.681	0	1.4	0.479	0.76	0.321	0.6	0	2.12	0.241	6.521	34.8825
1.842	1.72	0.079	1.162	4.078	0	1.4	1	2.519	0.08	0.239	0	0.76	3.6	0	0	0.2	0.4	0	0.12	0.561	0.24	0.8	0.24	0.04	1.28	0.082	3.165	34.8992
2.599	4.48	0	1.002	6.839	0.601	1.759	0.839	2.122	0.12	0.081	0	1.041	7.523	0.24	3.721	0	0	0	0	0	0.881	1.919	0.48	0.041	0.08	0	1.399	34.9158
2.042	4.044	0.52	2.4	0.639	1.999	0.519	2.52	5.684	0	0.28	0	2.921	5.919	0	3.361	0.04	0.16	0	0	1.4	3.598	1.841	0	0	1.72	0.401	7.678	34.9325
2.48	0.4	0	0.44	0.281	3.242	1.478	2.238	2.84	0.039	0.16	0	4	9.759	0.44	3.001	0	0.32	0	0	4.523	1.121	3.16	0.04	0.201	2.922	0.039	4.358	34.9492
0.961	0	0	2.758	1.401	2.641	0.481	1.477	0	0	0	0.08	0.56	1.801	0.16	3.24	0.04	0.32	0	0	2.08	0.04	0.68	0.839	0	1.559	0.161	2.281	34.9658
1.72	0	0	1.079	7.24	0.04	1.4	1.755	1.56	0	0	0	0.2	7.361	0.24	3.519	0	1.481	0.92	2.4	1.48	0.202	0.279	1.32	0	0.4	0.04	2.72	34.9825
2.398	0	0.2	0.521	8.327	1	2.878	1.88	1.643	0	0.08	0	3.082	6.162	1.36	2.718	0.04	2.2	0.16	5.279	2.522	0.12	0.04	0.72	0.36	0.358	0.201	0.88	34.9992
1.72	0	0	0.64	4.481	2.281	2.8	0	0.56	0.08	0	0	0.441	6.601	3.082	1.28	1.601	0.4	0.68	0.08	0	0.52	0	1.561	1.4	4.036	0.52	4.163	35.0158
3.08	0	0	1.84	0	2.682	1.401	0.639	3.278	0.04	0	0.48	0.84	8.88	1.642	0.719	3	0.959	2.241	0	0	0.76	0	0.36	0.04	0.722	0.28	4.043	35.0325
1.44	0	0	1.598	0.16	1.478	0	2.84	1.761	0	1.759	0	0.4	2.959	3.161	2.479	0.918	0.679	0	0	0	0	0	0.08	1.28	0.44	0.24	1	35.0492
2.683	0	0	1.441	0.32	1	0.04	3.838	0	0	0.358	1.8	0.32	4.637	2.243	1.521	0.08	1.239	3.402	0	0.4	0.12	0.08	0.039	0.241	2	0.04	0.04	35.0658
1.561	0	0	0.162	6.96	0	0.2	0.28	2.122	0.039	0.04	5.795	0.92	0.08	1.522	4.158	0.401	0.279	0.16	2.242	1.321	0.121	0	0.441	0.198	0	0.162	0.08	35.0825
1.44	0	0	0.361	7.598	0	0.2	1.875	0.201	0	0	6.803	0.32	0	0.959	1.239	0.2	0.04	0.359	4.081	4.76	2.681	0	1.519	0	0.959	0	0	35.0992
1.121	0.32	0	0.721	5.961	0	0.36	1.039	0.362	0	0	5.358	0.999	0.2	1.437	3.849	0.32	1.121	3.129	0	6.681	0.16	0.04	1	0	0.6	0.36	0.122	35.1158
1.602	0	0	0.761	0.08	3.201	0	1.238	0	0	0.04	7.041	2.16	0	1.241	3.194	0	1.56	6.285	0.36	5.562	0	0	0.639	0.04	0.199	0	0	35.1325
2.519	0	3.159	0.64	4.04	2.16	0.2	2.759	2.157	0.799	0.24	5.121	0.84	2.761	2.799	3.119	0	0.88	6.641	0	1.6	0	0	0.599	0.16	0.28	0	0.121	35.1492
0.48	0	0.681	0.24	5.118	1.44	1.238	4.046	0.639	0.919	0.12	2.723	0.56	4.119	2.041	2.159	0	0	7.599	0	4.12	0.08	0	0.679	0.6	0.441	0.12	0	35.1658
3.041	0	0.481	1.037	2.48	1.918	0.04	1.2	0.36	0.598	0.36	5.644	2.518	3.198	2.681	4.683	0.2	0.2	6.798	0	2.803	0.119	0	0.482	0	1.08	0.32	0.08	35.1825
2.758	0	0.597	0.24	0	1.684	0.042	1.318	0	0.64	0.678	3.202	0.44	7.439	0.921	1.161	0	1.204	4.321	0	3.2	0.2	0	0.519	0.482	0.321	0.92	0.04	35.1992
1.441	0	1.16	1.598	0.4	1	0.119	1.28	0.24	0.32	0.2	2.72	0.399	7.72	1.282	2.12	0.16	0.36	5.959	0.12	1.839	0.04	0.04	1.202	4.518	0.56	1.437	0	35.2158
1.721	0	0.561	0.121	0	0	0.081	4.002	0	0.04	0	0	1.523	7.003	0.721	1.319	0.04	0.08	5.8	1.52	1.601	0.039	0.24	0.24	0.28	0.24	0.521	0	35.2325
3.398	0	0.318	0.76	0.039	0.04	0.16	0.919	0.321	0	0	0	1.603	0.802	0.24	2.484	1.119	0.199	1.56	0	4.802	0.479	0.08	0	0.76	2.642	0.52	0	35.2492
1.48	0	0.12	0.759	2.6	0	0	4.159	5.243	0.4	0	0	1.439	0.401	0.52	1.719	1.6	0.28	0.359	0	6.796	0.158	2.244	0.56	2.162	5.164	0.16	0	35.2658
2.478	0.28	0	1.159	3.761	0	0	1.521	4.036	0	0.04	0	0.161	1.121	0	1.717	3.2	0.16	1.92	1.039	6.442	0.04	3.117	0.56	4.6	2.481	1.558	0.04	35.2825
2.68	0	0.28	0.759	3	0	0	1.12	0.079	0	0	0	3.401	7.56	0.16	1.679	1.2	0.48	8.278	5.922	1.28	0.119	0	0.197	2.64	1.238	0.799	0	35.2992
0.637	0	0.16	0.72	1.398	0	0	1.84	0	0	0.081	2.24	0.719	3.639	0.159	4.442	0.8	0	2.438	0	0.079	0.241	0	0	0.641	0.4	0	2.238	35.3158
1.198	0	0.719	0.96	1.363	0.44	0.4	3.161	0	0.04	0.12	3.4	3.52	4.193	0.041	4.403	1.04	0.4	2.437	0	0.04	0	0	0	0.999	0	0	0.04	35.3325
1.476	0	0.76	1.32	2.717	0.4	0.08	1.678	0.04	0.799	0	2.118	3.199	2.559	0	0.959	0.318	0.559	7.306	0.04	0	0.04	0	0.04	0.16	0	0.921	0.363	35.3492
1.359	0.441	0.958	1.601	2.318	0.039	1.04	0.922	0.201	0.801	0	0	0.28	6.202	0.481	2.116	1.441	0.479	4.596	0	0.08	0.24	0.119	0.08	0.681	2.001	0.801	0.401	35.3658
1.358	0	0.558	0.919	3.039	0	1.321	2.001	0	1.162	0.642	0	0.882	2.269	2.763	0.959	0.12	0.6	0.442	0	0.36	0.08	0.841	0.159	0.479	1.038	1.042	2.6	35.3825
1.878	0	0.319	0.719	3.043	0.04	0.041	3.638	0.84	0	2.242	0	0.24	0.16	2.037	4.084	0.718	0.08	5.721	0	0	0.48	2.921	0	0.2	1.04	0.637	1.119	35.3992
3.202	0	0.599	0.521	3.078	0	0.08	1.161	0.319	0.12	1.52	0.079	0.48	5.717	1.641	3.722	1.399	0.362	3.239	2.641	0	0.92	0.72	0	0.477	6.609	0.64	0.12	35.4158
3.321	0.519	1.481	1.48	2.722	0.042	0.08	2.879	0.04	0.48	0.84	0.08	0.6	3.801	1.88	2.835	1	0	5.399	3.638	0.36	0.722	1.2	0	0.48	0	0.401	0.08	35.4325
3.559	0	0.402	0.241	0.119	0	0.32	3.279	0	0.4	0.12	0	1.32	4.243	1.961	2.604	1.121	0.56	3.561	1	5.478	0.157	0.799	0.642	0.682	2.118	0.358	0.119	35.4492
2.561	0	0.759	1	0.04	0.04	0.08	2.077	3.08	0	0.64	0	0.402	4.043	0.08	3.239	0.08	0.04	0.198	6.721	6.082	0	1	1.321	0.919	0.958	0.32	0	35.4658
3.161	0	0.239	1.278	0	0	0.118	2.762	6.8	0	0.441	0.12	3.118	0.48	1.118	1.478	1.519	0.76	4.482	2.48	1.878	0.08	1.08	2.8	0.08	0.959	0.161	0.08	35.4825
1.681	0	0.16	1.921	0.4	0	0.638	3	0	0.638	0.441	0	0.441	0.44	0.882	1.798	2.158	0.56	0	4.158	0	0.078	0.159	0.16	0.24	1.76	0.48	0	35.4992
2.2	0.04	0.799	2.958	2.718	0	0.16	1.483	0.04	1.277	0	0	0.28	1.081	0.2	2.804	0.32	0.44	2.841	3.879	2.402	0.2	2.914	0.12	0	1.077	0.558	0.12	35.5158
2.042	0	0.64	1.317	3.081	0	0	2.917	0.321	2.479	0	0	0.52	3.163	0.884	2.001	0	0.322	4.041	0.041	0.399	0.12	0.281	0.32	0.039	0.41	0.559	4.882	35.5325
0.962	0	0.8	1.561	4.803	2.801	0.041	2.799	0.44	1	0.36	0	0.359	3.202	1.521	3.856	0	0.2	3.918	0	0.721	1.96	5.359	0.918	0	1.841	0.521	5.121	35.5492
2.081	0	0.48	0.52	8.289	1.719	3.799	0.2	2.116	0	0.162	0.08	0.159	2.839	0.36	1.76	0.16	0.123	2.081	0	0	0.361	1.56	0.16	0	1.515	1.883	1.439	35.5658
2.72	0	0.561	0.999	3.963	0.558	0.6	0.24	0.4	0	0.12	5.28	0	4.482	0.08	2.682	0.32	0.04	0	0	2.162	0.08	0.799	0	0.04	0.8	0.04	3.44	35.5825
3.278	0	0.6	2.241	1.639	0.04	2.077	2.92	0.04	0.08	0.719	4.64	0.631	5.399	1.679	2.314	0.16	0.079	0.32	0.12	4.802	0.28	1.399	0	1.159	1.642	0	1.6	35.5992
2.598	0	1.438	1.801	6.12	1.68	0.84	1.358	0.879	0.32	0.481	0.801	0.44	5.28	0.88	0.32	0.04	0.361	0.28	0.08	5.64	1.201	0.68	0	0.519	3.043	0.52	4.078	35.6158
1.801	0	0.601	0.64	0.84	0	0.601	0.12	5.04	0.16	1.238	0.16	0.239	8.44	0.877	1	0.321	0.52	4.04	0.04	4.319	0.362	1.08	0.08	0	2.482	0.28	3.879	35.6325
3.881	0	0.64	0.56	0.642	0	0.16	0.121	0.959	0	1.439	0.04	0.12	1.839	0	3.238	0.12	0.24	1.84	4.918	4.078	0.319	1.68	0.802	0.598	1.597	0.96	7.801	35.6492
1.001	0	1.32	0.678	0.598	0	0.321	1.202	0.159	0	0.32	0	0	0	0.04	3.518	0.04	0.56	5.356	0.48	5.962	0.079	0.881	0	0.28	0.08	0.919	5.6	35.6658
0.639	0	0.562	0.44	0.922	3.319	0.04	0.56	0	0.041	0.12	0	0.12	0.2	0	0.28	0	0.04	0.2	0	1.197	0.479	1.281	1.639	0.318	0.28	0.321	3.484	35.6825
1.039	0	0.36	0.64	2.44	1.961	0.2	2.239	0	0.28	0.281	0	2.999	0	0.12	0.239	0	0.4	0.042	0.96	0	0.44	0.121	0.36	0.319	0.16	0.8	1.077	35.6992
1.358	0	0.2	1.72	2.041	0	0	2.238	0.16	0	0.04	0	0.321	7.002	0.12	2.161	0.161	0.2	0	0.04	2.48	0.44	2.281	0	0.08	0	0.52	0.281	35.7158
0.64	0	0.24	2.638	0.122	0	0	2.598	7.723	0	0.321	0	0.04	1.157	0.04	0.96	0.44	0.04	0	0	1.481	0.12	0.28	0	0	0	0.48	0.04	35.7325
1.919	0	0.28	1	0.318	0	0	2.28	2.959	1.28	0.558	0	0.839	3.118	0	0.279	0	0.2	4.923	0	3.358	0.56	0.199	0.041	0	0	0.159	0.12	35.7492
3.597	0	0.28	0	2.199	0	0	2.8	0	0.48	0.28	0	1	2.039	0	0.4	0	0.44	1.001	0.08	4.001	1.561	0	0	0.281	0	0.159	0	35.7658
2.001	0	0	0.361	0.399	0	0	2.68	0	0.72	0.88	0	0.28	1.401	0.722	1.8	0	0.441	0.04	4.999	2.443	0	0	0.159	0.084	0	0.321	0	35.7825
1.882	0.441	0.16	0.48	1.201	0.16	0.119	1.839	0	0.881	0	0	0.32	0	2.518	0.242	1.24	0.721	0	5.886	1.801	0	0	0.119	0	0	0.12	0.279	35.7992
1.042	0.799	0.438	0.48	2.4	3.919	0.16	1.602	0.238	0.24	0	0	0.36	0.082	0.64	2.521	4.603	0.318	0	2.322	3.598	0.123	0.124	0.12	0.88	1.56	0.04	3.08	35.8158
2.68	0	0.401	0.639	1.683	1.879	0	0.88	0.281	2.48	0.28	0	0.081	3.16	0	2.722	2.119	0	0	0.122	3.16	0	0.08	0.04	0.56	0.04	0	1.079	35.8325
3.081	0	0.68	0.28	0.201	5.957	0.16	1.04	1.199	1.796	0.119	0	1.881	4.401	0	1.999	0.44	0.999	0.04	0	2.076	0.241	1.401	0	0.92	0.519	0.04	6.239	35.8492
3.04	0	1.88	0.759	1.201	6.283	0	1.44	1.121	0.279	0.763	0	1.039	0.88	1.639	3.68	0.08	0.119	0	0	4.752	0.12	0.639	0.481	1.166	0.32	0.08	5.522	35.8658
2.92	1.722	1.437	0.28	0.64	4.478	0.039	1.239	5.039	1.361	0.08	0	0.644	4.72	0.282	3.243	0	1.318	0.04	0	5.44	0.44	2.038	0	0.04	0.04	0.08	3.916	35.8825
4.65	1.835	0.28	0.121	1.482	5.957	2.4	3.842	3.957	0.278	0.4	0	1.478	2.927	1.199	3.959	0.12	1.198	0	0.04	0.28	1.524	0.28	0	0.241	0	0.081	1.001	35.8992
3.522	1.563	0.522	0.119	0.16	3.999	2.053	2.994	0	0.599	2.28	0	0.761	0.563	2.158	1.48	0.08	0.159	0	0.678	0.601	0.119	2.764	0	0	0	0.12	3.361	35.9158
2.365	0.72	0.842	1.718	2	1.762	1.759	0.24	0	0.16	2.04	0.04	0.518	0.161	2.24	1.438	1.197	0.72	0	5.437	4.043	0.399	1	0.038	0.2	0	0.28	4.679	35.9325
2.199	0	0	2.119	0.717	0.079	1.639	0.16	0.879	0.44	0.24	4.398	0.68	1.363	3.519	3.273	1.04	0.598	0	3.36	6.641	0.2	0.482	0.04	0	0	0.602	0.239	35.9492
0.718	0	0	0.92	0.961	4.439	0.36	0.599	1.799	0.121	0.519	6.965	1.282	4.038	2.598	4.643	2.879	0.28	0	0.042	4.437	0.083	0.081	0	0.201	0	0.318	0.12	35.9658
1.039	0	0.04	0.317	2.08	6.357	0	0.44	0.76	0.362	0.16	0.76	2.001	1.08	2.157	2.521	0.48	0.28	0	0	4.56	0.52	0.12	0	0.362	0	0.279	0	35.9825
1.998	0	0	0.2	0.241	0.48	0.16	2.399	0.838	0	0	0	0.799	2.721	1.041	2.877	3.962	0.08	0	0	4.442	0.16	0	0.12	0.12	0.12	0.72	0.04	35.9992
3.04	0	0.319	2.721	2.599	0.68	1.2	1.041	4.317	1.241	0	0.04	0.639	0.761	3.198	2.44	0.241	0.079	0	0	5.322	0.4	0	0.158	0	1.441	0.56	0	36.0158
1.881	0	0.32	2.079	1.641	0	0	0	4.321	0	0	0	0.88	2.201	2.481	4.399	5.687	0.081	0	0.04	3.798	1.08	0.08	0.2	0	0	0.397	3.359	36.0325
1.438	0	0.12	1.598	1.398	0.041	3.28	2.162	4.121	0.681	0.08	0	2.398	1.44	2.24	3.201	2.758	0.04	0	0	4.599	0.119	0	0.04	0	0.041	0.28	3.521	36.0492
2.604	0	0	0.32	2.115	0.08	1.12	1.44	4.918	1.283	0	0	0.519	4.239	0.44	4.478	0.395	0	0	0	7.92	1.04	0	0.44	0	0	0.841	0.725	36.0658
3.437	0	0.441	0.681	2.641	0.12	0.361	2.398	0.839	1.679	0.162	0.04	0.679	1.281	0.081	3.16	0.402	0.321	3.718	0	3.879	1	2.759	0.082	0	0	0.12	0	36.0825
3.004	0	1.278	2.797	0.16	0.121	0.121	3.118	0	1.321	0.038	0	0.48	1.157	0.239	2.88	0	0	2.958	0.322	2.362	0	0.956	0	1.04	0	1.958	2.796	36.0992
1.839	0	2.84	0.16	0.48	3.642	0	1.401	0.04	0	0	0	0.48	0.72	0	3.4	0	0	3.28	0	4.561	0	1.961	0	2.678	0	0.281	3.319	36.1158
2.364	0	1.438	0.159	2.799	3.119	0	1.479	2.881	0.643	0	0	0.72	1.759	0	3.916	0.041	0.64	3.921	0	5.523	0.16	0	0.641	1.798	0	0	4.319	36.1325
1.76	0.04	3.002	1.158	6.439	2.48	0.12	3.043	2.162	0	0	0	0.482	2.441	0.08	3.517	0.159	1.681	2.441	0.039	1.08	1.44	0	0.16	3.08	0.479	0.08	0	36.1492
1.44	0	0.439	1.52	7.641	3.155	0.04	2.477	2.476	0.08	0	0.08	0.479	5.159	0.517	1.16	0.12	0.36	1.761	0	0.52	0	0	1.079	1.317	0.04	0.32	4.96	36.1658
2.08	0	0.76	0.041	5.602	0.122	0	3.677	1.563	0.161	0.401	0	0.52	4.078	0.841	3.48	0	1.562	2.722	0	0.32	0	0	0.441	0.722	0	0.081	7.36	36.1825
4.123	0.76	0	1.842	2.482	4.276	0.04	2.439	4.681	0	0	0	0.48	2.198	0	2.482	0.08	0.762	1.999	0.04	0.28	0.04	0	0.281	0.442	0.04	0.12	5.402	36.1992
1	0	0	1.12	0.36	2.32	0.042	1.641	0.08	0.477	0	1	0.321	0.278	2.317	3.118	0.282	0.158	1.083	0	3.566	1.642	2.397	0.881	0.24	0	0.08	3.442	36.2158
2.719	0	0	0.4	1.4	0	1.398	2.081	0.08	0.04	0	5.358	0.761	0	1.36	2.521	0	0.121	1.24	0	4.236	1.844	1.761	0.679	0.48	0.04	0.12	1.958	36.2325
2.321	0	0.08	2.081	6.963	0	1.802	2.798	0.479	0	0.24	0.24	0.44	0.04	1.922	3.241	0.038	0	0.238	0	5.719	1.321	3.96	0.12	0.799	0	0.519	7.56	36.2492
2.52	0	0	0.48	8.527	0	1.961	1.48	0.401	0.08	0.12	0.08	0.599	1.921	0.721	0.359	0.079	0.92	0.038	0	2.441	0.439	0.799	0	0.12	0.16	0.28	9.522	36.2658
3.679	3.201	0	0.599	9.283	0	0.2	1.401	0.04	0.08	0	1.92	0.561	2.759	1.558	1.523	1.2	0.52	0	0	3.956	0	0.08	0	0.401	0	0.04	6.441	36.2825
1.121	0.84	0	0.323	7.078	0	0.12	0.758	0	0	0	2.12	0.48	3.354	2.317	3.959	0.759	0.8	0	0.12	4.635	0	0	0	0.638	0	0.082	4.882	36.2992
3.078	1.801	0	0.28	0.52	0.16	0	0.441	0	0	0.999	5.119	0.921	0.318	1.598	1.238	0.081	1.001	0	0	5.56	0	0	0	1.442	0	0.441	2.919	36.3158
2.963	0.799	0.12	1.158	0.24	0	0.121	0.557	0.44	0	0	3.837	0.321	1.481	2.118	3.438	0	1.199	0.2	0	0.841	1.88	0	0	0.238	0	0.599	0	36.3325
5.398	0	0	1.078	0.241	0.04	0.12	2.324	0.519	0	0.442	3.882	1.481	1.205	1.924	3	0	0	0	0.202	5.355	0.079	0	0	0	0	0.2	0	36.3492
3.358	0.559	0	0.24	0	0	0.318	2.763	0.68	0	0	2.917	0.16	0.759	1.88	1.561	0	1.041	0.88	0.081	4.638	0.319	0	0.04	0.16	3.2	1.68	0.28	36.3658
4.365	0	0.2	0.4	2.962	0.08	1.201	1.72	3.602	0.159	0	0.559	0.12	0.882	0	0.281	0	0.56	1.444	0	7.477	0.04	0	0	0.481	0.521	0.199	0.56	36.3825
3.797	0	0	1.56	9.005	0	2.962	0.522	1.359	0.04	1.84	0	1.4	0.359	0.639	4.004	1.159	0.64	2.038	0	5.839	0.24	0.08	0.08	0.122	0	0.921	0	36.3992
5.923	0.08	0	1.041	3.079	0	1.599	2.397	2.559	0	1.762	2.039	0.6	1.039	1.439	0.839	0.28	0.44	2.921	0.32	0	0.24	0	0.16	0.04	0	2.118	0.36	36.4158
0.32	0.319	2.12	1.042	0.12	0	3.238	2.398	4.598	0	1.239	3.519	0.641	2.079	2.121	1.8	0	0.401	0	0	0.2	0.04	0	0.08	0.44	0	0.4	0.24	36.4325
4.56	0	1.119	0.683	0	0	2.359	1.201	3.075	0	1.2	3.076	0.48	3.12	1.278	0.6	0	0.279	0.08	0	1.801	0	0.12	0	0.399	0	0.479	3.6	36.4492
5.81	0	1.639	0.16	0.04	0.643	2.837	0.838	0.04	0	1.919	0.441	2.6	0.6	1.561	0.52	0	0.48	0	0.2	4.08	0.078	0.16	0	0.2	0	0.079	2.319	36.4658
3.759	0	0.28	0.04	4.561	3.395	0.24	1.602	0.841	0	1.837	0.04	0.68	4.402	0.597	2.718	0	0	0	0.121	5.836	0.04	0.12	0	0.241	0.48	0.158	0.12	36.4825
4.358	0	1	0.201	4.479	2.399	0.759	4.439	7.078	0.278	2.68	0	0.916	1.558	0.121	2.639	0	0.841	0	0	5.84	0.16	3.398	0	0.479	0	0.279	0	36.4992
1.881	0	1	0.561	7.159	0.039	0.319	1.56	0.158	2.559	0.799	0	0.642	2.918	0.04	1.919	0	0.68	0.12	0.04	3.483	2.563	0.999	0	1.477	0	0.36	0	36.5158
1.317	0	0.837	0.2	2.322	0	0.801	4.12	0	1.92	0	0.04	0.36	1.08	0.681	2.839	0.761	1.04	2.601	0	3.485	1.041	0	0.04	1.921	0	0.317	0	36.5325
1.403	0	1.001	2.043	1.001	0.079	0.439	3.356	0	1.962	0.279	0.16	0.359	0.68	1.918	0.842	2.162	0.24	1.6	0.039	2.165	0	0	0	3.763	0.08	1.802	0	36.5492
3.682	0	2.202	1.161	0	0	0	3.924	0	1.399	0.96	0.04	0.399	0.838	0.281	2.642	0	0	0.4	0	1.481	0.159	1.241	0	3.801	0.398	0.321	0.04	36.5658
2.482	0	1.119	0.401	0	0	0.799	3.599	0	2.038	0	0.081	0.6	1.962	0.16	2.521	3.682	0	0	0	3.355	0.201	0.16	0	3.283	0.519	0.28	0	36.5825
3.963	0	0	0.999	0	0.04	0.16	3.277	0	0.28	0.639	0	1.32	3.56	0	0.482	0.561	0.56	0	0.04	6.243	0.12	0.04	0.761	2.437	0.679	0.16	0	36.5992
0.999	0	0	0.2	1.361	0	0.04	2.797	1.56	1.202	0.04	0.04	0.68	0.082	0.08	2.562	1.162	0.48	0.44	0.521	1.64	0.161	1.001	0.119	5.446	2.475	1.121	0.04	36.6158
1	0	0	1.36	2.398	0	0.48	1.401	0.08	2.961	0.76	0.4	0.359	2.28	0.04	0.681	0.239	0	0.561	0.279	3.679	0.199	2.518	0.682	2.441	0	0.36	0	36.6325
2.879	0.12	0.121	1.279	4.403	0	0.08	3.522	0.36	2.042	0.92	0	1.082	1.722	0	2.959	0.12	0.162	0	0	2.52	0.24	1.237	0	0.479	1.68	1.119	0	36.6492
0.478	0	0	0.28	0.319	0	0	0.159	4.324	0.041	0	0	0.28	3.561	0	2.726	0	0.04	0	0.079	1.04	0.638	0	0	0	0.4	1.603	0.08	36.6658
0.599	0	0.199	0.04	0	0	0.48	4.321	5.642	0.32	1.162	0.04	0.32	3.121	0	2.361	0.04	1.359	0	0.358	1.8	0.039	0	0.639	0.48	0.359	0.76	0	36.6825
1.041	0	2.16	0.04	0.4	0.08	0	2.761	2.519	0	0.72	0.04	0.24	1.16	0.038	2.241	0.12	0.119	0	0.161	0.239	0.639	0	0	0.401	0.4	0.443	0	36.6992
0.921	0	0	0.561	0	0	0.04	1.965	0	0	0.401	0.399	0.161	2.282	0	0.999	0.08	0	0.04	0.08	5.6	0.441	0.4	0.359	2.118	0.321	0	0	36.7158
1.122	0	0.44	2.958	1.28	0	0.04	2.64	0	0	0.402	0	0.281	1.162	0	1.318	1.838	0.559	0.04	0.08	5.199	0.32	0	0.279	0.64	0.558	1.28	0	36.7325
0.401	0.159	0.481	0.398	0.319	4.081	0	1.483	0	0	0	0	0.32	2.558	0	1.601	2.479	0.36	0.2	0.2	4.278	0.959	0	0	0	0.721	0	0	36.7492
1.081	0	0.28	0.44	0.722	3.234	0	0.401	0	0	0.16	0	0.558	2.961	1.917	0.639	0.04	0.32	0.28	5.401	3.242	1.401	0	0.959	0.68	1.002	0.16	0	36.7658
0.48	0	0.801	0.361	1.601	3.758	0	1.277	0	0	0	0.239	2.643	4.839	1.362	0.16	0	0.478	0.719	1.841	4.875	0.36	0.24	1.04	0.28	0.919	0.92	0.04	36.7825
0.48	0	0.761	0.959	0	3.041	0	3.118	0	0.08	0.16	0	0.48	0	0.56	3.239	0.04	0.12	1.198	0.08	6.441	0.562	0.16	0.32	0.521	0.521	4.362	0.08	36.7992
1.72	0	1.124	5.517	0.52	0.277	1.558	2.482	0	0	0.24	0.081	0.2	0.12	0	0.282	0	0.08	0.36	0	6.163	0.24	0.04	0.519	0	1.081	3.203	0.04	36.8158
0.761	0.317	0.92	0.119	1.044	0	1.559	0.801	1.521	0.922	0.12	0	0.44	0	0.801	0.36	0	1.6	1.32	0.439	5.045	0.444	0	0	0.24	0.359	0	0.443	36.8325
0.764	0.161	0.4	0.078	0.08	0.12	0.321	2.48	0.601	2.724	1.722	0	0.36	0	1.682	1.961	0	0.519	1.999	0.08	3.639	0.04	0.04	0	0.12	0.92	0	3.88	36.8492
0.963	0	3.078	1.918	0	0	0	3.24	0	0.478	0.16	0.199	0.441	1.758	0.398	1.44	0.08	1.238	1.718	0.039	0.519	0.842	0	0	1.796	0.52	0.08	4.2	36.8658
1.2	0	0.323	0.159	0	0	0.16	1.317	0	0	0	0	0.12	0.881	0.201	0.278	0	0.561	1.6	0.2	0	0.118	0.04	0	0.2	0.28	0.279	0	36.8825
0.681	0	1.481	1.239	1.48	0	0.201	3.086	0	0	0	0	0.439	1.08	0	0	0.081	0.16	0	0	4.166	0.04	0	0.32	0	0.841	0.8	0	36.8992
1.163	0	0.799	1.64	5.278	0	0.16	0.397	0.2	0.28	0	0	0.682	0.08	0.12	0	0.28	0	0	0	4.922	0	0	0.881	0.279	0.28	0.038	0	36.9158
2.116	0	0.759	2.652	2.918	0	0	0.239	0.36	0	0.08	0	0.48	1.4	0.319	0	0	0	0	0	4.795	0.281	0	1.241	0.68	0.56	0.159	0.12	36.9325
1.159	0	1.081	1.04	5.283	0	0.96	0.08	1.2	0.039	0.12	0	0.359	0.239	1.642	0	0.72	0	0	1.195	7.72	0.16	0	1.28	2.001	0.76	0.52	2.437	36.9492
2.039	0	0.88	0.36	2.56	0	0	1.601	0	0	0	0	0.682	0.121	0.44	0	2.48	0	0	0.16	2.242	0.161	0	0.398	0.52	0.839	0.76	0	36.9658
2.203	3.359	0.079	0.715	0.522	0	0	0.72	0	0	0	0	0.919	2.322	0.28	0.08	1	0	2.199	0.081	4.12	0	0.12	2.121	0	0.602	0.361	0.039	36.9825
0.441	2.519	1.077	0.64	1.603	0.161	1.6	4.563	0	0	0	0	1.319	0.962	2.442	0	0	0	1.482	0.04	5.363	0.04	0	0.761	0.159	0.56	0.44	0.12	36.9992
0.159	0.08	0.879	0.92	2.4	0	3.037	1.96	0.12	0	0.161	0.04	0.799	1.363	0.32	0	0.122	0	0.32	0.2	4.399	0.12	0	0.238	0.719	0.68	1.125	0	37.0158
0	0	0.12	1.881	0.682	0	0.679	0.278	0	0	0.04	0	0.519	1.039	0.16	0	0.678	0.199	0.639	0	3.158	0.04	0	0.64	1.401	0.718	0.6	0.082	37.0325
0	0	0.439	0.28	0.322	0	0.04	1.994	0	1.08	0	0	2.523	0.038	0.399	1.359	0	0.04	1.477	0.04	2.398	0.882	0.758	0.719	0.76	1.037	0.08	0	37.0492
0	0	0.319	0.599	0.601	0	0.799	2.881	0.04	0.319	0	0.04	0.682	0	0	2.52	0	0.16	1.644	0	0.439	0.48	0	0.88	0.24	0.4	0	4.28	37.0658
0.28	0	0.479	1.639	0.719	2.244	0.16	1.838	0.2	0.398	0.12	0	0.481	0	0.24	3.277	0.32	0	1.481	0.12	1.04	0.201	0.161	0.6	0	3.321	0.24	3.762	37.0825
2.2	0	0.641	1.32	0.563	2.762	0.04	2.44	0	0.04	0	0	0.44	0.08	0.401	0.722	1.359	0.841	1.081	0	1.2	0.68	0	0.159	3.121	0.64	0.16	4.557	37.0992
2.159	0	0.8	1.077	4.679	2.997	0	1.239	2.039	0.079	0.16	0	0.36	0.119	0.719	2.642	2.482	0.081	1.44	0.118	1.401	0.841	0.042	1.083	7.801	0	0	0	37.1158
2.997	0.4	0.719	0.639	0.363	3.881	0	1.161	1.242	0.283	0.28	0	0.599	0	0.2	1.404	0.643	1.478	1	2.038	1.357	1.68	0.157	0	6.284	0	0	0.957	37.1325
1.2	0	0.998	1.558	0	6.037	0	0.522	0.08	0.4	0.28	0	0.36	0.08	0.038	1.13	1.121	0.16	0.52	4.533	4.518	0.64	2.478	0.799	1.428	1.12	0.12	0.08	37.1492
5.878	0	0.599	1.402	0.04	5.158	0	1.44	2.281	0	0	0	2.88	0	0	0	0.558	0.322	0.4	0.32	3.078	1.565	2.36	0	0.601	0.44	0	0	37.1658
6.31	2.078	0.56	1.002	0.12	0.401	0.079	0.958	7.284	0.52	0.122	0	0.919	0	0	0.36	0	0.04	1.679	2.122	3.997	0.319	2.919	0.639	0	2.084	0.2	0.121	37.1825
5.403	0.079	0.279	0.359	0.078	0.08	0	1.238	6.721	0.161	0.241	0.039	0.719	1.681	2.84	0.557	3.078	0	0.4	2.279	6.764	0.079	0	0.08	0	0.958	0.202	0	37.1992
5.438	0.402	0.12	1.16	0	0	0.162	1.081	5.436	0.561	0.28	0	1.12	0	1.759	1.52	0.56	0.12	0.281	6.04	5.404	0.28	0	0.241	0.04	1.078	0	0.158	37.2158
4.88	0.601	0	0.999	0.28	0	0	3.362	0.88	0.88	1.399	3.88	1.24	0.521	1.239	0	0.4	1.202	0.08	1.683	3.521	0.599	2.561	2.361	0	0.602	0	1.639	37.2325
3.804	0.079	0.441	1.72	0.598	0	0	1.876	0	0.36	0.2	4.041	0.08	0.602	0	0	0.08	0.16	0	0.24	4.719	0.719	0.24	0.32	0.12	0.28	0.321	3.038	37.2492
3.001	0.04	0	0.641	3.72	0.121	0	2.842	1.123	0.559	0.121	4.997	0	0	0	2.162	0.6	0.279	0	0.08	5.92	0.04	0.441	0.241	0	0.44	0.12	0.679	37.2658
2.798	2.239	0	1.958	6.522	0.042	0	1.396	2.039	1.32	0	3.081	1.679	0.44	1.238	1.559	0.161	0.32	0	0.04	3.042	0	0.48	0	0.24	0.96	0.04	0	37.2825
2.961	0	0.36	1.201	5.119	0	0	1.321	0.918	0.56	0	2.637	1.879	0.121	1.479	2.48	0	0.321	0.56	2.32	3.84	0.32	0.52	0	0.521	0.96	0	0.04	37.2992
2.479	0	0.12	0.159	0.36	0	0	1.678	0.797	0.161	0	3.722	0.36	0.16	0.918	0.122	0.08	0.2	2.081	5.878	2.6	0	1.32	0	0.121	0.321	0.721	0	37.3158
1.32	0	0.321	0.84	0.718	0	0	3.997	0	0.361	0.2	2.359	1.641	1.481	0.119	1.918	0.12	0.6	2.001	7.242	3.757	1.68	0.12	0	0.04	0.24	0.16	0	37.3325
2.84	0	0.119	1.8	3.879	0	0.32	0.68	2.64	0.76	0.28	0.28	1.279	0.32	1.56	1.959	0.082	0.241	0	4.242	2.799	0.64	1.843	0.359	0.36	0.601	0.481	0.16	37.3492
2.118	0	0	0.6	3.641	1.48	0	0.401	1.321	0	0.16	0	0.519	0	0	1.039	1.239	0.319	0	0.319	1.158	1.16	0.32	0.202	0.4	2.442	0	0.16	37.3658
0.88	0	0.28	1.802	6.836	1.241	0	0.641	0	0	0.08	0	0.48	1.518	0.12	0.68	0	0	0	0	0.162	0.439	2.479	0	0.361	0.999	0	0.158	37.3825
2.201	0	0	2.117	5.676	2.397	0	0.801	0	0	0	0	0.16	0.16	1.24	3.078	1.521	0.16	0.04	0	1.322	0.599	2.199	0	0	0.96	0	0	37.3992
3.241	0	0.08	1.402	2.881	4.119	0	1.24	0	0.242	1.081	0	0	1.519	0.16	3.798	0.399	0.603	0	0.04	5.8	0.199	0.401	0	0	1.521	0.119	0	37.4158
1.682	0	0.52	2	0.2	1.999	5.44	0.16	0	0	0.76	1.841	1.08	0.481	0.44	1.279	2.765	0.2	0.16	0	2.598	0.32	1.321	0	0	0.56	0.88	0	37.4325
1.4	0	0.12	1.639	0.28	0.24	1.279	0.239	0.04	0	0.762	5.802	3.362	2.121	2.04	0.28	3.156	0.121	0	5.198	1.963	0.88	0.12	0	0	0.479	0.72	0.04	37.4492
1.68	0	0.998	0.6	3.76	0	0.04	1.321	0	0	0.04	4.157	0.239	2.521	1.401	0.918	0.562	0.638	0	0	0.16	1.16	1.479	0	0	0.559	0.24	0	37.4658
0.758	0	0.08	1.323	5.755	0	0.039	2.117	0	0	0.56	3.761	0.16	1.96	0.96	3.004	0	0.561	0.482	0	1.079	0.081	0.201	0	0.08	0.919	0.16	0	37.4825
2.32	0	0.92	1.44	6.001	0.08	0.682	0.04	0.521	0.12	0.802	3.793	1.764	0.523	0	0.559	0.08	1.4	0.76	0.04	0.92	0.12	0.121	1.44	0	0.32	0.399	0	37.4992
2.48	0	1.719	0.919	6.88	0	1.76	0.559	0	0.521	1.52	5.882	0.52	0.716	0.68	3.92	0.36	0.28	0.956	0	1.24	0	0	0.44	1.761	1.16	0.12	0	37.5158
1.522	0.16	1.597	0.6	2.278	0	0.879	0.801	0	1	1.36	5.4	0.641	0.04	2.117	0.88	0	0.921	0.161	1.881	0.719	0	0.242	0.44	3.641	0.44	0.12	0	37.5325
1.039	0.081	0.958	1.559	1.562	0	1.281	0.2	0	0.359	0.64	0.241	0.681	0.04	1.839	0.078	0.4	0.2	0	2.281	0.2	0.12	0	0.04	1.316	0.879	0.201	0	37.5492
0.439	0	0.72	2.04	9.038	0	0.28	0	0.48	1.319	0.918	0	0.639	2.001	0.08	0	0.039	0	0	0.237	0.079	0	0	0.24	1.481	2.482	0.359	1.72	37.5658
1.601	0	0.878	1.882	8.361	0	0.32	0.319	0	0.6	1.32	0	0.44	0.52	1.48	1.52	0	0.679	0	0	3.999	0.161	0.279	0	2.322	0.64	0.32	5.275	37.5825
1.638	0	0.96	0.56	8.918	0	0.599	0.56	0.079	1.04	0	0	0.841	0.08	1.24	2.478	0	0.16	0.2	0	5.28	0.123	0.08	0	1.6	0.2	0.159	3.04	37.5992
0.839	0	0.637	0.082	4.843	0	0.199	3.684	0.721	0.479	1.04	0.039	0.96	2.359	1	3.04	0	0.12	0.238	0.08	5.399	0.962	0.08	0	0.439	0.201	0	0.04	37.6158
1	0	0.68	0.037	0.56	0.241	0	0.558	0.602	1.88	0.199	0	0.24	0	0.361	0.442	0	0.56	2.679	0	3.362	0.841	0	0.04	0	1.122	0.16	2.158	37.6325
0.32	0.48	0.517	0	0.16	3.598	0	0.16	1.68	2.001	0.12	0.081	1.04	0.52	1.719	0	0	0.16	0.12	0	8.2	0.481	0	0.04	0	1.081	1.521	0.639	37.6492
0.843	0	0.36	0.44	1.36	0.361	0.802	0	0.16	0.719	0	0.44	2.677	0.159	1.798	0.52	0	0.04	0.079	0	5.76	0.92	1.68	0	0	0	1.88	1.039	37.6658
2.319	0	1.158	2.157	9.282	1.118	0.2	0.36	1.4	0.439	0	3.319	0.199	0.921	0	0.361	0	0	0.32	0	1.401	0.201	0.401	0	0	0.8	0.84	1.679	37.6825
3.599	0	2.078	1.962	6.48	0	0.16	1.279	0.201	0.08	0	1.438	0.601	0	1.481	0.52	1.92	0	0.319	0	0.64	0	0.919	0	0.319	0.239	1.242	2.801	37.6992
1.08	0	0.88	2.239	0.16	0.6	0	1.679	0	1.12	0.16	0.119	0.641	0.24	0.922	0.04	1.276	0.319	0.08	0.16	2.396	0	1.122	0	1	4.079	0.96	0	37.7158
2.082	0	1.36	2.561	0	0	0.04	2.398	0	0.88	0.2	0	0.561	0.599	2.161	0.12	0	0	0.641	1.999	4.843	0	1.44	0.12	0.919	0.562	0.319	0.32	37.7325
2.48	0	1.92	0.92	0	0	0	3.558	6.194	1.599	0.039	0	0.639	1.68	0.559	0	0.08	0.76	0	0.12	0.12	0.32	0.56	0.801	0.12	0.758	1.201	0.08	37.7492
0.719	0	1.521	2.162	1.002	0	0	2.596	0.84	0.56	0.199	0.04	0.52	0.559	0	0	0.04	1.403	0	0.16	3.879	0	0	0	0.36	0.441	0.682	0.32	37.7658
0.88	0	0.358	2.439	6.639	0	0	0.482	2.643	0	1.48	0	0.719	0.04	0.16	1.282	2.437	0.64	0	0	7.04	2.679	1.08	1.558	0	0.359	0.08	0.44	37.7825
0.801	0	0.761	3.678	0.32	0.04	0	1.401	0.24	0.24	0	0.08	0.6	0.56	0.361	2.282	1.596	0.241	0.322	0.08	1.28	0.161	1.079	0.12	1.121	0.881	0.199	1.16	37.7992
2.638	0	2.401	0.44	0.159	2.518	2.123	1.798	3.001	0.04	0.24	0	0.441	0.28	0.199	0.2	0.24	1.041	0.36	0.04	0.16	0.12	0	0.881	0.759	0.762	0	0	37.8158
1.56	0	2.518	0.08	0	1.119	0.438	1.321	1.041	0.04	0	0.279	0.718	0.12	1.083	0.478	0.12	0.44	0.558	0	1.998	0.401	0	0.04	0.92	0.842	0.64	0.121	37.8325
0.481	0	0.2	2.159	0	1.361	0.76	0.199	2.92	0	0	0.159	0.52	1.363	2.399	0.121	0	0.242	0	0.08	1.162	0.44	0.12	0.802	1.201	0.599	0.04	0.36	37.8492
0.56	0	0.2	0.638	0	0.36	2.241	0.318	4.801	0.32	0	0	0.921	2.083	0.478	0.2	0.12	0	0	0.039	0	0.04	0.561	0.321	0.16	0.88	0.12	0	37.8658
0.721	0	0.284	0.12	0	0.04	2	0.439	4.08	0.402	0	0	0.439	0.521	4.079	3.24	0.241	0	0.08	0	6.64	0.24	0.721	0	0.16	0.602	0.48	0.04	37.8825
0.239	0	1.239	0.24	0	0	1.36	1.52	4.519	0.561	0.28	0.04	0.279	1.519	1.72	0.241	0	0.08	0.319	0.079	6.078	0	0.638	0.639	0.04	0.719	0.281	0	37.8992
2.482	0	0.92	0.519	0	0	0.88	1.477	1.12	2.321	0.08	0	0.481	0.121	0.763	0.08	0	0.281	0.64	0.24	1.76	1.04	1.078	0.6	0	0.6	0.319	0	37.9158
1.2	0	0	0.76	0	0	2.359	2.12	3	1.001	2.12	0	0.68	0.079	0.241	0	0.519	0.4	0.96	0	0.4	0	0.44	0.199	0.48	2.564	0.4	0	37.9325
0.56	0	1.76	0.76	0	0	1.64	2.199	0.801	0	0.16	0	0.721	0.038	0.561	1.038	0.442	0.32	0.481	0.241	0.041	0	2.68	0.36	1.36	0.319	0	4.24	37.9492
0.279	0	0.56	0.917	0	0	1.32	0.2	0.321	1.719	0.241	0	0.323	0.24	2.001	5.156	1.281	0.439	0.4	0	0.04	0.28	1.438	0.562	0.28	0.16	0.64	0	37.9658
0.641	0	1.279	1.479	0.12	0	0.52	0.52	0	0.201	0.081	0	0.4	1.279	0.12	3.68	0.798	0.24	0.761	0.079	0	0	1.759	1.159	0.44	0.401	0	2.038	37.9825
6.518	7.077	3.52	7.717	6.041	4.521	3.759	5.079	3.28	6.043	4.598	6.319	7.077	5.362	4.283	2.322	0.36	6.879	6.679	8.761	12.278	6.56	6.12	9.559	5.561	3.88	3.799	5.04	37.9992
8	5.561	2.359	6.521	7.083	6.362	4.165	7.203	4.84	3.842	3.318	6.598	6.399	4.763	3.759	4.881	3.641	3.641	5.363	7.838	13.875	4.401	5.479	3.879	7.28	3.96	2.563	3.199	38.0158
7.279	5.084	1.962	6.236	7.562	6.6	5.243	6.76	6.48	5.925	4.002	6.721	7.082	6.087	3.36	5.558	2.76	4.596	5.839	9.076	14.558	6.358	5.239	6.04	7.397	5.524	2.76	1.84	38.0325
8.161	5.121	2.119	6.521	8.245	6.64	5.197	5.48	5.522	5.763	4.641	6.522	5.076	5.518	3.119	5.119	2.56	6.159	6.635	9.398	12.915	5.962	4.44	6.162	9.279	6.404	1.957	2.874	38.0492
8.16	6.32	1.681	6.763	7.439	5.957	4.96	5.558	5.56	4.88	4.2	5.2	7.479	5.442	4.003	3.757	1.399	3.401	6.122	7.924	10.164	6.36	4.919	4.916	8.596	5.319	2.477	2.84	38.0658
9.198	4.038	2.96	6.321	8.279	6.877	5.161	5.279	3.561	4.279	4.28	6.32	6.48	6.001	4.401	4.081	1.841	5.92	6.358	8.363	10.2	7.923	5.804	5.964	9.607	4.159	3.319	1.722	38.0825
7.081	4.083	3.482	5.636	7.999	4.758	5.24	3.837	4.758	4.599	3.28	3.998	6.242	6.321	2.92	3.961	1.998	4.4	3.642	7.839	11.072	4.638	3.961	5.479	7.755	5.639	2.879	0.72	38.0992
6.878	2.083	1.08	5.163	9.239	5.2	5.84	0	2.839	6.797	5.52	3.638	4.04	4.879	2.957	2.841	0.439	4.679	5.4	3.438	9.758	4.239	3.04	6.203	4.798	3.001	3.319	1.041	38.1158
5.796	4.962	3.281	4.041	8.198	4.958	5.361	0.08	3.883	2.561	4.637	3.725	2.122	5.839	3.001	3	0.201	5.522	4.999	0.078	7.763	3.038	2.719	4.6	4.88	3.439	1.081	0.442	38.1325
6.483	3.361	3.961	3.997	9.4	3.797	4.919	0	3.92	2.521	2.92	0.2	1.079	4.644	3.559	2.318	0	3.915	4.039	0	7.236	2.198	0.28	1.919	0.679	1.24	1.28	0.44	38.1492
2.719	3.561	3.479	6	6.918	3.76	4.679	0	0.36	0	0.36	1.04	1.241	4.39	3.159	0.32	0	5.12	0.359	0.76	4.12	0.159	0.56	0.92	0.4	0.08	0.8	0.079	38.1658
2.198	4.318	0.4	1.467	6.561	0.08	4.399	0	0.64	0.04	0.12	3.762	0.56	5.479	3.359	0.961	0	3.72	0.119	0.76	3.292	0	0.36	3.003	0.24	0.439	0	0	38.1825
2.559	4.162	0.556	0.48	4.16	0	2.001	0.079	0.92	0	0.32	0.24	0.16	4.242	3.118	1.88	0	3.797	0	0.12	1.08	0	0.639	0.28	0	3.042	0	0	38.1992
0.64	2.919	0	1.678	1.882	0.762	1.721	0	0.24	0	0.478	0	0.36	4.32	3.961	1.804	0	2.438	0	0	1.92	0	0.2	0.08	0	1.081	0	0.201	38.2158
0.96	3.157	0.28	0.24	1.078	0.2	1.481	0.28	0.76	0.48	0.04	0	0.64	3.04	2.881	0.92	0.04	0.559	0	0	1.961	0.399	0.16	0	0	0.64	0.24	0	38.2325
0.2	0.96	0	0	1.962	0	0.199	0	0.681	0	0	0	0.6	1.28	2.837	1.481	0	0.839	0	0	3.08	0	0.08	0.04	0.28	2.079	0.119	0	38.2492
0.88	4	0	0	1.2	0	0.762	0	1.441	0	0	0	0	0.28	1.88	1.52	0	0.839	0	0	0.6	0	0	0	0.04	0	0.6	0	38.2658
0	2.52	0.559	0	0.44	0	0.601	0	2.883	0.36	0.28	0	0.08	0	1.641	1.6	0.521	0.24	0	0	1.359	0	0	0.12	0.08	0	0.68	0	38.2825
0	3.522	0.799	0	0	0	0	0	0	0.2	0	0	0.8	1.319	1.32	1.68	0	0	0	0	3.242	0.04	0	0	0	0	0	1.92	38.2992
0	3.922	0	0	0.72	0	0.758	0	0.12	0	0	0.441	0.36	0.521	0.28	1.079	0	0.241	0	0	0.84	0	0	0	0	0	0	0.8	38.3158
0	1.039	0	0	0	0	0	0	0	0	0	0	0	1.56	0	0	0	0.36	0	0	1.599	0	0	0.56	0.521	0	0	0.961	38.3325
0	4.005	0.48	0	0	0	0	1.119	0	0.12	0	0	0	0.36	0.521	0.681	0.36	0.321	0	0	1.121	0	0	0	0.24	0.56	0	1.44	38.3492
0	2.242	0	0	0	0	0	0.32	0.36	0	0	0	0	0.441	0	1.92	0	0.32	0.36	0	1.04	0.36	0	0.159	0.36	0.36	0	0	38.3658
0	0	0	0	0	1.36	0	1.48	0.28	0	0.16	0	2.879	0.8	0	1.639	0.32	0.32	0.361	0	1.96	0	0.04	0.16	0	0.799	0	0	38.3825
0	0.199	0.28	0.281	0	0	0	1.641	0.279	0	0	0	0.64	0.64	0.36	2.44	0.24	0	0	0.12	1.12	0	0	0	0.04	0.6	0	2.161	38.3992
0	0	0	0.959	0	0	0	0.4	0	0	0	0	0.279	0.6	0	0.68	0.32	0	0	0	0.24	0.12	0.64	0	0	0.28	0	1.121	38.4158
0	4.005	0	2.318	0.12	0.321	0.16	0.16	0.76	0	0	0	1.001	0	0.04	2.438	0.08	0.36	0	0	1.522	0	0	0.36	0	2.002	0	2	38.4325
0	0	2.841	0.601	0	0	0	0	0.36	0	1.16	0.159	0.722	0.28	0	0.882	0	0.36	0	0	0	0	0.478	0.08	1.48	0.12	0	1.281	38.4492
0	0	1.24	1.041	2.083	0	0	0.161	0.361	0	0.52	0	0.36	1.319	0	1.361	0.32	0	0	0	0	0	1.28	0	0	0	0	1.719	38.4658
0	0	0	0.28	0.08	0.04	0	0	0.561	0.2	0.68	0.038	2.044	0	0	0.759	0	0.64	0	0.08	0.4	0	0.361	0	0	0	0	0.2	38.4825
0	0	0.722	0.279	0.363	0	0	0.52	0.36	0	0.76	0	0	0.32	0	0.64	0	0.56	0	0	2.12	0	0	0	0	0	0	0.358	38.4992
0	2.52	2.239	0	0.921	0	0	0	0.242	0.32	0.679	0	1.318	0	0.202	0.52	0	0.08	0	0	1.441	0	0	0	0.12	0	0	0	38.5158
0.518	0.24	0.36	0	1.638	0.2	0	0	1.203	0	1.32	0	0.08	0.36	1.68	0.442	0	0.76	0	0	0.88	0	0	0	0.361	0	0	0	38.5325
0.44	0.242	0.76	0.2	0.56	0	0	0	0	0	0	0	0.36	0.56	1.201	0	0	0.36	0.08	0	0	0	0	0.521	0.28	0	0	0	38.5492
0.6	0	0.36	0	0.839	0	0	0.36	0.36	0	0.24	0	1.68	0	2	0.16	0	0.561	0	0	0.84	0	0	0	0.44	0	0	0	38.5658
0.721	0	0	0	1.964	0	0	0	0	0	0.559	0	1.319	0.8	1.6	1.161	0.441	0.239	0	0	0.4	0.601	0	0.24	0.479	0	0	0	38.5825
0	0	0	0	1.64	1.52	0	0	0.998	0	0.8	0	0.841	0.52	1.28	0	0	0	0	0	0.36	0	0	0	0	0	0	0	38.5992
0	0	0	0	0	0.64	0	0.239	1.078	0.08	1.319	0	0.2	0.84	0.4	0	0	1.158	0	0	0.96	0	0	0.04	1.72	0	0	0	38.6158
0	0	0	0	0	0	0	0.16	0.24	0.082	0.36	0.282	0.681	0.719	0	2.199	0	1.4	0	0	1.32	0	0	0.2	0.6	0	0	0	38.6325
0	0	0	0	0.24	0	0	0	0.162	0	1.04	0	1.721	0.481	0	0.801	0	0.6	0	0	0.72	0	0	1.48	0.12	0	0	0	38.6492
0	0	0	0	0.44	0	0	0	0.442	0.04	0.24	0	0.16	0.4	0	0.399	0	0.76	0	0	0.36	0	0	1.602	0.321	0	0.04	0	38.6658
0	0	0.04	0	2.521	0	0	0.361	1.04	0.041	1.12	0	0.04	0	0	0	0	0	0.038	0	2	0	0	1.68	0	0.12	0	0	38.6825
0	0	0	0	2.601	0	0	0	0	0.68	0	0	0	0	0	0	0.16	1.641	0	0	2.603	0	0	0	0	0.601	0	0.64	38.6992
0	0	0	0	0	0.08	0	2.039	1.203	0.04	0	0	0.96	0.48	0	1.441	0	0.44	0	0.68	0.04	0	0	0	0	0	0	0	38.7158
0	0	0	0	0	3.438	0	1.762	0.36	0	0	0	1.483	0	1.561	1.037	0.4	0	0	0	0.52	0	0	0.716	0.44	0.32	0	2.162	38.7325
0	0	0	0	0.242	0.601	0	0	0.32	0.04	0	0	0	0	1.36	0.08	0	0.199	0	0	0.84	0.88	0.32	0	0.8	0.32	1.559	0.999	38.7492
0	0	0	0	0	0	0	0	0.28	0	0	0	1.798	0.36	0	0.16	0.4	0.48	0	0	1.039	0.24	0	0.8	0.08	0.639	0.441	0.16	38.7658
0	0	0	0	0	0	0	0	0.8	0.799	0	0	0.8	0.8	0	0	0	0.8	0	0	0	0.04	0	0	1.318	0	0.52	0	38.7825
2.242	0	0	0	0	0	0	0	0	0.44	0.16	0	0	0.722	0	0.4	0	0	0	0	0.44	0	0	0	0.68	0	0	0	38.7992
2.559	0.48	0	0	0	0	0	0	0	0	0.561	0	1.28	0	0	2.64	0	0	0	0	0	0.72	0	0	0	0	0.32	0	38.8158
0	0	0	0	0	0	0	0.159	0.161	0.121	0.401	0	1.36	0	0	0.64	0	1.241	0	0	2.523	0.68	0	0	1.479	1.881	0.24	0	38.8325
0.32	0.04	0	0.04	2.241	0	0	0.28	0	0.08	1.48	0	0.08	0	0	0.24	0	0.44	0	0	0.24	0.121	0	0	0.2	0.72	0.12	0	38.8492
3.681	0	0	0	0	0	0	0	0.242	0.199	1.2	0	0.6	0.48	0	0.32	0	0.761	0	0	0.28	0	0	1.68	0.841	0.28	0	0	38.8658
2.079	0	0	0	0	0	0	0	0.24	0.2	0.48	0	0.88	0	0.4	0	0	0	0	0	0	0	0.04	0	0.44	1.402	0	0	38.8825
2.883	0.12	0	0	0.28	0	0	0	0.802	0	0	0	1.041	1.678	0	0.761	0	0.28	0	0	0.679	0	0	1.16	0	0.2	0.04	0	38.8992
0.84	0	0	2.72	0	2.679	0	0	2.08	0	0	0	1.361	0.84	0	0.36	0	0	0	0	0.04	0	0	1.479	1.482	1.081	0.2	0	38.9158
2.239	0	0	0	0.601	2.642	0	0	1.999	0	0	0	0.079	1.68	0	0	0	0.96	0	0	1.44	0	0	1.08	1.921	0.28	0.16	0.32	38.9325
0.439	0	0	1.037	2.921	0	0	0	0.519	0	0	0	2.24	0	1.72	0.399	0	0	0	0	0	0	0	1.48	0.44	0	0	0.52	38.9492
0.44	0	0	1.877	0	0	0	0	0	0	0	0	2	0	0.843	0.32	2.444	0.32	0	0	0.6	0	0	0.48	0	0.36	0	1.959	38.9658
0.36	0	0.241	0.721	0	0.08	0	0	0.56	0	0	0	0	2.681	1.041	0	1.04	1.52	0	0	1.321	0	0	0	1.24	0.36	0	0.202	38.9825
1.519	0	0.4	0.361	0	0	0	0.122	0.322	0.04	0	0	0.8	0.761	0.28	0	0	0.64	0	0	0	0	0	0	0.24	0.16	0	0	38.9992
0	0.599	1.44	0.6	0	0.681	0.4	0.6	0.32	0.08	0	0	0.2	0.36	1.161	0	0	0.72	0	0	0.36	0	0	0	0	1.678	0	0	39.0158
0.919	0	0.362	0	0	1.201	2.84	0	0.12	0	0.04	0	0.6	0.44	0.28	0	0	0.119	0	0	0	0	0	0	0	0.32	0	0	39.0325
0.24	0	1.799	0	0	0	0.802	0	0.32	0	0.04	0	0.24	0.6	0.922	0	0	0.964	0	0	0	0.121	0	0	0	0	0	0	39.0492
0.48	0	0	0	0	0	1.201	0.48	0.2	0	0	0	0	1.08	0	0	0	0.04	0	0	1.48	0	0	1.2	0	0.32	0	0.159	39.0658
0.481	0	0.439	0.84	0	0	1.64	0	1.522	0	0.08	0	0.4	0.16	0	0.722	0	0.96	0	0	0	0	0	0	0	0.36	0	0	39.0825
0.118	0	0.761	1.201	0	0	1.799	0	1.077	0	0.479	0	0	0	0	0	0	0.399	0	0	0.84	0	0	0	0.439	0.24	0	0	39.0992
0	0.44	0	1.877	0	0	0.52	0	0.279	0.041	2.723	0	0	2.479	2.32	0	0	0.639	0	0	0	0.76	0	0	0	0	0	0	39.1158
0	0	0.36	0.48	0	0	0.321	0	1.241	0	0.16	0	0	0.36	0.722	0.32	0	0	0	0	0.4	0.079	0.119	1.475	0	1.159	0.121	0	39.1325
0	0	0	0.201	0	0	0.279	0	0.681	0	0	0	0.68	0.801	0	0.119	0	0.601	0.079	0	0	0.919	0.079	2.285	0	0	0.762	0	39.1492
0	0	0.519	0	0	3.162	0	0	0.36	0.36	0.44	0	0	0.599	0	0	0	0	0	0	0.56	0	0	0	0.08	0.28	0	1.039	39.1658
0.2	0	0	0	0	0	0.16	0	0	0	1.557	0	0	0.12	0	0	0.399	0	0	0	0	0	0	0	0.439	0	0	0	39.1825
0	0	0	0.078	0	0	0.039	0	0	0.198	0	0	1.159	0	0	0	0	0.403	0	0	0	0	0	0	0	0	0.4	0	39.1992
0.2	0.4	0	0.401	0	0	1.481	0	0	0	0	0	1.44	0.52	0	0	1.08	1.077	0	0	0	0	0	0	0	0.56	0.919	0.4	39.2158
0	0.32	0	0	0	0	0.761	0	0	0	0.04	0	0.04	0	0	0	2.24	1.402	3.76	0	0	0	0.28	0	0	0.28	0	0	39.2325
0	0	0.36	0	0	0.88	0	0	0	0	0	0	2.32	0.04	0	0	1.361	0.843	2.439	0	0	0.84	0	0	0	0.479	0.282	0.039	39.2492
0.4	0	0	0	0	0.839	0.28	0	0.08	0	0	0	0.959	0.36	0.919	0.52	0	0.2	1.797	0	0	0	0	0	0.32	0.92	0	0	39.2658
0	0	0	0.28	0.161	0	1.32	0	0	0.24	0	0	0.24	0	1.678	0	0	0	0.161	0	0	0	0	0	0	0.24	0	0	39.2825
0	0	1.681	0.8	0	0	1.081	0	0	0.361	0	0	1.081	2.68	0	0	0	0	0	0	2.88	0	0	0	0	0.28	0.12	0.48	39.2992
0	0	0.441	0	0	0	1.604	1.8	0	0	0	0.08	0.64	0	0.04	0.241	0	0	0	0	0	0	0	0	0	0	0.2	1.64	39.3158
0.239	1.081	0.48	0.16	0.12	0	0.801	0.84	0.639	0.32	0	0	0	0	0.08	0.16	0	0	0	0	1.121	1.159	0	0	0	0	0.199	0	39.3325
0	0	0.841	0	0	0	0	1.72	1.598	0.24	0	0	0	0.08	0	0.16	0	0.202	0	0	0.999	0.278	0	0	0	0	0	0	39.3492
0	0	0.44	0	0	0.04	0.48	0	0	0.04	0	0	0.36	0	0.36	0.16	0	0.28	0	0	0.76	0	0	0.441	0.039	0	0	1.917	39.3658
0.32	0	0.878	0	0	0	1.279	0	0	0	0.04	0.119	0	0	0	0	0	0	0	0.118	0.08	0	0	0	0.882	0	0	0.36	39.3825
0.28	0	0.32	0	0.121	0	0.56	0	0.399	0	0	0	0	0	0	0.2	0	0.28	0	0	0.56	0.202	0	0	0.24	0	0	0	39.3992
0	0	0.6	0	0	0	0	0	0.08	0	0	0	0.8	0.522	0	1.718	0.44	0.441	0	0	0	0.28	0	1.276	0.201	0	0.04	0	39.4158
1.48	0	0.44	0	0	1.879	1.361	0.24	0	0.32	0	0	0.12	0.04	0	0	0	0	0	0	0	0	0	0	1.96	0	0.2	0	39.4325
0.16	0.36	0.84	0	0	0.36	1.4	0	0	0.36	0	0	0.158	1.2	0	0	0	0.76	0	0	0	0	0.078	0	0	0.24	0	0	39.4492
0	0	1.04	0	1.04	0	1.719	0.559	0	0	0.68	0	0	0	0	0.2	0	0.92	0	0.08	1.2	0	0	0	0	0	0	0.16	39.4658
0	0	0.52	0	0.12	1.4	0	0	0	0.04	0	0	1.443	0.16	0.2	0	0	0.12	0	0	0.84	0	0	0	0	0	1.479	0	39.4825
0	0.28	1.201	0.162	0	0	0	0	0.04	0	0	0	0.64	0	0.16	0.478	0.599	0	0	0	0	0	0	0.16	0	0	0.6	0.36	39.4992
0	0.4	0.48	0.32	0.04	0	0.16	0	0.841	0	0	0	0.92	0	0	0.2	0	1.36	0	0	1.601	0.12	0	0.518	0	0	1.361	1.202	39.5158
0.48	0	0.76	0.52	0.08	0	0	0	0	0	0	0	0.958	0.801	0	0.122	0	0.478	0	0	1.24	0	0	0.201	0	0.921	0	0	39.5325
0.36	0	0	1.081	0	0	0	0	0	0	0.759	0	0	0	0	0	0	0.28	0	0	0	0.04	0.04	0	0	1.842	0.2	0	39.5492
0.282	0	0.44	0.2	0	0	0.919	0	0	0	0.04	0	0	1	0	0	0.401	0	0	0	0	0.159	0	0	0	0	0	0	39.5658
0.438	0	0.24	0.838	2.2	0	0.92	0	0	0	0	0	0	0.16	0	0.16	0.521	0.12	0	0	0.88	0	0	0	0	1.08	0.04	0	39.5825
1.321	0	0.64	0.398	2.238	0	0.72	0	0.44	0.32	0	0	0	0	0	0	0	0	0	0	1.682	0	0	0.72	0	0.08	0	0	39.5992
0	0	0.48	0.48	2.716	0	1.559	0.081	0	0	0	0.28	0.841	0.32	2.6	0	0	1.76	0	0	0	0	0.04	0.36	0	0.08	0	0	39.6158
0	0	0	0	0.2	0	0.28	0	0.76	0	0	0	0.559	0	2.119	0	0	0	0	0	0	0	0	0.6	0	0	0.08	0	39.6325
0.04	0	0.24	0.44	0.081	0	1.399	0	0.16	0.399	0	0	0.36	0	0.799	0	0	0.52	0	0	0	0	0	0.038	1.081	0	0	0	39.6492
0	0	0	0.32	0	0.4	0	2.28	0	0.08	0	0	0	0	0	0	0	0	0	0	0	0.039	0	0.2	0	0	0.4	0	39.6658
0	0	0.639	0.56	0	2.398	0	0.959	0.16	0.921	0	0.04	0.841	0	0	0	0	0	0	0	0	0	0	0	0	0	0	0	39.6825
0	0	0	0	0.72	0.959	0.359	0.24	0.68	0	0.12	0	0	0.719	0	0	0	0.8	0	0	0.04	0	0.04	0	0	0	0.44	0	39.6992
0.2	0.44	0	0	0	0.28	1.52	2.361	0.639	0	0	0	0	0	0	0	0.441	0	0	0	0	0	0	0	0	0	0.202	0	39.7158
0	0	0	0	0.16	0	0.48	0	0.12	0.16	0.039	0	0.24	0	0	0	0	0	1.319	0	0	0	0	0	0.24	1.241	0	0	39.7325
0	0	0	0	0	0	0	0	0.36	0.16	0	0	0.161	0	0	0.16	0	0.44	0.24	0	0	0	0	0	0	0.16	0	0	39.7492
0	0	0	1.201	0.16	0	0	0	0	0.36	0	0	0	0	0	0.04	0	0.16	1.359	0.361	0	0	0	0	0.041	0	0.16	1.079	39.7658
0	0	0	0.322	0.958	0	1.4	0	0.24	0	0.039	0	0.2	0.08	0	0	0	0.16	3.961	0	0	0	0.641	0	0	0	0	0.24	39.7825
0	0	0.559	0.12	0	0.44	0.76	0.04	0.32	0.24	0	0	0.2	0	0	0	0	0.24	0	0.36	0	0	0	0	0	0	0.12	0	39.7992
0.2	0	0	1.281	0.08	0.08	0.24	0.24	0.52	0	0	0	0	0	0	0	0.922	0	0	0	0	0	0	0	0	0	0	0	39.8158
0	0	0	0.922	0	3.041	0	0.04	0.56	0.441	0	0	0.36	0	0	0	0	1.239	0	0	1.48	0	0	0.4	0	0	0	0	39.8325
0	0	0	0	0.32	0.641	0	0.52	0	0.4	0	0	0	0.32	0	0.162	0	0.44	0	0	0.683	0	0	0.401	0	0	0	0	39.8492
0	0	0	0	1.081	0	0.36	0	0.32	0.32	0	0.04	0.4	0	0	0	0	0	1.84	0	0	0.64	0	0.32	0	0	0	0	39.8658
1.639	0	0	0	0	0	0.72	0	0.36	0.4	0.04	0.08	0.36	0.04	0	0.16	0	0	0	0	0	0.08	0	0.722	0	0	0	0	39.8825
0.48	0.36	0	0	0.32	0.04	0	0	0.521	0	0	0	0.4	0.36	0	0	0	0	0	0	0	0	0	0	0	0	0.04	0	39.8992
0.12	0	0	0.44	0	0	0	0	1.359	0	0	0	0.6	0	0	0	0	1.56	0	0	1.119	0.28	0	1.079	0	0	0	0.519	39.9158
0.68	0	0	1.001	0	0.881	1.997	0.24	0.28	0	0	0	0.72	1.68	0	0	0	0.12	0	0.04	0	0	0	0.44	0	0	0	0.12	39.9325
1.201	0	0.28	0.799	0.16	0	1.681	0.52	0.439	0.28	0	0	0.799	0	0	0	0	0.24	0	0	0.16	0	0.04	1.801	0.2	0	0	0	39.9492
0	0	0.04	0	1.76	0	1.842	0.799	1.16	0.08	1.761	0	1.959	0.28	0	0.16	0.121	0	0.32	0	0	0	0	0	1.321	0	0	0	39.9658
0.279	0	0	0.68	0.96	0	0.68	0	0.279	0	1.521	0	0	0	0	0	0	0	0	0.122	0	0	0.04	0	0	0	0.401	0	39.9825
1.36	0	0	0.159	0.44	0	1.321	0	0.603	0	0.482	0	0	2.438	0	0	0	0.04	0	0	1.84	0.04	0	0	0	0	0.119	0	39.9992
0	0	0.16	0	0	0	0.32	0	0	0	1.082	0.119	0	1	0	0.08	0	0.12	0	0	0.721	0	0	0.52	0	0	0	0	40.0158
0	0	0	0	1.799	0	0	0.2	0	0	0.08	0	0	1.44	3.04	0.6	0.04	0	0	0	0	0.12	0	0	0	0	0	0.439	40.0325
0	0.84	0.76	0	1.359	0.04	0	0	0.202	0.322	0	0	0	1.679	0.44	1.398	0	0	0.04	0	0	0.201	0	0.28	0	0	0.561	0	40.0492
0.199	0	0.48	0	0.758	0	0	0	0	0	0	0	0	1.678	0.36	0	0.08	0	0	0	0	0	0	0	1	0	0	0.24	40.0658
0	0	0.4	0	0.44	0	0	0	0.52	0.24	0	0	0.522	0	0.24	0	0	0	0	0	0	0	0	0.4	0	0	0.36	0	40.0825
0	0	1.04	0	0.159	0	0.4	0	0.4	0	0.961	0	0.639	1.042	0	0.04	0	0	0	0	0.721	0	0	0	0	0	0	0	40.0992
0	0	0.6	0	0	0	0.32	0	0.201	0.28	0	0	0	0	0.12	0	0	0.04	0	0	0.32	0	0	0.2	0	0	0	0	40.1158
0	0	0.32	0	1.477	0	0	0	0	0	0	0	0	0.2	0	0	0	0.04	0	0	0.921	0.561	0.04	0.841	0.08	0	0	0.119	40.1325
0	0	0.319	0	0	0	0	0.16	0.799	0	0	0	0	0	1.08	0.08	0	0	0	0	0.24	0	0	0	0.28	0	0	0	40.1492
0	0	0	0	0	0	0	0.12	0.159	0	0.48	0	0	0	0.36	1.162	0	0	0	0	0	0.16	0	0	0.08	0	0	0	40.1658
0	0	0.521	0	0.68	0	0	0	0.28	0	0	0	0	0.08	1.238	0.881	0	0	0	0	0.719	0.04	0	0	0	0	0	0	40.1825
0	0	0.519	0.644	0	0	0	0.321	0.72	0	0	0	0	0	0.84	0.04	0	0	0	0	1.118	0	0	0.16	0	0	0	0	40.1992
0	0	0.72	0.641	0	0	0	1.32	0	0	0	0	0	0	0	0.279	0	0	0	0	0.041	0.52	0	0	0	0	0	0	40.2158
0	0	0.28	0.719	0	0	0.04	0.64	0.84	0	0	0	0	0	0.759	0	0.24	0.68	0	0	0	0	0	1.319	0	0	0.399	0	40.2325
0	0	0	2.279	0	0	1.562	0	0.48	0	0	0	0	0	0	0	0	0.08	0	0	0.559	0	0	0	0	0	0	0.121	40.2492
0	0.56	0	0.36	0	0	1.92	0	0.44	0.16	1.881	0.401	0	0	0	0	0	0.04	0	0	0	0	0	0.721	0	0	0	0	40.2658
0	0	0	0.04	0	0	1.201	0	0.479	0	2.681	0.521	0	0.322	0	0.441	0	0.64	0	0	0	0	0	0	0.48	0	0	0	40.2825
0	0	0.44	0	0	0	0.239	0	0.281	0.041	0	0	0	0	0	0.2	0	0	0	0	0	0	0	0	0	0	0	0	40.2992
0	0	0.241	0	0.48	1.121	0.441	0	0	0.121	0	0	0.281	0	0	0	0	0	0	0	0	0	0	0	0	0	0.041	0	40.3158
0	0	0.039	0	1.12	0.52	0	0	0	0	0	0	0	0.079	0	0.279	0	0	0	0	0	0	0	0	0	0	0	0	40.3325
0	0	0.721	0	0	0	0	0	0	0.12	0	0	0	0	0	0	0	0.16	0	0.04	0	0	0	0	0.84	0	0	0	40.3492
0	0.72	0.879	0	0	0	0.2	0	0	0	0	0	0.4	0	0.04	0.36	0	0.161	0	0	0.32	0.04	0	0	1.4	0	0	0	40.3658
0	0.759	0	0	0	0	0	0	0	0	0	0	0	0	0	0.12	0	0.4	0.599	0	0	0	0	0.239	2.121	0	0.2	0.12	40.3825
0	0.88	0	0	0	0.04	0.722	0	0.24	0	0.04	0	0.32	0.08	0.561	0	0	0	0	0	1	0.04	0	0	0	0	0	0	40.3992
0	0.2	0	0	0.238	0	1.2	0	0	0	0	0	0	0.4	1.359	0.76	0	0	0	0	1.001	0	0.04	0	0	0	0.681	0	40.4158
0	0	0	0	0	0	0.48	0	0	0	0	0	0	2.842	0	0.559	0	0.48	0	0.04	0.04	0	0	0	0	0	0.48	0	40.4325
0	0	0.48	0	0	0	0.2	0	0	0	0	0	2.039	0	0	1.119	0	0.08	0	0	0	0	0	0.68	0	0	0.44	0	40.4492
0.56	0	0.957	0	0	0	0.24	0	0.76	0	0	0	0	0	0	1.36	0	0.678	0	0	1.042	0.04	0.04	0.92	0	2.559	0.2	0	40.4658
0.32	0	0	0.12	0.24	0	0	0	0	0	0	0	0.121	0	0	0.52	0	0	0	0	0	0	0.32	0.961	0.04	2.362	0	0	40.4825
0.239	0	0	0	0.12	0	0	0.521	0.08	0	0	0	0	0	0	0.279	0.04	0	0	0	0	0	0.48	0.72	0.4	1.923	0	0	40.4992
0	0	0.68	0	0	0	0.24	0	0.281	0.44	0	0	0	0.16	0	0.2	0	0	0	0.042	0	0	1.32	0.32	0	1.079	0	0	40.5158
0.24	0	0	0	0	0	0.52	2.122	0.238	0	0	0.319	0.919	2	0	1.159	0	0	0	0	0	0	0.202	0.44	0	1.325	0	0	40.5325
0.24	0	0	1.758	0	0	1.122	1.802	0	0.042	0.998	1.12	1.24	0	0	1.12	0.081	0.04	0	0	0	0	0	0.24	0	0	0	0	40.5492
0.04	0	0	0.76	0	0.36	0	0.28	0	0	0	0	1.44	0	0	0.88	0	0	0	0.08	0	0	0	0	0	0	0	0	40.5658
0	0.36	0	0.2	0	0	0.723	0	0	0	0.16	0	1.12	0	3.239	0.079	0	0	0	0	0.719	0	0.64	0.2	0	1.32	0.12	0	40.5825
0	0	0	0.36	0	0	0	0.44	0	0.28	0	0.081	0.681	0	0.16	0	0	0	0	0.04	0.36	0.04	0	0.882	0	0.561	0	0	40.5992
0	0	0	0.24	0	0.08	0	0	0	0.439	0.88	0	0.319	0.239	0	0.239	0	0	0	0	0.28	0	0.08	0.48	0	1.039	0	0	40.6158
0.48	0	0	0.04	0	2.96	0	0	0	0	1.4	0.161	0	0.16	0.919	0.12	0.48	0	0	0	0	0	0	0	0	1.399	0	0	40.6325
1.04	0	0.24	0	0.16	0	0.4	0	0	0	0.4	0	0.958	0	0	0	0	0	0	0	0	0	0.04	0	0	0.959	0	0	40.6492
1.879	0	0	0.36	0	0	0.16	1.279	0	0	0	0.08	0	0	0.2	0	0	0.28	0	0	0	0	0	0	0.04	0.081	0	0.08	40.6658
0.96	0	0.359	0.518	0	0.079	0	0	0	0.32	0.2	0	1.522	0	0	0.282	0.12	0	0	0	0	0	0	0	0	0	0	0	40.6825
0.08	0	0	0	0	0	0	0.24	0	0	0	0	0.88	0	0.36	0	0	0	0	0	2.12	0.04	0	0.52	0	0	0.241	0	40.6992
0.8	0	0	0	0.28	0	1.28	0	0	0.041	0	0	0	0	0	0.32	0	0	0	0	1.159	0	0.36	0.88	0.361	0	0	0	40.7158
0.12	0.08	0.12	0.88	0	0	0.28	0	0	0	0.24	0	1.12	0	0	0	0	0	0	0	0.16	0	0	0	0	0	0	0.08	40.7325
0.12	0	0	1.64	0	0	0	0	0	0	0.36	0	0.08	0	0	0.2	0.081	0	0	0	0	0	0	0	0	0	0	0.079	40.7492
0	0	0	0.959	0.04	0	0	0	0	0.199	1.52	0.04	0.04	0	0	0.04	0	1.12	0	0	0	0	0	0	0	0	0.08	0	40.7658
0.2	0	0	0	2.161	0.92	0	0	0	0	0	0	0.76	0	0.079	0	0	0	0.36	0	0.799	0	0	0.08	0.8	0	0	0	40.7825
0.241	0	0	1.56	0.28	0.88	0.4	0	0	0	0	0	0.36	0.08	0	0.04	0	1.2	0	0	0	0	0.24	0	0.08	0	0	0	40.7992
0	0	0.44	0.241	2.72	0.2	0.4	0	0	0.04	0	0	0.76	0	0	0	0	0	0	0	0	0	0	0	0	0	0	0	40.8158
0.2	0	0	0.4	0	0.04	0	0	0	0	0	0	0	0	0	0	0.199	0	0	0	1.758	0	0	0.561	2.04	0	0	0	40.8325
0	0	0.439	0.08	0.48	0	0	0	0	0	0	0.04	0.44	0	0	0	0	0	0	0	0	0	0	1.079	1.199	0	0.119	0	40.8492
0	0	0	0.08	0	0	0.2	0.08	0	0.319	0	0	0.52	0	0	0	0	0	0.157	0	0	0	0	0	0	0	0	0.12	40.8658
0	0	0	0	0	0	0.48	1.839	0	0	0	0	0.68	0	0	0	0	0	0	0	0	0	0	0.08	0.28	0	0	0	40.8825
0	0	0.52	0.24	0	0.6	0	0.12	0	0.2	0	0	0.441	0	0	0	0	0	0	0	0	0.44	0	0.04	0.399	0	0	0	40.8992
0	0	0.519	1.721	0	0.36	0.321	0	0.16	0	0	0	0.08	0.4	0	0	0	0	0	0	0	0	0.08	0	0	0	0.081	0	40.9158
0	0.32	0.2	0	0	0	0	0	0.361	0	0	0	0.6	0.08	0.04	0	0	0.76	0	0	0	0	0	0.6	0	0	0	0	40.9325
0.521	0	0	0	0	0	0	0	0	0	0	0	0.442	0	0	0	0	0	0	0	0	0	0	0.28	0	0	0	0	40.9492
0	0	0	0.32	0.077	0	0	0	0	0	0	0	0.68	0	0.281	0	0	0	0	0	0	0.079	0	0	0	0	0	0.04	40.9658
0.4	0	0	0	0	0	0	0	0	0	0.44	0	0	0.44	0	0	0	1.041	0	0	0	0	0	0	0.36	0	0	0	40.9825
0	0	0	0.36	0	0	0	0	0	0.04	0	0	0.721	0	0	0	0	0	0	0.199	0	0	1.28	0	0.559	0	0.08	0.2	40.9992
0	0	0	0	0	0.919	0	0	0	0	0.04	0	0.8	0	0	0	0	0.76	0	0	0	0	0.52	0.08	0	0	0	0.08	41.0158
0	0.04	0.36	0	0.319	0.842	0	0.12	0	0	0	0	0.24	0.2	0	0	0	0.361	0	0	0	0	0	0	0.078	0	0	0	41.0325
0	0	0.359	0	0	0	0	0	0	0	0	0	0.44	0	0.438	0.08	0.399	0	0	0.04	1.162	0	0	0	0.08	0	0	0	41.0492
0	0	0	0	0.36	0	0	0	0	0.04	0.08	3.356	0.24	0.559	0	0.039	0	0.4	0	0	0.363	0	0	0	0.441	0	0	0	41.0658
0	0.481	0	0	0	0	0	0	0	0	0	6.159	0.84	0	0.04	0.48	0	0.321	0	0	0.479	0	0.04	0	0.08	0	0	0.601	41.0825
0	0	0	0	0.64	0	0.32	0.04	0	0	0	0.2	0.68	0	0	0	0	0	0	0	0	0	0	0	0.08	0	0.24	0.08	41.0992
0	0	0.24	0.601	0.36	0	0	0	0	0.24	0	0	0	0	0.6	0.04	0	0	0	0	0	0	0	0	0.079	0	0	0	41.1158
0	0	0	0.923	0	0	0	0	0.28	0	0	0	0.16	0	0	0.2	0	0	0	0	0.88	0	1.48	0.319	0	0	0.201	0	41.1325
0	0.2	0	0.16	0.119	0.24	0	0	0	0	0	0	0	0	0	0	0	0	0	0	1.04	0	0.48	0.24	0	0	0	0	41.1492
0	0	0.12	0	0	0	0	0	0	0	0	0	1.039	0	0.321	0	0.079	0	0	0	0	0	0.999	0.36	0	0	0	0	41.1658
0.04	0	0	0.28	0	0	0	0.281	0.16	0.48	0	0	0	0	0	0	0	0.24	0	0	0.88	0	0.522	0.719	0	0	0	0	41.1825
0	0.04	0.48	0	0.2	0	0.321	0	0.16	0	0	0	0.321	0	0	0	0	0	0.361	0	0.08	0	0.041	0.319	0	0	0	0.2	41.1992
0	0	2.999	0	0	0	2.442	0.04	0	0	0	0.08	0.599	0	0	0.04	0	0	0	0	0	0	0	0	1.677	0	0.08	0.32	41.2158
1.08	0	1.079	0	0.518	0	0.56	0	0	0	0	0	0.56	0	0	0.401	0	0.36	0.2	0	0.6	0	0.36	1.241	0.96	0	0.04	0	41.2325
0.88	0	0	0	0	0	0.361	0	0	0	1.04	0	1.32	0	0	0	0	0	3.879	0	2.078	0.16	0.121	0.76	1.038	0	0	0.12	41.2492
1.24	0	1.119	0	0	0	0	0	0	0.355	0.721	0	0	0	0.239	0	0	0	0.88	0	0.04	0	0.84	0	0.6	0	0	0	41.2658
0	0	0.4	0.16	0	0	0	0	0	0	0	0	0.8	0	0.12	0	0	0	0	0	0.559	0	0.08	0	0	0	0	0	41.2825
0.44	0.04	0	0	0.32	0	0	0	0	0	0	0	0.521	0	0	0	0	0	0	0	1.84	0	0	0	0.48	0	0	0	41.2992
0	0	0.36	0	1.681	0.04	0	0	0	0.482	0.161	0	0.28	0	0	0	0	0	0	0	0.638	0	0	0	0	0	0	1.001	41.3158
0	0	0	1.12	2.24	0	0.2	0	0.521	0	0	0	0	0	0	0	0	0	0	0	0	0	0	0	0	0	0	0	41.3325
0	0	0	0.4	0.08	0	0.2	0	0.359	0.04	0	0	0.36	0	0	0	0	0.08	0	0	0.72	0	0	0	0	0	0	0	41.3492
0	0	0.96	0.32	0	0	0	0	0	0	0	0.04	1	0	0	0	0	0	1.08	0	0	0	0	0	0	0	0.12	0.119	41.3658
0	0	0	0.12	0.24	0	0	0.24	0	0	0	0	0.478	0.08	0	0.08	1.4	0.118	0	0	0	0.2	0	0	0	0	0	0	41.3825
0	0	0	0.64	0.359	0	0	0	0	0	0.08	0	0.079	0	0	0.16	0	0.04	0	0	0.481	0	0	0	0	0	0	0	41.3992
0	0	0	0.04	0.881	0	1.519	0	0	0.079	0.12	0	1.321	0	0	0	0.28	0	0	0	0.321	0	0	0	0	0	0	0	41.4158
0	0	0	0	1.76	0	1.039	0	0	0.08	0	0	0.32	0	0	0	0	0	0	0	0.441	0.04	0	0	0.641	0	0	0	41.4325
0.24	0	0	0	0.08	1.879	1.721	0	0	0	0	0	1.56	0	0	0.522	0	0	2.359	0	0.2	0	0	0	0	0	0	0	41.4492
1.2	0	0	0.963	0.119	3.079	1.16	0	0	0	0.08	0	0.84	0.8	0.04	0	0	0	0.641	0.04	0	0	0	0.12	0	0	0	0	41.4658
0.321	0.441	0	0.88	0	1.839	1.039	0	0	0	0	0	0	0.558	0	0.2	0	0	0.12	0.04	0	0	0	0	0	0	0.24	0	41.4825
0	0.04	0	0.201	0	0	0.919	0	0	0.04	0	0	0.4	0	0	0.04	0.348	0	0	0.04	0	0	0	0.678	0	0	0	0.16	41.4992
0	0.2	0	0.6	0	0	0.841	0	0	0	0	0	0.76	0	0	0.24	0	0	0	0	0.6	0	0.04	0	0.681	0	1.001	0	41.5158
0.72	0.32	0	1.119	0.28	0	1.521	0	0	0	0.04	0	0.881	0	0	0	0	0.08	0	0	0.84	0	0.08	0	1.44	0	0.52	0.28	41.5325
0	0	0	0.479	0	0	2.08	0	0	0	0	0	0.28	0	0	0	1.999	0	0	0	0	0	1.081	0	0.28	0	1.04	0	41.5492
0	0.56	0.119	0	0	0	1.04	0.2	0	0	0	0	0	0	0	0.079	1.598	0	0	0	0	0	0.2	0	0.36	0	0.122	0	41.5658
0	0.4	0	0.28	0	0	0.519	0.12	0	0	0.32	0	0	1.479	1.4	0	0.961	0	0.04	0	1.2	0	0	0	0	0	0	0.4	41.5825
0	0	0	0	0	0.201	0	0.12	0	0	0	0	1.199	0	1.002	0.24	0.762	0	0	0	0	0	0.48	0	0	0	0	0	41.5992
0	0	0	0	0.16	0	0	0	0	0	1.121	0	0.44	1.12	0.601	0	0	0	0	0	0	0	0.36	0.241	0	0	0	0	41.6158
0	0	0	0.481	0	3.081	0	0.36	0	0	0	0	0.721	0	0.08	0.04	0.04	0.36	0	0	0.119	0	0.041	0	0	0	0	0	41.6325
0	0	0	0	0	2.12	0.2	0	0	0.04	0.12	0	0	0	0.24	0	0	0	0	0.12	0	0	0	0	0	0	0	0.522	41.6492
0.318	0	0	0	0.04	0.199	0	0.239	0	0.079	0	0	0.201	0	0	0	0	0	0	0	0	0	0	0.999	0	0	0	0	41.6658
0	0	0	0	0	0	0.28	0	0	0	0	0	0.48	0	0	0.12	0	0	0	0	0	0	0	0	0	0	0	0	41.6825
0	0	0	0	0	0	0.039	0	0	0	0	0	0.28	0.4	0	0.08	0	0.601	0	0	0	0	0	0.8	1.522	0	0	0	41.6992
0	0	0	0.08	0	0	0	0	0	0	0	0.08	0.08	0	0	0.399	0	0	0	0.28	0	0	0	0.68	0	0	0	2.04	41.7158
0	0	0	0	0.921	0	0.241	0	0	0	0	0	0.36	0	0	0.716	0	0	0	0	0	0	0	0.603	0.48	0	0.64	0.32	41.7325
0	0.2	0	0	0.52	0	0	0	0	0.2	0	0	0	0	0	0.6	0	0.84	0	0	0	0.402	0	0	0.36	0	0	0.04	41.7492
0.92	0	0	0	0	0	0.958	0	0	0	0.041	0	0	0	0	0.32	0	0.758	0.758	0	0	0	0	0	0	0	0	0	41.7658
0.401	0	0	0	0.28	0.04	1.88	0	0	0	0	0	0.281	0.279	0	0.679	0	0.08	0	0	0	0	0	0	0	0	0	0	41.7825
0.56	0	0	0	0.32	0.199	1.561	0	0.039	0.401	0	0	0.48	0.12	0	0.201	0	0.841	0	0	0	0	0	0	0	0	0	0	41.7992
0.36	0	0	0	0.04	0	0.76	0	0	0	0	0	0.279	0.281	0	0.4	0	0.36	0	0	0	0	0	0	0	0	0	0	41.8158
0	0	0	0	0	0	0.8	0	0	0.159	0	0	0.28	0	0	0	0	0	0	0	0	0	0	0	0	0	0	0	41.8325
0	0	0	0	0	0	0.4	0	0.04	0.6	0	0	0.44	0	0.562	0	0	0	0	0	0	0	0	0	0	0	0	0	41.8492
0	0	0	0	0	0	0.242	0.8	0.4	0.36	0	0	0.32	0	0.998	0	0	0	0	0	0	0	0	0	0.8	0	1.04	0	41.8658
0	0	0	0	0	0	0	0	0	0.52	1.12	0	0.16	0.2	0.4	0.08	0	0	0	0	0	0	0	0.081	0	0	0	0	41.8825
0	0	0.04	0	0	0	0.32	1.881	0.32	0.44	1.368	0.16	0.88	0	0.837	0	0	0	0	0	0	0	0	0	0	0	0	0	41.8992
0	0	0.721	0	0	0	0	0.518	0	0.279	0	0	0.2	0	0.68	0.08	0	0.12	0	0	0	0	0	0	0	0	0	0	41.9158
0	0.519	0	0	0	0	0	0	0	0.28	0	0	0	0	0.08	0	0	0	0	0	1.479	0.08	0	1.121	0	0	0	0	41.9325
0	0	0	0	0.12	0	0	0.08	0	0.24	0	0	0.2	0.04	0.16	0.24	0	0	0	0	0.04	0.08	0	0	0	0	0	0.363	41.9492
0	0	0.439	0	0	0	0	0.04	0	0.639	0	0	0.36	0.4	0	1.401	0	0	0	0	0	0	0	0.32	0	0	0	0	41.9658
0	0	0	0	0	0	0	0	0.12	0.72	0	0	0.52	0	0	0.28	0	0	0	0	0.4	0	0	0.04	0	0	0	0	41.9825
0.8	0	0	0	0	0	0.239	0.16	0	0.96	0	0	1.161	0	0.04	0	0.12	0.88	0	0	0.68	0.76	0	0	0.04	0	0.642	0	41.9992
0	0	0.28	1.557	0	0	0.12	0.48	0	0.041	0	0	0.24	0	0	0.078	0	1.12	0.32	0	0.56	0	0	0	0.6	0	0	0	42.0158
0	0	0	0	0	1.318	0.36	0	0	0.039	0.56	0.201	0	0.04	0	0.04	0.16	0	0	0	0	0	0.04	0.2	0.72	0	0	0	42.0325
1.159	0	0	0	0.999	1.921	2.081	0	0	0.079	0.681	0	0	0	0	0.404	0	0	0	0	0	0	0.121	0.318	0	0	0	0	42.0492
0	0	0	0.72	0.318	0	0.32	0	0	0	0	0	0.72	0.679	0.319	0.52	0	0.04	0	0	0.958	0.08	0	0.599	0	0	0.041	0	42.0658
0	0	0.88	0	2.8	0	0	0	0	0.401	0.48	0	0	0	0.48	2.44	0	0.32	0.04	0	0	0.081	0	0.6	0.44	0	0	0.04	42.0825
0	0	0	0	0.6	0	1.36	0	0	0.16	0	0	0.56	0	2.321	0.8	0	0	0	0	0	0.482	0	0	1.161	0	0	0	42.0992
0	0	0.2	0	0.04	0	0.84	0	0	0	0	0	0.04	0	0.801	1.08	0	0.56	0	0.04	0	0	0	0	1.239	0	0	0	42.1158
0.24	0	0	0	0	0	1.121	0	0.042	0	0.48	0.28	0.84	0	0.64	1.92	0	0.72	0	0	0	0.12	0	1	1.079	0	0.32	0	42.1325
0	0.32	0	0.119	1.16	0	0	0	0	0.16	0.838	0	0.12	0.241	0.4	0.401	0	1.318	0	0	0	0	0	0.639	0.36	0	1.679	0	42.1492
0	0	0.48	0	0.719	0	0	0	0	0	0	0	0	0	0	1.64	0	1.159	0	0	0	0	0	0	0	0	0.281	0	42.1658
0.278	0	1.92	0	0	0.478	0.68	0	0	0.04	0	0	0.56	0	0	0.32	0	0	0	0	0	0.04	0	0	0	0	0	0	42.1825
0.32	0	0	0	0	0	0	0	0	0	0	0	0	0	0.401	0.718	0	0.08	0	0	0	0	0	0	0.36	0	0	0	42.1992
0	0.439	1.401	0	0	0	0.198	1.523	0	0.841	0.08	0	0.04	0.04	0.24	1.002	0	0.4	0.039	0	0	0	0	0	0	0	0.88	0	42.2158
0.241	0	0.159	0	0	0.44	0	0	0	0.121	0	0.321	0	0	0	0.08	0	0	0	0	0.36	0	0	0	0	0	0.599	0	42.2325
0	0	0.483	0	0	0	0	0	0	0	0	0	0	0	0	0	0	0	2.437	0	1.639	0.44	0	0	0	0	0.08	0.4	42.2492
0	0	0.8	0	0	0	0	0	0	0.039	0.76	0	0	0	0	0.12	0.842	0	3.524	0	1.72	0.4	0	0	0.158	2.96	0	0	42.2658
0	0	0.48	0.322	0	0.68	1.8	0	0	0	2.239	0	0.44	0.12	0	0.201	0	0	0	0	1.238	0	0.563	0	0	1.839	0	0	42.2825
0	0	0.719	0.2	0.159	0	0.361	0	0	0.28	0	0	1.161	1.441	0	1.198	0	0	0	0	0.04	0	0.439	0	0	0.721	1.239	0.161	42.2992
0.48	0	1.4	0.24	0	0.32	0.683	0	0	0.081	0.08	0	1	0.042	0	0.28	0	0	0	0	0.121	0	0	0	0	1.321	1.042	0	42.3158
0.521	0.24	0.04	0	0	0	0	0	0	0.32	0	0	0	0	0	0.12	0	0	0	0	0	0	0	0.04	0	2.477	0.16	0	42.3325
0.719	0	0.44	0	0	0	0	0	0	0	0	0	0	0	0	0.88	0	0	0	0	0	0.04	0	0	0	0.958	0.4	0	42.3492
0	0	0	0	0	0	0	1.438	0	0	0	0	0	0	0	1.399	1.001	0	0	0	0	0	0.16	0	0	2.28	0.04	0	42.3658
1.361	0	0	0	0	0	0	1.319	0	0	0	0	0.12	0	0	1.16	0	0	0	0	0	0	0	0.36	0	2.717	0	0.64	42.3825
0.2	0	0	0	0	0	0	0	0	0	0	0	0	0	0	1.36	0	0.04	0	0	1.479	0	0	0.201	0	1.679	0.639	0	42.3992
1.2	0	0	0	0	0	0	0	0	0	0	0	0	0	1.561	0.162	0	0	0	0	0.76	0	0	0	0	1.363	0	0	42.4158
0.479	0	0	0	0	0	0.361	0	0	0	0	0	0	0	1.279	0.441	0	0.2	0	0	0	0	0	0	1.281	2.122	0	0	42.4325
0	0	0	0	0	0	0	0	0	0	0	0	0.919	0	0.36	2.16	0	0	0	0	0	0	0	0	0.84	1.399	0	0.2	42.4492
0.44	0	0	0	0	0	0	0	0	0	0.36	0	0.399	0.16	1.2	0.639	0	0	0	0	0	0	0	0.68	0.32	1.121	0.24	0	42.4658
0.882	0	0	0	0	0	0.122	0	0	0	0	0	0.161	0	0.879	0.72	0	0.12	0	0	0	0	0	0	0	0	0	0	42.4825
0.32	0.24	0.2	0.04	1.44	0	0.601	0	0	0.28	0.08	0	0.08	0	1.6	0.6	0	0.28	0	0	0	0	0	0	0	0.24	1.279	0	42.4992
0.36	0	0	0	1.679	0	0	0.12	0.04	0.24	0	0	0	0.081	0.639	0.359	0	0.24	0	0	0	0	0	0.04	0	0.2	0.64	0.358	42.5158
0.2	0	0.561	0	0.32	0	0.08	0	0.081	0	0	0	0.76	0	0.321	0.4	0	0	0	0	0.52	0	0	0	0.239	1.2	0	0	42.5325
0.52	0	0	0	0.363	0	0	0	0	0.92	0.4	0	0.48	0	0	0.919	0	0.041	0	0	0.801	0.081	0	0	0	0.837	0.079	0	42.5492
0.48	0	0	0	0	0	0	0	0	0.04	1.041	0.402	0.28	0	0	0.72	0	0.839	0	0	0	0	0	0	0.24	0.679	0.36	0	42.5658
0.843	0	0	0	0	0	0	0	0	0.48	1.121	0	0.12	0.281	0	0	0	0	0	0	0.2	0	0	0	0	2.078	0	0.32	42.5825
0	0	0.12	0	0	0	0	0	0	0.158	2.201	0	0.199	0	0	0	0	0	0.32	0	0	0	0.08	0.32	0	1.282	0.201	0	42.5992
0	0	0	0	0.24	0	1.919	0	0	0.16	0.121	0	0.4	0	0	0.759	0	0	0	0	1.562	0	0	0	0	0.56	0	0	42.6158
0	0	0	0	0	0	1.801	0	0	0.2	0.483	0.518	0.16	0	0	0	0	0	0	0	0	0.362	0	0	0	1.681	0	0.24	42.6325
0	0	0	0	0.239	0	0	0	0	0.121	0	0	0.438	0	0	0	0	0	0	0	0	0	0	0	0	0.44	0	0	42.6492
0	0	0.441	0	0	0	0	0.041	0	0.08	0	0	0	0.159	0	0.48	0	0	0	0	0	0	0	0	0	0.92	0	0	42.6658
0	0	0	0	0	0	0	0	0	0.08	0	0	0.44	0.2	0	0.399	0	0	0	0	0	0	0	0	0	0.64	0	0	42.6825
0	0	0.399	0	0	0.399	0	0	0	0	0	0	0.52	0	0	0	0.039	0	0	0	0	0	0.159	0	0	1.041	0.4	0	42.6992
0.52	0	0.32	0	0	0	0	0	0.2	0	0	0	0.52	0	0	0.2	0	0	0	0	0	0	0	0	0	1.525	0	0.04	42.7158
0.361	0	0	0	0	0	0	0.04	0	0	0.04	0	0	0	0	0	0	0.72	0	0	0.081	0	0	0	0	0	0	0	42.7325
0.48	0	0	0	0	0.08	0.6	0	0.04	0	0	0	0.48	0	2.441	0	0	0	0.398	0	0	0	0	0	0	0.44	0	0	42.7492
0.32	0	0	0.04	0	0	0	0.039	0	0	0	0	0	0	1.998	0.558	0	0.08	0	0	0.399	0	0	0	0	0.679	0	0	42.7658
0.2	0	0.12	0.04	0	0	0	0	0	0	0	0	0	0	0.2	0	0	0	0	0	0.24	0	0	0	0	0.32	0	0.04	42.7825
0	0	0	0	0	0.16	0	0	0.24	0.44	0	0	0	0	0.721	0.598	0	0	0.32	0	1.039	0	0	0	0	1.16	0.721	0	42.7992
0.28	0	0.36	0	0	1.281	0.238	0	0	0	0	0	0	0	0	0	0	0	0	0	0	0	0.04	0	0	0.2	0.28	0	42.8158
0.52	0	0	0	0.12	0.52	0	0	0	0	0	0	0	0	0	0.122	0	0	0	0	0	0	0	0	0	0.56	0	0	42.8325
0.519	0	0	0	0	0	0	0.08	0	0	0	0	0	0	0	0	0	0	0	0	0	0	0	0.282	0.2	0.362	0	0	42.8492
0.56	0.081	0	0	0	0	0	0	0	0	0	0	0	0	0	0.24	0	0	0	0	0.36	0	0	0.679	0	0	0.321	0.362	42.8658
0	0	0	0	0	0	0	0	0	0	0	0	0	0	0	0.12	0	0.16	0.441	0	0	0	0	1.236	0.64	0	0	0	42.8825
0.8	0.04	0.08	0	0	0	0	0	0	0	0	0	0	0	0	0.319	0	0	0	0	0.16	0	0	1.478	0.839	0	0.04	0.04	42.8992
0	0	0	0	0	0	0	0	0.119	0.04	0	0	0.04	0	0	0.2	0.442	0	0.4	0	0	0	0	0.279	0.641	0	0	0	42.9158
0	0	1.481	0.16	0	0	0.28	0.121	0	0	0	0	0	0.16	0	0	0	0	3.681	0	0.559	0	0	0.08	0.281	0	0	0.84	42.9325
0.398	0	0.522	0.238	0	0	0	0	0	0.679	0	0.519	0.16	0	0	0	0	0	1	0	0.24	0	0	0	0	0	0	0	42.9492
0	0	0.281	0.36	0	0	0	0	0	0	0	0	0.16	0	0	0.2	0	0	0	0	0	0	0	0	0	0	0	0	42.9658
0.4	0	1.601	0.12	0	0	0	0	0	0	0	0	0.28	0	1.157	0.04	0	0	0	0	1.2	0.04	0	0	0	0	0	0	42.9825
0.439	0	0.961	0	0	0	1.44	0	0	0.4	0	0	0.2	0.12	2.561	0.24	0	0	0	0	0.44	0.04	0	0	0	0	0	0	42.9992
0.159	0	0	0	0	0	0	0	0.04	0	0.36	1.48	1.72	0	0	0.639	1.959	0	0	0	0.761	0	0	0	0	0	0.761	0	43.0158
0.36	0	0.48	0.24	0	0	0	0	0	0.361	0.04	0	1.04	0	0.2	0.12	0	0	0.08	0	0	0	0	0	0.04	0	0.32	0	43.0325
0.72	0.04	0.52	0	0	0.84	0	0	0	0.32	0	0	0.36	0	1	0.28	0	0.36	0	0	1.679	0	0	0	0.562	0	0.28	0	43.0492
0	0	1.96	0.16	0	0	2.161	0	0	0.238	0	0	0.8	0	0.36	0.48	0	0.04	0	0	0.92	0	0	0	0	0	0.04	0	43.0658
0	0	0.561	0.48	0	0	2.48	0	0	0.32	1.758	0.041	0.32	0	0	0.64	0	0	0.04	0	0	0	0	0	0	0	1.28	0	43.0825
0	0	0.52	0.8	0	0	0	0	0	0.4	1.239	0.16	0.599	0	0.2	0.321	0	0.4	0	0	0.08	0	0	0	0.558	0.602	0	0	43.0992
0	0	0.322	0.443	0	0	0.642	0	0	0.44	0	0	0.318	0	0.12	0.318	0	0	0	0	0	0	0.4	0	0	0.679	0	0	43.1158
0	0	0.717	0.599	0	0	0.64	0	0	0	0	0	0	0	0	0	0	0.04	0	0	0	0	0.439	0	0	0.881	0	0	43.1325
0	0	0	0.52	0	0	0.4	0.04	0	0.4	0	0	0.842	0	0	0.2	0.56	0	0	0	0.601	0	0	0	0	0.439	0.04	0	43.1492
0	0	0.48	0.639	0	0	0.16	0.119	0	1.12	0.563	0	0.32	0	0	0	0	0	0	0	0.36	0	0	0	0	0.24	0	0	43.1658
0.359	0	0.76	0.479	0	0	0.04	0	0	0.202	0	0	0.28	0.041	0	0	0	0	0	0	0	0	0	0	0	0	0	0	43.1825
0	0	0.64	0.6	0	0	1.842	0.12	0	0.24	0	0	0.16	0	0	0.16	0	0	0	0	0	0	0	0	0	0.442	0	0	43.1992
0	0	0.36	0	0	0.08	0.84	0	0	0	0	0	0.282	0	0	0	0.239	0	0.04	0	0	0	0	0	0.68	0.44	0.2	0	43.2158
0	0.2	0.241	0	0.119	0	0.36	0	0	0.24	0	0.039	0.64	0	0	0.16	2.199	0	0	0	0	0	0	0	0	0.28	0	0	43.2325
0.519	0	0	0	0	1.121	0	0	0.041	0.201	0	0	0	0	0	0	0.04	0.562	0	0	0.881	0	0	0	0.04	0.521	0	0	43.2492
0	0	0.641	0	0	0	0	0	0	0	0.641	0	0.12	0	0	0	0	0	0	0	0.08	0	0	0	0	0	0	0	43.2658
0	0	0.44	0.32	0.08	1.681	0.718	0	0.04	0.437	0	0	0.32	0	0	0.041	0	0.16	0.04	0	0.521	0.04	0	0	0.08	0	0	0	43.2825
0	0.764	0.441	0.8	0.08	0	0.561	0	0	0.04	0	0	0.439	0	0	0.24	0	0.36	0	0	1.28	0	0	0.239	0	0	0	0.04	43.2992
0.28	0	0.281	0.48	0	0	0	0	0	0	0	0	0	0	0	0	0	0.159	0	0	0	0	0	0.12	0	0	0	0	43.3158
0.68	0	0.878	0.4	0	0	0	0	0	0	0	0	0	0	0.761	0	0.84	0	0	0	0	0	0	0.88	0.08	0	0.08	0	43.3325
0	0	0.4	0.44	0	0	0	0.08	0	0	0.44	0	0.36	0	0	0.24	0	0	0.481	0	0	0	0	1.12	0	0	0.04	0	43.3492
0.48	0	0.36	0.28	0.082	0	0	0	0	0.281	0.2	0	0.76	0	0	0.322	0	0	0	0	0	0	0	0	0.44	0	0	0	43.3658
0.32	0	1.04	0	0	0	0.562	0	0	0	0	0	0.08	1.521	0	0.561	1.559	0.52	0.399	0	0.759	0	0.04	0.12	0	0	0	0	43.3825
0.48	0.88	0	0.48	0	0	0	0	0	0.281	0	0	0.48	0	0.36	0.12	0	0	0	0	0.28	0	0	0	0	0.24	0	0	43.3992
0.52	0	0.48	0.16	0	0	0.88	0	0	0.08	0	0	0.601	0.44	0	0.201	0.4	0	0	0	0	0	0	0	0	0	0.08	0	43.4158
0.32	0	0.52	0.959	0	0.879	0	0.479	0.52	0.04	0	0	0.24	0.04	0	0.24	0	0	0	0	0	0	0	0	0.16	0	0	0	43.4325
0	0	0.799	0.28	0	0.36	0.44	0	0	0	0	0	0.159	0	0	0	0.04	0	0	0	0.361	0	0	0	0	0.439	0	0	43.4492
0	0	0.2	0.32	0	0	0	0.319	0	0.041	0.919	0	0.32	0	0	0	0	0	0	0	0.32	0	0	0.361	0	0.84	0	0	43.4658
0.999	0.16	0	0.241	0.32	0	0	0	0.08	0	0.08	0	0.36	1.2	0	1.119	0	0.08	0	0	0	0	0	0	0	0.16	0.76	0	43.4825
0	0	0.439	0	0	0.561	0	0.636	0	0.482	0.08	0	0.2	0.08	0	0	0	0	0	0	0	0	0	0	0	0.36	0.039	0	43.4992
0.36	0	0.44	0.962	0	0	0.44	0	0	0	0	0	0.48	0	0	0	0	0.48	0	0	1.998	0	0	0	1.242	0	0	0	43.5158
0.88	0	0	0.56	0	0	0	0	0.08	0	0	0	0.24	0	0.679	0	0	0.641	0	0	1.722	0	0	0	0.282	0	0.279	0	43.5325
0.319	0	0	0	0	0	0.12	0	0	0.239	0	0.28	0.48	0	0.919	0.24	0	0.2	0	0	0	0	0	0	1.003	0	0.12	0.08	43.5492
0.642	0	0	0.36	0	0	0.4	0	0	0	0	0	0.842	0	0.28	0	0	0.72	0.08	0.04	0	0	0	0	0	0	0	0	43.5658
0	0	0	0	0	0	0.2	0	0	0	0	0	0.32	0.16	0	0	0	0.999	0.08	0	0	0	0	0	0.122	0.08	0.08	0	43.5825
0.76	0.2	0.2	0.559	0	0.04	0	1.517	0	0	0	0	0	0.04	0	0	0.08	1.321	0	0.04	0.44	0	0	0	0.679	0.4	0.72	0	43.5992
0	0	0	0.24	0	0	0	0	0	0	0	0	0.04	0	0	0	0	1.562	1.318	0	0.28	0	1.72	0	0.281	0.04	0.999	0	43.6158
0	0	0.16	1.44	0	0	0	0	0	0	0	0	0.92	0	0	0	0	0	1.681	0	2.482	0	0.999	0	0.4	0.04	0	0	43.6325
0	0	0	0	0	0	0	0	0	0	0	0	0.68	0	0	0.56	0	0.72	0	0	0	0	0.8	0.36	0	0.32	0.16	0	43.6492
0.801	0	0	0	0.04	0	0.12	0	0	0.48	0	0	0.52	0	0	0.44	0	0	0.32	0	0.681	0	0.32	0	0	0	0	0.04	43.6658
0	0	0	0	0	0	0.08	0	0	0	0	0	0	0.12	0.319	0.44	0	0.52	0	0	0.28	0	1.999	0.038	0	0	0	0	43.6825
0.44	0	0	0	0.12	0	0	0	0	0.16	0.201	0	0.6	0	0	0.161	0	0	0	0	0	0	0.16	0	0	0.761	0	0	43.6992
0	0	0	0.28	0	0.32	1	0	0	0	0	0	0.52	0	0	0.316	0	0	0	0	0	0.2	0	0	0	0	0.56	0	43.7158
0	0	0.081	0	0	0	0.8	0	0	0	0.04	0.04	0.72	0	0	0	0	0	0	0.08	0.039	0	0.12	0	0	0.479	0	0	43.7325
0.4	0	0	0	0.2	0.199	0.44	0	0	0	0	0	0	0	0	0.12	0	0	0	0	0.475	0.04	0	0	0	0.76	0	0	43.7492
0	0	0.681	0	0	0	0	0	0	0.361	0	0	0.32	0	0.199	0.08	0	1.601	0	0	1	0	0.2	0	0	0	0	0	43.7658
0.36	0	0	0.24	0	0	0.761	0	0	0	0	0	0.28	0	0.8	0	0	0	0	0	0	0	0	0	0	0.561	0.438	0	43.7825
0.56	0	0	0	0	0	0	0	0	0	0	0	0.28	0.24	2.6	0	0	0	0	0	0	0.079	0.04	0	0	0.2	0.04	0.56	43.7992
0.32	0	0	0	0	0	0.161	0	0	0.597	0	0	0	0.359	0	0	0	0	0	0	0	0	1.24	0.237	0	0.762	0	0	43.8158
0	0	0	1.401	0	0	0	0	0	0.72	0	0	0.441	0	0	0.04	1.838	0	0	0	0	0	1.119	1.038	0	0.08	0.6	0	43.8325
0.48	0	0	0.36	0.28	0	0	0	0	0.6	0	0	0.561	0	0	0.04	0	0	0	0	0	0	0.24	0.36	0	0.241	0	0.079	43.8492
0.201	0	0	0	0	0	0.44	0	0	0	0	0	0	0.04	0	0.16	0	0	0	0	0	0	0.721	0	0	0.36	0	0	43.8658
0	0.04	0	0.32	0	0	0.28	0	0	0.28	0	0	0.601	0	0	0	0	0	0	0	0	0	0.08	0	0	0	0	0	43.8825
0.441	0	0	0.12	0	0	0.521	0	0	0	0	0	0.64	0	0.919	0.32	0	0	0	0	0	0	0.519	1.121	1.041	0	0	0	43.8992
0	0	0	0.239	0.16	0	0.44	0	0	0.08	0	0	0.4	0	2.318	0	0.32	0.521	0	0	0	0	0.36	0.44	0	1.04	0	0.12	43.9158
0.44	0	0.32	0	2.08	0	0	0	0	0.24	0.76	0	0.599	0	0	0.319	0	1.96	0	0	0	0	0.36	0	0.199	0	0.32	0.281	43.9325
0.32	0	0	0	0.48	0	1	0	0	0	0	0	0.84	0	0	0.6	0	0.96	0	0	0	0	0.32	0	0.081	1	0	0	43.9492
0.28	0	0.481	0	1.279	0	0.721	0	0	0	0	0	0.72	0	0	0	0	0.24	0	0	0	0	0	0	0	0.88	0	0	43.9658
0.44	0	0	0	1.679	0	0	0	0	0	0	0	0.36	0	0	0.4	0	1.04	0	0	0.4	0.36	0	0.96	0	0.4	0	0	43.9825
0.08	0	0	0.8	3.4	0	0	0	0.12	0.36	0	0	1.279	0	0	0	0	0.24	0	0	0	0.039	0	0.4	0	0	0	0	43.9992
0.32	0	0	0	0	0	0	0	0	0	0	0.361	0	0	0	0.678	0	0.401	0	0	0.08	0.96	0	0	0	0	0	0	44.0158
0	0	0	0.4	0	0	0	0	0	0	0	0	0.24	0	0	0.72	0	0.039	0	0	0	0	0	0	0.2	0.241	0	0	44.0325
0.679	0	0	0	0.841	2.242	0	0	0	0	0	0	0.681	0	0	0.44	0	0	0	0	0	0	0	0	0	0.08	0	0	44.0492
0	0	0.56	0	0.72	0.961	0	2.239	0.6	0	0.32	0	0.44	0	0	0.36	1.082	0	0.042	0	0.04	0	0	0.681	0	0	0	0	44.0658
0.48	0	2.884	0	0.399	2.121	0	0	0.239	0.08	0	0	0.479	0	0	0	1.04	0.56	0	0	0	0	0.079	0	0	0.481	0	0.081	44.0825
0	0	1.279	0.959	0	2.96	0	0.04	0	0.439	0.319	0	0.56	0	0	0.36	0	0.401	0.042	0	0.8	0.241	0.2	0	0	0.4	0.44	0	44.0992
0.4	0	0	0	0	0	0	0	0	0.601	0	0	0	0.279	0	0	0.28	0.2	0	0	0.241	0.04	0	0.12	0.4	0	0	0	44.1158
0	0	0	0	0.16	0	0	0	0.24	0.28	1.962	0.24	0.88	0.36	0	0.438	0	1.12	0	0	0.32	0	0	0	0.76	0	0	0	44.1325
0	0	0	0	0.52	0	0	0	0	0	1.318	0	0.481	0.522	0	0.64	0.32	1.119	0	0	0.92	0	0.72	0	0	0	0	0	44.1492
0	0	0.88	0	0	0	0	0	0	0.12	0	0	1.119	0.76	0	0.16	0	0	0	0.122	0	0	0.121	0	0	0	0	0	44.1658
0.48	0	0	0	0	0	0.322	0	0	0	0	0	0.039	0	0	0.442	0	0.56	0	0	0	0	0	0	0	0	0	0	44.1825
0	0	0	0	0	0	1.84	0	0	0	0.04	0	0.44	0.32	0.04	1.079	0	0.879	0	0	0.479	0	0.56	0	0	0.121	0.479	0	44.1992
0.68	0	0.4	0.36	0	0.12	0.2	0	0.56	0.28	0	0	0.76	0.36	0.08	2.441	0	0	0	0	0	0.959	0.2	0	0.723	0	0.322	0	44.2158
0.319	0	0	0	0	0	0	0	0	0	0	0	0.32	0	0	0.36	0	0.36	0	0	0	0.04	0.599	0	0	0	0	0.36	44.2325
0.36	0	0	0	0	0	0	0	0	0.201	0.121	0	0.52	0	0	0.321	0	2.277	0	0	0	0	0.36	0	0	0	0.28	0.08	44.2492
0.36	0	0	1.319	0	0.04	0	0	0	0.04	0	0	0.921	0	0	0.641	0	1.481	0	0	0	0.241	0	0	0	0	0	0	44.2658
0.28	0	0	0.88	0.52	0	0.118	0.24	0	0.16	2.399	0	1.081	0.559	0.161	0.398	0	0.64	0	0	0	0	0	0	2.88	0	0	0.162	44.2825
0.28	0	0.16	0.2	0.761	0	0.12	1.961	0	0	0.6	0	0.24	0.08	0	0.92	0	0.48	0	0	0	0	0	0.161	0.72	0	0	0	44.2992
0.439	0	0.599	0	0.08	1.04	0	0.72	0	0	0.399	0	0	0	0	0.16	0	0.8	0	0	0	0	0	0	0	0	0	0	44.3158
0	0	0	0	0	1.841	0.76	0	0	0	0.359	0	1	0	0	0.28	0	0.52	0	0	0	0	0	0	0	0	0.2	0.08	44.3325
0	0	0	0	0	0.558	0.72	0	0	0	0	0.04	0	0	0	0	0	0.12	0	0	0	0	0.36	0.319	0.798	0	0	0	44.3492
0.76	0	0	0	0.318	0	0.681	0	0	0	0.16	0	0.32	0	0	0	0	0	0	0	0	0	0.4	0	1.361	0	0	0	44.3658
0	0	1.041	0	0	0.481	0.44	0	0	0.64	0	0	0.2	0	0	0	0	0	0	0	0	0	0	0	0	0	0	0.441	44.3825
0.24	0	1.801	0	0.12	2.2	0.48	0	0	0.08	0	0	0.521	0.48	0	0.32	0.04	0	0	0	0	0	0.119	0	0.32	0	0	0	44.3992
0.28	0	0.2	0	0	1.241	0.6	0.08	0	0.361	0	0	0.88	0.12	0.32	0.921	0	0.601	0	0	0	0	1.042	0	0.879	0	0	0.04	44.4158
0.4	0	0.04	1.041	0	0	0.96	0.08	0	0.28	0	2.12	0	0	0	0.721	0	1.199	0	0	0	0	0	0	0.88	0	0.16	0	44.4325
0.798	0	0.04	1.519	0	0	0	0	0	0.2	0	0	0.4	0	0	0.44	0.44	0.52	0	0	0	0	0	0	0	0	0	0	44.4492
0.44	0	0	0.24	0.28	0	0.2	0	0	0	0	0	0.28	0.12	0.2	0.919	0	0	0	0	0	0	0	0	0	0	0	0.121	44.4658
0.32	0	0	0	0.36	0	0	0	0	0.12	0	0.12	0.121	0	0.28	0.721	0	0	0	0	0	0	0	0	0	0	0	0	44.4825
0	0	0	0	0	0	0.28	0.44	0	0.28	0	0	0.76	0	0	0.08	0	0.4	0	0	0	0	0	0	0	0	0.52	0	44.4992
0	0	0	0	0.4	0	0	1	0	0	0	0	0.92	0	0	0.96	0	0	0	0	0.721	0	0	0	0	0	0	0	44.5158
0.919	0	0.238	0	0	0	0	0	0	0	0	0	0.68	0	0	0.16	0	0	0	0	0	0	0	0	0	0	0	0	44.5325
0	0	0	0	0	0	0	0.16	0	0	0	0	0	0	0	0	0	0.4	0	0	0	0	0.321	0.68	0	0	0	0	44.5492
0	0	0.241	0	0	0	0	0	0	0	0.16	0	0	0	0	0	0	0	0	0.04	0	0	0	0.841	0	0	0	0	44.5658
0	0	0	0.919	0	0	0	0	0.04	0	0	0	0.24	0.68	0	0.32	0	0.44	0	0.038	0	0	0	0	0	0	0	0	44.5825
0.526	0	0	0.439	0	0	0.199	0	0	0	0	0	0	0	0	0.12	0	0	0	0.04	0	0	0	0	0	0	0	0	44.5992
0.28	0	0	0.36	0	0	0	0	0.08	0	0	0	0.76	0.879	0	0	0	0	0	0	0	0	0	0	0	0	0	0	44.6158
0	0	0.64	0	0	0	0	1.401	0	0	0	0	0	0	0	0.32	0	0	0	0	0	0	0	0	0	0	0.161	3.119	44.6325
0.638	0	0	0	0	0.36	1.04	0	0	0	0	0	1.239	0	0	0.32	0	0.199	0	0.041	0	0	0	0	0	0	0.438	3.44	44.6492
0	0	0	0.6	0	0	0.72	0	0	0.08	0.04	0	0.359	0	0	0.24	0	0	0	0	0	0	0	0	0.64	0	0	0.881	44.6658
0	0	0	0.44	0	0	1.24	0	0	0.32	0.12	0	1.92	0	0	0.879	0	0	0	0	0	0	0	1	0	0	0	0	44.6825
0	0	0.08	0	0	0	1.48	0	0	0.32	0	0	0.4	0	0.28	0.36	0.079	0	0	0	0.28	0.319	0	0	0.92	0	0.321	0	44.6992
0	0	0.28	0	0	0	1.767	0	0	0	0	0	0	0	0	0.32	0	0.039	0	0	0.079	0.36	0	0	0.601	0	0	0	44.7158
0.04	0	0.28	0	0	0	2.199	0	0.12	0	0.199	0	0.121	0.36	0	0.359	0	0	0	0	1.68	0.32	0	0.04	0	0	0.92	0	44.7325
0.36	0	0.199	0.881	0	0	0.32	0	0	0	0	0	0.721	0	0	0	0.32	0	0	0	0	0	0	0	0.4	0	0.721	0	44.7492
0.56	0	0	0.999	0	0	0	0	0	0	0	0	0	0	0	0.76	0	0	0.919	0	1.082	0	0	0	0.4	0	0	0	44.7658
0.4	0.039	0	0	0	0	0	0	0	0	0	0	0.599	0.08	0	0.36	0	0	0	0	0.48	0	0	0	0	0	0	0	44.7825
0.321	0	0	0.48	0	0	0	0	0	0	0	0.04	0	0	0	0.041	0	0	0	0	0	0	0	0	0.038	0	0.36	0	44.7992
0.4	0	0	1.121	0.4	0.201	0	0.08	0	0.24	0	0.4	0.76	0	0	0	0	0	0	0	0.8	0	0	0	0	0	0	0.08	44.8158
0	0	0	0.48	0.4	0	0	0	0	0.36	0	0	0	0.04	0	0.72	0	0	0	0	0.24	0	0	0	0.32	0	0	0.08	44.8325
0.4	0	0	0.44	0	0	0.321	0	0	0	0	0	0.44	0	0.2	0.12	0	0	0	0	0	0	0	0.799	0	0	0.12	0	44.8492
0	0	0	0	0	0	0.16	0	0	0	0	0	0.28	0	0	1.76	0.04	0.12	1.081	0	2.122	0	0	0	0	0	0	0.04	44.8658
0.56	0	0	0	0.32	0	0	0	0	0	0.24	0.28	0.92	0	0	1.038	0	0	0.72	0	0	0	0	0	0	0	0.24	0	44.8825
0	0	0	0.48	0	0	0	0	0	0.28	0	0	0.52	0	0	0	0	0	1.638	0	0	0	0	0.881	0.441	0	0	0	44.8992
0.681	0	0	0.438	0.2	1.24	0	0	0	0.32	0	0	0	0.8	0	0	0	0	0.92	0	0.28	0	0	0.64	0.92	0	0	0	44.9158
0.2	0	0.199	0	0	0	0.481	0	0	0.36	0	0	0	0	0	0.12	0	0	0	0	0	0.12	0	0	0.52	0	0	0	44.9325
0.36	0	0	0	0.16	0	0.719	0	0.68	0.2	0	0	0.8	0	0.16	0.72	0	0	0	0	0	0.361	0	0.04	0.322	0	0	0	44.9492
0.28	0	0	0	0	0	1.041	0	0.281	0.08	0	0	0	1.12	0	0	0	0	0	0.683	0	0	0	0	1.16	0	0	0	44.9658
0.161	0	0	0	0	0	0.68	0	0	0	0	0	0.96	0	0	2.04	0	0	0	0.8	1.88	0.039	0	0.4	0.92	0	0	0	44.9825
0.32	0	0	0.32	0	0	0	0	0	0.119	0	0	0	0	0	0.36	0	0	0	0	0	0	0	0	0.28	0.759	0	0	44.9992
0.28	0	0	0.56	0	0	0.52	0	0	0	0	0	0.44	0.32	0	0.442	0.88	0	0	0	0.561	0	0	0	0	1.08	0.32	0	45.0158
0.359	0	0	0	0	0	1.681	0	0	1.4	0.32	0	0	0	0	0.24	0	0.44	0	0	1.321	0.32	0.12	0.36	0	1	1.081	0	45.0325
0	0	0	0	0.319	0	0.603	0	0	0.362	0	0	0	0	0	0.76	0	0	0	0	0.203	1.4	0	0.36	0	0	0	0	45.0492
0.48	0.04	0	0.2	0	0	0	0	0	0	0	0	1.2	0	0.638	0.8	0	0.12	0	0	0	0	0	0.16	0	0	0.24	0.08	45.0658
0.599	0.48	0.4	0	0.44	0.68	0	0	0	0	0	0	0.56	0.04	1.24	0.599	0	0	0	0	0	0	0	0.479	0.48	1.357	0.04	0	45.0825
0.44	0	0	0	0.081	2.2	0	0	0	0	3.277	0	0.28	0	0.88	0.96	0	0	0.199	1.644	0	0	0	0	0	1.319	0.4	0	45.0992
0.36	0	0	0	0.12	0.279	0	0	0	0.04	0.84	0	0.52	0	0	0.28	0	0	0	0	0.242	0	0	0	0.44	0.76	0	0	45.1158
0	0	0	0.481	0	0	0	0	0	0	0	0	0.721	0	0	0	0	0	0	0	0	0	0	0.36	0	0.4	0	0	45.1325
0.2	0	1.318	0	0.68	0	0	0	0	0	2.92	0	0.961	0	0.241	0	0	0.641	0	0	0	0	0	0.041	0.44	0.24	0	0	45.1492
0	0	0.32	0.48	1.44	0	0.44	0	0	0.04	0.28	0	0	0.32	0	0	0	0	0	0	1.36	0	0.04	0.12	0	0.522	0	0	45.1658
0	0	1.84	0.92	0	0	0.48	0	0	0.2	0	0.04	0.279	0	0	1.638	0	0	0	0	0.6	0	0	0.759	0.52	0.319	0.24	0.08	45.1825
0.44	0	0.08	0.761	0	0	0	0	0	0.08	0	0	0.08	0	0	0.636	0	0	0	0	0.118	0	0.08	0	0	0.48	0	0	45.1992
0	0	0	0	0	0	0	0	0	0	0	0	0.321	0	0	0.44	0	0	0	0	0	0	0	0	0	0.32	0	0.08	45.2158
0	0.44	0	1.2	0	0	0.44	0.08	0	0	0	0	0.481	0.12	0	0.479	0	0.399	0	0	0.8	0	0	0	0	0	0	0	45.2325
0.561	0.04	0	0	0	1.12	0	0	0.082	0	0	0	0	0	0	0.759	0	0	0	0	0	0	0	0	0	0	0	0	45.2492
1.24	0	0	0.32	0	0.281	0	0	0	0	2.32	0	0.599	0	0	0.48	0	0	0	0	0	0	0	0	0	0	0.52	0	45.2658
0.08	0	0	0.759	0	0	0.48	0	0	0	0.638	0	0.601	0	0	0.6	0.6	0	0	1.681	0	0	0	0.4	0	0.56	0.44	0	45.2825
0.639	0	0	0.36	0	0.879	0	0	0	0.041	1.199	0	0.36	0	0.12	0.32	0.441	0	0	0	1.24	0	0	0	0	0	0.36	0.12	45.2992
2.118	0	0	0.802	0	1.761	0.28	0	0	0	2.039	0.04	0.879	0.04	0.04	0	0	0	0	0	1.281	0	0	0	0	0	0	0	45.3158
1.679	0	0	0.28	0	1.279	0	0	0	0.04	0.04	0.321	0.8	0	0	0.438	0	0	0	0	0	0	0	0	0	0	0.24	0	45.3325
1.28	0	0	0.12	0	0	0	0	0	0	0	0	1.041	0	0.28	0	0	0	0	0	0	0.04	0	0	0.32	0.999	0.08	0	45.3492
1.201	0	0	0.32	0	0	0	0	0	0	0	0	0.437	0	0	0.32	0	0	0	0	0.8	0	0	0	0	0	0	0	45.3658
1.481	0.12	0	0.282	0	0	0	0	0	0.04	0	0	0.4	0	0	0.999	0	0.48	0	0	0	0	0	0	0	0.28	0.399	0	45.3825
0.637	0	0	0.198	0.52	0.4	0	0	0	0	0.04	0	0.44	0	0	0.364	0.28	0.359	0	0	0	0	0	0	0.08	0	0	0	45.3992
0.84	0	0.16	0	0.24	0	0	0	0	0	0	0	0.441	1.918	0	0	0.04	0	0.681	0	1.36	0	0	0	0	0.12	0	0.278	45.4158
0	0	0	0	0	0	0.48	0	0	0.402	0	0	0.72	0	0	0.679	0	0	0	0	0.32	0.08	0.039	0	0	0	0.799	0	45.4325
0.998	0	0	0.241	0	0	0.16	2.125	0	0.2	0	0	0	0.042	0	0	0	0	0	0	0	0	0.04	0.44	0	0.28	0	0	45.4492
0.24	0	0	0	0	0.04	0.36	0	0	0.081	0	0.04	0	0	0	0.681	0	0	0	0.038	0.04	0	0	0	0.36	0	0.08	0	45.4658
0.4	0	0	0	0	0	0	0	0	0	0	0	0.242	0	0	0.28	0	0	0	0.041	0.08	0	0	0	0	0	0.081	0	45.4825
0	0	0	0	0	0	0.2	0	0	0.12	0	0.52	0.4	0	0	0	0	0	0	0	0	0	0	0	0	0.238	0	0	45.4992
0	0	0.4	0	0	0	0.44	0	0	0	0	0	0.921	0.439	0	0	0	0.12	0.04	0	0	0	0	0	0	0.92	0	0	45.5158
0	0	0	0.08	0	0	1.959	1.04	0	0	0	0	0	0	0	0	0.4	0.4	0	0	1.12	0	0	0	0.28	0.2	0	0	45.5325
0	0	0.32	0	0	0.12	0.32	0.799	0	0	0	0	0.04	0	0	0.401	0	0	0	0	0	0	0	0	0	0	0.2	0	45.5492
0	0	0	0	0	0	0.28	0	0	1.359	0	0	0.801	0	1.123	0.919	0.401	0.08	0	0	0	0	0	0.08	0	0	0	0	45.5658
0	0	0	0	0.2	0	0	0	0.878	0	0	0	1.6	0	0.24	1.162	0	0.04	0	0	0.6	0.08	0	0	1.238	0	0.2	0	45.5825
0	0	1	0.28	0	0	0	0	0	0.48	0	0	0.721	0	0	0.28	0	0	0	0	0.04	0.321	0	0	1.08	0.279	0	0	45.5992
0	0	0.562	0	0	0	0.2	0	0	0.36	0	0	0.561	0	0	0	0.321	0	0	0	0	0	0	0	0.92	0	0	0	45.6158
0	0	0	0	0.279	0	0.36	0	0	0.88	0	0	0	0	0	0.6	0	0	0	0	0	0	0.68	0.08	0	0	0	0	45.6325
1.722	0	0.52	0	0	0.121	0	0	0	0.841	0	0	0	0	0	0.64	0	0	0	0	0	0	0	0	0	0.481	0	0	45.6492
0.721	0	0	0	0	0	0.48	0	0.04	0.4	0	0	0	0	0	0.04	0	0.72	0	0	0	0	0	0	0	0.24	0	0	45.6658
0	0	0.6	0.72	0.239	0	1.041	0.119	0	0.4	0	0	0	0	0	0.919	0.041	2.357	0	0	0	0	0	0	0.04	0.32	0.599	0	45.6825
0.52	0	0.36	0.68	0	0	0	0	0	0.039	0.519	0	0.4	0	0	0.32	0	0.4	0.039	0	1.001	0	0	0	0	0.4	0	0	45.6992
1	0	0.24	0	0.881	0	0	0	0	0.16	0	0	0.6	0	0	0	0	0	0	0	0.122	0.122	0	0	0	0.961	0.32	0	45.7158
0.64	0	0	0	0	0	1.16	0	0	0	0.08	0	0.801	0	0	0.763	0	0	0	0	0.32	0	0	0	0	0.56	0	0	45.7325
0.32	0	0.881	0.279	0	0	1.6	0	0	0.119	0	0	0	0	0	0.081	0.36	0	0	0	0.681	0.519	0.28	0	0	0.16	0.519	0	45.7492
0.24	0	1.795	0	0	0	0.8	0	0	0	0.16	0	0	0	0	0	0	0	0	0	0.159	0.999	0	0	0	0	0	0.04	45.7658
0.28	0	0	0.959	0	0	0.36	0	0	0	3.601	0	0	0.08	0	0.76	0	0	0.2	0	0	0.719	0.441	0.56	0	0	0	0	45.7825
0.278	0	0	0	0.2	0	0.839	0	0	0.599	0.399	0.082	0	0	0	1.64	0.04	0	0	0	0.84	0	0.08	0	0	0	0.48	0	45.7992
0	0	0	0.4	0.2	0	0.521	0.042	0	0	0	0	0.16	0.521	0.597	0.12	0.56	0	0	0.2	0.48	0.039	0.599	0.082	0	0.601	0	0.52	45.8158
0.36	0	1.482	0	0.32	0.52	0.36	0.561	0	0.04	0.04	0	0.32	0	1.639	0	0	0	0	0	0.04	0.04	0	0	1.358	0	0	0	45.8325
0.36	0	0.32	0	1.919	0.28	0	0	0	0.2	0	0	0.88	0	0	0.039	0	0	0.04	0	0.479	1.401	0	0.359	0.561	0.36	0.799	0	45.8492
0.361	0	0.52	0	0.321	0	0	0	0	1.04	0	0	0	0.04	0	0.839	0.4	0.558	0	0	0	0	0	0.16	0.52	0.681	0	0	45.8658
0.4	0	0.999	0	0.2	0	0.24	0	0.2	0	0	0	0	0	0.4	0.318	0.399	0	0	0	0.759	0.12	0.44	0	0	0.36	0	0	45.8825
0	0	1.68	0	0.44	0	0	0	0.4	0	0	0	0.28	0	1.68	0.4	0	0.04	1.761	0	1.241	0	0	0	0	0.08	0	0	45.8992
0.32	0	1.083	0.08	2.639	0	0	0	0	0	0.16	0	0.202	0	0	0	0	1.039	0.56	0	0.602	0.68	0.08	0.039	0	0	0	0	45.9158
0.4	0	0.24	1.002	0.722	0	0.04	0	0	0	0	0.641	1.357	0	0	0	0	1.199	0.081	0	0	0	0.439	0	0.12	0.48	0.48	0	45.9325
0	0	0	0	0.04	0	0	0	0	0	0	0	1.12	0	0.121	0	0	0.038	0	0	0	0	0.721	0	0.2	0	0.52	0	45.9492
0.32	0	0	0.599	0.361	0	0.04	0	0	0.04	0	0	0	0	0.08	0	0	0	0	0.08	0	0	0.16	0	0.32	0	0	0	45.9658
0.2	0	0	1.399	0.44	0	0	0.04	0	0	0	0	0.241	0	0	0.04	0	1.2	0.599	0	0	0	0	0	0	0.36	0.2	0.04	45.9825
0	0	0	0.88	0.24	0	0.319	1.6	0	0	0	0	0.32	0.041	0	0	0	0	0	0	0	0	0.48	0	0	0	0	0	45.9992
0.682	0	0	0.721	0.24	0	0	0	0	0	0.2	0	0	0	0	0	0	0.721	0	0	0	0	0	0	0.28	0	0.24	0.36	46.0158
[truncated: 3,260 more rows]

## Sheet: dmso
Fish_29	Fish_30	Fish_31	Fish_32	Fish_33	Fish_34	Fish_35	Fish_36	Fish_37	Fish_38	Fish_39	Fish_40	Fish_41	Fish_42	Fish_43	Fish_44	Fish_45	Fish_46	Fish_47	Fish_48	Fish_49	Fish_50	Fish_51	Fish_52	Fish_53	Fish_54	Fish_55	Fish_56	CLOCK
0	3.729	5.839	5.998	2.4	4.48	0.68	1.76	0.296	1.881	1.081	0	0	0	0.04	2.709	2.159	0	0.04	3.317	2.519	4.69	0	0.28	0	3.002	1.601	2.096	12.7158
0	2.76	10.361	7.168	4.242	3.48	1.361	0.882	0.12	1.438	0.323	0	0	0.119	0	4.482	2.881	0	0.24	3.401	2.041	2.801	0	0.12	0.041	1.801	4.961	1.44	12.7325
0.2	0.282	8.715	6	4.727	3.919	3.959	0.24	0.12	1.481	1.4	0	0.12	0.799	0.04	7.163	0.799	4.48	0.04	2.439	4.079	1.761	3.204	0.08	0	2.001	2.877	0.6	12.7492
0.08	0.761	9.681	3.758	4.12	1.399	2.56	0.44	0.16	1.202	0.241	0	0	0.199	0	1.04	3.681	3.201	0	2.878	1.682	0.079	4.441	0.2	0	1.92	0	0.44	12.7658
0	0.361	10.161	6.201	3.679	3.199	1.199	0	2.041	2.079	0.6	0	0	1.159	0	2.72	3.601	1.362	0	4.399	1.96	0.08	0.16	0.319	0	1.921	0	5.52	12.7825
0.241	0.559	10.195	1.879	0.842	1.961	4.08	0.16	2.282	1.479	1.32	0	0.08	0.841	0	1.12	3.961	1.24	0	5.239	3.24	1.799	0	0.4	0	1.999	0	3.522	12.7992
0.36	0.799	8.723	0.84	10.805	0.361	3.92	0	1.037	3.761	1.203	0	0	1.519	0	0.361	1.962	0.04	0	5.441	5.001	1.519	0.798	0.161	0.08	2.201	0	1.362	12.8158
0.441	5.321	8.563	4.723	3.641	2.72	1.118	0.08	1.64	1.479	0.56	0	0	3.32	0	0.12	1.919	0.72	0	3.4	2.44	1.161	4.038	1.037	0.12	2.081	0.12	3.48	12.8325
0.36	3.358	6.241	1.878	0.16	1.156	4.04	0.321	2.319	1.641	0.519	0	0.041	0.56	0	2.081	2.082	6.037	0	3.163	4.639	2.36	0.48	0.84	5.077	0.6	0	0	12.8492
4.68	1.12	4.88	0.679	0	4.36	1.24	0.44	3.922	2.322	1.199	0	0	0.24	0	2.12	2.519	5.721	0	1.439	3.358	0	3.48	0.842	5.682	1.282	0.36	5.196	12.8658
2.279	0.799	8.286	1.439	0.04	4.082	0.24	2.519	1.359	4.361	1.323	0	0	4.277	0	4.483	2.041	4.882	0	0.04	2.801	1.52	3.083	0.642	0.2	1.361	0	3.517	12.8825
0.64	0.84	3.597	1.12	0	0.519	0	4.843	0.557	1.839	1.158	0	0	3.001	0.04	4.239	1.919	4.28	0	2.399	3.435	0.2	0.639	1.557	2.159	2.199	0	0.2	12.8992
0.121	0.319	0	0.881	0	3.761	0.2	0.32	2.242	3.039	0.999	0	0.04	1.88	0	0.6	2.76	5.996	0.08	4.116	0.198	2.48	0.6	0	0.08	1.121	0.08	0.52	12.9158
0	6.879	0	0.8	0.12	1.718	3.12	0.521	2.52	1.638	0.279	0	0	0.48	2.161	0.399	2.443	4.162	0	5.683	0.32	1.32	0.08	0.12	0.12	1.48	0	0.202	12.9325
0.042	1.478	1.12	0.481	0	1.76	0.081	0.28	2.081	2.079	0.479	0	0	2.919	5.36	0.519	0.481	4	0	2.083	0	0.12	0	0.28	0	1.201	0	1.399	12.9492
0	1.122	0	2.244	0	1.88	1.001	0.28	1.2	0.68	2.083	0	0	2.241	5.32	0.998	2.998	1.119	0.04	0.92	0.08	0.24	0.12	1.314	0	3.519	0.28	4.882	12.9658
0	0.841	0	0.68	0.08	1.558	4.439	0	1.922	1.801	0.8	0.04	0.08	0	5.316	4.321	2.242	4.96	0	0.04	2.159	0.598	2.641	0.16	0.08	0.878	0.04	2.842	12.9825
0	1.477	0	2.042	0.08	1.438	4.165	0.559	1.037	2.597	1.037	0	0	0.841	3.798	3.476	1.76	8.367	0.119	0.12	2.683	1.843	2.598	1.24	4.441	0.598	0	4.759	12.9992
0	0.68	0	0.72	0	0.4	0.921	0.2	0	2.076	0.239	0	0.04	1.28	8.121	1.357	2.839	8.197	0.08	0	1.52	0.481	0.121	0.72	5.361	0.959	0.04	3.835	13.0158
0	4.077	0	2.319	0.08	0.6	3.878	0.721	2.2	1.6	0.721	0	0	3.478	7.683	1.556	0.441	0.641	0.081	2.321	0.679	0.04	0.12	1.08	1.999	0.6	0.08	3.039	13.0325
0.08	0.799	0	2.562	0.04	1.679	1.319	0	1.841	3.559	1.4	0	0.04	3.68	2.156	2.798	0.84	0.24	0.04	0.08	0.44	0.4	0.12	1.36	0.08	0.959	0.12	0.52	13.0492
0	0.4	0	0.841	0.04	0.08	4.279	0.643	3.041	3.28	2.32	0	0	2.156	6.319	3.04	2.963	0.56	0.28	0.32	0.361	0.799	0	0.719	0	0.882	4.28	4.115	13.0658
0.08	0.842	0	2.12	0	0.92	4.483	1.08	1.92	0.242	0.198	0	0	0.4	5.883	3.082	2.598	6.647	5.116	0.914	0.601	1.64	0.081	0.12	0.2	1.561	2.842	0.843	13.0825
0	1.04	0	0.519	0.041	4.403	2.999	0	1.721	0.359	0.16	0	0.04	1.122	5.364	3.319	1.201	7.362	0.439	1.761	3.198	2.2	0	0	0.081	5.279	5.356	0.201	13.0992
0	1.918	0	1.04	0	5.438	0.801	0.599	0.518	1.44	0.2	0	0.041	0.08	7.317	6.481	0.719	7.482	1.166	4.638	2.799	0.24	1.121	0.441	0.04	2.278	5.355	0.321	13.1158
0.079	4.562	0	0.76	0.08	2.601	0.799	1.243	2.444	2.602	0.2	0	0.04	0.32	7.958	4.518	0.362	4.201	2.484	3.003	1.481	0.919	0	0.399	0.08	2.28	5.973	2	13.1325
0	0.401	0	0.319	0.04	0.24	2.603	2.238	3.203	0.519	0.399	0	0	0.601	4.843	1.277	0.761	3.163	8.962	0.721	2.447	0.401	1.241	1.521	0	1.957	6.206	3.317	13.1492
0	0.44	0	0.881	0.08	0.308	3.239	0.358	2.48	0.839	0.04	0	0.04	1.519	4.758	0.922	1.72	0.999	5.827	1.36	1.918	0.04	1.039	1.481	0	3.079	5.572	0.639	13.1658
0.08	1	0	0.679	0	3.72	3.516	0.33	0.32	3.69	0.56	0	0	1.237	5.441	3.799	1.843	0.08	5.644	3.679	2.362	2.039	0.678	0.918	0	4.076	8.206	0.24	13.1825
0.12	0.68	0	1.719	0.12	2.682	0.482	1.644	0.439	1.518	0.202	0	0.08	3.682	4.486	4.995	1.399	0.279	0.24	2.798	1.801	0.32	0.28	0.238	0	3.204	4.078	0.281	13.1992
0.041	0.319	0	2.117	0.08	3.958	1.278	1.321	0.08	0.319	0.4	0	0.08	2.6	4.484	3.081	0.921	5.643	0.561	3.842	1.44	0.2	0	0.799	0	3.158	2.798	1.598	13.2158
0	0.88	0	1.996	0	2.12	2.719	1.32	0.44	1.318	0.72	0	0.08	1.8	6.484	0.36	1.319	4.557	0.08	3.037	1.001	0.28	1.44	0.119	0.04	2.201	1.958	4.042	13.2325
0.12	0.518	0.561	1.322	0	3.4	0.32	2.602	0.279	0.322	0.442	0	0.881	1.358	7.968	1.159	0.52	3.243	0.917	2.079	0.957	0.281	0.798	0.241	0.04	2.56	0.519	4.633	13.2492
0.196	1.078	0.562	2.677	0	3.962	1.754	3.162	0.4	1.24	0.957	0.04	0	3.281	3.443	1.123	0.72	0.242	9	4.361	0.36	0	0	0.12	0.16	2.795	0.718	0.483	13.2658
0.12	6.321	0	2.837	0.04	2.844	0.84	1.719	0.641	0.919	2.161	2.881	0	3.203	3.52	4.478	1.083	0.04	3.516	1.521	0.239	1.679	1.559	1.839	0.24	0.402	5.085	1.122	13.2825
0	5.281	0.08	6.275	0	1.64	0	1.197	0.32	2.2	0.517	3.841	0	0.681	6.324	2.444	1.4	5.88	0.682	3.078	2.44	0.681	0.2	0.64	0	0.762	3.801	2.396	13.2992
2.041	5.713	0	4.399	0	3.039	0.64	2.836	0.12	2.44	0	2.878	0.159	1.321	4.321	0.841	1.161	5.399	1.28	1.881	3.043	0.12	0.16	0.28	0	3.162	4.762	2.998	13.3158
5.759	1	0.36	3.919	0.08	0.761	2.118	1.721	1.203	2.396	1.719	1.639	0.16	0.52	4.918	1.359	0.639	6.998	1.718	0.162	0.641	0.561	0	0.2	0.041	2.479	7.92	0.719	13.3325
4.399	1.68	0.36	0.88	0.08	3.038	4.119	0.998	0.88	1.599	0.679	2.079	0.12	1.362	3.045	4.477	1.598	4.723	0.763	1.559	0.239	0.48	0.04	0.56	0	3.159	7.955	0.36	13.3492
0	3.042	1.199	1.722	0.039	0	0.917	1.239	0	1.601	0.32	1.719	0.2	0.8	3.8	4.8	2.24	8.315	3.118	1.636	0.159	1.84	0	0.24	0	2.601	4.437	0.359	13.3658
0.24	0.32	0.718	3.361	0	0.4	2.438	0.56	0.2	1.958	0.562	2.241	0.6	1.359	6.406	2.72	1.083	0.96	1.44	1.68	0.838	0.68	0	0.08	0.321	0.24	3.002	4.723	13.3825
0.359	3.838	0	2.483	0	1.76	3.478	0	0.279	0.761	2.121	0.361	7.919	2.359	7.558	0.642	2.401	0.201	0.757	0.923	5.314	0.362	0	0.08	0	0.961	7.884	3.121	13.3992
0.159	1.08	1.201	4.839	0	4.443	2.797	0	0	2.199	0.479	1.758	8.121	2.361	7.722	2.279	0.84	1.401	3.201	0.04	0.76	0	0	1.24	0.239	1.84	0.28	3.724	13.4158
0	5.559	1.64	4.038	0	1.881	2.802	0	0.16	0.997	1.883	0.44	9.323	0.12	3.237	4.56	1.84	0.759	4.918	0.04	0	0	0.041	0.28	6.6	2.158	0	1.44	13.4325
0	2.637	1.038	3.561	0.04	2.521	0	0.919	1.039	0.681	1.48	2.601	0.998	0.761	3.999	2	1.081	1	0.801	0.12	1.521	0.32	0	1.441	2.881	1.76	0.921	1.959	13.4492
0	1.795	0	4.724	0	5.917	0.24	0	0.519	4.72	0.881	1.561	0.04	2.638	6.192	0.361	2.6	6.681	0.719	0.56	2.761	2.558	1.08	0.16	0	1.561	0	2.398	13.4658
0	0.721	0.402	1.36	0	0.841	1.801	1.4	0.16	4.038	0.959	2.642	0.12	3.399	6.123	0.24	2.197	2.919	2.396	1.96	1.076	1.399	2.04	0.32	0	5.082	0.199	0.44	13.4825
0.16	2.518	0	0.64	0	1.36	2.92	0.639	1.08	4.401	1.199	2.722	0	2.242	6.077	0.28	1.879	0.878	9.324	1.08	3.881	0.32	0	0.598	0	5.037	0.479	1.124	13.4992
0	1.958	0	2.481	0	2.16	0.759	1.76	0.597	3.201	0.8	1.68	0.118	1.042	6.043	0.511	1.321	0.36	2.197	1.68	1.916	0.441	0	0.922	0	2.923	0	0.639	13.5158
0	0.722	0.4	2.882	0.88	0.96	0	0.881	0.641	1.999	1.239	1.56	0	2.123	5.277	1.081	0.998	4.161	0.28	0.442	0.601	0.16	2.44	0.32	0	2.321	0.04	2.56	13.5325
0	1.242	0.52	2.438	2.638	1.519	2.6	0	0.881	3.723	1.64	2.243	0	0.28	6.121	1.639	0.6	0.6	0.08	0.04	1.2	0	1.24	1.2	3.362	1.399	0	1.362	13.5492
0.12	0.44	6.918	0.281	2.884	2.079	0.08	0.601	2.279	1.84	0.602	3.077	0	3.284	5.439	1.441	1.398	0.921	0.678	0.32	2.32	0.163	3.879	1.24	0.56	5.559	0.08	3.722	13.5658
0	1	2.48	4.32	0	1.198	2.331	0.998	0.758	3.52	0.52	0.681	0	2.321	4.803	1.961	0.28	0.2	0.383	0.158	3.72	0.158	0.918	0.281	0	1.962	0.12	1.522	13.5825
0.119	1.441	2.441	0.879	1.44	1.04	1.201	1.24	0.961	2.324	0.64	1.281	0.12	4.005	4.565	1.879	1.836	1.2	1.52	0.402	2.36	1.079	0.798	0.04	0.359	3.041	1.638	3.599	13.5992
0	1.201	1.361	0.799	1.16	1.32	1.039	1.198	0.601	3.756	1.678	2.123	0	0.641	4.441	1.162	0.32	0.882	0.88	1.236	0.245	0.16	0.877	1.236	0	5.347	2.917	1.4	13.6158
0.081	0.844	0.08	3.241	0.04	3.765	0.915	1.613	3.116	2.482	2.003	0.24	0.08	0.8	6.322	4.838	0.759	1.087	0.48	2.081	1.514	0.121	2.639	0.2	0.16	1.639	2.436	2.04	13.6325
0	1.56	0	1.595	0	2.48	2.44	0.521	0.24	4.682	1	4.48	0.04	2.038	4.286	4.4	1	0.16	0.357	2.64	1.16	0	2.083	0.2	3.646	4.406	3.831	0.12	13.6492
0	0.68	0.2	6.597	0	2.601	4.523	0.441	1.44	1.32	0.918	3.162	0.2	4.84	3.158	2.72	1.84	0.121	0.2	2.24	0.52	0	2.123	0.08	0.08	2.442	1.961	0.2	13.6658
0.04	0.682	0	4.158	0.04	0.601	1.238	0.639	1.079	0.04	1.64	2.12	0.36	1.118	4.201	0.761	0.282	0.322	1.038	0.721	0.559	0.16	1.718	0.08	0	2	4.839	0.8	13.6825
0	1.083	0	4.279	0.559	0.802	0.878	1.838	0	2.122	0.201	4.319	0.12	0.679	5.882	0.201	0.597	3.559	0.798	1.521	1.878	1.476	1.321	0.919	0	2.281	4.757	0.28	13.6992
0.4	4.882	0.12	0.439	0	5.522	0.08	1.959	0.04	3.72	0.239	1.604	0.119	1.961	3.644	0.6	0.961	1.125	1.758	2.12	0.957	1.797	1.442	0.321	0	3.159	3.838	0.838	13.7158
1.279	1.877	0	2.52	0.08	0.721	1.714	1.319	0.361	0.884	0.239	0.04	0.12	0.838	1.639	2.841	2.355	0.12	1.399	1.522	0.64	0.082	0.72	0.08	0.2	1.961	8.782	0.52	13.7325
2.961	1.321	0.48	0.442	0.279	0.442	1.844	2	0.295	1.64	0	0	1.402	1.722	3.717	2.201	1.762	0.264	2.399	2.757	0.637	0.442	0.04	1.841	0	4.48	6.327	0.36	13.7492
0.358	1.037	2.489	0.599	0.962	0.961	0.56	0.799	0	0.52	0.52	0	0.963	0.76	3.803	4.278	0.402	0.199	1.837	2.281	0.439	0.955	0.319	0.959	0	2.207	3.519	0.519	13.7658
0.56	0.4	5.203	0.842	1.799	3.36	1.961	0.481	0.88	0	0.277	0	5.356	0.44	3.086	1.8	0.721	5.198	2.158	2.121	1.763	1.158	1.64	0.118	0	5.88	0.56	0.561	13.7825
5.36	0.88	3.761	1.041	0.12	0.359	0.08	0.12	0.201	0.283	0.681	0	6.918	1.878	4.079	2.881	2.48	1.879	0.718	3.361	1.92	1.918	2.917	0.2	0	3.76	2.998	0.24	13.7992
3.444	0.879	0.923	1.678	0	0.36	0.519	0.92	0.799	0.64	0.199	0	2.243	0.32	1.561	6.038	2.841	1.638	0.519	1.884	1.077	2.119	0	0.722	0.04	3.559	2.836	3.563	13.8158
0.72	0.399	2.762	1.32	0	2.12	3.56	1.36	1.52	3.481	0.918	0	0	2.68	2.798	3.402	1.239	6.038	1.161	3.637	0.841	2.282	0.041	0.04	0.079	2.279	0.519	2.718	13.8325
0.562	0.92	1.239	0.12	0	3.715	3.635	2.198	0.321	5.12	0.959	0	0	1.402	2.476	2.963	1.081	5.039	0.605	0.04	1.157	0.519	0.4	0.521	0	4.601	0.28	0.401	13.8492
0.922	7.363	0	0.481	0	1.201	7.079	0.202	1.238	3.6	1.2	0	0	2.398	3.325	0.721	2.517	2.362	3.684	1.999	0.518	0.721	1.956	0.52	0	2.877	0.038	2.083	13.8658
5.596	1.238	0	0.519	0	0.04	6.322	0.04	0.681	0.759	0.321	0	0.24	1.759	1.245	1.8	1.361	1.004	1.719	1.076	0.561	0.08	1.561	0.64	0.04	1.841	0.199	2.8	13.8825
4.844	1.241	0	3.683	0	1.44	6.035	1.683	0.162	1.28	0.04	0	0.08	4.164	1.886	1.002	0.719	0.681	1.321	1.88	1.997	0.639	0.2	0.799	0.04	0.922	0	2.884	13.8992
0.24	1.678	0.88	3.879	0	1.599	1.879	1.84	0.16	0	1.201	0.04	6.716	1.878	2.921	2.163	0.801	0	6.2	0.599	0.4	0	0.12	0.96	0	3.599	0.28	0.72	13.9158
2.676	2.159	0.12	6.283	0	0.919	0.32	0.28	0.756	1.759	0.522	0	3.842	3.725	2.115	0.201	2.002	0	1.6	0.719	3.201	0.158	0	0.798	0.12	2.001	0	1.639	13.9325
1.277	2.237	1.595	4.481	0	0.559	0.48	0.2	0.44	0.08	0	0	6.686	0.845	4.399	0.519	2.316	0.321	0.202	1.244	0.801	0.039	0.04	1.4	0	4.396	2.199	0.44	13.9492
0.922	4.004	1.479	1.999	0	0.24	0.28	0.958	0	0.24	1.238	0	7.919	1.841	4.923	0.121	0.757	0.556	0.479	1.56	0.601	0.12	0.201	0.079	0	0.92	3.922	0.398	13.9658
1.558	0.399	0.24	0.958	0	0.32	0.082	0	0	0.64	1.2	0.04	9.645	1.038	3.678	1.28	0.722	0.4	0.64	3.361	0.758	0.081	0	0.161	0.2	0.642	2.635	2.76	13.9825
9.444	9.362	10.168	6.905	1.683	6.526	7.921	6.399	6.318	8.839	3.878	0.879	7.997	7.676	5.482	9.723	6.801	6.921	11.123	10.118	5.447	5.679	5.041	5.915	0.961	8.717	8.243	11.874	13.9992
7.08	7.279	8.2	7.399	5.239	7.078	6.164	8.079	5.444	8.879	2.203	0.32	8.634	6.039	7.675	7.558	7.563	6.322	10.396	6.52	6.564	6.244	2.239	5.68	0.721	5.598	9.957	11.645	14.0158
8.919	8.605	10.283	6.163	3.519	5.918	5.595	6.198	4.033	11.479	1.321	0.96	7.322	8.724	6.602	7.161	8.877	7.163	12.597	6.356	8.4	4.957	1.759	5.915	1.199	5.998	10.114	9.96	14.0325
8.681	9.755	10.12	6.607	3.959	6.325	4.401	7.798	3.481	8.921	2.356	0	9.204	8.082	5.436	6.476	8.079	5.884	11.802	7.6	5.118	4.919	3.44	5.241	0.12	5.998	8.52	10.002	14.0492
9.922	8.205	9.245	3.962	5.245	6.679	7.964	6.045	4.08	9.881	1.24	0	8.32	5.84	5.476	7.52	8.434	7.283	10.28	6.484	6.277	6.835	2.76	4.636	0.28	9.484	7.04	9.169	14.0658
7.722	8.96	9.527	5.037	2.319	5.158	7.037	5.877	1.32	9.684	0.2	0	9.042	7.681	7.521	7.317	7.477	6.044	12.203	7.365	8.24	5.284	2.56	3.403	0	8.118	8.559	10.279	14.0825
8.473	7.801	8.6	5.24	4.002	6.243	8.203	6.319	1.96	8.041	0	0.322	8.318	6.992	6.359	6.675	7.157	7.195	11.963	7.881	7.72	5.365	2.599	2.641	2.121	6.083	6.241	10.68	14.0992
7.638	5.677	8.999	7.399	4.923	6.753	5.682	5.68	1.238	8.756	0.8	0	9.682	5.959	5.763	7.439	8.036	6.198	9.993	4.994	8.333	4.565	0.36	0.96	0	7.077	8.638	9.6	14.1158
9.2	0.32	9.041	5.48	2.039	4.595	5.999	4.557	0.12	7.476	0.641	0	9.761	5.28	5.039	7.397	6.919	5.039	9.44	4.158	6.603	6.038	0	0	0	7.876	6.924	8.004	14.1325
6.397	0.081	6.036	2.757	3.834	5.439	5.079	2.435	0	6.838	0.161	0	8.196	4.238	5.56	5.881	8.678	6.876	10.484	5.956	3.52	0.281	0	0	0	6.278	5.646	8.605	14.1492
6.356	0.2	8.838	3.243	4.32	3.321	4.599	0.361	0	5.363	0	0	7.636	1.561	5.395	6.403	7.238	5.997	11.355	3.919	5.723	0	0	0	0	5.756	3.641	5.087	14.1658
6.876	0.08	4.959	3.884	1.72	6.315	3.16	0.523	0	6.799	0	0	7.24	0.04	5.797	6.724	3.878	3.719	10.442	7.72	2.399	0	0.08	0	0	4.519	2.121	7.637	14.1825
5.875	0	4.563	2.003	2.881	3.199	5.04	0	0	1.843	0.08	0	7.437	0.159	4.556	6.839	6.601	2.921	8.795	6.6	1.12	0	0	0	0	6.242	7.115	0.602	14.1992
6.48	0	4.362	3.2	0.239	2.717	2.76	0.04	0	4.082	0.16	0	6.519	1.318	2.599	6.602	2.799	3.044	7.318	5.599	2.4	0	0.2	1.16	0	6.278	0.48	1.88	14.2158
2.999	0	2.159	0.88	0.08	0.999	0	0.08	0	2.926	0.52	0	6.045	0.04	2.48	3.126	3.281	3.637	7.84	1.96	2.157	0	0.12	1.681	0	3.403	0.842	0.28	14.2325
7.435	3.519	3.28	0.04	1.483	3.043	0	0	0	0.08	1.039	0	0.08	0	3.562	2.52	4.199	1.241	7.756	3.479	2.238	0	0	1.6	0	4.797	0	0.241	14.2492
6.044	3.357	0.2	0.478	0.08	0.998	0	0	0	2.881	0	0.04	0	0	5.323	0	1.761	0	6.873	3.754	3.161	0.08	0.081	1.28	0	5.68	0.12	0.04	14.2658
5.763	3.76	0	0.6	0.078	0	0	0.04	0	0.92	0.48	0.201	0.08	0	4.843	0.12	0.2	0	8.327	0	3.123	0	0	1.039	0	4.359	0	0.04	14.2825
3.16	2.961	0	0.08	0.119	0.161	0	0	0	0.719	0.04	0	0	0	0.681	0	0	0	5.393	0	2.001	0	0	0.44	0	0.96	0	0.08	14.2992
3.039	1.24	0.84	0.24	0	0	0.04	0	0	0.917	1.2	0	0	0	2.758	0	0	0	6.159	0	2.002	0.12	0.12	0	0	2.522	0	0	14.3158
0.68	0	0	0	2.078	0	0	0.08	0.639	0	1.56	0	0	0	5.159	0	0.16	0	6.081	0	2.401	0	0	0.559	0	2.039	0	0.04	14.3325
0.358	0	0	0	3.358	0	0	0	0	0	0.56	0.08	0	0	2.881	0	0	0	0.799	0.24	1.999	0	0	0	0	0	0	0.2	14.3492
0	0	0	0	2.399	0	0	0	1.362	0	0	0	0	0	1.559	0	0.079	0	0	0	1.839	0	0	0	0	0.36	0	0	14.3658
0	0	0.159	0	0.44	0	0	0	0	0	0.279	0	0	0	1.438	0.04	0.122	0	0.08	0	2.12	0.24	0.08	0.36	0	0	0	0.12	14.3825
0	0	0.32	0.16	2.081	0	0	0	0.56	0.04	1.6	0	0	0	0	0	0.199	0	0	0	1.72	0	0	0.32	0	0.08	0	0.2	14.3992
0.04	0	0.999	0	2.719	0	0	0	1.401	0	1.837	0	0	0	0	0	0.039	0	0	0	1.399	0	0	0	0	0	0	0	14.4158
0	0	0.04	0.12	2.122	0	0	0	0.2	0	0	0	0	0	0	0	0	0	0	0	0.358	0	0	0	0	0	0	0	14.4325
0	0	0	0	3.919	0	0	0	0.28	0	0.2	0	0	0	0	0	0.24	0	0	0	2.001	0	0	0.322	0	0	0.159	0.559	14.4492
0	0	0	0	0.6	0.04	0	0	0.679	0	0.241	0	0	0	0.401	0	1.159	0	0	0	0.8	0	0	0.12	0	0	0	0.04	14.4658
0.479	0	0	0	1.72	0	0	0	0.042	0	0.279	0	0	0	0	0	0.441	0	0	0.2	0.841	0	0	0.081	0	0	0	0	14.4825
0	0	0	0.08	1.399	0	0	0	0	0.079	0.24	0	0.04	0	0	0	0	0	0.04	0.64	1.961	0	0	0.08	0.4	0.08	0	0.081	14.4992
0	0	0	0	1.96	0	0	0	0	0	0.559	0	0.04	0	0	0	0	0	0	0	0.959	0	0	0	0	0	0	0.119	14.5158
0	0	0	0.239	3.241	0	0	0	0.24	0	0	0	0	0	0	0	0	0.04	0	0	0.882	0	0	0	0	0	0	0	14.5325
0	0	0	0.041	4.037	0	0	0	0	0	0	0	0	0	1.24	0.201	0	1.997	0	0	1.16	0	0	0	0	0	0	0	14.5492
0	0	0.359	0	0.559	0.08	0	0	1.161	0	0	0	0	0	3.199	0	0	2.204	0	0	0.758	0	0	1.599	0	0	0	0	14.5658
0	0	1.8	0	0	2.517	0	0	0.279	0	0	0	0	0	0	0	0	0.559	0	0	0.319	0	0	0	0	0.32	0	0	14.5825
0	0	0	0.04	0	0.28	0	0	0	0	0.202	0	0	0	0	0	0	0.96	0	0	0.72	0	0	0.44	0	1.359	0	1.599	14.5992
0	0	0.202	0	0	0	0	0.44	0.36	0	0.12	0	0	0	0	0	0.121	0	0	0	0.4	0	0.04	0.441	0	1.481	0	3.116	14.6158
0	0	0	0	0.52	0	0	0.2	0	0	0	0	0	0	0	0	0.039	0	0	0	1.557	0	0	1.639	0	1.678	0	0.479	14.6325
0	0	0	0.599	2.204	0	0	0	0	0.439	0	0.04	0	0	0	0	0	0	0	0	0.361	0	0	0.68	0	1.681	0	2.803	14.6492
0	0	0	0	2.081	0	0	0	0	0.441	0.04	0	0	0	0	0.04	0	0	0	0	0.239	0	0	0.24	0	0	0	3.62	14.6658
0	0	0	0	1.52	0	0	0	0.36	0.08	0.717	0	0	0.079	0	0	0.523	0	0	0	0.679	0	0	0	0	0.48	0	2.925	14.6825
0	0	1.037	0	0.76	0.32	0	0	0	2.12	1.238	0	0.159	0	0	0	0.12	0	0	0	0.722	0	0	0.281	0	4.886	0	0.96	14.6992
0	0	0	0	3.318	0	0	0	0	2.155	0	0	0	0	0	0	0	0	0	0	0.598	0	0	0	0	1.96	0.12	1.44	14.7158
1.041	0	0.2	0.32	0.399	0	0	0.2	0	0	0	0	0	0	0	0	0	0	0	0	0.72	0	0	0.121	0	2.001	0	1.242	14.7325
2.601	0	0	0	0.599	0	0	0	0	0.802	0	0	0	0	0	0	0	1.561	0	0	2.04	0	0	0	0	1.362	0.038	0	14.7492
0.44	0	0	0.08	0.96	0	0	0.4	0	0.879	0	0	0	0	0	0.041	0.482	3.562	0	0	0.6	0	0	0	0	0	0	0.321	14.7658
0	0	0	0.32	1.52	0	0	0.32	0	1.041	0	0	0	0	0	0	0.36	3.198	0	0	1.16	0	0	0	0	1.039	0	0.88	14.7825
0.32	0	0	0	0	0	0	0	0	1.876	0	0	0	0	0	0	0.36	0.801	0.04	0	0.119	0	0	0	0	2.525	0	0.599	14.7992
0	0	0	0	0	0	0	0.681	0	1.402	0.04	0	0	0	0	0.119	1.044	2.12	0	0.04	1.12	0	0	0	0	0.677	0	1.12	14.8158
0.36	0	0	0	1.76	0	0	0	0.28	2.117	0.04	0	0	0	0	0.12	0.6	0.24	0	0	1.08	0	0	0	0	0.4	0	3.641	14.8325
0.281	0	0.08	0	0.642	0	0.2	0	0.121	0.321	0	0	0	0	0	0	0.679	0	0	0	2.679	0	0	0	0	0	0	0.322	14.8492
0.961	0	0	0	0.2	0	0	0	0	0.2	0	0	0	0	0.399	0.28	0.201	0	0	0	2.118	0	0	0	0	0.16	0	3.603	14.8658
0	0	0.08	0.04	0.12	0	0	0	0	0.281	0	0	0	0	0	0	0	0.039	0.04	0	1.201	0	0	0.798	0	0.081	0	0	14.8825
0	0	0.121	0	0	0	2.802	0	0	1.359	0.12	0	0	0	0	0	1.278	0	0.2	0	1.082	0	0	0.56	0	0.36	0	0.2	14.8992
0	0	0	0	0.718	0	4.122	0	0	0	0	0	0	0.122	0	0	0.081	0	0	0	1.399	0	0	0	0	0	0	2.243	14.9158
0	0	0.28	0	1.603	0	4.122	1.563	0	0	0	0	0	1.158	0	0	0.2	0	0	0.04	0.281	0	0	0	0	0.04	0	1.681	14.9325
0.52	0	0.839	0	1.282	0	1.403	0.68	0	0.36	0	0	0	0	0	0	1.079	0.761	0	0	2.279	0	0	0	0	1.439	0	0.281	14.9492
0.521	0	0.08	0	0.921	0	0	0.761	0	0	0	0	0	0.082	0	0.159	0.08	0	0.08	0	2.242	0	0	0	0	0	0	3.001	14.9658
0	0	0	0	0	0	0	0	0	0	0	0	0	0	0	0	0	0	0	0	1	0	0	0	0	2.239	0	1.201	14.9825
1.198	0	0	0	0	0	0	0	0	0	0	0	0	0	0.118	0	1.16	0	0	0	0.881	0.321	0	0	0	0.88	0	2.28	14.9992
3.122	0	0	0	0.441	0.12	0	0	0	0.36	0	0	0	0	0	0	0	1.12	0	0	0.16	0.08	0	0.08	0	0.2	0	0	15.0158
1.8	0	0	0.122	1.24	0	0	0	0	0	0	0	0	0	0	0	0.841	2	6.079	0	0	0	0	0.04	0	0.319	0	0.28	15.0325
0.96	0	0	0	0.638	0	0.08	0	0	0	0	0	0	0	0	0	0.44	1.039	1.362	0.04	1.16	0	0	0.04	0.04	0.559	0	2.276	15.0492
2.122	0	0	0.241	0	0	0	0	0.521	0	0	0	0.04	0	0	0	0.8	0.881	0	0.16	0.4	0	0	0	0	0.442	0	3.84	15.0658
1.28	0	0	0	1.159	0	0	0	0	0	0	0	0	0	0	0	0.24	3.522	0	0	0.041	0	0	0	0	0.278	0	0.442	15.0825
2.959	0	0	0.32	1.921	0	0.08	0	0.32	0	0	0	0.04	0	0	0	0	2.919	0.08	0.04	0.84	0	0	0	0	0.52	0	0.32	15.0992
1.28	0	0.318	0	0	0	0	0	0	0	0	0	0	0	0.56	0	0.28	1.919	0.119	0	0.482	0	0.2	0	0	0.681	0	0.32	15.1158
0.88	0	0	0	3.762	0	0	0.04	0	0	0.08	0	0	0	0	0	1.002	1.799	0.081	0	0.72	0.08	0.44	0	0	0.441	0	3.319	15.1325
2.281	0	0.202	0	0.6	0	0	0	0	0	0.521	0	0	0	0.081	0	1.001	5.364	1.522	0	1.399	0	0.44	0	0	0.519	0.121	0.24	15.1492
2.801	0	2.997	0.24	0.719	0	0	0	0	0	0.559	0	0	0	0	0	0.199	0	0	0	0.56	0	0.68	0	0	1.44	0	0.04	15.1658
0.639	0	0	0	0	0	0	0	0.6	0.4	0.519	0.12	0	0	0	0	0	0	0	0	0.08	0	0	0	0	0.56	0	0	15.1825
0.48	0	0	0	0.081	0	0	0	0	0.4	1.521	0.319	0	0	0	0	0	0	0	0	0	0	0	0	0	0.48	0.16	1.118	15.1992
0.12	0	0.52	0	0.76	0	0	0	0	0	0.242	0	0	0	0	0	0	0	0	0.278	0	0	0	0	0	0.561	0	0.757	15.2158
0	0	0.439	0	1.241	0	0	0	0.44	0	1.276	0.161	0	0	0	0	0.799	0	0	2.997	0	0	0.682	0	0.16	0.079	0	1.401	15.2325
1.719	0	0	0	1.041	0.879	0	0	0	0	0.798	0	0	0	0	0	0.802	1.882	0	0.399	0.48	0	1.76	0.2	0	0.72	0	1.679	15.2492
0.76	0	0	0	1.958	0	0	0.04	0	0.48	0	0	0	0	0	0	1.001	3.719	0.08	3.2	2.96	0	0.84	0	0	0	0	0.92	15.2658
2.481	0	0	0	1.92	1.322	0	0	0	0	0	0	0	0	0	0	0.881	2.758	0.6	2.038	0.2	0.16	0	0.12	0	0.441	0	2.08	15.2825
3.519	0	0	0.239	0	1.479	0	0	0	0	0.441	0	0	0	0	0	0.359	0	0	1.959	0.601	0.158	0	0	0	0	0	0.36	15.2992
1.76	0.239	0	0	0.761	0.04	0	0.04	0	0	0	0	0	0	0	0	0	2.119	0.039	0	1.399	3.035	0	0.04	0	0.48	0	0.201	15.3158
0	4.602	0	0	0.16	0	0	0	0	0.68	0	0	0	0	0	0	0.04	0	0	0.56	0.8	0	0	0.72	0	0.999	0	0.44	15.3325
0.44	3.159	0	0	0.12	0	0	0	0.08	0.159	0.119	0	0	0	0	0	0.04	0	0	0.561	1.44	0	0	2.521	0.24	0	0	2.801	15.3492
3.277	1.678	3.001	0	0.841	0	0	0	0.08	0.56	0	0	0	0	0	0	0.44	0	0	0.52	0.04	1.44	0.04	1.52	0	0.559	0	3.079	15.3658
0.28	0.118	2.162	0.199	1.08	0	0	0	0	0.559	0	0	0.481	0	0	0	0.32	0	0	2.079	0.08	0.038	0.08	0.32	0	0	0	1.36	15.3825
0	1.199	0.962	0	0.64	0	0	0	0	0.44	0	0.44	0	0	0	0.04	0.12	0	0.04	0	1.32	0.52	0	0	0	0.199	0	0.64	15.3992
0.2	2.761	0.239	0.679	1.239	0	0.04	0	0	0.081	0.799	0	0	0.439	0.04	0	1.32	0	0	0	0.921	0.161	0	0.399	0	2.841	0	1.16	15.4158
1.04	3.482	0.799	0	1.441	0	0	0	0	0	0.04	0	0	1.081	0	0	0	0.398	0	0.04	0.597	0.361	0	0.922	0	0.8	0	2.081	15.4325
2.318	2.521	1.282	1.32	2.44	0	0.682	0	0	0.12	0	0	0	0	1	0.16	0	0.922	0	0	1.28	0	0.64	0.16	0	2.56	0	2.321	15.4492
0.521	3.281	0.68	0.801	1.6	0	5.919	0	0	0	0	0	0	0	0.12	0	0.2	0	0	0.599	0.28	0	0.359	0.24	0	0.4	0	0.761	15.4658
0	0.72	0.999	1.759	0.52	0	1.12	0	0	0.12	0.04	0	0	0.96	0.24	0	0.759	0	0.04	0.839	0.358	0	0	0.72	0	0.8	0	0.64	15.4825
0	1.883	0.32	0.36	1.759	2.158	3.079	0	0	0	0	0	0	0.36	0.162	0	0.481	0	0.12	1.48	0.799	0.4	0.04	0.08	0.04	1.041	0	0.64	15.4992
0	3.358	3	0.959	0.279	2.958	0	0	0	0	0	0	0	0	0.119	0	1.92	0	0	1.362	1.798	0	0	0	0	0.922	0	0.36	15.5158
0	2.082	0.362	0	0.44	0	0	0	0	0.08	0	0	0.16	0.919	0	0	0.4	0	0.52	0.481	0.04	0.278	0	0.08	0	0.679	0	3.279	15.5325
0	0.921	1.039	0.4	0	0	0	0	0	0	0	0	0	0	0.401	0	2.238	0	0.16	0.201	0	0.04	0	0.039	0	0.36	0	2.202	15.5492
0	2.759	0.841	0	0.721	0.601	0	0	0	0	0	0	0.08	0.76	0.758	0	0.638	0	0	0.28	1.398	0	0	0	0	0.481	0	0.56	15.5658
0	3.643	1.478	0	0.88	0.24	0	0	0	0	0	0.721	0	0.44	0.68	0.04	0.48	0	2.403	2.638	0.438	0	0	0	0	0.44	0.04	0.4	15.5825
0.6	0.28	0.401	0	0.16	0	0	0	0	0	0.12	0.24	0.16	0.04	2.041	0	0	0	2.238	0.199	0.199	0	0	0	0.48	0.921	0	1.879	15.5992
0	2.318	0.68	0	0.159	0	0	0	0	0	0.12	0	0	0.839	0.88	0	0	0	0.16	0	1.64	0	0.362	0.36	0	0.64	0	1.201	15.6158
0.2	4.036	2.04	0	0.241	0	0	0	0	0.04	0	0	0	0.439	0.24	0	0.56	0	0	0.081	0.24	0.759	0	0	0	1.28	0	0	15.6325
0	0.16	0	0.039	0.28	0	0	0	0	0.4	0	0	0	0.399	1.201	0	1.399	0	0	0.081	1.04	0	0	0	0	0.28	0	0.64	15.6492
0	1.319	1	0	0	0	0	0	0	0	0	0	0	0.88	0.04	0	0.923	0.44	0	0.883	0.239	0	0	0	0.04	0.562	0	0	15.6658
0.04	2.878	1.002	0	0.44	1.279	0	0	0	0	0	0	0	0.04	0	0.04	0.04	3.044	0	0.36	0.759	0	0	0	0.16	0.56	0	0.319	15.6825
0	2.641	0.718	0	0.12	0	0	0	0	0	0	0	0.04	0.04	0.08	0	0	1.2	0.04	0	0.88	0.72	0.079	0	0	0.439	0	1.161	15.6992
0	2.321	1.241	0	0.48	0.52	0	0	0	0.08	0	0	0	0.24	0	0	0.839	0	0	0.04	2.441	0	0	0	0	0.119	0	2.76	15.7158
0	0.56	1	0	1.199	0	0	0	0	0	0.8	0	0	0.4	0.24	0	1.198	0	0	0.362	0.558	0.24	0.04	0.24	0	0.36	0	0.639	15.7325
0	0	1.958	0.08	1.441	0	0	0	0	0	0.081	0	0	0.161	0.081	0	0.8	0	0	1.677	0.88	0.919	0.32	0.4	0	0	1.12	0	15.7492
0	0	1.678	0.44	0.961	0.761	0	0	0	0	0.401	0	0	0.759	0.04	0.16	0.24	0	0.161	1.96	1.001	0.44	0.16	0.56	0	0.08	0	0	15.7658
1.92	0	4.32	0	1.2	0	0.04	0	0	0	0	0	0.04	0	0.12	0	0.04	0	0	0.24	0.6	0	0	0.04	0	0	0	0.28	15.7825
0.639	0	5.32	0	1.28	0	0.8	0	0	0	0	0	0	0.32	0.081	0.159	0.282	0	0.04	2.119	0.679	0	0	0.721	0	0	0	0.32	15.7992
0	0	1.48	0.28	1.081	0	0	0	0	0.522	0	0	0	0.439	0	0	1.159	0	0	0.36	1.118	0	0	0	0	0	0	0.04	15.8158
0	1.319	0.44	0.84	0.52	0.04	0.36	0	0	0	0	0	0	0.36	0	0.32	1.159	1.598	0	0.28	2.4	0.24	0	0	0.24	0	0	0	15.8325
0.439	1.04	2.758	0.201	1.442	1.959	0	0	0	0	0	0	0	0	0	0	0.48	0.68	0	0.878	0.996	0	0	0	0	0	0	0.12	15.8492
0.041	0.4	1.161	0.64	0.839	0.838	1.04	0	0	0	0	0	0.2	0	0	0	0.719	0	0	0.08	0.16	0	0	0	0	0	0	0	15.8658
0	0	1.12	0	0.2	0.68	0	0	0	0	0	0	0	1.2	0	0	1.761	0	0	0	0.639	0	0	0	0	0	0	0	15.8825
0.32	0	0.719	0.681	0.719	0.56	0	0	0	0	0	0	0	0	0	0	0.88	0	0.28	0	0.08	0	0.28	0.04	0	1.16	0	0	15.8992
0.32	0	0	0	0.881	0.879	0.199	0	0	0	0	0.04	0.04	0.08	0	0	0.36	0	0.24	0.04	0.56	0	0	0	0	0.481	0	0	15.9158
0	0	0.32	0.481	0.6	0.36	0.08	0	0	0	0	0	0	0	0	0	0	0	0	0.08	0.64	0	0	0	0	0	0	0.08	15.9325
0.441	0	0	0	1.644	3.279	0	0.082	0	0	0	0.2	0	0	0	0	0.08	0	0	0.241	0	0	0	0	0.558	0	0.08	1.161	15.9492
0	0	0	0	1	2.84	3.398	0	0	0	0.16	0	0.121	0	0	0	1.32	0	0	0.24	1	0	0.24	0	0	0	1.358	0.2	15.9658
0	0.801	0	0.399	2.201	0.4	2.24	0	0	0.12	0.08	0	0	0	0	0.519	0.641	0	0	0	0.959	0.44	0.121	0	0	0	0.2	0.599	15.9825
0	0	0	0	0.36	0.918	0	0	0	0	0	0	0	0	0.24	0	0.32	0	0	0.522	1.039	0.879	0.08	0	0	0	0	0.599	15.9992
0	0	0.719	1.121	0	0	0	0	0	0	0	0	0	0	0	0	0	0	0.718	0.04	0.52	0.44	0	0	0	0	0	0	16.0158
0.84	1.28	0	0.4	0.16	0.04	0	0	0	0	0.12	0	0	0	0.48	0	0	0	0	0	2.202	1.759	0	0.518	0	0.081	0.04	0.04	16.0325
1.04	0.6	0	0.521	0.44	0	0	0	0.2	0	0.481	0	0	0	0	0	0.04	0	0.08	0.04	0.52	0	0	0.52	0	2.8	0	0.04	16.0492
0.64	2.117	0	0.52	1.44	0	0	0	0	0	0.361	0	0.039	0	0.32	0	0.04	0	0.04	0	0.16	0	0	0.28	0	1.403	0	0	16.0658
0.52	1.201	0	0	0	0	0	0	0	0	0.801	0.08	0	0	0.08	0	0.04	0	0	0.12	2	0	0.12	3.04	0.04	1.398	0	0	16.0825
0.841	0.08	0	0.679	0.08	0	0	0	0	0	0	0	0.52	0.32	0.121	0	0.08	2.56	0	0.159	0.96	0	0	1.199	0	1.4	0.12	0	16.0992
0.52	0	0.28	0	2.4	0	0	0	0	0	0.841	0	0	1.16	0	0.2	0	1.24	0.04	0.043	0.441	0	0	0.68	0	0	0	0.08	16.1158
0.08	0	0.8	0.359	2.681	0	0	0	0	0	0.2	0	0	0.2	0	0	0	0	0	0	0.24	0	0	0.44	0	0	0	0	16.1325
0	0	0.478	0.841	1.44	0	0	0	0	0.16	0	0	0	0.04	0	0	0.48	0	0	0	0.16	0	0	0.4	0	0.32	0	0	16.1492
0	0	0	0	0.16	0	0	0	0	0	0	0	0.159	0.36	0	0	0	0	0.04	0.639	0.281	0	0	0.12	0	0.2	0.08	0	16.1658
0.52	0	0.601	0	0.24	0	0	0	0	0	0	0	0	0	0.48	0	0	0	0.08	0.24	3.359	0	0	0	0	0	0	0.08	16.1825
0	0	0	0.12	0.28	0	0	0	0	0	0	0	0.28	0.44	0.28	0	0	0	0.36	2.76	1	0.361	0	0.12	0	0.401	0	0	16.1992
0.398	2.082	0.24	0	0	0	0	0	0	0.323	0	0	0	0.04	0.121	0	1.119	0	0.561	0.839	0	0.241	0	0.84	0	0.2	0	0	16.2158
2.956	2.439	0.484	0	0.28	0	0	0	0	0.16	0.28	0	0	0	0	0	1.2	0	0.16	0.439	1.279	1.2	0.88	1.08	0	0	2.88	0.081	16.2325
1.963	1.281	0.878	0.16	0	0	0	0	0	0.4	0	0	0	0	0	0.28	0.079	0	0.4	0	0.319	0.12	0.601	0	0	0.079	0	0.119	16.2492
3.516	2.039	0	0	0.557	0	0	0	0	0	0.361	0	0	0	0	0	0.08	0.839	0.239	0.879	0.199	0.96	0.921	0.08	0	0	0	0	16.2658
0.399	1.319	0.68	0.241	0.52	0	0	0	0	0.4	0	0	0.08	0.4	0	0.359	0.24	1.919	0	0	0.319	0	0.201	0.04	0	0	1.239	0	16.2825
0.2	2.918	1.04	0.039	0	0	0	0	0	0.24	0	0	0	0	0.042	0	0.04	0.36	0	0	1.72	0.96	0.08	0.04	0	0.36	0.321	0.279	16.2992
0	0.881	0.641	0	1.882	0.12	0	0	0	0.2	0	0	0.038	0.08	0	0.44	0	0.2	0	0.08	0	0	0.44	0	0	1.16	0	0.04	16.3158
0.519	0	0	0	0.2	0	0	0	0	0	0.04	0	0	0.16	0.12	0.04	0.24	0.08	0	0.04	0.04	0	1.002	0.04	0	1.039	0	0	16.3325
0.358	0	0	0.081	0.08	0	0	0	0	0	0	0	0	0.08	0.441	0	0	0	0.04	0.639	0.04	0.08	0.04	0.242	0	0	0	0	16.3492
0.121	0	0.681	0.12	0	0	0	0	0	0	0	0	0	0.08	0.959	0	0.08	0	2.52	0	0	0.121	0	0	0	0	0	0.08	16.3658
0	0	0	0.04	0.321	0	0	0	0	0	0.279	0	0	0	0.2	0.041	0	0.44	0	0.438	0.201	0.16	0.159	0.04	0	0.12	0	0.319	16.3825
1.078	0.119	0	0	0.04	0	0	0.04	0	0	0	0	0	0	0.281	0	1.882	1.756	0	1.441	0.08	0	0	0	0.08	0	1.4	0.121	16.3992
1.919	0.322	0	0	0.48	0	0	3.042	0	0	0	0	0.04	0.239	0.241	0	0.359	0	0	1.556	0	0.32	0.72	0	0	0.479	1.8	1.319	16.4158
2.322	2.361	0	0	0.758	0.16	0	0.241	0	0	0	0	0	0	0	0	0.44	0	0	0	0	0.041	0	0.121	0	0	2.678	1.119	16.4325
0.442	2.077	0	0.04	0.48	0.161	3.88	0.44	0.12	0.44	0	0	0	0	0.119	0.08	0	0	0	0	0	0	0	0	0	0.04	0.36	2.04	16.4492
2.36	1.16	0	0	0.12	0	1.962	0	0	0.08	0.32	0	0	0	0.359	0.08	0	0	0	0.04	0	0	0	0	0	0.602	0	2.201	16.4658
0	0	0	0.16	0	0	0	0.36	0	0	0	0	0	0.44	0	0	0.079	0	0	0.04	0.08	0	0	0	0	0.403	0	0.039	16.4825
0	0	0	0	0.478	0.24	0	0	0	0	0	0	0	0	0	0	0.16	0	0.24	0.04	0	0	0	0	0	0.4	0	0.24	16.4992
0	0.08	0	0	0	0.12	0	0.281	0	0.161	0.439	0.04	0	0	0	0.32	0	0	0	0.641	0	0	0	0	0.119	0.28	0	2.359	16.5158
0	0	0	0	0.08	0.08	0.161	0	0	0	0.6	0	0.28	0	0.12	0	0.52	0	0.8	0.201	0	0.56	0	0	0	0	0	1.2	16.5325
0	0	0	0	1.521	0	0	0	0	0	0	0	0	0	0	0.041	0.679	0	0.2	0.04	0	2.44	0.96	0	0	0.398	0	0	16.5492
0	0	0	0	0.76	0	0	0	0.12	0	0	0	0	0.04	0.159	0.038	1.6	0	0	0.12	0.16	0.679	0	0.08	0	0	0	0.16	16.5658
0.279	0	1.602	0	0	0	0	0	0	0	0	0	0	0	0.04	0.84	0.562	0	0	1.36	0	0.08	0.679	0.24	0.08	0	0	3.04	16.5825
0	0	0.481	0	0.48	0	0	0	0	0	0.08	0	0	0	0.04	0	0.239	0	1.159	0.44	0	0	0.679	0	0	0	0	0.96	16.5992
0	0.08	0.76	0.04	0.401	0	0	0	0	0	0.08	0	0	0	0.2	0.4	0	0	0.36	0.16	0	0.282	0	0.12	0.04	0	0	0.84	16.6158
0	0.12	2.4	0	0	0	0.202	0	0	0	0	0	0.12	0	0.08	0.119	0	0.88	0	0.757	0.88	0	0	0.801	0.08	0	0.08	0.16	16.6325
0	0	2.839	0	0	0	0	0.081	0	0	0	0	0	0.04	0.04	0.08	0.2	0.92	0.12	1.361	0.6	0.122	0	0.28	0	0.04	0	1.039	16.6492
0	0	0.72	0.32	0	0	0.04	0	0	0	0.081	0	0	0	0	0	0.238	0.16	0	0	0.32	0.319	0.121	0.12	0	0.28	0	1.719	16.6658
0.08	0	2.88	0	0	0	0.48	0	0	0	0	0	0	0	0.16	0	0.4	0.402	0.12	0	0.28	0	0	0.521	0	0.361	0	1.481	16.6825
0.599	1.598	2.401	0	0	0	0	0	0.04	0	0.32	0	0	0	0	0.08	0.961	0	0	0.281	0.24	0.48	1.002	0.121	0	0.4	0	0.16	16.6992
0.799	0.36	2	0	0	0	0	0	0.04	0	0.04	0	0	0	0.2	0.16	0.04	0	0	1.244	2.079	0	0	0.48	0	0.16	0	0	16.7158
0.44	0	3.398	0.32	0.359	0	0	0	0	0.16	0	0	0.04	0.04	0	0	0.08	1.16	0	0.201	2.161	0.08	0.799	0.92	0	0.4	0	0.48	16.7325
0.48	0	3.24	0	0	0	0	0	0	0	0	0	0	0	0	0	0.08	1.4	0	0	0.36	0.96	0.12	0.16	0	0	0	0	16.7492
0.4	1.08	2.524	0	0.72	0	0.04	0	0	0	0	0	0	0	0	0	0	0	0	0.08	0	0.72	0.16	0.561	0	0.12	0	0	16.7658
0	0.599	6	0.32	1.599	0	0	0	0	0	0	0	0	0.079	0.4	0	0.72	0.24	0.04	0.04	0.16	0.279	0	0	0	0.762	0	0	16.7825
0.12	0	2.881	0	0.201	0	0	0	0.08	0	0.04	0	0.04	0.04	0	0.8	0.6	2.526	0.08	0.639	0.039	0.64	0.32	0	0	0	0	0	16.7992
0	0	0.481	0	1.003	0	0	0	0	0	0	0	0	0	0.12	0.2	0.88	1.161	0	0.72	0	0	0	0.36	0	0	0	0.04	16.8158
0.719	0	2.763	0	0.277	0.158	0	0	0	0.041	0	0	0	0	0	0.04	0	0.68	0.319	0	0.718	0	0	0	0.04	0.161	0	0.04	16.8325
0	0	3.996	0	0	0	0.038	0	0	0	0	0	0.2	0	0	0.08	0	1.521	0	0.237	0.92	0	0	0	0	1	0.04	0.96	16.8492
1.001	0	1.798	0.2	1.999	0.677	0	0	0	0	0.442	0	0	0.039	0.08	0	0	1.398	0.08	0.082	0.12	0	0.079	0.241	0	0.319	0	0.76	16.8658
0	0	0.919	0	0.721	0	0	0	0.24	0	0	0	0	0	0.079	0	1.04	0.361	0	0.559	0.041	0	0.043	0	0.04	0.44	0	0.319	16.8825
0.08	0.602	1.402	0.16	0.08	0	0	0	0.041	0.04	1.078	0	0	0	0.12	0	1.241	0.399	0.08	0.081	0	0.521	0	0.4	0	0.24	0.08	2.322	16.8992
0.36	0	2.598	0	0	0.08	0	0	0	0	0.877	0	0	0	0.479	0	1.083	0.518	0	0	0.28	0	0	0.28	0	0.2	0	0	16.9158
0.48	0	0.321	0.12	0.68	0.079	0	0	0	0	0.04	0	0	0	0	0.28	0.08	0.24	0	0.12	1.399	0	0	0.2	0	0.16	0	0.08	16.9325
0.76	0.201	1.999	0.08	0.118	0	0	0	0	0	0.121	0	0.081	0	0	0.08	2.161	0	0	0.08	0.038	0.439	0	0	0	0	0	0.639	16.9492
0.28	0	2.08	0.04	1.078	0	0.081	0	0	0	0.56	0	0.6	0	0.081	0	0.36	0	0	0	0	0	0.12	0	0	0.08	0	0	16.9658
0	0	4.04	0	0.6	0	0.161	0	0	0	0	0	0	0	0.399	0.841	0.959	0.481	0	0.16	0	0	0	0	0	0.639	0	0.121	16.9825
0	0.122	0.961	0.639	1.039	0.08	0	0	0	0.04	0.28	0	0	0	0.28	0.04	1.44	0	1.04	0.16	0.08	0	0.079	0	0.04	0.08	0	0.281	16.9992
0	0	0.24	1.24	1.081	0	0	0	0	0.241	0	0	0	0	1.556	0	0.28	0.04	0.959	0.119	0	0	0	0	0	0.48	0	0.161	17.0158
0	0	0	0.64	0.8	0	0	0	0	0	0	0	0	0	0.56	0	0.519	0.964	4.762	0.358	0	0	0	0	0	0.72	0	0.04	17.0325
0.08	0	0	1.039	0.52	2.001	0.08	0	0	0.08	0	0	0.04	0	0.44	0.12	0.239	1.641	0.04	0.038	0.361	0.161	0.08	0	0	0.32	0	0.04	17.0492
0.08	0	0.199	0	0.921	0.32	0	0	0	0	0	0	0	0	0.359	0	0	2.757	1.001	2.201	0	0	0	0	0.079	0.16	0.04	1.04	17.0658
0.48	0.479	0.28	0.44	0.16	0	0.12	0	0.04	0.44	0.04	0	0	0	0	0	0.2	0.28	0.04	0.04	0	0	0	0	0	1.36	0	0.24	17.0825
1.239	0	1.6	0	0	0	0	0	0	0	0	0	0	0	0.321	0.04	0.16	0	0.12	0	0	0	0	0	0	0.44	0	0.08	17.0992
0.04	0	2.64	0.88	2.038	0.2	0	0	0	0.238	0.121	0	0	0	1.041	0	0	0.2	0.92	0	0.4	0	0.121	0	0	0.841	0.08	0.319	17.1158
0.08	0	0	0	2.197	0	0.119	0	0.479	0	0	0	0	0	1.482	0.24	0	0	1.159	0	0	0.24	0	0.121	0.041	1.201	0	0	17.1325
0	0	0	0.52	0.72	0.04	0.12	0	0.2	0.24	0.04	0	0.04	0.082	0.48	0	0	0	0.48	0.279	0	0.24	0.44	0.28	0.04	0.958	0	0.32	17.1492
0	0	0	1.122	1.08	0.559	0.118	0	0.041	0.2	0	0	0.04	0	0.36	0.08	0.04	0	0	0	0.16	0.08	0	0	0.441	0.879	0	0	17.1658
0	0	0	0	1.32	0	0	0	0	0	0	0	0	0	0.358	0.16	0.122	0.321	0.04	0.121	0.04	2.479	0	0	0.04	1	0	0.359	17.1825
0.2	0	0	0	0.32	1.282	0	0.04	0	0	0	0	0	0	0.159	0	0	0.601	0.32	0.319	0	1.519	0	0.919	0	0.28	0	0.24	17.1992
0	0	0	0	0.04	0.199	0	0	0	0	0	0	0	0	0.441	0	0	0	0	0.04	0	0.521	0	0.04	0	0.643	0	0.08	17.2158
0	0	0	0	0.842	0	0	0	0	0	0.518	0	0	0	0.04	0	0.04	0.199	2.597	0.438	0	0.081	0	0	0	0.24	0	0.12	17.2325
0.2	1.042	0	0	0.2	0	0	0.361	0.041	0.16	0	0	0	0.12	0	0	0.278	0	0.2	0.557	0.16	0	0	0	0	0	0	0	17.2492
0.28	3.399	0	0	0.4	0	0	0	0.08	0.48	0.24	0.04	0	0	0.12	0	0.802	0.121	0.24	0.16	0	0	0	0	0	0.082	0	0	17.2658
0.598	0.201	0	0	0	0	0	0.478	0	0	0	0	0	0	0	0.28	0	2.081	0	0.762	0	1.436	0.04	0	0	0.797	0	0.2	17.2825
0.319	1.684	0	0	0.56	0	0	0.16	0	0	0	0	0.08	0	0.08	0	0.123	0.879	0.082	0.04	0	0	0	0	0	0	0	0	17.2992
0.558	0	0	0	0.52	0	0	0.04	0	0	0	0	0	0	0	0	0.08	1.319	0.08	0.12	0.359	0.2	0.08	0	0	0.76	0	0.28	17.3158
0.08	0	0.04	0	0	0	0.04	0	0.24	0	0.84	0	0	0.2	0	0	0.321	0.36	0.4	0.442	0	0.12	0.041	0	0.04	0.4	0	0	17.3325
0.08	0	0	0	0.12	0	0	0	0	0	0.679	0	0	1.32	0.159	0.519	0	0.121	0.16	0.119	0	0	0.08	0.04	0	2.159	0	0.12	17.3492
1.041	0	1.161	0.239	0.36	0	0	0	0.08	0.36	0.4	0	0	0.2	0.08	0.079	0	0.838	0	0	0	0.04	0	0.562	0.12	0	0	0.64	17.3658
0.64	0	0	0	0.12	0	0	0	0	0	0.2	0	0	1.28	0	0	0.081	0.756	0	0	0.04	0.24	0.158	0	0.278	1.32	0.04	0	17.3825
0.4	0	1.56	0	0.36	0	0	0	0	0.24	0.12	0	0.12	0.239	0.04	0.92	0.28	0.36	0	0	0.04	0	0	0	0	0	0.08	0	17.3992
0	0	0.759	0	0.361	0.121	0	0	0	0.398	0	0	0	0	0	0	0.44	0.282	0	0.437	0	0	0.28	0	0	0.44	0.6	0.24	17.4158
0.36	0	0.959	0.2	0.039	0	0.161	0.08	0	0.399	0.241	0	0	0	0	0	0.12	0.079	0	0.6	0	0.561	0	0	0.441	1.24	1.241	0	17.4325
0	0	2.56	0	0.481	0	0.999	0	0	0.2	0.039	0	0	0	0	0.16	0	0	0.041	0.2	0.08	0.679	0	0	0.04	0.279	1.278	0.04	17.4492
0	0	2.042	0.282	0.081	0	0.04	0.08	0	0	0	0	0.04	0.561	0.518	0	0	0	0.08	0.16	0.68	0	0	0	0	0.717	1.8	0.638	17.4658
0.36	0	0.64	2.28	0.84	0	0	0	0	0	0	0	0	0.4	0.439	0	0	0.08	0.239	0.04	0.559	0.44	0	0	0.2	0	0.08	0.4	17.4825
0.678	0	0.959	0	0.679	0.48	0	0	0.079	0.079	0	0	0	0	0.118	0	0.16	0.481	1.879	0.16	0.079	0.28	0	0	0	0.48	0	0	17.4992
0.759	0.039	1.44	0	0.92	0	0.04	0	0	0.399	0.04	0	0	0	0	0	0.801	0	0.4	0	0.159	0.36	0	0	0	1.359	1.242	0.399	17.5158
0	0	1.24	0	0.963	0	0	0	0	0.2	0	0	0	0	0.479	0.2	0.358	0	2.365	0.2	0.12	0	0.48	0	0	0.32	0	0.72	17.5325
0	0	0	0	0.72	0.76	0	0	0	0	0.318	0	0	0.28	0	0	0.239	0	0.038	0.04	0	0.08	0.64	0.16	0	0.76	0	1.48	17.5492
0	0	0	0	0.118	0	0	0	0	0	0.119	0	0	0.241	0.68	0	0	0	0.2	0.04	0	0.12	0	0	0	0	0	0.32	17.5658
0	0	0	0	0.84	0.04	0	0	0	0	0	0.322	0	2.204	0.958	0	0.04	0	0	0.079	0.16	0.361	0.76	0	0	0	0	0.64	17.5825
0.359	0	0	0	0	0.08	0	0	0	0	0.122	0	0	0.16	0.4	0.241	1.2	0.12	0	0.918	0.042	0.28	0.122	0	0	1.838	0	1.956	17.5992
0	0	0	0.24	0	0	4.673	0	0	0	0	0	0	0.32	0.398	0	0.238	0	0.08	0.041	0	0.16	0.282	0	0	0.44	0.04	0.755	17.6158
0	0	0	0.238	0.64	0.04	4.28	0	0	0	0	0	0	2.201	0	0	0.4	0.24	0	0.32	0.12	1.161	0.321	0	0.52	0.88	0	0.479	17.6325
0	0	0	0	0.36	0	0.76	0	0	0	0	0	0	0	0	0	0.36	0.2	0.04	0.68	0.441	0	0.321	0	0	0.4	0	1.161	17.6492
0	2.199	0	0.16	0.68	0.04	0	0	0	0.12	0.04	0	0	0	0.038	0.16	0.04	0.24	0	0.08	0.84	0	0.08	0	0	0.12	0	0	17.6658
0	2.324	2.761	0	0	0.04	0	0	0	0	0	0	0	0.04	0.12	0	0.918	2.158	0.038	0.079	0.878	0	0.04	0	0	0.28	0	0.04	17.6825
0.08	2.599	0.76	0	0.08	0	0	0	0	0.08	0.961	0	0	0.08	0.161	0	0.16	2.48	0.078	0.04	0.879	0	0.04	0	0	0.76	0	0.04	17.6992
0	2.682	2.477	0	0.678	0	0	0	0	0	0.16	0.4	0.08	0.521	0	0.12	0.64	0.48	0	0.079	0	0.562	0.28	0	0	0.48	0	0.12	17.7158
0.12	1.241	1.681	0	0.08	0	0	0	0	0	0.16	0	0	0.558	0	0.04	0.201	0	0	0.08	0	0.68	0	0	0.119	0	0	1.837	17.7325
0	0.96	1.6	0	0	0.16	0.84	0	0	0	0	0.28	0	0.362	0.04	0	0.922	0.041	0	0.16	0.201	0.559	0.281	0.16	0	0.237	0	0.321	17.7492
0	0	1.719	0	0.08	0.12	0	0	0	0	0.08	0	0	0	0.04	0	0.72	0.08	0	1.641	0.08	0	0	0	0	0	0	0.959	17.7658
0	0	3.16	0.4	0	0.878	0	0	0	0.041	0	0.04	0	0	0.16	0	0	0	0.04	0.799	0	0	0.04	0	0.12	0.04	0	0.32	17.7825
0	0	2.119	0	1.159	0.08	0	0	0	0	0.438	0.281	0	0	0.04	0	0.841	0.28	0	0	0.16	0.442	0.16	0.482	0	0.402	0.08	1.079	17.7992
0.56	0	1.118	0	0.76	0.84	0	0	0.08	0.04	0.04	0	0.04	0.321	0.121	0	1.204	0.079	0	0.398	0	0	0	0.04	0	0.841	0	0.441	17.8158
0	0	0.441	0	1.919	0.16	0	0	0	0.48	0	0	0.079	0.16	0	0	0.04	0	0	0.04	0	0	0	0.041	0	0	0	0.04	17.8325
0.562	0	2.001	0	0.399	0.479	0	0	0	0.08	0	0	0	0.399	0	0	0.04	0	0	0.241	0.16	0.2	0.04	0	0	1.4	0	0.08	17.8492
0	0.199	0.399	0	1.2	0.801	0	0	0	0.08	0	0	0	0.12	0.2	0	0	0	0	0	0	0	0.121	0	0	1.122	0	0.12	17.8658
0	0	0.519	0.039	0.48	0	0.04	0	0	0	1.204	0	0.04	0	0	0	0.439	0.28	0	0	0	0	0.04	0.04	0	0.76	0	0	17.8825
0	0	0.76	0	0.478	0.559	0	0	0	0.72	0.52	0	0	0.2	0.082	0	0.321	0.079	0	0.36	0	0	0	0	0	0.041	0	0	17.8992
0.2	0	0	0.642	0.72	0	0	0	0	0.479	0	0	0	0.04	0.241	0	0.04	0.322	0	0.599	0.04	0	0.36	0.08	0	0.08	0	0.239	17.9158
0	0.64	0	0	0.28	0	0	0	3.036	1.681	0.36	0	0	0.601	0	0.08	0.319	0.081	0	0.24	0	0.16	0.077	0.041	0	0	0	0.719	17.9325
0	2.437	0.242	0	0.68	0	0.039	0	0.681	0	0.56	0.04	0	0.159	1.077	0.237	0.16	0	0.04	0.199	0	0.16	0	0	0	1.12	0	0	17.9492
0.16	2.314	0.4	0	0	0	0	0	0.159	0	0.36	0	0.081	0	0.44	0.04	0	0	0	0	0	0	0	0.08	0	0.8	0	0	17.9658
0	1.241	0.68	0	0	0.04	0	0	0	0.403	0.641	0	0	0.401	0	0	0	0	0	0	0.162	0.361	0.04	0	0	0.641	0	0	17.9825
0	0.041	1.081	0	0.16	0	0	0	0.159	0.082	0.04	0	0	0	0	0	0	0	0	0	0	0	0.04	0	0	0.961	0	0.04	17.9992
0	0.28	0.04	0	0	0	0	0	0	0.04	0	0	0	0.52	0	0	0.36	0.44	0	0	0	0	0	0	0	0.518	0	3.759	18.0158
0	0.56	0.32	0.08	0.599	0.08	0	0.08	0	0	0	0	0	0	0.681	0	0	0.599	0.12	0.12	0.2	0	0	0	1.281	0.801	0	1.161	18.0325
0.081	1.958	0	0	0.242	0	0	0	0	0	0	0	0	0.08	0.08	0	0.28	0.44	0.202	0	0	0.36	0.08	0.12	0	0.559	0	0	18.0492
1	2.161	0	0	0.48	0	0	0	0.28	0.08	0	0	0	0.16	0.119	0	0	0.32	0.88	0.402	0.08	0	0	0	0.24	0.599	0	1.039	18.0658
0	0	0	0	0.12	0	0	0	0	0	0	0	0	0	0.161	0.162	0.16	0.918	0	0.319	0	0.16	0	0	0	0.4	0	0.281	18.0825
0	0.159	0.639	0	0.799	0	0	0	0	0	0.04	0	0	0	0.24	0	0	0.318	0.838	0	0	0.603	0	0	0	0.121	0	0.839	18.0992
0	0.081	0.96	0	0.04	0	0	0	0	0	0	0.04	0	0.16	0.04	0	0	0	0	0.121	0.121	0	0	0.04	0	0.24	0.12	0.281	18.1158
0.2	0	0	0.6	1.361	0.08	0	1.321	0.16	0	0	0	0	0	0.04	0.2	0.159	0.12	2.12	0	0	0.202	0	0	0	0.321	0	0	18.1325
0.4	0	0	0	0.641	0.16	0	0.839	0	0	0	0	0	0.2	0	0.36	0	0.44	0.04	0.119	0	0.279	0	0	0	0	0	1.836	18.1492
0.201	0	0.72	0	0.48	0.356	0	0.121	0	0	0	0	0	0.082	0	0	0	0.04	0	0.08	0	0.16	0	0	0	0.719	0	0	18.1658
3.16	0	2.682	0	0.681	0	0	0	0	0.2	0.04	0	0	0.359	0	0	1.241	0.161	0	0.04	0	0	0	0	0	0	0.04	0.041	18.1825
0.119	0	0.36	0	0.999	0	0	0	0.119	0	0	0	0	0.201	0	0	0.722	0.721	0	0	0	0.04	0	0.039	0	0.08	0	1.721	18.1992
0	3.561	1	0	0.239	0.039	0	0	0	0	0	0	0	2.322	0	0.08	0	0.638	0	0.12	0	0	0	0.041	0	0	0	0.721	18.2158
0	0.76	0.92	0	0.521	0.04	0	0.038	0	0	0	0.04	0	1.081	0.321	0	0	1.199	0	0	0	0	0.56	0.082	0	0.16	0	0.24	18.2325
0	1.998	0.64	0.599	0.2	0.08	0	0	0.04	0	0	0	0	0	0.44	0.08	0.04	0.36	0.4	0.04	0.04	0.281	0	0	0	0.161	0	0	18.2492
0.159	1.364	0.199	0	0	0	0	0	0	0.36	0	0	0	0.12	1.481	0.04	0.08	1.399	0.2	0	0	0.599	0	0	0.519	0.479	0.121	0	18.2658
0	2.4	1.202	0.04	0.28	0.118	0	0	0	0.279	0.04	0	0	0.16	0.32	0.08	0	1.641	0.04	0.08	0	0.361	0.08	0	0	0.36	0	1.879	18.2825
0	1.519	4.121	0	0.718	0.24	0	0	0.08	0.32	0	0	0	0	0.8	0	0.959	1.238	0	0.04	0	0.24	0.08	0	0	0.44	0	0.48	18.2992
0.721	1.238	0.161	0	0.158	0	0	0	0	0.72	0	0	0	0	0.121	0	0.24	0.961	0	0.12	0	0.64	0.282	0.08	0.119	0	0.08	0.4	18.3158
0	1.201	0.88	0	0.401	0	0	0	0	0.878	0.72	0	0	0	0.48	0	1.681	0.319	0	0.081	0	0	0.2	0	0	1.24	0	0	18.3325
0	0.04	1.241	0.44	0	0	0	0	0	0.241	0.12	0	0	0	0.4	0.079	1.364	0.68	0.04	0	0.082	0.279	0.279	0	0	0.08	0	0.32	18.3492
0	0	1.16	0	0	0	0	0	0	0.24	0.041	0	0	1.28	0.48	0.159	1.8	0.161	0	0	0	0	0	0	0	0.24	0	0.2	18.3658
0	0	0.238	0.08	1.078	0	0	0	0.12	0	0.44	0	0.04	0.08	0.44	0.08	0.483	0.12	0	0.041	0.04	0	0	0	0.681	0.2	0	0.08	18.3825
0	0.042	0.401	0.681	0.159	0	0	0	0	0.24	0.28	0	0	0.719	0.201	0	0	0.201	0	0	0.399	0	0	0	0	0.121	0.718	0.121	18.3992
0	0	1.722	1	1.16	0	0	0	0	0	0.321	0	0	0.881	0.2	0.28	0	0.957	0	0	1.76	0.159	0	0	0	0	2.039	0.041	18.4158
0.359	0	0.12	0.52	0.919	0	0	0	0	0	1.081	0	0	1.401	0.24	0.04	0	0.877	0.122	0.238	0.16	0	0.199	0	0	0.08	0	1.361	18.4325
1.56	0	2.083	0	1.16	0	0	0	0	0	0.08	0.08	0.16	0.32	0.404	0	0.08	0.281	0	0.039	0.279	0.16	0.079	0	0	0.4	0	0.12	18.4492
0	0.28	0	0	1.479	0	0	0	0	0.32	0	0	0	1.681	0	0	0.399	0.242	0	1.36	0	0	0.08	0.16	0	0.12	0	0.201	18.4658
0.12	0	0	0	1.119	0	0	0	0	0.281	0	0	0	0.44	0.241	0	0.12	0.24	0	1.636	0.04	0.359	0	0	0	0.481	0.079	0	18.4825
0	0.279	0	0	0.92	0	0	0	0	0.161	0	0	0	0.4	0.161	0	0.24	0.56	0	0	0.04	0.481	0	0.321	0	0.039	0	0	18.4992
0	0	0.039	0	1.119	0.199	0.08	0	0	0	0	0	0	0.4	0.359	0	0	0	0	0.04	0.161	1.52	0	0	0	0.161	0	0	18.5158
0.842	0.04	0.439	0	0	0.36	0	0	0	0	0	0.081	0	0.52	0	0	0.04	0	0	0	0.603	0.64	0	0.24	0.12	0	0	0	18.5325
0.48	0	0.878	0.121	0	2.241	0	0	0	0	0	0	0	1.08	0.281	0.04	0.12	0.12	0	1.799	0	2.401	0	0	0	0	0	0.32	18.5492
1.397	0	0.8	0.961	1.56	0	0	0	0	0.039	0	0	0	0.359	0.32	0	0	0.8	0	0	0.24	0	0.08	0	0	0.12	0.08	1.159	18.5658
0.8	0.561	0.36	0	0.24	0.04	0	0	0	0	0	0	0	0.04	0.2	0	0.32	1.762	0	0.04	2.32	0.32	0.08	0	0	0	0	0.04	18.5825
0	2.762	1.121	0	0	0	0	0	0	0.721	0	0	0	0.12	0.04	0	0	1.597	0.04	0	0.84	0.121	0	0.202	0	0	0	0	18.5992
0	0.641	1.52	0	0	0	0	0	0	0	0	0	0	0.278	0.158	0	0	0.841	0	0.08	1.964	0	0	0	0	0.081	0	0.28	18.6158
0.399	0.359	2.003	0	0	0.08	0.12	0	0	0	0	0	0	0.158	0.119	0.28	0	0.56	0	0	0	0	0	0	0	0	0	1.08	18.6325
0	0	1.522	0.04	1.002	0	7.765	0	0	0	0	0	0	0.201	0	0.04	0	0	0.04	0	0	0	0	0.12	0	0	0.159	0.798	18.6492
0	1.039	2.4	0	0.361	0	0.159	0	0.16	0	0.04	0	0	0.2	0	0.04	0	0.441	0.08	0.04	0	0	0	0	0	0	0.199	1.08	18.6658
0	0.719	1.843	0	0.32	0	0	0	0	0	0	0	0	1.201	0.2	0	0.12	0.08	0.08	0.039	0.041	0	0	0.04	0.04	0	0.079	0.2	18.6825
0.759	0	0.56	0	0	0	0	0	0	0	0	0	0	0.04	0.16	0	0	0.239	4.804	0	0	0	0	0.8	0	0	0	0	18.6992
0.199	0	0	0	0.281	0	0	0	0.68	0.081	0.2	0	0.161	0	0.402	0.12	0	0.36	0.321	0.041	0	0	0.04	0.76	0	0	0	0.28	18.7158
0	0	1.159	0	1.001	0	0	0	0.36	0	0.04	0	0	0.16	0	0	0.2	0.68	0.4	0	0	1.159	0	0.04	0	0	0	0.042	18.7325
0.16	0	0.56	0.321	0.04	0	0	0	0	0	0.04	0	0	0.159	0.398	0.08	0	0.68	0	0.16	0	0.439	0	0.561	0.08	0	0.239	0.559	18.7492
0	0	1.878	0	0	0	0	0	0	0.16	0	0	0.12	0.241	0	0	0	0.719	1.839	0.121	0	1.881	0	1.04	0.158	0	1	1.281	18.7658
0	0.04	0.8	0	0.4	0	0	0	0	0.36	0	0	0.04	0.119	0	0.041	0	0.639	0.839	0.08	0	0	0.041	0.72	0.12	0.16	0	0.399	18.7825
0.16	0	2.161	0	0.04	0	0	0	0	0.12	0	0	0	0	0	0	0	0	1.72	1.603	0	0	0.121	0.04	0	0.08	0	0.08	18.7992
0.241	0	2.52	0	0	0	0	0	0	0	0.041	0	0.04	0.12	0.319	0.721	0.079	0.758	0.04	1.118	0	0.16	0	0.159	0	0.399	0	0.12	18.8158
0.601	0	0.4	0.44	0	0	0	0	0	0.122	0	0	0.12	0.08	0	0	0.598	0.32	0	0.2	0	0	0	0.158	0	0	0	0.038	18.8325
0.08	0	0	1.6	1.481	0	4.921	0	0.04	0.44	0	0	0	0.04	0	0	0	0	0	0.04	0	0.08	0.16	0	0	0.481	0	0.199	18.8492
0.08	0	0	0	0.44	0	0	0	0	0	0.481	0.08	0	0	0	0.04	0	2.041	3.039	0	0	0.322	0.838	0	0	0.279	0	0.56	18.8658
1.08	0	0.12	0	0	0	0	0	0	0	0.24	0	0	0.08	0	0.079	0	0.28	3.16	0.04	0	0.319	0.2	0	0	0.318	0	0.72	18.8825
0.48	0.04	0.2	0.92	0.442	0	0	0	0	0	0.08	0	0	0.16	0	0	0	1.999	2.44	0	0	0.08	0.16	0	0	0.281	0.2	0.041	18.8992
0	0	2.641	0	0.08	0	0	0	0	0.92	0	0	0	0.2	0	0	0.923	0.36	6.162	0	0	0.28	0	0	0	0	0	1.798	18.9158
0.36	0	2.558	0.04	0.399	0	0	0	0	0	0.721	0	0	0.08	0.238	0	0.6	1.28	2.402	0	0	0.32	0	0	0	0.04	0.08	0	18.9325
0	0.04	1.32	0	0	0	0.039	0	0	0.32	0.08	0	0.48	0	0.24	0	0.08	1.56	1.84	0	0	0	0	0.04	0	0	0.999	0.04	18.9492
0	0	1.401	1.32	0	0	0	0.079	0	0.762	0.44	0.04	0	0	0	0.4	0	0.8	0	0.04	0	0.959	0	0	0	0.32	0.2	0.08	18.9658
0	0.12	1.798	0	0.84	0	0	0.4	0	0.36	0	0	0	0.2	0	0.4	1.722	1.321	0	0.04	0.08	0	0	0	0	0.08	2.441	0.16	18.9825
0.28	0.16	0	0	0.24	0	0	0	0	0.561	0	0	0	0.162	0	0.08	1.518	0.561	0	0.08	0	2.44	0.08	0	0	0.16	0.759	0	18.9992
0.84	0	0	0	0.04	0.082	0.12	0	0	0	0	0	0.44	0.04	0	0	1.48	0.081	0	0.12	0	0.402	0	0	0	0.04	0	0.401	19.0158
0.481	1.078	1.882	0	0	0	0	0	0.04	0	0	0	0	0.2	0.122	0	0.079	0.561	0	0	0	0.36	0.08	0	0	0.2	0	0.12	19.0325
0	0.36	1.201	0.641	0	0	0	0	0	0.04	0	0	0	0.281	0	0.04	0	0.361	0	0	0	0	0	0	0	0.4	0.2	0	19.0492
0.16	2.681	1.839	0	0.041	0	0	0	0	0.44	0	0	0	0.199	0	0	0.6	0.64	0.159	0.04	0.24	0	0	0.039	0	0.4	0.24	1.48	19.0658
0.32	0.08	2.521	0.08	0	0.72	0	0	0	0	0	0	0.04	0	0.121	0.32	0	0.919	0	0.04	0.921	1.04	0.12	0.16	0	0.92	0.12	0.52	19.0825
1.24	0	1.559	0	0	0	0	0	0	0.44	0	0.24	0	0.121	0	0	0.52	0.64	0.161	0.24	0.799	0.28	0.12	0.04	0	0.518	0.601	0.159	19.0992
1.521	0	4.118	0	0.24	0	0	0	0	0.04	0	0	0	0.32	0.08	0	0	0.16	0	0	0.361	0.24	0	1.04	0	1.64	0.559	0.24	19.1158
0.36	0	2.921	0	0.281	0.24	0	0	0	0	0	0	0	0.079	0.16	0	0.36	0.2	0	0.239	0.4	0.839	0	0.04	0	0	0.28	0	19.1325
1.24	0.04	2.242	0	0.4	0	0	0.04	0.04	0	0.2	0	0	0.2	0	0	0.481	0	0	0.04	0.8	0.802	0.08	0	0	0	0.2	0	19.1492
1.04	0	2.88	0	0.319	0	0	0	0	0.118	0.12	0.04	0	0.04	0	1.718	1.438	1.119	0	0.04	2.279	0.562	0	0	0.04	0	0.08	0	19.1658
0.839	0	0.521	0	0	0	0	0	0	0.6	0	0	0	0.64	0.04	0.32	0.44	0.639	0	0.04	2.839	0	0.799	0	0	0.641	0.561	0.639	19.1825
1.04	0.12	0.24	0	0	0	0	0	0	0.76	0	0	0	0	0	0.08	0.28	1.44	0	0.04	1.64	0.4	0.52	0.12	0	0.119	0.519	0.599	19.1992
2.321	0	1.32	0	0.16	0	0	0	0	1.64	0	0	0	0	0	0.12	0	2.958	0	0.239	0.919	0	0.12	0	0	0.081	0	0.599	19.2158
2.518	0.08	0.401	0	0.721	0	0.24	0	0	0.44	0	0	0	0	0	0.6	0	1.679	0	0	0.08	0	0	0	0.04	0.04	0.16	0.12	19.2325
1.6	0	0.4	0	0.2	0	6.837	0.16	0	0.24	0	0	0	0	0	0	0	1.24	0	0.04	1.281	0	0	0.08	0	0.28	0.08	0.12	19.2492
0	0.56	0.319	1.16	0.2	0.6	4.361	0	0	0.281	0	0	0	0	0.08	0	0	1.04	0	0.04	0.361	0	0	0.16	0	0.04	0	0	19.2658
0	0	0.081	0.16	0.12	0	2.317	0	0	0	0	0.08	0	0	0.08	0.04	0	2.32	0	0.08	0.039	0	0.078	0.12	0	0.08	0.08	0	19.2825
0	0.16	0.32	0.16	0.079	0	0	0	0	0	0	0	0	0	0	0	0	0.641	0	0.16	1.159	0.041	0	0	0	0.36	0.441	0.6	19.2992
0.08	0	0	0	0	0	0	0.8	0	0	0	0	0	0.321	0	0	0.08	0.32	0	0	0.879	0	0	0	0	0.24	0	0.92	19.3158
0	0	0.32	0	0	0.119	0	1.121	0	0	0	0	0	0	0	0.16	0.88	0.84	0	0	1.999	0	0.24	0	0.24	0.561	0	0	19.3325
0.36	0.08	1.562	0	0.281	0	0	0.6	0	0.197	0	0	0.56	0	0	0.12	0.559	1.72	0	0.12	0	0.201	0	0	0.04	0.159	0.08	0.68	19.3492
0.92	0	1.123	0	0	0.08	0	0	0	0	0.08	0	0.08	0	0.28	0	0.279	0.88	0	0.721	0.04	0.24	0	0	0	0.759	0	0.24	19.3658
0.159	0	1.161	0	0	0	0.322	0.88	0	0	0	0	0.281	0	0.119	0	0	0.241	0	0.439	0	0	0	0	0	0.481	0	0	19.3825
0	0	1.357	0	0	0	0	0.4	0.04	0.08	0	0	0.16	0	0	2.758	0	1.24	0	0.839	0	0.08	0	0	0	1.079	0	0	19.3992
0	0.719	0.24	0	0	0	0	0.321	0	0	0.04	0	0	0.841	0	0.081	0.04	0.44	0.159	0.04	0	0.121	0	0	0	0	0	0.12	19.4158
0	0	1.04	0	0	0	0	0	0	0	0	0.319	0	0.837	0	0	0.279	0.682	0	0.04	0	0.84	0	0	0	0	0	0.04	19.4325
0	0.12	0	0.12	0	0	0	0	0	0	0.481	0	0	0.082	0.278	0	0.12	0.2	0	0	0	0.32	0	0.04	0	0.198	0	0	19.4492
0.52	0	0.48	0	0	0	0	0.519	0	1.76	0	0	0	0	0.399	0	0.4	0.799	0	0.24	0.96	0	0.08	0	0	0.399	0	0	19.4658
0	0	1.279	0.08	0.08	0	0	0.08	0	0.08	0.32	0	0	0	0	0	0	0.481	0	0.12	1.239	0.28	0	0	0	0	0	0	19.4825
0.36	0	0.642	0	0	0	0	0.44	0	0.72	0	0	0	0.12	0.12	0	0	0.84	0	0	0.08	0.08	0	0	0	0	0	0.16	19.4992
0.322	1.32	0	0.08	0	0.757	0	0.523	0.12	0	0	0	0	0	0	0	0.04	1.16	0.08	0	0	0	0.08	0	0	0.16	0	0	19.5158
0.041	0.999	0	0.28	0	0.282	0	0	0	0.52	0.12	0	0	0.2	0	0	0	0.521	0.76	0.08	0	0.12	0	0.078	0	0.28	0	0	19.5325
0	0.678	0	0	0	0.641	0	0	0	0.08	0	0.12	0	0	0.08	0.16	0	1.52	0	0.08	0	0.32	0	0	0	0.719	0.08	0.081	19.5492
1.04	1.239	0	0	0	0.839	0	0.12	0	0	0	0	0	0.04	0.08	0.081	0	0.721	0.12	0.199	0.8	0.32	0	0	0	1.079	0.28	0.122	19.5658
0.642	0.441	0	0	0	0.44	0	0	0.04	0.08	0.44	0.04	0	0	0	0.04	0	0.04	0	0	0.801	0	0	0.04	0	0.359	0.16	0.398	19.5825
0.802	1.561	0.241	0.36	0	0	0.04	0.24	0	0.603	0.919	0	0	0.84	0	0	0.481	0.482	0.121	0.08	1.443	0	0	0	0.121	1.799	0	0.199	19.5992
0	0	0	0	0.16	0.04	0	0.12	0	1.201	0	0	0	0.201	0	0.041	0.159	1.482	0	0.04	0	0.08	0	0.04	0	1.04	0	0	19.6158
0	0	0	0	0.279	0.439	0	0	0	0	0.12	0	0	0.2	0	0.358	0.24	0.28	0	0.04	0	0	0	0	0.042	0.2	0.159	0.28	19.6325
0	0	0.04	0	0.361	0	0	0.44	0	0.04	0	0	0	0.04	0	0	0.281	1.241	0	0.12	0	0	0	0	0	0.32	0	0	19.6492
0	0.56	0	0	0.08	0	0	0.918	0	0.237	0	0	0	0	0	0	0.6	0.56	0	0	0	0.638	0.04	3.321	0	0	0.84	0	19.6658
0	0	0.28	0	0.32	0	0	1.12	0	0	0	0	0.159	0	0.841	0.04	0.12	1.237	0.079	0.279	0	0	0	0.321	0	0	0.638	0	19.6825
0	0	0	0	0	0.723	0.04	0.92	0.08	0.2	0	0	0	0.44	0	0	0	0.2	0	0	0.519	0	0.12	0	0	0	0.08	0	19.6992
0.438	0	0	0	0	0.28	0	1.079	0	0.04	0	0	0	0.4	0	0	0	0.28	0	0.04	0.081	0.282	0.04	0	0	0	0	0.438	19.7158
0.159	0	0.592	0.239	0.12	0	0.12	0	0	0	0	0.041	0	0	0	0	0	0.081	0.08	0	0	0.16	0	0	0	1.199	0	0	19.7325
0.199	0.32	0	0	0.04	0.2	0	0.92	0	0.079	0	0	0	1.28	0	0	0	0.8	0.12	0	0	0	0	0	0	0.2	0.718	0.36	19.7492
0	0	0.52	0	0.08	0	0	0.08	0	1.483	0	0	0.08	1.24	0.441	0	0.12	0.92	0.36	0.04	0	0	0.08	0	0	0.48	0.201	1.8	19.7658
0	0	0.04	0	0.4	0	1.2	0.56	0	2.681	0	0	0	0	0.041	0.399	1.2	0.481	0.88	0	0.041	0	0	0.04	0	0.36	0.239	0.2	19.7825
0.08	0.16	0.121	0	0.64	0	5.637	0.04	0	0.162	0	0.08	0	0	0	0	0.08	0.839	1.039	0	0	0	0	0.04	0.12	0.04	0.679	0	19.7992
0	2.2	0.4	0.08	1.721	0	5.199	0.36	0	0	0	0	0	0.2	0.159	0	0.16	1.081	3.001	0	0	0	0	0	0	0.48	0.36	0	19.8158
0	0.279	0	0	0	0	0	0.2	0.039	0	0	0	0	0	0	0.041	0	0.921	2.76	0	0	0	0.16	0	0	0.038	0.2	0.08	19.8325
0	0	0	0	0	0.64	0	0.641	0.521	0	0	0	0	0.122	0	0	0.28	0.762	3.516	0	0	0	0	0	0	0	0	0.08	19.8492
0	0	0	0	0	0	0	0.118	0.36	0	0.04	0	0	0	0	0	0	0.64	3.282	0	0.04	0	0	0	0	0	0	0.04	19.8658
0	0.08	0	0.282	0	0	0	0	0	0	0.04	0	0.04	0.76	0	0	0	0.684	4.156	0	0	0.199	0	0	0	0	0	0.121	19.8825
0.4	0	0.08	0	0.2	0	0	0.401	0.159	0.321	0	0	0	0	0.077	0	0.281	3.6	3.677	0.04	0	0	0.441	0.08	0	0	0	0.04	19.8992
0.241	0	0.12	0	1.04	0	0	0	0.039	1.881	0	0	0	0.2	0	0	0.4	1.482	5.32	0.04	0.08	0	0	0	0	0	0.48	0	19.9158
0	0	0	0.04	0.841	0	0	0	0.08	1.401	0.04	0	0	0	0.04	0	0.679	0.24	3.959	0.04	0	0	0	0	0.479	1.08	0	0	19.9325
0.04	0.16	0	0	0.119	0	0	0.12	0	0	0.52	0	0	0.362	0.04	0	0.16	0	0	0	0	0	0.08	0	0	0.32	0	1.717	19.9492
0	0	2.359	0	0.52	0	0	0	0	0.24	0.76	0	0	0.04	0	1.04	0.08	0	0	0	0	0	0	0	0	0.32	0	0.2	19.9658
0.279	0.04	0.28	0	1.72	0	0	0.76	0	0	0	0	0	0.278	0.08	0	0.961	0.677	1.079	0	0	0	0	0	0	0.4	0	0.639	19.9825
0.039	0	0	0	0	0	0	0.398	0	0	0	0	0.2	0	0	0	0	0.721	3.919	0.083	0	0	0	0	0	0.92	0	0.6	19.9992
0	0.478	0	0	0	0.12	0	0	0	0	0	0.04	0	0	0.2	0.04	0.279	0.599	5.757	0.24	0	0	0	0.039	0	0.36	0	1.362	20.0158
0.321	0	0	0.242	0.56	0.281	0	0	0	0	0	0.041	0	0.521	0.24	0	0.72	0.439	4.761	0.081	0	0	0	0	0	0.201	0	0	20.0325
0	0	0.16	0	0.519	0.198	0	0	0	0	0.04	0	0	0.318	0.04	0	0	0.32	0.559	0.08	0	0	0	0.081	0	0.879	1.32	0	20.0492
0.28	0	0	0	0.841	0	0	0	0	0.559	0	0	0	0.28	0	0	0.08	2.242	0.241	0	0	1.118	0	0	0	0.601	0	0.28	20.0658
0.521	0.2	0	0.08	0.676	0	0	0	0.079	0	0	0.081	0	0	0	0	0	1.799	0.04	0.478	0	0.16	0.078	0	0	0.402	0	0.202	20.0825
0	0.119	0	0	0.319	0	0	0	0	0.162	0	0	0	0	0.361	0	0.04	0.796	5.436	0	0.04	0	0	0	0	0.48	0	0.08	20.0992
0.08	0.16	0.6	0	0.84	0	0	0	0	1.68	0.515	0.04	0	0.28	0.68	0.04	0	0.12	3.126	0.2	0	0	0	0	0	0.4	0	0	20.1158
1.36	0.16	0	0	0.599	0.04	0	0	0	0.441	0.12	0	0.04	0.04	0.64	0.08	0.52	0.64	2.16	0.402	0	0	0	0.081	0	1.122	0	0	20.1325
0.16	0	0.28	0	0.24	0.56	0	0	0	0.04	0	0	0	0.04	0	0	0.36	0.32	0.079	0.2	0	0	0	0	0	0.401	0.202	0	20.1492
0	0	1.12	0	0.279	0	0	0	0	0.079	0	0	0	0.601	0	0	0	0.72	0.441	0	0	0	0	0	0	0	0	0	20.1658
0	0.12	0.999	0	0.4	0	0	0	0	0.479	0	0	0	0	0	0	0.4	0.402	0	0	0	0.36	0	0	0	0.28	0	0.44	20.1825
0	0	2.398	0	0.28	0	0	0	0	1.681	0.401	0	0	0	0	0	1.322	0	0	0.08	0	1.002	0	0	0	0.44	0.12	0.281	20.1992
0.119	0.201	2.758	0	0	0	0	0	0	0.2	0	0.081	0	0	0	0	0.08	0.16	0	0	0	0	0.16	0	0	0	0	0.801	20.2158
0.24	0	1.16	0	0.079	0	0	0	0	0.161	0.119	0	0	0	0.12	0	0.16	0.198	0	0	0.16	0	0	0.04	0	0.2	0.041	0.48	20.2325
0.162	0	0	0.12	1.321	0	0	0	0.08	0.28	0	0.08	0	0.121	0	0	0	0.44	0.08	0	0.04	0.12	0	0.08	0.08	0.401	0	0.721	20.2492
0.12	0	1.439	0	0.12	0	0	0	0	0.08	0	0	0	0.36	0.442	0	0	0.64	0	0	0.762	0.44	0.078	0	0	0.44	0	0	20.2658
0.04	0	0.159	0	0.04	0.282	0	0	0.44	0.64	0	0.08	0	2.441	0.481	0	0	0.439	0	0	0.04	0.479	0.12	0.08	0	1.001	0	0.522	20.2825
0.48	0.04	2.198	0	0	0	0	0	0	0.761	0	0	0	0	0.08	0	0	0.8	0	0.04	0.04	0	0	0	0.44	1.24	0.2	0.2	20.2992
0	0.641	0.639	0	0.08	0	0	0	0	0.44	0	0	0	0.441	0	0	0	0.68	0	0.721	0.08	0.638	0.04	0	0	0.639	0	1.997	20.3158
0	0.32	1.56	0	0.32	0	1.559	0	0	0.04	0	0	0.12	0.559	0.36	0	0.36	0.2	0.28	0	0	0.4	0.921	0.04	0	0.4	0	0.88	20.3325
0	0	2.442	0	0.12	0	3.638	0	0	0.04	0	0	0	0.88	0	0	0	0	0.04	0.202	0	1.08	0	0	0.12	1.238	0.399	0.64	20.3492
1.119	0	0.36	0	0	0	3.878	0.04	0.041	0.04	0	0	0	0.6	0	0	0.12	0	0	0	0	0.199	0	0.281	0	1.722	0	0.08	20.3658
1.72	0	0.482	0	0.401	0	5.564	0	0	0.282	0	0	0.042	1.04	0	0	0.08	0	0	0.04	0	0.4	0	0	0.04	1.318	0.28	0	20.3825
0.32	0	2.16	0	0.319	0	3.843	0	0	0.161	0.04	0	0	0.841	0	0	0.041	0	0	0.478	0	0	0	0	0	1.52	0	0	20.3992
0.522	0	2.601	0	1.438	0	2.799	0	0	0.479	0.079	0.879	0	0.841	0.12	0.2	1.194	0.48	0	0	0	0	0.598	0	0.24	1.202	0	0.2	20.4158
0.36	0	0.681	0	0.239	0	0	0	0	0.56	0.08	0	0	0.44	0	0.04	0.04	1.44	0	0	0.08	0	0.28	0.08	0	1.361	0	0.519	20.4325
0.88	0	0	0	0.321	0	0	0	0	0.28	0	0	0	0.358	0.12	0	0.16	0.881	0.161	0.6	0.04	0	0	1.121	0	1.359	0.4	1.242	20.4492
0.921	0.039	0.36	0	0	0	0	0	0	0	0	0	0.12	1.239	0.12	0	0.04	0.36	2	1.84	0.079	0	0	0.36	0.04	0	0	0.04	20.4658
0	0	0	0	0	0	0	0	0	0.44	0.082	0	0	0.04	0.081	0.04	0	1.082	0	0.28	1.44	0	0	0.198	0	0.88	1.041	0	20.4825
0.36	0	0	0	0.32	0.039	0	0.12	0	0	0	0.999	0	0.238	0.322	0	0	0.76	0	0	0	0	0	1.359	0	0	0	0.04	20.4992
0.4	0	0.96	0	1.239	0	0	0	0	0.4	0	0.843	0	0	0	0.04	0.48	0.32	0	0.32	0.28	0	0	0.722	0	0.6	0	0.08	20.5158
0.079	0	0	0	0.32	0.04	0	0	0.6	0	0.08	0	0	0	0.56	0.04	0	0	0	0	0.12	0	0	0	0.08	0.961	0.239	1.839	20.5325
0.52	0.199	0	0	0.36	0	0	0	0	0	0	0	0.04	0.08	0.16	0.96	0.28	0.32	0.079	0.08	0	0	0	0.04	0.12	1.041	0	0.04	20.5492
1.481	0	0	0	0.8	0.12	0	0	0.721	0	0	0	0	0	0.92	0	1.4	0.84	0	0	0.842	0.12	0	0.12	0	0	0	0	20.5658
1.04	0	0	0.48	2.277	0.12	0	0	0.521	0	0	0	0	0.399	0.841	0	1.4	0.68	0	0	0.042	0	0	0.919	0	0	1.201	0	20.5825
0.24	0	0	0.96	0.042	0	0	0	0	0	0	0	0.04	0	0.24	0	0.52	0	0	0	0	0	0.12	0.079	0	0.559	1.199	0	20.5992
0.56	0	0	0	0	0	0	0	0.08	0.041	0	0	0	0	0.08	0	0.04	0.36	0.079	0	0	0	0	0.161	0	0	0	0.443	20.6158
1.64	0	0.36	0	0	0	0	0	0	0	0	0	0.08	0	0.12	0	0.04	1.482	0	0	0	0	0.04	0	0	0.4	0	0.36	20.6325
0.801	0.36	0	0	0	0.04	0	0	0	0	0	0	0	0	0	0	0.639	0.2	0	0.081	0.24	0	0	0	0.36	0.08	1.321	0	20.6492
0.561	0	0.52	0	0.32	0	0	0	0	0	0	0.12	0	0	0.08	0.68	1.16	0	0.118	0	0.08	0	0	0.6	0	0.8	0	0	20.6658
0	0	0.161	0	0.4	0	0	0	0	0	0	0.36	0	0	0.72	1.403	0.6	1.278	0	0.04	0	0	0.12	0	0	0.079	0.08	0.08	20.6825
0	0	0	0	0.238	0	0	0	0	0	0.202	0.359	0.239	0.082	1.639	1.642	0	1.041	0	0.24	0	0	0.841	0.119	0	0.76	0	0	20.6992
0.119	0	0	0	0.081	0	0	0.758	0	0	0.08	1.319	0	0.56	0	0.079	0	0	0	0.481	0	0	0.358	0	0	0.32	0	0.04	20.7158
0	0	0	0.997	0	0	0	0	0	0.04	0	0.36	0	0.962	0	0	0	0	0	1.562	0	0	0.519	0.36	0	0.48	0	0.16	20.7325
0.24	0	0	0	0	0.08	0	0	0	0.08	0.12	1.68	0	0.16	0	0	0	0	0.16	0	0	0	0	0.12	0	0.798	0	0	20.7492
0.04	0	0.68	0.32	0	0	0	0	0	0	0	0	0	0.96	0	0	0	0	0	0.079	0	0.24	0.481	0	0	0.321	0	0	20.7658
0	0	1.041	0.44	0	0	0	0	0	0	0.2	0	0	0.238	0	0	0	0	0	0	0	0.198	0	0	0	0	0	0	20.7825
0	0.68	0.923	0.96	0.12	0.041	0	0	0	0	0	0	0.04	0.36	0	0	0	0.121	0	0.439	0	0	0	0	0	0.64	0.879	0	20.7992
0	2.283	0.52	0	0	0	0.2	0	0	0.522	0	0	0	0	0	0.642	0	0	0	0.439	0	0.08	0	0	0	0.56	0.92	0.08	20.8158
0.121	1.72	0.558	0	0.32	0	0.04	0	0	0	0	0.52	0	0	0	0.04	0.28	0	0.16	0	0	0	0	0	0	0	0	0.119	20.8325
0	1.519	0	0	0.599	0	0	0.12	0.08	0	0.04	0	0	0.32	0	0	0	0	0.08	0	0	0	0	0	0	0.52	1.362	0.682	20.8492
0	0.561	0.279	0.72	0.04	0	0	0	0.04	0.32	0.041	0	0	0	0.239	0	0	0	0	0	0	0.12	0.559	0	0	0	0.28	0.359	20.8658
0	0.16	0.44	0.64	0.24	0	0	0	0.48	0	0	0	0	0	0.159	0	0.081	0	0	0.04	0	0.2	0	0	1.318	0.64	0.801	0.56	20.8825
0	0	0.2	0	0.56	0	0.08	0	0	0	0	0	0	0	0	0	0.999	0.841	0.04	0	0	0.161	0	0	0	0.881	0	0.72	20.8992
0	0	0.68	0.32	0.958	0	0	0	0	0	0	0	0	0	0.16	0.2	0.118	0.241	0.08	0	0	0.238	0	0	0	0.281	0.44	0.32	20.9158
0	0.082	0	0.12	0.12	0	0	0	0.12	0	0	0	0	0.08	0	0	0.08	1.638	0	0.038	0.12	0	0	0.08	0	1.08	0.919	0	20.9325
0	0	0	0	0.32	0.04	0	0	0.478	0.079	0	0	0	0.079	0.16	0	0.159	1.16	0	0.04	0	0	0	0.118	0	0.96	0.88	0.04	20.9492
0	0	0	0	0.6	1.081	0.122	0	0.92	0	0	0	0.08	0	0.321	0	0.479	1	0	0	0	0	0	0	0	1.002	0	0	20.9658
0	0.04	0	0.078	0.12	0	0	0.04	0	0.199	0	0	0	0.239	0.08	0	0	0.481	0	0	0	0	0	0	0	0.52	0	0	20.9825
0	0	0	0	0	0	0	0	0.16	0	0	0	0	0.36	0.158	0.079	0	1.64	0	0	0	0	0.039	0	0	0.24	0.76	0	20.9992
0	0.441	0.12	0	0.199	0	0	0	0.2	0.401	0	0	0.04	0.68	0.679	0	0	1.161	0.08	0	0	0	0	0.32	0	0.679	0.44	0	21.0158
0.523	0	0.36	0	0.24	0	0	0	0	0	0.04	0	0	0.758	0.079	0	0	1.518	0	0.24	0	0.041	0	0	0	0.72	0.439	0	21.0325
0	0	0	0	0.08	0	0	0	0.16	0	0	0	0	1.322	0.16	0	0	0.36	0	0	0.039	0	0	0	0	0.52	0.759	0	21.0492
0.32	0.638	0	0	0.242	0	0	0	0.841	0	0	0	0	0	0.079	0.44	0	0.281	0.04	0	0	0	0	0	0	0.04	0.441	0	21.0658
0	0.078	0	0	0.2	0.04	0.079	0	0.4	0	0.04	0	0	0	0.12	0	0.44	0.279	0	0	0	0	0.12	0	0	0.44	0.4	0.08	21.0825
0	0	0.04	0	0.837	0.08	0	0	0.239	0	0	0	0	0.603	0	0.68	0.04	0.521	0	0	0	0	0	0.122	0	0	0	0	21.0992
0	0	0	0.12	0.199	0	0.08	0	0	0	0	0	0.12	0	0.08	0.8	0.2	0.841	0	0.52	0	0.32	0	0.599	0	0.72	0	0.08	21.1158
0	0	0	0	0.88	0.318	0	0	0	0	0	0	0	0.4	0	0	0	0.561	0	0.16	0.159	0	0.08	0	0	1.32	0	0.117	21.1325
0.52	0	0	0	0	0.159	0	0	0.081	0	0	0	0.12	0	0	0	0.44	0.521	0	0.121	0.28	1.32	0.16	1.442	0	0.28	0	1.281	21.1492
0.48	1.521	0.317	0	0	0.238	0	0	0	0.04	0.12	0	0	1.04	0	0	0.201	0.4	0.163	0	0	1.399	0.04	0	0	0	0.2	1.56	21.1658
0.441	0.361	0.16	0	0.24	0.239	0.04	0	0	0	0	0	0	0.64	0	0	0	1.32	0	0	0	0	0	0	0	0	0	0.759	21.1825
0.399	0	0.121	0	0.6	0	0	0	0	0	0	1.439	0	0.36	0	0.16	0.2	0.678	0	0	0.039	0	0.04	0	0	0	0	0	21.1992
0.52	0	0.358	0	0.36	0	0	0	0.04	0	0	1.04	0	0	0	0	1.445	0.961	0	0.081	0.04	0	0	0	0	0.08	0	0	21.2158
0.2	0	0.722	0	0.28	0	0	0	0	0	0	0.56	0	0.721	0	0	0.882	1.882	0.12	0	0.521	1.721	0	0	0	0.8	0	0	21.2325
0	0	0.76	0	0.2	0	0	0	0	0.16	0.08	0.48	0	0.04	0.079	0.32	0.04	1.721	0	0	0.079	0	0	0.28	0	0.521	0	0	21.2492
0.718	0.36	1.363	0.04	0.119	0	0	0	0	0	0	0.4	0	0.12	0.279	0	0.32	0	0	0	0.68	0	0	0.12	0	0.641	0.399	1.879	21.2658
0.36	0.239	0.96	0	0.04	0	0	0	0	0	0.04	0.24	0	0.28	0.4	0.721	0	0	0	0.08	0	0.6	0	0.48	0	0.162	0.48	0	21.2825
0	0	0	0	0.2	0	0	0	0	0	0	1.199	0	0.082	0.08	0	0.32	0.24	0.08	0	0	0	0.08	0.879	0	0	0	0.08	21.2992
0	0.039	0.558	0	0.962	0	0	0	0	0.12	0	0.72	0.16	0	0	0	0	2.561	0	0.04	0	0.72	0	0.119	0	0.641	0.52	0	21.3158
0	0	0.839	0	0.6	0	0.64	0	0	0	0	0.52	0	0	0.199	0	0.279	0	0.16	0.281	0.201	0.08	0	0.16	0.559	0.84	0.718	0.16	21.3325
0.88	0.12	0	0.681	0.84	0.04	4.959	1.039	0	0	0	0.481	0	0.2	0.039	0	0	0	1.279	0	0	0	0.159	0.4	0	0.52	0	0.36	21.3492
0.84	0	0.76	0.32	3.32	0	3.438	0.439	0	0.399	0	0	0	0.08	0	0	0.48	0	4.24	0.28	0	0.44	0.161	0.04	0	0.68	0.48	1.719	21.3658
0	0	0	0.12	0.242	0.32	0	0	0	0	0.08	0	0	0.322	0.36	0	0.52	0.88	0	0	0.04	0	0.12	0.039	0	0.48	0.08	0.08	21.3825
0	0	0.48	0.44	1.201	0.2	0	0	0	0	0	0	0	0.801	0.24	0.44	0	0.6	0	0.042	0	1.558	0	0	0	0	0.44	1.322	21.3992
0.08	0.32	0	0.239	0	0	0	0	0.32	0	0	0	0.12	0.481	0	0	1.761	1.159	0	0.2	0.837	0	0.121	0	0	0	0.36	0.12	21.4158
0	0	0	0	0	0	0	0.36	0.12	0	0	0.159	0	0	0	0	0	0.4	0	0.08	0.881	0	0.481	0	0	0	0	0	21.4325
0	0	0	0	0.681	0	0	0	0	0	0	0	0	0	0.041	0.04	1.279	0.922	0	0	0.08	0.04	0.28	0	0	0.879	0	0	21.4492
0	0	0.998	0	0.44	0.24	0	0	0	0	0.08	0	0	0.28	0	0.12	0	0.56	0	0	1.679	0	0	0.08	0	0.24	0.4	0	21.4658
1.117	0	0.359	0.8	0.4	1.118	0	0	0	0	0.04	0	0	0.36	0	0	0.361	1.64	0	0	1.441	0.36	0	0.08	0	0.52	0	0.04	21.4825
0.08	0	0.081	0	0.241	0	0	0	0.32	0	0.799	0	0	0	0.561	0.039	0	0.798	0	0	0.439	0	0	0	0	0.28	0	0.24	21.4992
0	0	1.037	0.04	0	0	0	0	0	0	0.12	0	0.039	0	0.481	0	0	0.84	0	0	0.561	0.68	0.718	0	0	0.159	0	0.281	21.5158
0	0	0.2	0.12	0.12	0.081	0	0	0	0	0	0	0	0.399	0.16	0	0	0.64	0	0	0.361	0.32	0	0	0	0.28	0.159	2.361	21.5325
0	0	0	0	0.041	0	0	0	0	0	0.04	0	0	0.04	0.561	0	0	0.96	0	0	1.441	0	0.201	0	0	0.481	0.08	0.441	21.5492
0	0	0	0	0.08	0	0.361	0	0	0.04	0	0	0.081	1.079	0.081	0	0	0.8	0.08	0	0.199	1.201	0	0.04	0	0.601	0.601	1.201	21.5658
0	0	0.08	0.28	0.28	0	0	0	0	0	0	0	0	0	0	0	0	0.64	0.08	0	0.08	0.2	0	0	0.16	0.761	1.082	0	21.5825
0	0	0	0.04	1.522	0	0	0	0	0.199	0.08	0.32	0	0.36	0.2	0	0	0.36	0	0	0.478	0.482	0	0	0	0.64	0	0	21.5992
0.719	0	1.161	0.119	2.278	0	0	0	0	0	0.04	0	0.04	0.04	0.04	0	0	0.08	0	0	0.4	0.72	0	0	0.4	0.679	0.36	0.799	21.6158
0.279	0.08	0.8	0	1.68	0	2.841	0	0	0	0	0	0	0	0	1.72	0	0.32	0	0	0.36	0.32	0	0.04	0	0.92	0	0.522	21.6325
0.442	0.28	0.32	0	0.2	0	0.8	0	0	0	0.04	0	0.08	0	0.04	0	0	0.96	0	0.078	0.28	0	0.32	0.08	0	0.48	0.84	0.799	21.6492
0.041	0	0	0	1.201	0	0.04	0	0	0.28	0	0	0	0.2	0	0.4	0	1.321	0	0	0	0	0	0	0	0	0.721	0.44	21.6658
1.001	0	0.32	0	0	0	0	0.08	0	0.36	0	0	0	0.239	0	0	0.401	0.359	0	0.041	0.521	0	0	0	0	0.08	0.48	0.16	21.6825
0.679	0	0	1.48	0.32	0	0.04	0.8	0	0	0.08	0	0	0	0	0	0.921	0	0	0.08	0	0	0	0	0	0	0.079	0.36	21.6992
0.36	0	0	0	0.239	0	0	0.6	0	0.04	0	0.04	0.241	0.2	0	0	0	0	0.2	0.12	0	0	0	0.08	0	0.44	0.561	0.24	21.7158
0	0	0.319	0	0	0	0	0.04	0	0	0.08	0	0	0	0	0	0	0.28	0	0	0	0	0	0	0.16	0	0	0.32	21.7325
0	0	0	0.119	0	0	0	0	0	0	0	0	0	1.28	0.081	0	0	0	0.04	0	0	0	0	0	0	0	0.48	1.278	21.7492
1.559	0.162	0	0.402	0	0	0	0.28	0.08	0.04	0	0	0	1.16	0	0	0	0.121	0	0	0	0	0	0	0	0.76	0.52	0.239	21.7658
1.078	0	0	0.401	0.28	0	0	0	0.12	0	0.121	0	0	0.48	0.12	0	0.04	0.719	0	0	0.919	0.081	0	0.04	0	0.72	1.359	0.439	21.7825
0.08	1	0.401	0.08	0.16	0	0	0	0	0.16	0	0	0	0.477	0.081	0	0	0.56	0.081	0.478	0.72	0	0	0	0.041	0.322	0	0	21.7992
1.801	0.48	0	0	0.281	0	0	0	0.04	0	0.48	0	0	0.2	0.04	0.04	0.04	0	0	0.12	0.16	0.24	0.441	0.68	0	0.52	0.68	0.716	21.8158
0.399	1.44	0.04	0	0.08	0	0	0	0	0	0.48	0	0	0.04	0.08	0	0	0.04	0	0.04	0.159	0	0	1.04	0	0.641	0	0	21.8325
0.481	0.119	0.28	0	0.12	0	0	0	0	0	0	0	0	1.241	0	0.079	0	0	0	0.08	0.04	0	0	0.079	0	0.52	1.079	0	21.8492
0	0	0.398	0.201	0.399	0	0	0	1.04	0.482	0	0	0	0.96	0.16	0	0	0	0	0	0.04	0.359	0	0	0	0.32	0.639	0	21.8658
0	0	0	0.04	0	0	0	0	0	1.115	0	0	0	0	0.16	0	0.04	0.319	0	0	0	0	0	0.04	0	0	0.48	0	21.8825
0	0	0.08	0	0	0.239	0	0	0.36	1.56	0.12	0	0	0	0	0.04	0.801	1.481	0.04	0.08	0	0.96	0	0.04	0	0.56	0.72	0.081	21.8992
0	0	0	0	0	0	0	0	0.24	0.64	0.08	0	0	0	0.08	0	0.239	0.4	0	0.16	0	0	0.361	0.32	0	0	0.918	0	21.9158
1.4	0	0.2	0	0	0	0.08	0	0	0.759	0.159	0	0	0.2	0.239	0	0.319	0.48	0	0.08	0.121	0	0.84	0.08	0	0.12	0	0	21.9325
0.92	0	0.198	0	0	0	0	0.04	0	0	0	0	0	0	0.122	0	0.36	0	0.08	0.04	0	0	0.16	0	0	0.32	0	0.04	21.9492
1.036	0.08	0.199	0	0	0	0	0	0.04	1.36	0.321	0	0	0	0.279	0	0	1.12	0	1.683	0	0	0	0	0	0.8	1.56	0.04	21.9658
0.521	0	0.28	0.08	0	0	0	0	0	1.162	0.16	0	0	0	0.479	0	0	0.48	0	0.241	0	0.481	0	0.2	0	0.96	0.36	0	21.9825
0.08	0	0.28	0	0.36	0.08	0	0	0	0.16	0	0	0	0.401	0.12	0	2.638	0.4	0	0.32	0	0.038	0	0.122	0	0	0.28	0.599	21.9992
0	0	0.201	0.28	1.602	0	0	0	0.08	1.921	0.48	0	0.04	0	0.32	0	0	0.639	0	0.32	0	0	0	0	0	0	1.28	0.921	22.0158
0.52	0	0	0	1.68	0	0.08	0	0.04	0.76	0.04	0	0.08	0	0.321	0.321	0	0.88	0.04	0.24	0	0	0.359	0	0.719	0.12	0.4	0.08	22.0325
1.4	0	0.561	0	1.041	0	0.28	0.161	0.32	0.24	0.16	0	0	0	0.159	2	0.358	0.28	0	0.36	0	0.08	0.04	0.04	0.72	0.04	0.36	0	22.0492
1.719	0.16	0	0	1.639	0.04	0	0	0.2	0.44	0	0.041	0	0	0	0.04	0.04	1.439	0	0.24	0	0.28	0.24	0	0	0	0.28	0	22.0658
0	0	0.32	0	0.36	0.24	0	0	0	0.2	0	0	0	0.24	0	0	0.12	0.641	4.24	0	0	0	0.48	0	0	0.84	0	0.32	22.0825
0	0	0	0	0.28	0.639	0	0	0	0.439	0.52	0	0	0	0	0.639	0.601	0.4	0	0	0.36	0	0.08	0	0	0.52	0	0.482	22.0992
0	0	0	0	1.921	0	0	0	0	0.6	0	0	0.16	0.04	0	0	0.32	0.281	0.08	0	0.24	0.44	0	0	0	0.04	0	0	22.1158
0	0	0	0	1	0	0	0	0	0.96	0	0	0	0.32	0	0.36	0.561	0.2	2.599	0.04	0.402	0	0	0	0	0.28	1	0.04	22.1325
0.44	0.08	0.959	0	0.519	0	0	0	0	0.361	0	0	0	0	0	0	0.12	0	0	0.16	0	0.56	0	0	0	0.4	0.52	0	22.1492
0.48	0.081	0.48	0.64	1.239	0	0	0	0	0.24	0	0	0	0	0	0	0	0	0	0	0	0.32	0	0	0	0.32	0.88	0.08	22.1658
0.999	0	0	0.12	0.759	0.04	0	0.08	0	0.279	0	0	0	1.52	0	0.16	0.24	0	0	0	0.08	0	0	0	0	0.88	1.28	0	22.1825
1	0	0.96	0.08	0.561	0	0	0.082	0	0.201	0.04	0	0	0.36	0	0	0.2	0.36	0	0	0.6	0	0.92	0.04	0	0.881	0.48	0	22.1992
0.96	0	0	0	0	0	5.001	0	0	0	0	0	0	0.12	0	0	0.041	0.4	0	0	1.2	0	0	0	0.04	1.48	0	0.12	22.2158
0	0	0	0	1.238	0	0	0	0	0.842	0	0	0	0.279	0	0	0.04	0.239	0	0	0.24	0	0	0	0	1.281	0	0.24	22.2325
0	0	0.36	0	1.48	0	0	0	0	0.92	0	0	0.04	0	0.079	0.48	0.08	0.48	0	0	0.321	0	0	0.08	0	1.321	0	0.28	22.2492
1.319	0	0	0	0.521	0	0.08	0	0	0.162	0	0	0	0.64	0.04	0	0.04	0.441	0	0	0	0	0	0	0	0.799	0	0	22.2658
0.96	0	0.52	0	1.2	0	0	0	0	0.841	0	0	0	0	0	0	0	0.48	0	0.12	0	0	0	0	0	0.56	0	0.161	22.2825
0	0	0.92	0	0	0	0	0	0.32	0	0	0	0	0	0	0	0.64	0.08	0	0	0.08	0	0	0.04	0	0.4	0	0	22.2992
0	0	0.44	0	2.078	2.16	0	0	0	0	0	0	0.08	0.44	0.24	0	0	0.56	0	0	0.119	0.36	0	0	0	0	0.319	0.2	22.3158
0.04	1	1.199	0	0.676	0	0	0	0	0.44	0	0.04	0	0.44	0.161	0	0	0	0	0	0	0	0	0.08	0	0.401	1.039	0.04	22.3325
0	0	0.639	0	0.44	0	0	0	0.04	0	0	0.08	0.04	1.04	0	0.44	0	0	0.04	0	0	0	0	0	0	1.477	0	0.04	22.3492
0	0	0.6	0	0.039	0	0	0	0	0	0	0	0	0.919	1.237	0	0	0.24	0	0	0	0	0	0	0	0.64	0	0	22.3658
0	0	0	0	0.12	0	0	0	0	0.04	0	0	0	0.4	0	2.52	0	1.079	0	0.082	0	0	0	0	0.44	0.64	0	0.12	22.3825
0	0	0	0.36	0.28	0	0	0.84	0	0	0	0.24	0	0.2	0.08	0	0.04	0	0.04	0	0	0.159	0.04	0	0	0	0	0	22.3992
0.8	0	0	0.36	1.72	0	0	0.44	0	0	0	0	0	0.24	0	0.319	0	0	0	0	0	0.6	0	0	0	0	0	0.04	22.4158
1.08	0	0.359	0.96	1.519	0	0	0	0	1.28	0	0	0	0.08	0	0	0	0.8	0	0.08	0	0.2	0	0	0	0.44	0	0.318	22.4325
0.44	0	0.84	0	0.04	0.04	0	0	0	0	0.038	0.039	0	0.08	0	0	1.079	0.282	0	0.04	0	0.12	0	0.32	0	0.721	0	1.36	22.4492
0	0	4.117	0	0.04	0	0	0.32	0	0.32	0.2	0	0	0.2	0.08	0	0.199	0	0	0	0	0	0	0	0	0.36	0	0	22.4658
0	0	4.165	0	0	0.081	0	0	0.08	0.121	0	0	0.52	0.08	0	0.04	2.202	0	0	0.16	0	0	0	0	0.399	0.8	0.32	2.161	22.4825
0.84	0.079	2.002	0	0	0	0	0	0	0.158	0	0	0	0.24	0.039	0.162	0	0	0	0.04	0	0	0	0	0	1.639	0.44	0.122	22.4992
2.321	0.04	3.838	0	0.519	0	0	0	0	0.921	0	0	0	0	0.04	0	0	0	0	0	0.599	0	0	0.08	0	0.44	0.52	0	22.5158
0.64	0	1.881	0	0.08	0	0	0	0	0.76	0	0	0	0.2	0	0	0	0	0	0	0.16	0	0.28	0	0	1.48	0	1.359	22.5325
0	0	0.359	0	0.279	0	0	0	0	0.358	0.279	0	0	0.08	0	0.12	0	0	0	0.04	0	0	0	0.12	0	0.842	0	0.399	22.5492
0	0	2.44	0.359	0.24	0	0	0	0	0.28	0	0	0	0.28	0	0.04	0	0	0	0.159	0	0	0.36	0.2	0	0.718	0	0.28	22.5658
0	1.041	1.32	0	0.318	0	0	0	0	0.28	0	0	0	0.04	0	0	0.08	0	0.039	0.722	0.04	0.24	0	0.04	0	0	0.08	0.238	22.5825
0	0	1.64	0.881	1.758	0	0	0	0.16	0.879	0	0	0	0.08	0.159	0	0	0.24	0	1.558	0.08	0	0	0	0	0	0	1.2	22.5992
0.04	0	0.079	0	0.8	0	0	0	0	0	0	0	0	0.679	0	0	0	0	0	0.559	1.003	0	0.12	0	0	0.958	0	0.36	22.6158
0	0	1.08	0	0.76	0	0	0	0	1.201	0	0	0.16	0.239	0.08	0	0	0	0	0	0.799	0	0	0.599	0	0.962	0.081	0.081	22.6325
0	0	0	0	1.042	0	0	0	0	0	0	0	0.08	0	0.041	0	1.402	0.12	0	0	0.16	0	0	0.241	0	0.32	0	0.399	22.6492
0.761	0	0	0	0.8	0	0	0	0	0	0	0	0.12	0	0.04	0.362	0	0.4	0.16	0	0.08	0	0	0	0	0.4	0	0.321	22.6658
0	0.039	0	0.12	0.921	0.081	0	0	0	0	0	0	0.04	0.6	0	0	0	0.32	0	0	1.081	0	0	0	0	0.12	0	0.16	22.6825
0.24	0	2.641	0	0	0	0	0	0	1.522	0	0	0	0	0	0	0.04	2.4	0	0.12	0.52	0	0	0.08	0	0.24	1.039	0.6	22.6992
0.08	0.12	0.719	0	0.04	0	0	0	0	0.321	0	0	0	0.88	0.198	0	0.08	1.123	0	0	0.24	0.12	0	0.561	0	0	0.48	0.36	22.7158
0.08	0	1.12	0	0.08	0	0	0	0	0	0.399	0	0	0	0	0.48	0.079	0.96	0	0	0.282	0.2	0	0	0	0.959	0.04	0.16	22.7325
2.242	0	0.999	0	0	0	0	0	0	0.08	1.041	0	0.4	0	0.199	0	0	1.557	0	0	0	0.32	0.56	0	0	0.4	0.04	0.16	22.7492
0.039	0	1.12	0	0.04	0.04	0	0	0	0.28	0.4	0	0	0	0	0	0	0.44	0.04	0	0	0	0.2	0	0	0.038	0.24	0.681	22.7658
0	0	1.96	0	0	0	0	0.038	0	0.44	0.079	0	0.56	0	0.04	0	0	0.96	0	0	0.08	0	0	0	0.12	0.76	0.358	0.761	22.7825
0	0	0	0	0	0	0	0	1.24	0.6	0	0	0.08	0.842	0	0	0	0.52	0	0	0	0	0	0	0	0.32	0.16	0	22.7992
0	0	0.56	0	0	0	0	0	0	0	0	0	0	0.44	0	0	0	0.2	0	0	0.52	0.76	0	0	0	0.6	0.48	0.08	22.8158
0	0	0.439	0	0	0	0	0	0	0.839	0	0	0.04	0.441	0	0	0	0.04	0	0	0.119	0.279	0	0	0	0	0.32	0.8	22.8325
0	0	0	0	0.2	0	0	0	0	0.559	0	0	0	0	0.401	0	0	0.121	1.08	0	0.32	0.161	0	0.04	0	0	0	0.16	22.8492
0	0	0	0	0	0.12	0	0	0.2	0.28	0	0	0	0	0.04	0	0	0	0.839	0	0.199	0.08	0.035	0	0	0.559	1.2	0.4	22.8658
0	0	0	0	0.16	0	4.841	0.16	0.561	0.36	0	0	0	0.04	0	0	0	0	0.84	0	0.32	0.999	0	0	0	0	0.558	1.039	22.8825
0	0	0	0	0.441	0	4.521	0.081	0.16	0.478	0	0	0.24	0.32	0	0.08	0	0	4.802	0	0.24	0.161	0.52	0.04	0	0.361	0.4	0.4	22.8992
0.2	0	1.32	0	1.039	0	5.323	0	0.64	0.28	0	0	0	0.8	0	0.04	0.12	0	0	0	0.317	0	0	0	0	0.56	0.44	0.881	22.9158
0	0.641	0.797	0	1.32	0	0.72	0	0	1.32	0	0	0	0.361	0	0.158	0	0.079	0	0	0.039	0.2	0	0.08	0	0.12	0.521	1.52	22.9325
0	1.08	0.88	0	0.56	0	0	0.08	0	0.52	0	0.04	0	0	0	0	0	0	0	0	0	0.28	0	0	0	1.882	0	0.601	22.9492
0	0.36	0.48	0.677	0.52	0	0	0	0	0.441	0	0.04	0	0.4	0	0	0	0.28	0	0	0.643	0.48	0	0	0	0.16	0	0	22.9658
0	0	1.2	0.36	0	0	0	0	0	0.8	0	0	0	0.32	0.04	0	0.04	0.36	0	0.04	0.281	0	0	0.04	0	0.92	1.16	0.4	22.9825
0	0	0	0	0	0	0	0	0	1.242	0	0	0	0.401	0.04	0	0	0.32	0.04	1.363	0	0	0	0	0	0.28	1.082	0.201	22.9992
0	0	0.358	0.562	0.519	0	0	0	0	0.32	0.399	0	0	0.801	0	0	0	0.56	0.08	0.12	0	0.76	0	0	0	0.079	0.28	0.2	23.0158
0	0	1.039	0.399	1.161	0	0	0	0	0.439	0.444	0	0	0.36	0.04	0	0	0.72	0	0	0	0.8	0.16	0	0.079	0.959	0.4	0.16	23.0325
0.04	0	0.12	0	1.36	0	0	0	0	0	0.6	0	0	0.079	0.081	0	0.36	0.799	0	0	0.52	0	0.04	0	0	0	0	0.199	23.0492
0	0	0.681	0.72	0.4	0.04	0	0	0	0.919	0.32	0	0	0.44	0	0	0.2	0.28	0	0.241	0.117	0	0	0	0	0	0.48	0.121	23.0658
0	0	0.92	0	0.877	0	0	0	0.28	0	0	0	0	0.44	0	0.561	0	3.161	0	0	0	0.44	0.16	0.078	0	0	0	0	23.0825
0	0	1.161	0	1.12	0	0	0	0	0.2	0.799	0.08	0	0.64	0	0	0	1.12	0	1.08	0	0	1.92	0	0.44	0.03	0.16	0.12	23.0992
0	0	0.16	0	1.159	0.24	0	0	0	1.517	0.082	0	0.04	0.04	0	0	0.16	0.24	0	0.4	0.08	0.08	2.12	0	0	0.28	0.28	0	23.1158
0	0	1.24	0	1.08	0	0	0	0	0.32	0.48	0.04	0	0.039	0	0	0	0.28	0	0.16	0	0	0.323	0.4	0.04	0.36	0	0.08	23.1325
0	0	0.678	0	1.241	0.401	0	0	0.519	0.078	0.28	0	0	0.08	0	0	0	0.24	0	0	0	0	0	0	0	0.481	0	0	23.1492
0	0	0.921	0	1.161	0	0	0	0	0.44	0.197	0	0	0.2	0	0	0	0.24	0	0.362	1.961	0	0	0	0	0	0	0	23.1658
0	0	1.796	0	0.957	0	0.24	0.16	0.239	0.24	0	0	0	0	0	0.52	0.039	0	0	0	0.403	0	0	0	0	1.04	0.279	0	23.1825
0	0	0.119	0	1.041	0	0	0	0.16	0	0	0	0	0.12	0	0	0	0	0	0	0.159	0	0.122	0	0	0.079	0	0.119	23.1992
0	0	0.201	0	0.44	0	0	0	0.92	0.561	0	0	0	0.08	0.08	0.083	0	0	0	0.281	0.601	0	0	0.039	0	0.16	0	0.04	23.2158
0	0.12	0	0	0.241	0	0	0	0	0.397	0	0	0	0	0	0.079	0	0.721	0	0.16	0.604	0	0	0.199	0	0	0	0	23.2325
0	0	0.481	0	0	0.04	0.039	0	0	0.681	0	0	0.038	0	0	0	0.16	0.959	0	0	0.52	0	0.241	0	0.04	0.08	0.519	0.12	23.2492
0	0.04	0.24	0.36	0	0	0	0.08	0	0.521	0	0	0	0	0	0.041	0	0.601	0	0	0.8	0	0	0.16	0	0.88	0.84	0	23.2658
0.2	0.08	0.158	0	0.04	0	0.08	0	0	0.36	0	0	0	1.08	0.958	0.56	0	0.721	0	0	0.522	0	0	0.118	0	0.961	0.32	0	23.2825
0	0.599	1.039	0.16	0.52	0	0	0	0.24	0	0	0	0	0	0.04	0	0.12	0.278	0	0	0.322	0	0	1.28	0.08	0	0.761	0	23.2992
0	1.36	1.477	1.119	0	0	0	0	0	0	0	0	0.32	0	0.162	0	0	1.082	0.08	0	0.2	0	0.16	1.001	0	0.76	0	0.04	23.3158
0	0.518	1.882	0.038	0.239	0	0	0	0	0	0.439	0	0	0.36	0.08	0	0	0.481	0	0	0.559	0	0.04	0.479	0	0.2	0.999	0	23.3325
0	0	1.716	0	0	0	0	0	0	0	0	0	0	0	0	0	0	1.121	0	0.56	0.758	0	0	0.199	0	0.36	0.4	0.2	23.3492
0.16	0	0.8	0	0	0.04	0	0	0	0.04	0	0	0	0	0.08	0	0	1.761	0	0.04	0.361	0	0	0.04	0	0.759	0.92	0.158	23.3658
0.039	0	0	0	1.281	0	0	0	0	0	0	0	0	1.2	0	0	0.04	1.279	0	0	0.281	0	0	0.44	0	0.36	0	0.2	23.3825
0	0.16	0.479	0	0.04	0.159	0	0	0	0.04	0	0	0	0.16	0	0	0	0.4	0	0	0.319	0	0.12	0	0	0.44	0.24	0	23.3992
0	0	0	0	0	0	0	0.08	0	0	0	0	0	0	0.082	0	0.08	1.161	0.159	0	0.08	0	0	0	0	0	0.321	0	23.4158
0	0	0	0	0.279	0	0	0	0	0	0	0	0	0	0.08	0	0.16	0.601	0	0	0	0	0.042	0.12	0	0.28	0	0.158	23.4325
0	0	0	0	0.32	0.44	0	0	0.199	0	0	0	0	0	0	0	0	1.161	0.078	0	0	0	0	0	0	0.28	0	0	23.4492
0.119	0	0	0	0	0.201	0	0	0	0	0	0	0	0	0	0	0.04	0.48	0	0	0	0	0	0	0.08	0.68	0	0	23.4658
0.48	0.28	0	0	0.08	0	0	0	0	0	0	0	0	0.04	0	0	0.16	1.281	0.12	0	0	0	0	0	0	0	0	0	23.4825
0	0	0	0	0	0.799	0	0.24	0	0	0	0.2	0	0	0	0.12	0.08	0.24	0.12	0.081	0	0.039	0	0	0	0.44	0.16	0	23.4992
0.44	0	0	0	0.199	0.359	0	0	0	0	0	1.642	0	0.201	0	0	0	0.4	0	0	0	0	0.079	0	0.039	0.32	0	0.359	23.5158
0.88	0	0.799	0	0.76	0.08	0.038	0.2	0	0	0	0	0.08	0.159	0	0	0.08	1.56	0	0.158	0	0	0	0.281	0	0	0	2.437	23.5325
0.4	0	0.24	0	0.479	0	0	0.522	0	0	0	0.32	0	0.04	0.04	0	0.358	0.759	0	0.199	0	0	0	0	0.28	0.36	0.321	0.558	23.5492
1.28	0	0.48	0	0.68	0	0	0	0	0	0.04	0.039	0	0.082	0	0	0	0.52	0	0	0	0	0	0.399	0	0.32	0	0.359	23.5658
0	0	0.201	0	1.442	0	6.167	0.639	0	0	0	0	0	0.12	0.041	0.08	0.08	0.36	0	0.28	0.841	0	0	0	0	0.241	0	0	23.5825
0	0	0.44	0	0.44	0	5.847	0.36	0	0	0	0.04	0.08	0	0.081	0	0.04	0.28	0.04	1.318	0.92	0	0	0	0.321	0	0.601	0	23.5992
0	2	0	0	0.52	0	1.242	0.04	0	0	0	0	0	0	0	0.56	0.318	0.121	0	0.801	0.282	0	0.08	0	0.358	0	0.321	0	23.6158
0	0	0.56	0	0.32	0	0	0.2	0	0	0	0	0	0.12	0.04	0.438	0	0.557	0	0	0.079	0	0.04	0	0	0	0.52	0.399	23.6325
0	0	0.279	0	0	0	0	0.079	0	0	0	0	0	0	0	0.078	0	1.12	0	0	0.16	0.319	0	0.04	0	0.28	0.28	0.88	23.6492
0	0.52	0.561	0	0.12	0	0	0	0	1	0	0	0	0.118	0	0	0	1.558	0.12	0	0.08	0	0	0.04	0.04	0	0	0.08	23.6658
0	0.24	0	0	0.32	0	0	0	0	1.359	0	0	0	0.64	0	0	0	0.639	0	0.04	1.239	0	0	0	0	0	0	0.44	23.6825
0	0.08	0.04	0	0.279	0.04	0	0.12	0	0.04	0	0	0	0	0.36	0.12	0.16	0.799	0	0	1.36	0	0	0.28	0	0.639	1.042	0	23.6992
0	0	0.04	0	0	0.24	0	0	0	0.12	0	0	0	0.2	0.08	0	0	0.638	0	0	0.12	0	0	0	0	0	0.36	2.121	23.7158
0	0	0.08	0.679	0.48	0.921	0.04	0	0	0.042	0	0	0	0	0.04	0	0	0.4	0.082	0	0.48	0	0	0	0	0.24	0	0.199	23.7325
0.8	0	0.078	0	0.721	0	0	0.32	0	0.319	0	0	0	0	0	0	0	0.241	0	0	0.16	0	0.16	0	0	1.52	0.24	0	23.7492
0.44	0.12	0	0	0	0	0	0	0	0.96	0.04	0	0	0.438	0	0	0.4	1	0	0	0.28	0.12	0	0.08	0	0.521	0	0	23.7658
0	0	0	0	0.08	0	0	0	0	0.641	0	0.2	0	0	0	0	0.36	0.92	0	0	0	0	0.16	0	0	0	0	0	23.7825
0.56	0	0.079	0	0.681	0	0	0	0	1.08	0.44	0.12	0	0	0	0	1.039	0.643	0	0	0.52	0	0	0	0	0.879	0	0	23.7992
1.321	0	0	0	0.84	0	0	0	0	0	0.04	0	0	0	0	1.08	0.278	1.4	0	0	0.281	0	0.161	0	0	0.518	0	0	23.8158
0.2	0	0.32	0	0	0	0	0	0	0.28	0	0	0	0.24	0	2.321	0.16	0.48	0	0	1.12	0	0	0	0	0.119	0.12	0	23.8325
0	0	0.279	0	0.642	0	0	0	0	0	0	0	0	0	0	0.52	0	1.318	0	0	1.08	0	0.399	0	0	0	0	0	23.8492
0	0	0	0	0.198	0.201	0	0	0	0.28	0	0.28	0	0.32	0	0.04	0	0.48	0	0	0.36	0	0	0.08	0	0	0	0	23.8658
0.198	0	0.282	0	0	0.16	0	0	0	0	0	1.281	0	0	0	0	0.242	1.52	0	0	0.643	0	0.08	0	0	0	0.44	0	23.8825
0.24	0.64	0.04	0	0	0	0	0	0	0	0	0.039	0.038	0	0	0	0	0.921	0	0	0.719	0	0.519	0.08	0	0	0.36	0.12	23.8992
0	0.44	0.081	0	0	0	0	0	0	0	0	0	0	0	0.038	0.08	0.082	0.6	0	0.481	0.32	0	0.322	0	0	0.322	0.039	0	23.9158
1.88	0.04	0	0	0	0	0	0	0	0	0	0	0	0	0.12	0	0	1.039	0	0.399	1	0.04	0.04	0	0	0.561	0.92	0.638	23.9325
0.08	0.36	0.04	0	0	0	0	0	0	0	0	0	0	0	0	0.121	0.24	0.8	0	0	0.24	0	0.281	0	0.04	0	0.879	0.561	23.9492
0	1.561	0	0	0	0	0.039	0	0	0	0	0	0	0	0.04	0	0	0.681	0.48	0	0.08	0	0.24	0	0	0	0.44	0.841	23.9658
0.36	0.8	0	0	0	0.04	0	0	0	0	0	0	0	0	0	0	0.879	1.081	0	0	1.204	0	0	0.121	0	0.759	1.36	0.402	23.9825
4.156	4.518	4.481	2.481	3.28	1.36	5.515	2	2.722	2.281	4.239	1.361	3.321	8.363	1.239	1.559	3.16	2.439	2.234	5.283	3.163	5.235	2.119	5.279	1.642	4.399	2.642	3.118	23.9992
1.079	0.52	2.679	0	0.319	0.32	0	1.441	0.28	0.76	0.88	0	0	0.359	0.28	0.721	1.639	0.84	0.36	1.162	1.48	1.08	1.121	1.483	0	2.236	2.398	0.441	24.0158
0	0.161	0.32	0	0.04	0	0	0.68	0	0.678	0.159	0	0.081	1.638	0	0	0.8	1.28	0	0	1.241	0.04	0.8	0.356	0	1.281	0.36	0.039	24.0325
0	0	0.802	0	0.08	0	0	1.523	0	0.12	0	0	3.64	1.921	0.16	0.08	0.08	1.72	0	0.16	1	0.32	1.002	0.16	0	1.681	0.32	0	24.0492
0	0.24	0	0.121	0.08	0	0	2	0.239	0.2	0	0.118	6.877	0	0.519	0	0.24	3.241	0	0	1.119	0.28	0.28	0	0	1.64	0.599	0.039	24.0658
0	0.398	0	0	0	0	0	0.721	2.081	0	0.36	0.04	8.281	0.2	0.201	0	2.481	1.8	0	0.04	1.239	0	0.16	0	1.119	0.599	0	0	24.0825
0	0	0	0.16	0	0	0	0	0.16	0.08	0	0.08	5.837	0.04	0	0.56	0.358	0.24	0.081	0	0.92	0	0.72	0.28	1.281	0.48	1.802	0	24.0992
0	0	0	0	0	0	0	0.28	0.039	0.08	0.118	0	8.601	0	0	0.078	0.72	1.842	0	0.04	1.4	0	0.643	0.237	0	1.24	2.159	0	24.1158
0	0	0.238	0	0	0	0	0.28	0.84	0	0.36	0	5.876	0.2	0.04	0	1.199	0.798	0.36	0	0.68	0	1.521	0.641	3.12	2.163	3.08	0	24.1325
0	0	0	0	0	0	0	0.12	0.599	0.4	0	0.12	4.398	0	0.08	0	0.04	0.16	0.241	0	1.04	0	0.439	0.36	0.119	2.038	2.959	0	24.1492
0	0.16	0.281	0	0	1.962	0	1.762	0	2.079	0	0	6.044	0	0.161	0.08	0.36	1.279	0	0	0.279	0	0.24	0.64	2.122	0.52	1.759	0.08	24.1658
0	0	0.679	0	0	3.281	0	0.361	0	1.361	0.24	0.08	9.481	0	1.396	0.44	0.16	0.199	0	0	0.2	0.041	0	0.559	0.28	0	4.678	0	24.1825
0	0	0	0	0	3.922	0	0.16	0.402	0.72	0.32	0.36	8.637	0.08	0	0.119	1.04	0	0	0	0.2	2.599	0.2	1.241	2.04	0.402	0.602	2.243	24.1992
0	0	0.36	0.08	0	0.921	0	1.039	0	0.12	0	0.239	9.638	0	0.08	0	0.76	0.4	0.16	0	0.399	0	0.158	0.56	0.919	0.24	0.12	0.36	24.2158
0	0.16	0.92	0	0	1.239	0	0.479	1.001	0.199	0.04	0.28	6.559	0	0.917	0	0.597	0.28	0.041	0	2.239	0	1.042	0	0	0	0	0	24.2325
0	0	0.52	0	0	1.598	0	0.08	0.64	0.121	0.16	0.04	0.641	0	0	0.08	0	2.079	0.2	0	1.401	0	1.798	2.122	0.04	0.518	3.276	3.119	24.2492
0	0	0	0	0	0.76	0	0	0.441	0.08	0.2	0.519	6.402	0	0.32	2.8	0	2.4	0	0.078	1.001	0	0.16	0.6	4.003	0.2	1.399	0.881	24.2658
0	0	0.36	0	0	0	0	0	3.081	0	0	0.2	8.044	0.04	1.32	2.117	0.039	0.317	0	0	1.239	0.12	0	0.361	1.963	2.756	4.837	2.643	24.2825
1.965	0	0	0.04	0.04	0.08	0	0.68	0.359	0.279	0.161	0.079	8.523	0	1.761	0	0.321	3.283	0.4	0.04	0.881	0.08	0	0.52	0.798	1.4	2.122	0	24.2992
4.043	0	0	0	0	4.882	0.278	3.684	0.719	0.2	0	0.16	9.078	0	1.68	0.282	2	0.56	0	0.201	1.437	0	0.48	1.201	0	1.599	0.04	0	24.3158
3.201	0	0.08	0.12	0	1.999	6.603	0.679	1.157	1.681	0	0.442	10.758	0	0.401	0	0.16	0	0	0	0.843	0	0	0.198	0	0.239	1.281	0.242	24.3325
0.398	0.082	0	0	0	1.202	0	1.966	1.481	1	0	0	8.925	0	0.04	0	1.403	0.08	0.721	0	1.083	0	0	0.12	0	0.039	1.999	0	24.3492
0.28	0.08	0.04	0	0	0.6	9.235	1.677	0.44	0.159	0.4	0.04	8.923	0	0	0.281	1.32	0.4	0.082	0	0.04	0	0	0.561	0.161	0.16	2.518	1.519	24.3658
7.117	0.718	0.079	3.559	0	0.68	5.64	1.398	0.6	0.04	0.402	0.318	8.239	0	0	0.08	1.682	1.479	0	0	0.601	0.04	0	0.879	0.922	0.838	1.317	2.28	24.3825
3.922	1.121	0.04	0	0	0.118	6.404	0.478	0.92	0.04	0	0.081	7.203	0	0.48	0.16	0.802	0.04	0	0.199	1.756	1.961	0.36	1.44	1.24	1.478	0.761	0.438	24.3992
3.042	0.84	0	0	0	1.598	6.601	0.32	2.799	0.04	0	0.08	8.557	0	0.758	0.081	0.442	0.48	0	0	0.72	1.921	0.04	1.24	2.119	3.002	0	1.399	24.4158
2.443	0	0.078	0	0	0.998	5.32	0	2.079	1.041	0	0.082	10.52	0	0.721	3.878	0	2.159	2	0	0.52	0.996	0	0.04	0	0.96	2.717	0.64	24.4325
3.958	0.801	0.679	0	0	3.92	6.483	1.281	1.042	2.203	0	0.236	9.719	0	0.28	0	0.04	0.239	0.04	0	0	2.837	0	0.761	0	0	2.802	1.84	24.4492
0	0.242	0.16	0	0	0.8	7.763	0	2.758	0	0.04	0	8.917	0.2	0.6	0	0	0.04	0	0	0.36	0	0.08	0.321	0	3.669	0.239	2.162	24.4658
0.841	0.04	0.24	0	0	0.439	7.396	0.04	2.16	0.482	0.04	0.121	9.16	0	0.28	0	0	0	0	0	0.482	0	0	0	0	3.042	0.244	0.64	24.4825
1.4	0.16	0	0	0	0.16	8.04	0.197	0.759	0.803	0.12	0.52	7.359	0	0.12	0	0	0.119	0	0	0	0	0	0	0.881	4.836	0.16	0.12	24.4992
0.679	0.12	0.079	0	0	0.36	8.803	0.042	2.436	0.12	0.04	0.437	9.522	0.2	1.281	0	0	1.44	0.158	0	0.32	0.04	0.24	3.198	0.401	0.36	0.6	0.239	24.5158
1.442	0.12	0.04	0	0	0.2	7.079	0.161	3.841	0	0.08	0	8.515	0	1.878	0	0.201	2.319	0.04	0	0.32	0.719	0	0	0	0.959	0.961	0.519	24.5325
0.8	1.239	0	0	0	1.359	6.56	0	1.438	0.201	0	0.279	10.406	0	0.721	0	0.84	0	0.122	0	0.36	0.12	1.28	0.361	0.281	0.04	1.958	0.839	24.5492
4.361	1.757	0.08	0.159	0	1.958	6.48	0.12	1.915	0.639	0.12	0.16	7.161	0	0.479	0.36	1.758	0	0	0	0	0	0	0	0	0	1.48	1.439	24.5658
0.6	1.324	0.28	0.04	0	0.199	8.354	0.64	3.8	0.439	0	0.04	7.48	0	1.042	0	0.08	2.519	0	0	0.08	0.319	0.28	0.121	0.361	0	3.717	0	24.5825
0.68	1.079	0	0	0	0.838	7.841	0.24	0.24	0.44	0	0	5.763	0	0	0	0.16	3.559	0	0	0.201	0	0.241	0	4	0	3.16	1.879	24.5992
3.399	0.36	0.52	0	0	0.84	7.679	0.08	0.04	0.521	0	0.48	8.157	0	0.321	0	1.082	1.319	0	0	0.119	0	0	0	0.08	0.039	4.281	0.24	24.6158
1.401	0.4	5.484	0.08	0	1.639	5.082	4.642	3.08	0.201	0.2	0.04	9.599	0.08	0.72	0.04	1.919	0.399	0	0	0	0	0	3.781	1.84	2.079	2.64	0.48	24.6325
1.119	0.441	1.48	0	0	2.683	5.398	4.439	1.96	0.241	0.079	0.241	8.799	0	0.96	3.559	0.28	3.201	0	0.04	0.319	0	0.201	0.2	0.319	1.88	0	2.279	24.6492
3.797	0.679	0.92	0	0	0.44	3.84	3.242	1.643	0	0.4	0	5.325	0	0.601	1.282	1.399	2.159	0	0.08	1.4	0	1.683	2.44	0	0.08	2.119	0.36	24.6658
5.318	1.599	0	0.08	0	0.12	9.401	0.481	0.199	1.878	0.12	0.16	2.44	0.159	2.32	0	0.04	2.402	0	0	1.038	0	0.239	0.04	0	3.236	3.199	0.681	24.6825
0	2.079	0	0	0	0.52	5.279	0.4	1.357	1.32	0.12	0.16	10.442	0.28	0.28	0	0.44	0.721	0	0	1.44	0	0.361	0.88	0.52	1.602	0.798	0.48	24.6992
0	0.519	0	0	0	1.76	5.521	0.28	1.437	0.399	0	0.08	7.76	0	0.161	0.12	2.239	1.2	0	0.12	0.44	0.24	0.282	0.122	3.282	0.08	2.321	0.36	24.7158
0	2.2	0	0	0	2.198	6.039	0.719	0.12	0.159	0.24	0	0.48	0.119	0.04	0.08	1.68	0.6	0	0	0	0	0.201	0	0.161	1.998	1.879	0.401	24.7325
1.92	1.719	0	0.08	0	1.277	4.282	2.038	0	0.161	0.161	0	0	0	2.318	0	0.079	2.401	0	0	0.84	2.999	0.759	0	0	4.558	3.361	1.199	24.7492
0	1.2	0	0	0	1.479	0.8	1.842	0	0.12	0	0	0	0	2.159	0.08	0.041	1.321	0.28	0.04	1.081	0.64	0.359	0	0	3.56	0.44	1.52	24.7658
1.239	0.279	0.08	0	0	2.642	6.72	0.401	0.24	0.121	0.04	0	0	0	2.64	0	0.16	1.082	4.041	0	0.799	0	0	0	0.08	0.682	0.08	2.803	24.7825
4.162	0.362	0.518	0	0	2.282	5.912	0.201	1.077	0.24	0.08	0.04	0.04	0	2.76	0.681	0	0.72	0	0.28	1.679	0	0.12	0.757	0.08	3.359	0.04	3.879	24.7992
3.885	0.716	0	0	0	3.441	4.437	0.601	0.079	2.081	0	0.241	0	0	0.721	1.721	0.121	2.16	0	0	1.879	0.32	0	0	3.798	2.479	0.081	1.08	24.8158
0	0.2	1	0	0	1.044	4.842	0.52	0	1.281	0.201	1.082	0	2.042	0.081	0.039	1.48	1.04	0	0	1.599	2.319	0	0	0.6	0	6.641	1.639	24.8325
1	0.68	1.481	0	0	2.361	6.199	0	0	0.08	0.439	1.279	0	0	0.038	0.04	0.56	0	0.081	0.4	1.479	0.841	0	0	3.12	4.961	6.082	2.32	24.8492
3.838	2.55	2.237	0	0	0.561	7.166	0.639	0	0.12	0	2.239	0	0.08	0.04	2.558	0.199	0	0	0	0.16	0.719	0.162	0	0	5.481	0.958	0	24.8658
2.559	2.722	3.159	0	0	0.401	4.603	1.439	0	0.08	0.401	3.397	0	0	0.04	5.321	1.679	0.12	1.242	0.16	0.798	0.121	0.64	0	1.079	0.158	1.117	0.279	24.8825
1.239	3.92	0.68	0	0	2.082	2.719	0	0.119	0.561	0	2.32	0	0.32	0	0.16	0	1.72	5.438	0	1.278	0	1.242	0.761	0	0.599	1.24	0.079	24.8992
0.401	1.2	0	0.118	0	0.559	5.235	0.08	0.16	1.839	0.12	0.759	0	0	0	0.12	0.881	4.924	0.16	0	1.32	0.24	1.76	0	1.843	0.279	5.001	0.201	24.9158
0.04	1.239	0.88	0	0	0	7.279	0.602	0	0.16	0.159	3.758	0	0	0	0	0.401	1.562	0.959	0.04	2.962	0.92	0.884	0.04	0.24	3.2	5.716	0.64	24.9325
0.281	1.399	0.16	0	0	0.04	4.605	0.88	0	0.04	0.841	2.601	0	0	2.522	0.08	0.08	5.397	6.325	0	0.2	2.239	0.36	0	2.162	2.636	0	0	24.9492
0	0.56	0	0	0	2.759	3.758	0	0.04	0.521	0.762	1.201	0	0.04	0	0.362	0.2	2.96	0	0	0.522	1.52	0.44	0	0	2.799	0	0.999	24.9658
0	0.961	0.159	0	0	0.68	6.322	0	0	0.599	0	0.681	0	0	1.597	4.48	0.08	0.32	0.119	0	0.881	0.361	0	0	0.239	0.12	0.04	2.242	24.9825
0.041	1.157	0.16	0.121	0	4.079	4.36	0.521	2.4	1.163	1.077	1.679	0.32	1.521	4.119	1.559	0	0	13.879	0.04	2.56	0.361	0	0.079	0.04	0.041	0.16	1.283	24.9992
0	1.241	0	0.08	0	0.16	6.642	1.2	1.481	0	0	1.878	0	0	0.641	6.358	0.08	0	4.04	0	1.358	0.2	0.721	0.04	0	0.079	0.479	2.36	25.0158
2.122	1.721	0	0	0	0.04	2.242	0.721	2.719	0.12	0	0.599	0.161	0	0.2	0.919	0.399	4.201	0	0.04	1.242	1.238	0.24	0.12	0.08	0	0.36	3.642	25.0325
4.04	0.761	0.12	0	0	0.2	0	0.439	2.316	0.84	0.12	4.036	0	0	3.52	0.159	0.241	3.441	0	0	0.759	1.478	0.238	0	0.042	0.72	0.48	0.32	25.0492
6.839	3.441	0.28	0	0	0.281	1.402	0.239	1.483	1.158	0	2.358	0	0	2.52	0	0.039	3.04	0	0	1.081	0.321	1.04	0	0.16	3.478	3.639	4.319	25.0658
9.283	4.08	1.32	0	0	0.121	7.51	0.362	1.52	0.28	0.722	2.8	0.079	0	0.28	0	0	0.561	0	0.161	1.481	0.92	0.522	0.079	0.04	2.243	2.638	1.64	25.0825
10.041	3.081	0	0	0	3.958	4.601	0.08	0	0.04	0.16	0	0	0	0.12	4.881	0	1.479	0	0.04	0.48	1.362	1.763	0	0.04	0.161	4.599	0	25.0992
8.477	0.839	1.04	0	0	1.081	4.243	0	0	0.119	0.12	0.161	0	0	0	0.919	0	0.24	0	0	0.279	0.04	0	0	0	0	0.838	1.482	25.1158
3.88	0.999	3.842	0	0	2.202	3.436	0	0.041	0.559	0.52	3.56	0	0.039	0	0.36	0.04	4.161	0.68	0	0.719	0.159	1.159	0.24	0	0.04	0.2	4.522	25.1325
0.759	0.802	1.038	0	0	2.24	4.323	0	1.319	0.802	0.08	4.243	0	0	0.199	4.922	0.12	1.559	0	0.159	1.439	2.399	0.843	0.041	0	0.04	0	1.44	25.1492
0	0.8	0.56	0	0	0.16	4.52	0	1.282	0.12	0.08	5.12	0	0	0	0	0	0.962	0	0	0.36	0.84	1.798	0	2	0.12	0.08	0.56	25.1658
0.56	1.801	0.88	0.041	2.32	0.6	6.281	0.08	2.198	1.518	0.557	0.359	0	0	0	1.482	0.04	3.16	0	0	0.04	0.041	3.24	0.16	0.479	0	0	1.679	25.1825
0.24	3.117	0.08	0	1.879	0.32	5.277	0.04	1.202	1.961	0.32	1.84	0	0	0	2.439	0.08	0	0	0.04	0.8	0.442	1.041	0.04	0	0	0.28	0.041	25.1992
0	0.64	0.319	0	0	2.04	6.718	2.202	0.04	1.082	0.282	4.481	0	0	0	0.04	0.12	0	0	0.2	1.561	0.841	1.201	0	0.04	0	5.004	0.32	25.2158
0.361	2.281	1.835	0.04	0	2	4.919	2.08	0.518	0.08	0.199	2.202	0.08	0	0	1.439	0	0	0	0.359	2.52	0.16	0.519	0	0.519	0	5.678	0.84	25.2325
6.878	2.52	1.162	0	0	2.875	3.481	0.56	1.521	0.24	0.08	0.798	0	0	0	4.962	0	0	0	0	0.12	3.643	2.562	0.32	0	0.161	4.118	0.442	25.2492
6.72	0.2	4	0	0	1.438	4.601	0.32	1.079	4.476	0.441	4.437	0	0	0	0.64	0	0	0	0	2.407	2.881	0.959	0.641	0	0.12	0.32	0.24	25.2658
0.281	0.079	0.718	0	0	1.56	3.764	0.479	0.32	0.678	0	1.599	0	0	0	0.24	0	0	0	0.04	0.4	0.841	1.638	0	0.079	0.04	0.038	3.723	25.2825
0.119	0.362	4.281	0	1.441	1.32	4.478	0.401	0.361	0.281	0.04	1.122	0	0	0	0.121	0	0	0	0.04	1.119	0.759	1.081	0	0	0.12	0.48	4.514	25.2992
0.039	1.519	3.919	0	3.881	0.801	1.082	3.36	1.521	2.361	0.159	1.241	0	0	0	1.521	0	0	8.921	0.039	0.16	0.121	0	0.079	0	0	0	4.48	25.3158
0.241	3.798	2.844	0	3.722	2.874	0.16	0.399	2.477	3.078	0.04	0.04	0	0	0	1.48	0	0.039	0.641	0.04	0.639	2.4	0.518	0.2	0	0	1.958	2.958	25.3325
6.72	1.96	1.92	0	0.16	3.205	0.04	0.2	2.32	0.638	0.079	0	0.081	0	0	0.2	0.16	1.56	2.079	0	0.76	0.24	0.478	0	0	0	5.52	0.48	25.3492
2.639	0.759	5.68	0	0.32	0.639	0	0.28	1.801	0.52	0.359	0	0.24	0	0	0.32	0.12	2.599	11.563	0.04	1.841	2.2	0.24	0.08	3	0	3.643	0.681	25.3658
7.805	0.319	6.6	0	0	1.121	0	0.2	0.52	0.32	0	0	0.2	0	0	0.28	0.559	1.283	5.697	0	1.28	0	0.32	0.04	0	0	0	3.4	25.3825
7	1.083	4.479	0.08	0	0.799	0.08	2.401	1.16	1.16	0.281	0	0.081	0	0	0.2	1.518	2.959	0.08	0	1.681	0	1.319	0	0	0	0	0.96	25.3992
7.204	3.318	0.76	0	2.159	0.322	0	0.841	1.678	0	0.04	0	0.241	0	0	0.08	0	0.12	0	0	0.44	1.8	2.439	0	0	0	0	0.56	25.4158
5.281	7.122	0.557	0	0.68	0.879	0	0.8	1.64	0.96	0.04	0	0.198	0	0	1.281	0	1.6	0	0	0.44	1.239	0.28	0.12	0.159	0.078	3.322	2.441	25.4325
0.12	2.88	0.719	0	0	4.123	0.518	3.879	2.003	0.799	0.519	0.12	0.12	0	0.121	1.279	0.36	5.039	0	0.037	0.159	0.04	0.32	0	0.077	0.08	1.722	1.802	25.4492
7.325	4	0.72	0	0	3.442	0.161	1.401	0.761	1.879	0.761	0	0	0	0.04	3.24	0.121	1.717	0	0.24	1.201	0.449	1.48	0	0.16	2.437	1.6	0.56	25.4658
8.042	1.717	3.239	0	0	1.04	0	0.681	1.36	0.802	0.12	0	0	0	0	1.362	0	0.319	0.159	0	1.441	0	0.159	0.04	0	1.28	0.601	0.643	25.4825
11.195	1.359	1.682	0	0	0.36	0	3.203	2.002	1.2	0.48	0	0	2.722	0.08	0.12	0	0.04	0.402	0	0.801	3.518	0	1.081	0	0.68	0	0.561	25.4992
12.16	3.993	1.281	0.04	0	0.72	0	1.681	2.238	1.16	0	0	0.12	7.519	0.08	0.359	0	0	0	0.12	1.76	0.598	0.72	0	0.881	5.478	0	1.36	25.5158
10.758	3.123	2.563	0	0	2.959	0	0.04	2	2.239	0	0.04	0.121	0	1.079	2.961	0.04	0	0	0	0.68	0	2.083	0	1.281	0.881	3.602	0.84	25.5325
4.279	3.798	1.199	0	0.16	2.32	0	0.28	0.4	2.079	0.079	0.04	0	0	0.759	2.958	0.2	6	0	1.918	0.199	0.32	0.52	0.4	0.16	0	3.038	0.999	25.5492
1.679	0.238	1.159	0	0.52	0.92	0	0.519	2.402	1.359	0.08	0	0	0	0.6	0.438	0.16	2.519	0	1.317	1.761	1.921	0.68	0.08	0.24	4.241	5.121	0.12	25.5658
0	1.359	2.52	0	0	1.36	0	1.36	1.44	2.16	0.72	0	0	0	0.919	0.519	0.8	4.081	0	1.079	1.56	1.923	0.279	0.96	0	2.56	0.2	2.88	25.5825
0	2.721	3.876	3.84	0.08	4.039	0.08	3.2	2.839	0.759	0.24	0	0.24	0	1.32	0.361	0.481	3.958	0	2.361	0.758	0.679	1.198	0	0.04	0.88	0	3.36	25.5992
0	3.443	0	0	0.518	1.042	0	0.24	3.802	2.682	0.24	0.04	0	0	2.079	2.681	1.04	2.32	0	2.839	0.48	0.08	0.401	0.601	0	4.119	0	1.161	25.6158
0	1.038	3.04	0	0.441	0	0	0.239	3.955	0.922	0	0	0.08	0	0	5.201	0.4	3.638	0	1.802	0.04	0	0	0.361	0.278	2.159	7.122	0.36	25.6325
1.559	1	5.721	2.441	5.475	0.24	0	0.361	2.36	0.441	0.919	0	0	0	0	0.639	1.44	5.122	0	0.679	0	0	0.4	0.08	0	0.2	2.597	0.361	25.6492
4.521	0.96	1.762	0.32	3.278	1.241	0.16	1.319	0.2	0	0.04	0	0	0	0	0.081	1.479	2.16	0	4.64	1.758	0	0	0.759	0.16	0.12	0.4	0.523	25.6658
1.118	0.759	6.437	0	0	0.883	0.04	1.122	0.12	0.48	0.08	0	0.04	0	0.08	0.08	2.879	1.196	1.319	3.319	0	0.959	0.92	0.361	0.16	0.081	0.52	2.442	25.6825
2.361	0.959	3.043	0	0.04	0.36	0.08	1.921	0.36	4.277	0	0.04	0.04	0	0.04	2.563	0.28	4.523	6.607	1.478	0.12	0.2	0.359	0	0.04	0.319	0.159	1.081	25.6992
4.443	1.119	3.481	0.201	0	0.361	0	0.839	4.998	0.923	0.12	0.04	0.239	0.12	0	3.322	0	4.161	9.239	0.44	0.48	0	0.599	0.36	0.4	0.16	1.038	0.639	25.7158
0	1	1.959	3.161	0	0.16	0	0.48	2.918	0.04	0.28	0	0	5.443	0	2.479	0	4.396	7.003	0.12	0.959	2.761	0.999	0.88	0.522	0	7.283	0.638	25.7325
0.6	0.958	2.803	0.4	0.36	2.52	0.04	0.08	0.119	0	0.161	2.401	0	3.44	0	0.56	0.28	1.641	7.042	0	0.683	0.798	0.04	0.08	0.72	0	6.519	0.36	25.7492
0	0.279	4.398	0.2	2.679	1.04	0	0.04	0.2	0.121	0	2.078	0	8.004	0.04	2.922	0.08	0.441	7.035	0.04	0.16	0	0.04	0.16	1.042	0	6.844	0.4	25.7658
0	0.999	5.281	0	0	0.12	0	0.598	1.681	0	0.559	1.159	0	7.961	0	5.437	0	0	0.08	0.04	0	0.481	0	1.196	1.881	0.24	3.478	0.4	25.7825
0	5.439	1.761	3.559	0	0.879	0.281	0.359	1.881	0	0.48	3.242	0	2.443	0.16	5.478	0	2.279	0	0.16	0.76	2.36	0.279	0.601	0.8	1.119	0.402	2.202	25.7992
3.121	5.561	0.72	1.479	0	0	0.881	3.319	2.158	3.398	0.443	0.239	0	0.319	0	3.718	0	0	0	0.601	0.198	0.559	0.2	1.722	0	1.718	0.48	0.159	25.8158
4.441	3.918	0	1	0	2.241	3.517	0.922	0.398	1.478	0	3.362	0	4.756	0	1.08	0	0	0	0	0.48	1.522	0	0.279	0.08	3.156	0.16	0.603	25.8325
3.444	1.442	0.96	5.799	0.4	3.677	3.4	0.48	2.042	1.562	0	1.043	0.12	0.92	0.04	0.081	0	0	0	3.681	0.28	0.563	0.36	0.962	0.32	6.437	0.319	0.481	25.8492
1.478	2.239	2.92	0.48	0	0.401	2.475	0.999	0.48	2.359	0.4	1.841	0	0.2	0	0.402	0.04	0	0	0.079	0.241	3.441	1.72	1.082	0.881	2.842	0.281	0.519	25.8658
0	1.398	8.241	0	0	0.318	0	3.797	1.122	4.039	0.16	3.243	4.518	0	0	0.201	0.04	3.08	0	0	0.642	0.881	1.6	0.48	0.881	0	0.201	2.24	25.8825
2.722	0.2	6.082	0.24	0.48	0.2	0	1.521	0.36	4.041	0.159	2.4	5.397	0	0	0.56	0	0.28	0	0.76	0.998	0.24	0	0.32	0.08	0.041	0.24	2.882	25.8992
7.405	3.803	1.203	0	0.68	1.162	0	0	0.64	1.681	0	3.4	2.921	0	0.32	0.281	0	0.04	0.04	1.2	0.441	1.2	0	0.679	0	0	1.24	1.999	25.9158
0.04	1.721	6.883	0	2.04	2.159	0	0.72	3.562	0.724	0	2.879	7.124	0.04	0.241	0.319	0.04	0	0	0	0.638	0.799	0	0.438	0.078	0	1.724	0.599	25.9325
4.482	0.402	8.518	7.36	0	0.44	0.319	1.36	4.874	0.32	0.76	2.242	6.326	1.908	0.04	0	0	0	0	0	2.763	0	0	0.239	0.68	0	0.28	0.92	25.9492
9.758	1.438	7.321	0	0	0	3.726	0.28	4.281	0.799	0	1.716	3.08	0	0.281	5.882	0	0.121	10.244	0	1.039	0.517	0.08	0.401	0	2.559	0.32	0.599	25.9658
2.041	1.04	0.68	0	0	0.36	0.042	0.08	0.36	2.241	0.042	2.802	6.838	0	0	1.314	0.08	0	11.92	0.08	1.04	0.761	0.041	0	0.32	1.36	5.08	0.88	25.9825
0	0.73	0	0	0	0.4	3.203	0	0.121	0.64	0	3.761	6.517	0	0	0.599	0	0.199	8.241	0	2.199	0.119	0	0.04	0.879	3.877	0.44	0.44	25.9992
0	0.32	3.52	0	0	1.08	3.038	0	1.08	0.519	0	0.88	8.723	0	0	0.04	0.08	0.56	8.438	1.16	3.282	0	0	0	1.642	0	0.56	0.361	26.0158
0	0.28	5.718	0.28	0	3.36	3.282	0.6	2.001	1.32	0.964	1.36	5.72	0	0	2.759	0	0	0	0.04	1.759	1.36	0	0	1.759	2.721	0.519	7.48	26.0325
0	0	0.559	0	0	1.079	6.122	0	2.24	3.122	0.24	0.961	9.04	0.121	0	4.198	0.202	0	0.04	0.08	0.558	0.44	0.521	0	1.122	4.883	1.318	0.482	26.0492
0.16	4.876	0.44	0	0	0.24	5.322	0.315	0.8	1.041	1.039	5.922	9.997	0	0	5.124	0.08	0.039	6.481	0.481	0.64	0	0	0.399	1.001	1.875	5.042	0.438	26.0658
0	1.441	0	0.16	1.16	1.28	3.527	1.361	0.999	0.359	1.121	5.037	11.924	0	0	2.56	0.12	0	11.432	1.72	1.321	0	0	0.48	1.001	0.118	1.284	1.4	26.0825
0	1.2	0	4.561	2.16	0.359	5.561	0.16	1.68	1.16	0.44	5.603	9.603	0.56	0	0.719	0.08	0	9.229	1.723	0.681	0.04	0	0.68	1.28	0	1.398	4.398	26.0992
0	1.399	0	0	0	0.96	5.08	0	1.681	1.239	0	0.519	9.521	0	0	0.24	0	0	0	0.281	0.8	0	0	0.44	1.08	0.08	1.041	2.841	26.1158
0.08	1.44	0.56	0	0	1.999	6.204	0.4	0.12	0.56	2.079	0.2	9.997	0	0	1.2	0.401	0.08	0.4	4.116	2.32	0	0	0	1.321	0.361	0.279	1.88	26.1325
5.12	1.719	0.76	0	0	0	6.719	0.518	0.319	2.924	0.8	4.082	11.007	0	0	3.321	0	0	12.153	2.522	1.438	0	0.921	0.28	1.04	0	0.24	2.639	26.1492
0.119	0.918	2.801	0.04	0	0.28	7.641	2.841	2.2	0.639	0.359	1.921	9.843	0.837	0.08	3.399	0.281	0	7.482	0.56	1.36	0.72	0.999	0.32	0.318	0	1.405	1.959	26.1658
3.521	1.156	1.28	0	0	0.56	6.361	0.68	0.84	1.122	0.28	2.682	9.113	0.441	1.04	3.318	0	0	7.722	0.12	0.68	0.36	1.918	0.559	0.401	0	0.521	1.601	26.1825
4.958	0.72	3.583	0	0	2.278	5.883	1	0.319	0.48	0.479	0.52	10.14	0	0.32	1.722	0.121	0.04	10.244	0.161	0.962	0.839	2.083	0	0.88	0	0.561	0.801	26.1992
4.68	1.082	0.519	0	0	3.322	6.4	0.16	0.04	0.239	0.281	0.24	11.28	1.999	0.36	2.679	0.24	0	7.273	3.759	1.759	0.16	0	0.08	0.44	0	0.72	0.599	26.2158
0.32	1.16	0	0	0	2.722	5.158	1.802	0.078	3.122	0.12	0.16	9.44	1.921	0.439	2.52	0	0	6.601	2.08	0.321	0.64	0	0.158	1.082	0	2.438	1.998	26.2325
0.198	0.48	1.398	0	0	0.959	3.241	1.36	0.44	0.402	0.479	0	9.923	0	0.281	1.279	0	0	0.04	3.601	0.44	0.28	2.322	0.8	1.963	0	3.479	0.28	26.2492
0	1.201	0.64	0	0	1.961	1.442	1.161	1.36	2.042	0.04	4.519	6.041	0	0	0.96	0	0	0.08	4.597	1.677	0.24	0.28	1.482	0.2	0	1.52	0.439	26.2658
0	1.361	0	3.797	0	3.68	1.119	0.681	0.239	1.28	0.279	5.436	9.12	0	1.479	0.2	0.161	1.882	0	1.279	1.999	0.36	0	1.16	1.08	0	1.481	1.642	26.2825
0	1.16	2.844	1.083	0	1.002	2.079	1.479	1.44	0.319	0.679	0.12	7.997	0.08	1.641	0.758	0	0.839	0	0	1.841	0	0	0.28	0.641	0	6.722	3.321	26.2992
3.077	2.68	2.922	0.079	0	2.243	1.28	0	0.681	0.04	0.16	0	1.801	0	1.359	0.562	0.12	1.838	0	0.799	1.238	0.041	0	0	0.761	0	8.282	2.998	26.3158
1.122	2.678	0.999	0	0	0.639	2.401	0	1.72	2.6	0.16	0.08	0.12	0.357	0.682	3.568	0	1.801	0	0.16	1.125	0.359	0	1.96	0	0	0.12	3.195	26.3325
0.08	0.92	0.959	0.079	0	1.241	0.757	0	1.52	4.562	0.36	3.16	0	0	0.441	5.441	0.041	1.92	0	0	0.121	0.32	0.078	0.516	0.12	0	0.04	0.396	26.3492
0	0.401	3.041	0	0	1.122	0.2	0.12	0.201	6.239	0.279	2.119	0.081	0	1.202	1.079	0	0.88	0	0.16	0.84	0.039	0	0.723	0.761	0	0.32	5.686	26.3658
0	0.841	1.522	0	0	2.721	0.359	0	0.563	2.039	0.201	3.565	0	0.36	1.121	1.601	0	1.845	0.04	0	1.121	1.64	0	1.241	1.2	0	0.199	5.885	26.3825
0	2.641	1.04	0	0	4.403	0.041	0	1.204	1.243	1.201	0.56	0	0	2.439	0.403	0.081	3.64	0	0	3.079	2.204	0	0.919	0	0.159	0	4.599	26.3992
0	0.64	0.641	0.241	0	2.842	0	2.363	2.238	0.16	0.083	0.08	0.122	1.797	0.644	0.283	0	0.638	0.243	0.039	1.08	0	0.121	0.759	0.521	0.041	1.926	0.24	26.4158
0	2.89	0.2	0	0	0.802	0	0.997	0.438	0.078	0.677	0.079	0.2	4.241	0.561	0.121	0.08	0.279	0.039	0.04	0.477	0	0	0.803	0.841	4.282	2.122	0.525	26.4325
0	2.36	0.24	0	0	0.644	0	0.477	1.562	0	0.04	0.08	0	0.04	0.599	4.399	0.119	0.08	0	0.04	0.721	0	0	0.2	0.28	0.64	1.684	0.52	26.4492
0	1.003	0.561	0	0	2.76	0	0	2.515	0.641	0.28	0	0	0.121	0.321	1.279	0.12	0.56	0	0.04	1.119	0.16	0	0.321	1.477	0.485	0.52	0.563	26.4658
0	1.2	0	0	0	2.322	0	0.199	0.281	1.361	0.32	0.08	0	1.041	0.642	0.721	0.12	3.122	0	0.12	2.281	0.12	0	0.08	1.203	1.76	6.169	0.441	26.4825
2.962	0.997	0	0	0	3.04	0.04	1.039	0.799	0.281	0	0	0	0.12	2.521	1.32	0	1.201	0	0	0.12	1.842	0	0	1.84	3.64	5.362	2.243	26.4992
1.643	1.161	0	0	0	2.242	0	1.239	2.4	1.322	0.561	0	0	5.119	2.081	0.081	0	0	0	0	0.242	0.48	0	0.24	3.402	3.194	0.282	2.799	26.5158
6.282	4.357	0	0	0	0.921	0	2.121	1.999	1	1.083	0	0.24	5.123	0.801	0.48	2.799	0.04	0	0	1.641	0.44	0	0.04	2.362	0.679	1.2	1.08	26.5325
2.399	1.563	0.799	0.04	0	3.559	0	0.562	0.837	1.637	0.12	0	0	3.282	1.08	4.274	2.96	0.32	0	0.04	2.799	0.12	1.439	0.481	0	0.08	2.92	1.36	26.5492
0.04	0.76	1.08	0.161	0	2.439	0	1.322	0.28	0.161	0	1.958	0.041	0	0	3.319	1.72	0	1.082	0	0.84	1.4	1.399	0.24	0.121	0	3.999	1.601	26.5658
0	1.999	3.2	0.121	0	2.039	0.08	2.161	1.519	3.237	1.32	2.88	0	0.2	0	1.522	1.917	0	0.041	0	0.52	1.238	0.039	0.16	0.761	1.28	8.287	2.043	26.5825
0	0.839	2.839	0	0	1.639	0.081	1.522	1.677	1.444	0.879	3.24	0	0	0	3.121	1.001	0	0	0	0	1.321	0.239	0.4	0.36	2.877	7.761	3.243	26.5992
2.92	1.557	1.323	0	0	1.2	0	0.679	4.037	0.6	0.24	4.201	0	0.04	0	0.76	1.28	0	0	0	0	2.236	1.157	0.16	0.32	4.24	0	4.878	26.6158
6.4	1	1.917	0	1.28	1.199	0	0.68	2.799	0.84	0.2	3.64	0.04	4.915	1.36	0.759	0.239	0	0	0	2.122	0.44	0.522	0.68	0	7.561	3.801	0.36	26.6325
5.242	0.479	4.038	0	0	0.883	0.359	3.56	1.118	4.563	0.238	0.639	0	4.396	2.842	3.642	1.439	0	5.879	0	2.477	0.203	1.2	1.002	0	1.721	0.521	0.761	26.6492
0.483	5.561	1.402	0	0	0.641	0.079	3.801	2.119	0.917	0	0	0.68	4.719	0.32	4.157	0.32	0	2.163	0	1.88	0	0	0.84	0	0	0.321	0.439	26.6658
0.883	0.599	1.401	0	0	2.117	0	2.84	1.321	0.2	0.559	0	0.079	0.12	0.76	4.04	1.121	0	0	0.04	2.2	3.038	0.16	0.201	0.24	2.602	5.078	1.6	26.6825
0.28	3.998	4.677	0	0	2.557	0	0.2	1.602	2.32	0.76	0	0.2	0	0.68	5.517	0	0	0	0	0.402	1.401	0	0.039	1.522	3.916	0.718	4.717	26.6992
0.361	3.52	2.362	0.041	0	1.041	0	0.08	4.596	1.4	0.361	0	0	0	0.64	0.4	0.04	0	8.307	0	2.397	0.761	0	0	0.04	0.518	1.882	2.438	26.7158
3.322	4.477	3.4	0.12	0	4.44	0.12	1.962	2.798	2.319	0	0.04	0	0	0.479	0.08	0.2	0	8.849	0.159	1.799	0.24	0	2.879	0.32	0	5.517	3.838	26.7325
6.881	0.32	3.803	0.04	0	2.206	0.2	2.439	2.279	0	0.481	0	0	0.04	1.761	0.159	0.201	3.484	2.841	0	0.48	0.321	0	0.24	0.36	0.12	10.757	3.963	26.7492
1.118	1.279	1.319	0.04	0	1.72	0	0.199	1.518	1.081	0.033	0	0.08	0	1.6	2.599	0.201	0.681	7.601	0	0.883	0.398	0	0.44	0.12	0.04	2.678	3.319	26.7658
3.161	0.677	2.12	0	0	1.163	0.079	1.122	2.841	3.441	0.081	0	0.042	0	1.479	2.12	2.721	0	8.718	0.082	1.92	0.28	0	0.4	0.08	0.121	0	3.76	26.7825
8.519	1.16	0.319	0	0	4.325	0	2.558	0.762	0.321	0.081	0	0	0.04	0	0.64	1.758	0	9.203	0.08	0	0.2	0	0.88	0.201	0	0	1.762	26.7992
9.161	2.643	0.6	0	0	2.713	0.121	2.358	2.361	1.32	0.4	0	0	0.08	2.119	1.601	0	0	7.24	0	0.481	0.56	0	0.918	0.281	0	0	0.556	26.8158
5.56	0.482	4.482	0.281	0	1.92	0.241	2.52	0.92	0.201	0.8	0	0	0	1.721	3.159	0	0	2.12	0.04	0.919	4.604	0	0.439	0.48	2.957	0	0.479	26.8325
0.239	4.725	6.402	0	0	3.079	0	0.078	3.043	4.243	1.441	0	0.078	1.12	0.958	2.44	0.039	0.08	0	0	0.08	0.48	0	0.36	0.483	2.396	4.919	1.199	26.8492
1.96	3.157	0.28	0.119	0	4.042	0.157	0.72	2.079	0.56	0.16	0	0.4	4.997	2.32	2.4	0	0	0	0.04	0	2.321	0	0.319	0.04	1.04	0.999	3.323	26.8658
0.92	1.201	0.081	0	0.52	0.6	0.283	3.918	0.442	0.322	0.201	0.24	0.159	3.961	0.963	5.16	0	0	0.04	0.04	2	0.6	0	0.24	0.279	0.04	1.561	0.757	26.8825
0.04	3.24	0	0	7.035	3.044	0	0.479	2.764	1.081	0.479	2.118	0.199	5.958	1.357	0.961	0	0	0	0.241	1.283	0	0	1.962	0.243	0.04	0.639	0.52	26.8992
0.04	3.476	0	0	0	2.318	0.679	5.321	4.442	2.603	0.56	3.964	0.32	0.32	1.037	1.359	0	0	0	0.04	0.836	1.44	0.92	2.002	0.44	0.12	0.08	1.68	26.9158
0.36	1.721	2.555	0	0	2.081	0	4.719	3.078	1	0.517	4.687	0	0.04	0.04	1.002	0	0	0	0	0.721	0	1.08	0.922	1.239	0.28	0.56	3.563	26.9325
0.44	4.442	1.558	0	0.04	3.52	0.081	0.2	1.523	0.96	0.282	2.039	0	0.478	0.16	0	0.041	0	0.041	0.08	1.238	0	0	0.6	2.725	0.64	0.198	1.2	26.9492
1.88	1.761	0	0	0.321	1	0	0	1.199	1.882	0.319	4.042	0	0.24	0	0	0	0	0	0.442	0.718	0.12	0.44	0.761	1.361	3.844	0.2	0.639	26.9658
0.08	1.202	0.281	0	0.599	2.443	0	0	1.961	1.12	1	1.84	0	0.96	0	0.44	0.08	0	0	0.281	0.241	2.079	0	0.159	2.121	0.682	1.479	0.281	26.9825
2.84	1.317	0.04	0	0	4.079	0.04	0	0.359	1.238	1.6	0.24	0	6.918	0.161	0.08	0.04	0	0	1.197	0.08	2.041	0.48	1.761	2.28	0.36	3.079	0.399	26.9992
4.041	1	0.28	0.04	0.12	0.12	4.479	0.88	0.24	0.04	0.12	0.122	0	0	1.079	0.04	0	1.722	0	2.042	0.08	1.159	0.32	0.601	1.561	1.838	0.8	0.481	27.0158
2.198	4.08	0.042	0	0.64	3.039	2.999	2.199	0.48	1.119	0	1.404	0	0	0.598	3.078	0.162	1.319	0	0	0.161	0.838	0	0.28	2.081	3.32	2.561	3.559	27.0325
2.361	4.082	0	0.2	3.881	2.283	2.678	2.921	0	1.638	0	1.2	0	0	0.08	3.996	0	0.477	0	0.04	0.16	2.758	1.519	0.242	0.595	0.32	5.037	0.361	27.0492
4.161	0.797	0.319	0.881	8.834	1.002	1.279	1.68	0.16	0.8	0.36	1.441	0	0	0.36	3.72	0	1.599	0	0.201	0.199	1.201	0.281	0.561	0.359	0.201	2.001	0.359	27.0658
3.957	0.596	5.478	0	0	2.561	0.281	3.682	0.12	1.801	0.598	0.32	0	0	0	2.001	0	0.201	0	0	0.04	0.679	0.4	1.561	0.198	0.281	4.043	0.36	27.0825
1.675	0.719	7.524	5.522	0	3.483	1.119	0	0	1.279	0.079	3.6	0.439	6.322	0.04	0.28	0.164	0	0.039	0.08	2.678	1.441	0.04	0.959	0.2	0.12	0.84	0.561	27.0992
1.281	1.122	4.761	0	0.56	4.477	1.481	0	0.04	2.319	0	2.763	0	6.197	0.681	0	0.04	0.04	0.16	0.081	3.086	0.721	0	0.399	2.359	4.239	3.554	0.64	27.1158
2.483	6.241	4.242	3.199	2.92	3.72	0	0.202	0	2.001	0.12	2.357	0	3.084	0	0	0	0.882	0	0	1.038	0.558	0.12	0.84	1.52	3.801	3.961	3.601	27.1325
1.721	1.277	0.641	0.6	6.76	1.123	0	0.361	0.12	2.397	0.039	4.722	0	0	0	0.16	0.323	5.156	0	0	0.439	0	1.958	0.842	1.123	0	7.682	0.68	27.1492
1.474	1.16	6.161	0	1.599	0	0	0	2.28	5.4	0.039	3.401	0	0	0	0.877	0	0.961	0.04	0.08	0	0.2	2.282	0.881	0.959	1.322	5.917	2.636	27.1658
2.398	0.92	5.239	3.845	0	0.681	0	0	1.48	0.72	0.199	3.48	0	0	0	1.278	0	1.559	0.081	0.401	0.2	0.679	0.84	1.641	0	0.119	1.441	5.406	27.1825
1.56	1.279	5.119	0.2	0	2.481	0	0.278	2.04	2.077	0.04	0.119	0.16	0	0	1.839	0.12	0	0	0	0.321	0	0.92	0	1.76	2.238	2.163	8.482	27.1992
3	1.2	2	0	0	0	0.081	2.001	1.478	4.161	0.28	0.081	0	0	0	2.683	0.081	0	0	0	0.08	0	0.52	1.358	0.557	7.761	9.909	1.081	27.2158
1.598	1.6	0.28	0.359	0	0.04	0	2.039	2.119	2.159	0	0.08	0	0	0	3.962	0	0	0	0	0.281	0.84	0.322	0.28	0.561	5.64	3.637	1.357	27.2325
1.519	3.844	0	1.479	0	3.964	0.08	1.2	2.524	1.801	0	0.16	0.24	0	0	2.598	0.038	0	0	0.039	0.36	0.28	1.881	1.841	0.321	7.963	4.843	0.36	27.2492
1.398	0.319	0	0	0	0.119	0	0.2	0.96	2.842	0.199	0	0	0	0	3.795	0	0	0	0.12	1.04	0.4	2.36	1.481	1.439	5.044	1.675	2.401	27.2658
1.753	1.199	0.078	0.04	0	4.441	0	3.439	0.518	0.441	0.04	0.041	0.32	0	0.12	6.482	0.399	0	0	0	0.281	1.841	0.559	0.279	2.56	6.839	4.119	0.079	27.2825
1.401	1.199	0	0	0	6.76	0	1.36	0.48	2.001	0.079	0	0	0	0	4.355	0	0	0	0.04	0.362	0.402	1.441	1.361	1.041	8.757	6.162	1.082	27.2992
6.684	0.44	0.201	0.08	0	1.798	0	0.68	0.08	0.36	0.6	1.879	0.12	0	0	0.961	0.04	0	0	0.119	0.401	0.199	1.365	1.56	0.359	9.034	0.837	1.399	27.3158
5.202	0.68	6.076	0	0	3.316	0.12	2.918	1.16	0.561	0.199	2.356	0.72	0.16	0.081	0	1.558	1.562	0	0	1.039	0	0.76	1.197	0.08	1.519	4.996	2.798	27.3325
1.038	0.561	8.32	0	0	0.2	0.119	0.999	2.038	3.68	0.16	5.878	0	1.198	0.08	0	0.28	0.2	0	0	0.682	0	0.121	1.16	0.681	0.118	6.401	0.277	27.3492
4.479	2.081	1.356	0	0	0	3.074	0.12	2.356	3.081	0.039	4.915	0	0	0	0	0.079	4.161	0	0	0.121	0.801	0	0.6	0.4	4.001	2.439	0.919	27.3658
3.483	1.559	0.48	0	0	1.761	0.316	0.08	1.279	2.042	0.24	3.402	0	0	0.681	0.04	0.997	3.759	0	0.12	2.08	0.918	0	0.839	0	0.76	1.043	1.161	27.3825
0.644	0.12	2.279	0	0	2.446	1.961	1.322	2.561	2.998	0	4.161	0	0	0	0.998	0	0.758	0	0	0.841	1.68	0.04	1.599	0.6	0.2	2.317	0.919	27.3992
0.804	2.081	3.603	0.041	0	0.76	0.88	2.359	0.92	1.678	1	2.559	0.08	0	1.04	2.044	0.32	2.203	0	3.88	0.04	1.002	0.2	1.72	0.24	0	4.562	0.44	27.4158
0.443	0.76	1.8	0	0	1.52	1.561	3.562	4.475	0.439	0	2.641	0	0	0.84	1.243	1.999	1.636	0	3.361	0	0.28	0.118	0	0.444	4.076	8.524	1.562	27.4325
1.477	1.237	0.881	0	0	1.001	0.121	2.156	3.876	1.639	0	3.681	0	0	0.04	1.562	0.12	2.8	0	0.715	0.36	0	0.641	0.68	0.4	6.881	6.727	3.643	27.4492
4.121	1.962	0.119	0	0.04	0.882	0.24	0.482	2.482	3.116	0.16	1.682	0	0	0.719	3.4	0	0.2	0	5.516	1.161	0	1.4	0.16	0.679	3.242	7.446	2.44	27.4658
0.359	4.646	0.796	0	0	0.12	1.722	1.041	2.277	4.236	0.2	1.882	2.121	0	3.234	2.993	0	0.759	0	3.684	1.802	0.319	0.319	0.08	0.32	0.52	2.244	4.198	27.4825
3.841	0.279	4.161	0	0	1.279	1.759	2.161	2.001	0.68	0	4.241	0	0	1.959	0.6	0	1.721	0	1.962	0.319	0	0.12	0.16	0	4.434	0.801	0.441	27.4992
4.836	1.359	4.198	0	0	3.241	2.921	0.999	1.798	2.242	0	3.758	0	0	1.441	0.04	0.04	3.527	0	2.959	0	0.28	1.12	0.72	0	1.523	1.476	2.081	27.5158
0.242	1.401	0.04	0	0	1.84	1.879	3.282	3.242	0.641	0.442	1	0.08	4.6	0.999	2.602	0.282	2.603	0	6.602	2.319	0	0.08	0.48	0.44	0.359	6.119	1.922	27.5325
1.361	2.233	1.276	0	0	2.519	0.679	4.117	1.162	2.2	0.6	0.041	0.717	0	0.961	3.637	0.08	3.16	0	0.96	0.361	1.321	2.157	0.921	0	0	1.68	5.003	27.5492
1.002	0.08	3.361	0	0	2.838	0.201	0	2.2	2.719	0.201	3.28	2.601	2.119	1.44	1.36	0.081	0.959	0	0.173	0.399	0	0.921	0.399	0.8	0	0.558	1.077	27.5658
1.272	2.877	1.719	0	0	2.719	0	0.08	2.038	0.279	0	0.239	3.92	1.284	3.201	1.957	0	0.521	0	0.12	0.12	0.6	0.52	2.041	4.001	3.764	1.159	2.038	27.5825
1.243	3.078	0.12	0	0	1.439	0.28	0	2.397	2.638	0	1.918	0.923	0	2.082	0.442	0.08	0.04	0	0.04	1.122	1.36	0.203	0.04	3.001	5.801	3.638	2.324	27.5992
0.318	2.56	0.44	4.497	0	1.88	3.242	1.88	1.441	0.76	0	0.917	0.401	0.12	2.801	0.359	0.041	3.721	0	0	1.242	2.203	0.44	1.278	0.12	5.131	4.474	2.837	27.6158
2.914	1.28	1.519	0	0	0.801	1.199	5.478	2.16	1.441	1.2	3.077	5.078	2.558	0.078	5.2	0.16	1.638	0	0.121	2.042	2.24	1.002	0.121	0.04	5.155	8.081	0.279	27.6325
4.876	3.919	3.557	4.52	0	2.28	3.48	1.241	0.282	0.957	0.04	0.922	9.243	0	0.241	5.159	0	0	0	0.719	3.601	2.04	1.159	1.8	0	7.279	6.68	3.804	27.6492
8.196	3.325	0.12	0.318	0	2.598	4.078	3.078	1.52	0.2	0.079	1.201	10.923	0	0.399	7.357	0.079	0	0	0.12	0.36	0.919	1.523	2.118	0.08	4.043	10.679	2.839	27.6658
6.197	0.679	0.88	0	0	0.884	3.523	2.56	1.117	3.354	1.243	2.514	8.361	0	0.639	8.32	0.04	0.88	0	4.926	0	0.559	2.44	2.682	0.081	0	2.039	5.522	27.6825
2.644	0.838	3.637	0	0	0.599	2.918	4.562	1.36	0.799	0.959	1.842	10.278	0	0.239	6.001	0.08	2.399	0.04	0.4	0.2	1.719	3.681	0.72	0	0	0.438	5.681	27.6992
0.721	3.716	4.082	0	0	4.923	0	1.199	0.602	1.643	0.041	4.436	8.485	0	0	0.919	0.281	1.32	0	2.882	0.319	1.164	0.323	1.041	0.082	0	6.882	0.201	27.7158
1.921	2.838	0.16	0.36	0	1.04	4.802	7.724	0.802	2.277	0.199	5.435	8.326	0.399	0	0	0.561	5.2	0	1.999	0.278	0.397	0.198	0.882	3.317	0	4.039	1.481	27.7325
0.679	1.797	1.883	0	0	2.002	4.363	2.438	0.08	2.243	0	3.519	11.245	5.242	1.798	0.159	0.279	1.361	0	3.361	3.317	1.399	2.32	0.881	2.96	0	1.64	0.079	27.7492
1.116	2.681	4.802	0	0	3.56	4.041	1.639	0.96	3.281	0.2	0.559	6.042	0	2.843	4.641	0	0.28	0	3.119	2.319	0.399	1.881	3.039	2.44	0	4.075	3.441	27.7658
0.158	0.882	7.641	3.441	0	1.885	4.278	2.681	2.881	0.917	0	0	0	0	0.32	5.397	0	0	0.04	3.718	0.719	2.119	0.36	0.161	0.44	0.04	7.802	0.92	27.7825
0.639	2.641	1.764	0.281	0	1.837	3.441	0.16	2.4	0	0.243	0.319	8.242	0	1.997	0.4	0.04	0	0.162	4.24	2.202	0.84	0	1.882	0.08	0	5.681	2.082	27.7992
1.04	4.239	1.882	5.164	0	2.285	4.762	0.2	2.239	0	0.32	0.439	13.277	0	2.442	0	0.361	0	4.317	6.397	0.561	1.117	0	0.64	0	0	1.399	3.723	27.8158
1.876	1.64	2.92	4.961	0	2.643	3.639	0.44	0.479	0	0.161	0.12	11.197	0	1.961	0.2	0.041	0	3.801	2.04	2.441	0.72	0	0.32	0.362	0	0.401	0.558	27.8325
3.845	3.363	4.881	7.121	0	4.963	3.238	5.202	0.799	0.4	0.479	0.16	10.4	0	0.12	0	0	0	4.761	1.679	3.12	1.28	0.28	0.559	0	0	3.758	3.08	27.8492
6.72	5.76	5.799	0	0	0.161	3.844	0.24	1.161	3.441	0.121	1.2	10.879	0	1.759	0	0.319	0.04	4.84	2.441	0.802	0.441	0.679	0.64	0.119	0.08	3.717	0.956	27.8658
0	2.001	0.32	0	0	0.04	2.598	1.038	1.96	1.638	0.121	5	3.242	0.8	4.317	0	0.081	0.199	0.08	3.802	0.601	0.361	1.159	0.681	0	0	2.598	4.765	27.8825
0	1.157	0.121	0	0	3.2	2.843	2.002	2.041	0.16	0.52	3.679	0.919	7.003	6.323	0.12	0.04	3.877	1.399	1.92	0.359	0.081	0.2	0.079	0	0	0.401	4.403	27.8992
0	0.521	0	0	0	2.879	2.881	1.28	0	1.637	0	3.2	10.599	0	2.761	0	0.16	0.801	0.16	2.04	0.44	0.479	0	1.801	0.16	0.158	3.243	0.759	27.9158
0	3.441	0	0.079	0	3.922	3.28	1.84	2.482	0.442	0.121	2.4	11.28	0.239	3.282	0	0.12	0.879	0.08	1.32	0.958	1.68	0.082	0.76	0.2	0	1.885	3	27.9325
0	1.402	0	0.04	0	2.884	3.479	3.399	0.638	4.514	0	1.84	10.24	0	1.802	0	0.12	0	0.28	0.281	1.24	2.361	0	1.521	1.002	0.24	4.483	0.321	27.9492
0	1.84	0	0.081	0	3.763	4.117	1.282	1.323	0.2	0.162	4.8	6.481	2.201	2.082	0.438	0	0	0.08	0.401	0.961	0.281	0.039	2.279	0	0.239	5.838	2.16	27.9658
0	6.441	0	0.04	0	1.4	4.402	2.278	2.198	0.242	0.36	3.399	4.559	0.52	1.32	0.519	0	0	4.64	0	1.081	0.08	1.239	2.761	0	0	1.958	3.238	27.9825
0	0.919	2.199	0	0	1.32	3.322	0.959	2.321	0.121	0	2.363	8.598	0	3.001	3.68	0	0	0.16	0	0.601	0	1.479	2.439	0.199	0	4.358	2.197	27.9992
0	0.762	0.48	0	0	2.279	4.763	0.681	0.68	0.84	0	0	9.001	0	0.68	2.524	0.12	0	3.365	0	0.92	0.161	0.84	0.52	0.799	0	8.399	2.88	28.0158
0	3	0.08	0	0	2.762	3.801	0	0.319	3.4	0.761	0.04	10.678	2.24	2.241	0.201	0.04	0	2.161	0.12	1.001	0.399	0.279	1.517	0.481	0	9.961	1.12	28.0325
1.84	3.883	0.04	0	0	4.082	3.72	2.922	0.281	0.918	0.679	0.559	8.518	5.199	0.404	0.161	0.081	0.121	6.92	0.68	0	1.601	0.32	0.68	0.241	2.797	9.998	0.361	28.0492
0.28	0.681	0	0	0	0.881	3.359	0.16	2.002	2.28	0.121	5.958	1.16	6.08	1.001	0.96	0.8	1.403	2.521	0.04	0	2.279	0.28	1.121	0.479	0	1.279	2.279	28.0658
7.919	1.88	0	0	0	2.801	3.958	1.998	1.28	1.2	0	4.559	0.2	7.762	0.92	0.119	0	1.76	1.239	0	0.839	3.561	0.92	0.32	0.52	0.321	0.401	3.685	28.0825
8.121	2.241	0	0.08	0	4.002	1.519	3.359	2.961	0.679	0.08	2.522	2.2	4.802	2.202	0.08	0.36	0.964	5.038	0.04	1.799	0.439	2.918	1.48	0	4.278	0	0.48	28.0992
0.04	5.441	0.08	0.16	0	1.56	2.48	1.08	1.959	3.318	0.241	2.36	0	0	0.12	0.561	0.24	1.158	3.081	1.28	0.642	1.719	2.082	0.76	0	2.479	0.078	3.041	28.1158
0	6.637	0	0	0	4.76	4.681	3.559	0.28	3.24	0.519	0.479	0.12	0	1.32	3.999	1.277	0	0.64	2.879	1.078	0.2	1.282	0.841	0.121	4.319	5.317	1.602	28.1325
0	5.602	0	0	0	5.478	3.121	1.723	1.798	0	0.681	2.801	0.04	0.759	3.08	0.28	0.96	5.079	0.882	3.518	0.601	0	1.399	1.399	0	0	8.792	3.841	28.1492
0	3.002	0.36	0	0	3.034	2.838	4.44	3.559	0.12	0.16	2.04	0	0.12	2.4	0.88	2.319	0.879	8.439	1.282	0.239	0.12	1.962	1.119	0	0	1.68	0.719	28.1658
0	5.478	1.799	0	0	3.478	2.879	1.4	1.635	2.361	0	1.281	0.08	0.04	3.16	4.482	0	0	0.839	1.324	0.239	0.159	0.8	0.72	0.279	0.201	0.12	1.679	28.1825
0	9.322	1.882	0	0	2.44	2.882	0.36	1.92	0.281	0	2.077	0	0	1.32	0.88	0.041	0	0	4.322	0.719	0.281	0.48	0.36	2.598	7.157	0	1.319	28.1992
0	7.798	3.118	0	0	4.36	3.4	0.32	2.957	0.719	0	1.481	0	0.08	4.518	3.799	0	0	0	1.402	0.52	0.159	0.681	0.48	0.92	0.198	0.12	4.6	28.2158
0	8.159	0.32	0	0	5.241	1.278	4.683	3.795	1.001	0	1.004	0.12	1.56	6.479	2.118	0	0.24	0.44	0	0.439	0.599	0.241	2.6	0.12	0.52	0	3.842	28.2325
0	6.602	0	0.04	0	3.164	2.878	0.639	3.44	1.602	0.04	0.199	0.598	6.359	5.354	1.158	0	1.6	0.2	0	0.641	0.279	0.161	1.16	0.279	1.922	0	1.759	28.2492
0	8.999	1.039	1.801	0	1.999	3.283	4.201	0.403	1.56	0	4.882	0.843	5.081	4.92	0.88	0.16	4.197	0	0	2.16	0.443	0.041	0.08	0.12	3.84	3.036	3.162	28.2658
0.04	6.881	0.48	0	0	4.964	2.041	4.199	1.12	0.879	0	2.761	0	0.639	0.398	0	0	0.558	0	0.361	2.119	0.879	0.32	0.519	0	6.997	8.797	0.642	28.2825
0	8.358	2.558	0	0	5.162	1.198	3.48	2.641	2.481	1.363	1.841	0.28	3.239	0.119	3.041	0.04	4.004	0.041	2.48	0.44	3.079	3.442	0.44	0	5.558	7.758	0.836	28.2992
0	8.076	4.521	2.2	0	2.084	0.08	2.641	1.718	1.88	0.798	2.321	0	0.841	0	1.242	0	0.719	0	2.559	0.16	2.602	1.998	0.401	0.602	0.277	7.035	2.918	28.3158
0	10.271	3.438	0.081	0	0.401	0	0.24	2.398	0.2	0.439	1.958	0	1.561	0.601	0.4	0	1.757	0	0.519	1.119	0.4	1.921	2.597	2.28	3.801	0.16	4.684	28.3325
0	10.564	0.8	0	0	5.76	0	3.163	0.403	0.24	1.08	1.6	0	0	2.721	0.68	0.2	2.519	0.04	2.88	1.039	1.241	2.36	0.32	1.201	7.68	0	0.4	28.3492
0	9.323	4.643	1.839	0	2.037	0.04	2.318	0.759	0.68	1.079	2.682	0	0	1.876	0.48	0.121	1.842	0	0.318	0.121	0.32	0.72	0.881	0.681	5.759	0	0.878	28.3658
0	9.8	1.598	0.2	0	2.36	0	1.798	2.198	0.32	1.318	3.001	0	0.599	0	0	0.08	1.2	0	0.279	0	0.76	1.76	0.921	0.16	8.038	0.04	3.356	28.3825
0.08	6.838	3.998	0	0	3.919	0.56	5.202	2.079	2.519	0.239	2.082	0	1	1.28	0.319	0.558	4.082	1.079	3.402	2.4	0.679	0.76	1.04	0.201	9.641	0	2.8	28.3992
0	1.119	2.801	6.999	0	2.88	0.119	3.999	1.199	1.44	0.361	3.72	0.2	2.84	2.398	0.4	1.041	5.678	0	9.001	0.358	1.599	1.042	1.28	1.839	2.88	0	4.2	28.4158
0	1.04	4.322	4.399	0	1.437	0.08	0	2.041	1.361	0.16	1.8	0	0	1.041	1.681	0.681	3.877	2.122	7.758	4.438	2.119	0.24	1.881	1.158	0.56	0.32	2.76	28.4325
0.079	3.119	4.198	0.721	0	4.838	0	0	4.042	1.44	1.798	3.201	0	0	0.76	3.998	0	0	0	0.08	0.36	1.039	0.28	1.001	0.802	8.518	10.996	2.12	28.4492
3.678	0.88	0.6	9.878	0	4.04	0	0	3.56	0	0.52	4.64	0.04	0	0.24	0.918	0.12	0	0	4.96	1.719	0.559	2.996	0.96	0.199	9.158	6.843	2.637	28.4658
0.919	2.202	3.038	0	0	3.28	0	0	0.719	1.361	0.44	3.361	0	0.479	2.444	3.56	0.52	0	0.52	7.844	2.48	1.08	1.919	0.44	0.158	3.76	7.723	0.36	28.4825
4.915	1.4	5.718	0	0	0.279	0.04	2.679	0.72	0.202	0.439	3.24	0.201	0	0.6	1.6	1.64	0	0.561	3.676	6.081	0.84	0.64	0.439	0.24	0	7.003	3.601	28.4992
0.32	3.68	4.082	0.12	0	1.601	0	2.4	2.039	2.522	1.119	2.759	0	0	0.28	1.68	0.681	0	0.519	1.079	0.16	2.079	0	0.64	2.241	0.201	0	2.441	28.5158
2.521	3.606	0.319	0	0	4.32	0.2	4.32	2.44	0.922	1.401	1.441	0	0.08	0.32	4.118	1.56	0	1.36	0.081	0.08	0.602	1.558	1.041	0.838	7.118	0.28	5.636	28.5325
5.204	4.119	3	0	0	1.758	0.442	5.361	2.241	3.479	0.839	3.32	0.561	10.36	0.401	1.958	0.919	0	0	2.519	0.12	0.36	1.441	0.28	1.721	7.717	8.52	1.839	28.5492
2.001	3.197	0	0	0	2.321	0.28	5.441	2.241	0.4	0.519	1.879	0.119	6.32	0.843	0.8	0.399	0	4.038	0.641	0	0.4	0.721	1.639	0.519	7.483	7.399	2.923	28.5658
0.721	0.802	1.039	0	0	1.401	0.24	2.598	2.439	0.76	0.321	2.52	0	0.08	1.283	0.04	1.481	0	4.078	0.04	0	2.322	1.599	1.359	0.919	5.36	9.283	4.519	28.5825
0.162	1.161	0.999	0	0	0.32	0	1.283	2.72	1.08	0.439	2.6	0.798	3.64	0.6	1.479	1.72	0	4.759	0	0.04	1.44	1.52	0.32	0.682	0	9.087	3.123	28.5992
0.08	0.721	0.239	0	0	0.16	0.16	6.398	2.443	1	0.56	3.239	0.881	8.44	1.199	0.321	2.441	0	0.199	0.04	0.72	0.52	1.28	0.64	0.601	0	0.322	1.361	28.6158
5.76	0.76	0.721	0	0	0.837	0.2	1.921	3.04	0.801	1.201	1.759	0.48	5.64	0	0.359	1.641	0	1.401	0.48	0.4	0.762	2.279	2.201	2.198	0.08	0	0.759	28.6325
0.401	1.44	0.64	0	0.039	0.48	0.36	0.12	3.28	4.482	0.681	1.64	0	0	0.16	3.959	0.64	2.2	0.08	0.12	0.602	2.441	0.161	2.322	1.08	0	0	4.04	28.6492
0.04	2.6	0.599	0	0	2.24	0.121	0.04	3.88	2.321	0.76	2.279	0.16	0	3.358	0	0.161	0.159	0	0	0.519	0.481	0.08	0.721	1.76	0	0	4.959	28.6658
5.44	6.479	1.401	0	0	2.239	0.04	0.04	1.118	2.202	1.161	3.481	0	0	1.64	1.921	0.481	5.081	0	0	0.24	0	0.12	1	2.078	0	0	1.759	28.6825
0.28	7.557	0.679	0.441	0	4.441	0.12	0	3.282	1.36	0.84	0.721	0.16	0	3.96	0.361	2.481	3.921	0	0.04	0.961	0	2.32	0.64	2.081	0	0	2.32	28.6992
4.321	6.645	0.719	0	0	2.679	0	0	1.64	1.958	1.559	1.161	0.801	8.724	1.439	5.198	1.28	0.2	0.04	0.04	1.601	0	3.037	0.801	2.158	0	0	6.155	28.7158
10.153	9.04	0.04	0	0	2	0.2	4.322	2.199	2.321	1.959	0.08	0.958	5.085	0.721	8.041	1.799	0	0.28	0	0.762	0	1.278	0.64	1.638	0.08	0	0.403	28.7325
10.08	7.2	0.56	0	0	4.239	0.318	2.44	4.28	3.997	0.84	0.201	0.04	0	0	5.28	0.841	0	1.196	0	0.798	1.56	0.92	1.199	1.84	0.12	0	0.439	28.7492
9.796	7.76	0.562	3.84	0	3.318	0	2.802	2.92	1.48	1.679	5.001	0.44	5.598	0.601	0	1.881	0	1.44	0	3.561	1.12	1.24	0.08	0.319	0	0	7.998	28.7658
11.281	3.559	2.601	0.641	0	3.677	0.04	2.078	1.519	3.041	0.677	1.602	0.04	5.076	0.239	0.76	2.68	0	1.681	0.04	2.842	0	0.519	0.44	0	0	0	2	28.7825
3.679	0.44	0.88	0	0	1.081	0.04	4.722	1.28	2.2	1.24	1.598	0.561	7.278	0.599	6.082	2.319	0	1.242	0.04	2.279	1.561	3.317	1.518	1.08	0	2.042	1.202	28.7992
0	5.24	0.239	2.199	0	0.28	0	0.719	1.838	0.24	0.363	2.321	0	4.647	0.361	8.16	0.601	0	4.4	0	0.599	0.4	1.759	0.199	3.003	0	0.561	1.918	28.8158
1.44	7.362	2.681	0	0	5.123	0.282	2.757	2.12	1.12	0.199	0.28	0	0.12	0.08	7.601	2.079	0	5.408	0.04	1.559	0	1.122	1.041	2.88	0.119	2.242	1.801	28.8325
8.27	9.359	0	0	0.04	1.919	3.205	2.481	2.842	1.32	0.68	0.16	0	0	0.04	8.398	0.319	2.84	3.845	0.08	1.76	0.08	1.719	1.762	2.362	0	5.034	1.68	28.8492
4.679	5.437	1.24	0	0	2.601	5.199	6.279	2.32	3.478	1.321	0	0.319	1.24	0.479	5.882	0.201	1.203	1.042	0.121	0.28	1.879	1.04	0.44	1.237	0	4.836	1.763	28.8658
11.521	12.108	0.88	0	0	2.92	5.608	1.638	1.598	2.117	2.158	0.12	0.04	3.36	0.04	5.838	0.039	0.121	4.28	0.04	3.637	0.079	0.28	0.84	2	0	7.042	3.68	28.8825
10.991	11.2	2.918	0	0	2.962	6.28	0	1.879	3.599	1.04	0.08	0.6	3.084	0.521	0.711	0.12	3.441	3.519	0	0.961	0	3.361	0.36	1.201	0	9.199	0.04	28.8992
1.999	10.039	3.16	0	0	1.758	7.961	0	0.48	3.999	3.079	2.878	0	0.32	0	0.081	0.484	3	2.483	0	1.919	0	1.88	2.32	0.481	0.441	0.963	8.236	28.9158
0	12.486	1.039	0	0	1	6.003	0	2.24	1.839	1.8	0.08	0	0	0.52	0	0.04	1.719	0	0.04	0.881	0	0.72	2.358	1.118	0	2.643	6.881	28.9325
0.039	11.038	0.56	0	0	1.839	3.517	0.081	1.681	1.52	1.841	3.358	0.08	0	1.001	0.24	3.518	0.04	0	0	3.997	0.08	0.441	1.515	1.399	0	9.439	0.12	28.9492
0.12	7.883	3.245	0	0	0.721	6.123	0.08	2.72	1.078	0	3.879	0.08	0	0.4	0.52	1.999	1.76	0	0	0.521	0.957	1.678	0.68	3.916	3.644	1.958	3.439	28.9658
4.68	8.64	5.724	0	0	0	5.117	0.08	1.799	0.84	0.4	2.525	0	0	0.918	0.559	0.878	8.45	1.922	0.12	1.603	0.519	2.438	1	2.481	0.08	0	6.956	28.9825
7.041	1.757	5.436	1.16	0	5.033	2.919	0	0.641	1.597	1.722	0.521	0	0	1.723	0	1.557	0.401	2.201	0	2.24	0	2.439	0.638	2.241	0.521	2.922	5.282	28.9992
5.48	2.198	0.24	2.52	0	1.242	4.882	0	0.878	2.762	1.843	3.439	0.04	0	0	0	0.68	0	0.241	0	1.64	0.399	0	0.561	1.478	0.04	0.68	5.401	29.0158
0.881	8.919	0.279	5.16	0.04	1.841	4.278	3.521	0.917	1.482	1.52	1.837	0.24	5.795	1.32	0.081	0.319	0	0.4	0	1.918	0.239	0.44	1.721	1.882	0.924	1.28	5.956	29.0325
0.2	8.163	1.159	6.878	0	0.08	4.443	3.008	1	0.719	1.442	2.037	0.921	2.959	1.042	0	0.878	0	0.838	0.08	2.842	2.2	0.04	0.16	0.401	0	9.359	6.08	29.0492
0	7.039	4.042	0	0.12	1.439	3.283	2.517	2.56	5.254	0.642	3.398	0.476	2.639	3.042	0	1.718	0.161	1.201	0.16	0.441	0.755	0.08	0.881	2.799	0	8.759	0.32	29.0658
0	9.88	3.12	0	0	2.281	5.046	0.359	0.685	1.043	0.2	1.801	0.719	4.48	1.24	0	0.12	0.521	1.518	0.04	0.16	1.16	0.081	1.679	4.88	0	1.44	0.038	29.0825
0	10.319	1.841	0	0	4.602	5.639	0.12	1.202	0.358	0.04	2.28	0.121	1.841	2.156	0.08	0.441	6.364	2.361	0	1.72	0.557	0.96	0.28	2.961	0	0	4.32	29.0992
0.04	6.194	3.802	0.121	0	0.16	1.521	3.399	0.919	0.24	0.6	2.6	0.358	6.16	2.002	0.04	0.642	5.957	2.643	0.04	6.885	1.879	1.96	1.442	0.76	0	0	1.24	29.1158
3.882	8.562	5.442	0	0	0.56	0.998	4.321	2.197	2.359	0.399	3.68	0.2	0	3.085	0.08	0.323	4.518	3.637	0	0.723	0.4	1.92	1.401	3.998	0.52	0.08	2.56	29.1325
1.281	9.516	3.003	0	0	1.084	3.522	1	2.118	0.922	0.56	2.597	0	0	0.878	0.239	0.279	5.96	2.361	0	0.601	0.72	1.321	1.716	0.762	4.322	3.722	6.125	29.1492
0	10.197	5.635	0.12	0	2.52	4.443	1.521	2.199	0.68	0.08	1.917	0.12	0.159	4.237	0.279	0.638	5.599	0.12	0.12	0.439	0.082	1.761	1.159	0.52	0.158	1.201	4.96	29.1658
0	4.522	6.482	0	0	3.077	4.319	0.8	1.322	4.118	0.92	2.999	0	0	2.718	0	0.358	5.835	0.922	0.08	0.56	0	2.041	0.398	1.079	2.68	0.679	0.082	29.1825
0.08	6.44	0.918	0	0.08	0.681	3.801	1.562	1.358	3.235	0.24	2.361	0	0	2.199	0.64	2.24	7.439	0.639	0	0	0	1.439	0.199	0.879	3.2	0.08	3.763	29.1992
0	9.878	1.202	0	0	3.638	3.195	1.36	0.319	0.757	0.239	3.24	0	0.08	1.202	0.48	3.44	2.96	0.64	0.2	0.2	0.16	1.521	2.399	0.841	1.484	7.474	1.961	29.2158
1.32	8.481	3.2	0.12	0	4.799	6.88	2.96	1.521	0.959	0.8	3.762	0.158	4.878	2.799	0.32	2.121	0.281	0.679	4.837	0.718	0.32	1.439	1.362	0.88	0.239	5.558	3.559	29.2325
0.477	9.318	4.562	0.078	0	1.161	5.323	0.16	2.041	2.398	0.959	3.599	0	0	1.716	2.36	0.2	6.725	1.44	2.241	1.279	0.562	0.719	2.8	1.157	2.762	5.201	3.762	29.2492
0.28	9.121	2.16	0	0	3.721	4.56	0.24	2.481	1.44	0	2.959	0	0.12	1.079	3.236	0.04	3.279	0.562	3.401	1.56	1.239	0.4	1.002	1.442	5.72	0.121	0.799	29.2658
2.159	10.239	1.72	0	0	2.279	6.885	0.16	2.803	1.64	0	4.881	0	0	2.681	0.28	0	0	1.443	4.242	1.119	0.481	2.4	0.16	1.479	2.68	0	4.316	29.2825
0.12	6.241	5.481	5.639	0	2.118	6.199	0.44	2.96	1.762	0	0.921	0.08	0	0.36	0.04	0.84	0	0.04	6.599	1.001	0.56	2.119	0	0.439	0.04	0	3.921	29.2992
4.041	6.963	5.16	3.479	0	1.519	4.316	0.08	2.158	2.077	0	3.237	0.121	0.16	2.881	1.12	1.76	0	4.001	3.524	2.359	0	1.158	0.318	0.238	0.243	0	2.279	29.3158
4.284	1.398	3.398	0.96	0	3.078	2.644	1.56	0.441	3.72	1.241	2.4	0.16	8.362	1.079	0.12	0.12	0	8.28	4.244	2.44	0	0.357	0.162	0.2	0.32	0.08	2.082	29.3325
0.28	2.8	1.881	8.278	0	0.639	4.838	1.56	0.24	2.801	0.399	1.997	0.082	6.078	1.918	2.316	0	2.2	2.079	4.042	0	0.118	0.04	0.439	1.08	0.12	5.283	3.24	29.3492
2.2	6.28	1.517	8.358	0	1.042	3.803	1.356	2.04	1.36	0.799	2.001	0	1	1.403	2.002	0	0.04	0.601	7.16	1.6	2.882	0.203	0.24	0.24	0.198	0.32	1.878	29.3658
2.881	6.675	0.08	3.84	0.04	2.641	4.324	2.279	2.642	0.362	0.64	1.123	0.04	0	0.482	5.163	0.999	0	0.12	10.399	0.279	0.639	0.441	0.16	0.242	1.6	0.08	6.276	29.3825
1.081	1.199	0.361	0	0	1.12	3.72	3.958	1.398	1.279	0.24	3.279	0.078	0.04	3.519	2.121	2.802	0	0	8.324	0.08	0.237	0.2	0.2	0.04	6.24	0.361	4.04	29.3992
0.638	0.16	0.16	0.24	0	3.479	4.561	1.875	2.238	0.88	0.52	2.36	0.12	0	1.8	3.162	1.081	0	0	11.276	3.079	2.96	0.358	0.56	0.797	2.48	0	0.44	29.4158
9.001	0.04	0.161	4.117	0	0.92	7.673	0.719	2.158	3.28	0.4	2.279	0.08	0	1.202	3	0.36	0	8.485	6.924	0.322	1.161	0.88	0.08	1.08	0.12	0.04	2.123	29.4325
10.518	2.319	0.16	9.277	0	2.758	1.961	1.56	3.679	4.958	0.64	2.879	0.08	0	1.64	3.599	0.121	0	3.681	2.118	0.2	0.841	0.802	0.441	3.881	0.04	2.959	5.201	29.4492
10.755	0.921	0.32	2.439	0	1.559	1.641	4.119	2.001	2.921	0.88	0.999	0.04	0	0.642	3.803	0.68	0	7.596	1.039	0.121	1.36	0.2	1.323	1.999	0.726	1.322	4.919	29.4658
7.561	0.483	2.481	0	0	3.001	3.765	2.361	0.599	1.518	1.481	3.201	0.16	6.038	1.04	0.64	0.12	0	2.359	2.717	0	1.8	0.439	0.681	1.476	0.081	1.322	4.562	29.4825
6.64	0.958	0	0	0	5.116	6.363	0.44	0.398	0.678	1.159	1.881	4.682	0	1.434	0.12	0.161	1.963	4.796	0.079	0.439	0.801	2.16	2.04	1.04	0.159	2.877	3.16	29.4992
0.918	2.6	0.081	0	0	1.32	4.962	5.6	0.28	0.322	1.238	1.2	4.28	0.4	0.04	0.601	2.92	2.44	5.355	0.04	0.561	1.444	1.202	1.718	0.84	0.841	3.398	3.441	29.5158
0.12	2.644	0.239	0	0	2.239	1.797	6.958	1.396	2.716	0.721	2.159	4.723	0	1.56	0.599	0.68	0.038	0.998	1.561	0.561	0.601	2.395	1.238	0.48	2.847	2.44	3.398	29.5325
3.086	0.32	5.435	0	0	1.319	0.04	0.92	1.798	1.96	1.003	2.599	4.199	0	1.682	0.599	0.4	2.562	5.192	0.242	2.244	0	0.759	0.361	2.522	3.724	8.517	0.52	29.5492
10.713	1.004	8.761	0	0	2.519	0.2	5.926	0.961	1.963	0.279	3.518	5.844	0	1.919	1.081	0.078	3.399	0	0	1.88	0	0	1.679	3.121	5.236	8.962	3.882	29.5658
10.488	0.12	6.4	0	0	2.64	0.359	4.675	1.202	2.761	0.08	1.557	4.398	0	0.32	1.362	0	2.043	0	0.203	0.239	0.484	0	1.642	2.126	2.963	9.804	3.522	29.5825
11.163	6.922	1.792	0	0	0.681	0.079	7.44	2.481	1.681	0.955	2.68	2.403	0	2.363	5.238	0.119	0.68	2.48	0	0.724	0.36	0.483	1.441	3.397	0.84	9.922	4.042	29.5992
10.714	0.481	2.322	0	0	1.16	0.16	6.043	0.959	1.839	0.04	2.841	5.914	0	0.642	3.561	0	1.121	7.877	0.36	0.569	0.321	0.078	1.64	3.082	1.96	4.198	3.842	29.6158
10.522	0.4	6.366	0	0	4.721	0	1.72	2.44	1.121	0.801	2.522	7.158	4.72	1.361	4.524	0.04	2.36	9.52	0.84	2.362	0	0.08	1.12	1.325	5.398	3.242	5.282	29.6325
12.959	0.12	5.712	0	0.04	3.641	0	0.64	1.519	5.284	0.72	1.4	6.517	0	0.159	2.761	0	1.962	9.521	0.24	0.118	0.08	0.04	1.88	3.682	7.559	8.909	6.594	29.6492
11.479	2.759	3.479	0	0	2.08	0.676	6.8	0.359	1.198	0.961	3.919	5.877	0	0.599	0.28	0	5.398	7.552	3.834	1.2	0	0.08	1	0.16	3.16	9.925	3.237	29.6658
6.123	4.675	4.918	0.12	0.039	2.279	0.08	7.001	1.838	0.16	0.28	0.479	6.317	3.084	1.159	0.837	0	8.961	5.639	3.679	3.523	0	0	2.2	1.679	0.88	11.998	0.478	29.6825
0.879	3.12	1.519	0	0	4.241	0.16	6.045	1.319	0	0.24	2.561	9.524	3.921	1.161	3.561	0.32	2.278	4.884	5.8	0.282	0.04	0.678	2.643	1.872	0.48	3.081	6.119	29.6992
5.805	0.602	3.961	0	0	0.998	0	0.24	1.4	0.28	0.12	2.278	5.679	0	0.4	2.2	4.961	2.639	1.001	3.24	1.359	0.602	0	1.879	1.359	0.279	0	7.24	29.7158
8.198	4.842	5.242	0	0	4.159	0.2	0	2.914	0.08	0.24	1.958	9.639	0	1.642	0.761	0.679	7.797	2	4.395	3.403	0.44	0.201	1.12	0.678	4.721	3.601	1.4	29.7325
13.68	3.321	6.119	0	0	2.718	3.839	0	1.481	0.44	0.04	4.084	11.521	0	2.644	1.878	0.919	1.321	2.521	3.24	0.201	1.16	2.082	1.442	0.757	7.317	8.209	0.12	29.7492
10.676	5.08	0	0	0.08	2.638	4.998	0	0.16	0.279	0	2.6	10.518	7.515	0.759	0.32	1.118	0.521	0.12	8.717	0.199	0.12	0.599	2.401	0.92	8.078	4.28	0.842	29.7658
9.238	2.518	1.2	0.081	0	2.603	3.399	0.281	0.04	0	0.92	2.883	11.435	2.399	1.042	0.041	0.358	0	0	7.159	1.441	0.401	1.762	0.639	2.519	6.921	7.478	2.679	29.7825
6.239	1.52	6.723	0	0	4.123	4.561	0	0.08	0.759	1.922	1.199	11.6	0	0.879	0.522	0.599	0	3.2	7.481	2.479	0.24	0.24	0.92	1.996	8.597	0.08	2.797	29.7992
12.366	0.48	7.72	0	0	3.638	4.522	4.558	0.921	2.363	1	5.433	4.319	0	0.44	3.638	0.198	3.08	3.001	7.234	0.08	0.759	0.638	0.2	1.838	6.085	0.08	3.682	29.8158
9.035	1.8	6.602	0	0	3.602	5.123	0.12	1.159	1.161	0.64	0.279	3.679	8.954	1.358	4.561	2.242	1.199	0.079	2.36	0	0.358	0.839	0.16	0.24	6.443	0.279	5.522	29.8325
9.282	1.881	0.519	0	0	2.721	4.361	0.842	1.717	0.721	0.119	2.238	9.159	0	2.28	3.439	0.12	0	0	0	0.08	0.64	0.278	1.643	1.557	8.562	4.96	0.442	29.8492
2.079	1.121	0	0	0	1.241	0.358	0.4	1.84	0.96	0.8	2.201	12.361	0	2.322	1.879	1.201	0	0.4	0	0.88	0.679	1.121	0.32	3.844	2.077	4.398	4.92	29.8658
0.6	1.405	0	0	0	5.641	3.959	3.077	2.041	2.799	1.439	2.279	9.123	2.524	3.12	3.759	0.837	0	0	0.04	0.24	2.517	0.24	0.922	2.083	0.122	8.197	4.64	29.8825
6.601	3.479	0	0	0	6.323	3.887	5.599	1.239	2.801	0.36	2.04	10.797	4.524	1.839	2.639	1.2	2.883	0.121	4.843	0	3.082	0.799	1.281	0.56	0.839	8.083	1.041	29.8992
1.039	2.92	0.92	0.24	0	2.843	3.84	4.878	2.636	1.843	0.562	3.639	10.607	0	2.037	0.96	0.561	6.32	0.081	9.798	0	0.799	0.718	0.839	2.197	3.879	0.28	2.559	29.9158
0.08	0.481	7.761	0	0	5.435	2.842	7.638	2.279	1.198	1.079	3.636	9.681	3.84	1.442	1.56	0.362	1.917	0	7.921	1.836	0.362	2.078	1.241	3.201	3.044	0.242	5.124	29.9325
0	1.279	5.442	4.159	0	3.682	1.121	9.88	1.522	0.88	2.442	1.082	10.796	2.639	1.758	2.761	0.4	0.04	0.04	9.115	4.239	0.72	1.439	0.481	2.359	2	0.16	3.754	29.9492
0	1.118	2.52	0.04	0	0.563	3.923	0.04	3.282	1.44	0.24	0.4	9.52	2.719	1.159	0.919	2.322	0.761	0	9.641	0.28	0.24	0.32	0.84	1.92	6.877	0	0.481	29.9658
0	1.44	4.841	0	0	3.084	4.395	8.28	1.918	0.999	1.27	0.28	11.916	0	0.601	0.04	1.679	3.521	0	10.601	0.12	0.24	0.64	0.602	0.28	7.202	0.08	3.079	29.9825
0.038	1.758	0.601	0	0.161	2.202	0.92	8.954	0.6	0.677	1.722	0.12	11.241	0	1.559	0.12	1.802	1.44	0.08	9.592	0.04	0	1.362	1.241	0	4.556	0	1.558	29.9992
0	7.837	0	0	0	3.72	3.078	9.6	0.802	0.121	0.44	0.4	9.445	0	1.599	0	1.679	6.599	0.04	10.759	2.119	0	0.4	2.96	0.999	0	0	6.399	30.0158
0	5.679	0	0	0	2.921	3.24	9.283	0.963	0.958	0.16	0.523	11.803	0	1.36	3.918	2.6	3.242	0	6.643	0	0.799	0.72	1.278	0.08	0	1.959	6.676	30.0325
0	5.233	0	0	0.08	2.479	5.158	5.678	2.124	3.041	0.88	0.04	9.874	0	2.122	3.722	1.839	6.638	0	7.4	0	0.48	1.4	1.279	0.24	0	0.4	7.04	30.0492
0	6.64	0	0.08	0	0.439	3.998	8.68	1.723	1.358	1.159	0.08	12.877	0	0.481	2.962	0.921	4.085	0.079	6.719	2.201	0.521	2.119	1.48	0.279	0	5.16	0.08	30.0658
0	7.998	0.24	0	0	3.719	4.596	8.161	1.962	1.08	0.403	0.12	8.877	0	1.478	4.121	0.559	3.239	0.04	3.117	1	0.52	1.002	1.639	3.596	0	5.083	1.523	30.0825
0	5.761	2.798	0	0	6.915	5.684	1.28	0.359	2.679	1.761	0.397	7.963	0	1.84	2.88	0.917	5.518	0	0.481	0.08	3.041	0.161	1.92	2.876	0	8.848	4.161	30.0992
0	3.838	2.598	0	0	4.358	2.883	2.085	0.122	1.32	0.562	0.08	14.085	0	1.478	1.599	3.198	0.08	0	0.04	0	0.96	0.04	1.439	0.761	0	3.439	0.961	30.1158
0	1.556	8.16	0	0	2.358	3.354	9.481	0.8	0.601	0.083	0.199	11.442	0	0.76	4.322	0.799	3.357	0	0	0.04	0	0	1.398	0.28	0	9.001	1.601	30.1325
0	5.162	3.599	0	0	3.798	3.165	3.838	1.637	1.56	1.438	0.081	10.752	0.04	2.444	2.72	0.958	4.238	0	0.2	0.281	0.12	0.2	0.32	1.923	0	0.121	6.442	30.1492
0	2.359	1.442	0	0	4.684	2.604	0.04	3.804	2.603	1.521	0.4	10.915	0	1.437	2.437	0.16	0.28	0	0.161	0	0.401	1.279	1.441	2.198	0.12	0.282	6.238	30.1658
0.079	2.08	0.201	0	0	3.479	2.475	1.16	2.404	1.72	1.083	0.04	4.961	2.321	1.642	0.4	0	0	0.24	0	0.681	0	0.16	1.439	0.2	3.799	0	0.398	30.1825
0.079	7.92	0.08	0	0	5.279	3.404	2	1.44	1.561	1.039	0	0.04	0	1.442	0.28	0.717	0.04	0.04	0	1.798	0	0.16	1.44	0.92	0	0	2.281	30.1992
0	3.317	0	0	0.481	2.038	4.678	0	0.28	0.759	0.28	0.078	0.518	2.079	2.08	0.16	0.561	4.324	2.518	0.079	1.68	0	0.04	1.559	0.801	0.197	0.558	3.121	30.2158
0	1.519	0	0	0	1.719	3.798	0	0	2.402	0.12	0	1.042	6.56	2.279	0.4	2.842	0.24	2.319	0	1.881	0	0	1.438	0.519	0	5.835	4.755	30.2325
2.52	0.878	0	0	6.833	4.478	1.597	0	0.32	2.039	0.715	1.561	3.079	0	5.163	0	0.36	5.842	1.799	0	0.361	0	0	0.4	0.6	0.08	1.763	1.761	30.2492
2.237	0.601	0	0	1.6	4.158	1.437	0.399	2.24	1.923	0.48	3.441	0.801	6.965	5.957	0	2.878	2.761	0.32	0.04	0.162	0	0	0.52	2.52	0.16	1.557	4.761	30.2658
4.2	1.28	0.08	0	0.439	4.477	3.324	0	0.84	2.758	0.479	2.195	0	1.321	4.802	0	1.64	0.04	0.04	0.081	0	0.76	0.04	1.599	2.082	0.12	2.555	2.443	30.2825
3.759	0.797	0.12	1.24	2.363	0.758	2.601	0	2.561	1.72	1.44	1.52	0	0	6.442	0.039	0.281	2.521	0	0	1.202	1.762	0	1.641	2.918	0.04	0.723	4.278	30.2992
0.837	0	1.874	0	7.165	1.638	3.281	0	1.559	0.203	0	3.439	0.202	2.52	5.242	0.119	2.079	1.839	0	0	1.876	0.199	1.16	0.641	0.52	0	3.404	0.4	30.3158
4.001	2.322	1.119	0.08	0	2.839	2.002	0.278	3.08	1.804	0.199	2.279	5.683	9.199	5.159	0.161	3.16	3.001	0	0	0.121	1.801	0.08	1.925	5.804	0	3.964	2.798	30.3325
0.36	5.279	0.6	0.12	8.52	3.482	0.2	0.439	1.437	1.438	0.521	3.839	1.198	0.04	2.717	1.48	0.397	5.242	0	0	2.197	0.599	0.32	1.319	2.997	0	3.397	1.197	30.3492
2.442	0.76	0.682	0	4.201	3.479	0.241	0	2.119	2.681	0.802	2.2	0	0	5.319	2.362	0.079	3.881	0	0.041	0.723	0.841	0.198	1.32	1.96	0	3.56	4.721	30.3658
1.804	3.433	1.32	2.916	0.477	1.199	5.601	0	0.04	1.481	0.399	1.799	0	0	4.278	1.364	0.08	4.8	0	0	0.2	0.319	2.559	0.401	3.36	0.04	2.438	6.084	30.3825
3.599	2.559	2.84	0	11.279	0.437	4.958	0	1.042	1.52	0.442	2.798	0	0	4.001	1.917	0.281	4.08	0	0	1.08	0.399	1.839	0.598	2.885	0	3.32	1.759	30.3992
1.84	0.239	0.4	3.877	10.194	4.238	4.079	1.56	1.359	0.916	0.719	1.2	0	0	0.12	4.158	2.561	1.163	0	0	1.922	1.161	2.4	0.278	4.441	1.841	1.477	0.52	30.4158
2.925	1.804	1.122	3.601	0	2.158	1.641	3.795	2.959	1.201	0.04	1.961	0.159	8.841	0.519	1.96	1.041	0	0.08	0	0.359	0.361	1.679	0.2	0.2	2.277	7.119	0.478	30.4325
8.638	4.004	0.562	0	0	1.238	3.561	0.68	3.322	5.405	0.16	3.24	0.72	4.881	0.68	3.239	1.921	1.439	0.04	0	0.08	0.28	0.601	1.758	0.2	3.081	11.444	0.479	30.4492
5.759	3.915	0.519	0.48	0.041	1.722	5.28	5.882	1.319	1.196	0.202	0.64	0	0.44	1.798	1.878	0.761	0.2	0	0	0.48	1.239	0.402	1	0.401	0.2	8.955	0.758	30.4658
0.16	1.363	2.078	8.351	1	2.601	3.038	5.08	2	0.4	1.08	2.603	0.36	0	0.521	3.642	0.76	0	0.04	0	2.801	2.922	3	0.199	0.118	1.684	3.681	4.801	30.4825
8.321	1.162	2.035	1.36	0	1.838	1.198	4.923	3.686	1.278	1.681	1.481	0.522	4.52	1.799	2.197	0.681	0	0	0	0.837	2.64	2.36	2.004	3.476	3.399	1.677	2.916	30.4992
9.641	3.521	1.319	1.721	0.479	1.524	2.401	6.96	3.486	6.875	0.322	2.594	0.6	3.123	1.762	4.241	0.279	0	0	0	1.161	0.921	1.601	2.162	1.358	1.68	0.364	0.682	30.5158
7.881	0.801	0.719	8.636	7.561	1.201	0.962	4.356	0.561	0.879	0.48	0.159	1.639	10.835	2.6	2.276	0.277	3.52	0	0.043	0.278	1.117	0.962	1.482	3.239	8.107	0.28	3.204	30.5325
0.76	3.719	1.358	6.722	5.96	0.718	0.36	0	1.401	0.682	0.16	3.162	0	0	1.003	2.083	1.04	4.807	0.32	0	0.08	0.8	1.28	1.04	1.002	3.6	2.718	5.242	30.5492
0	1.16	0.761	7.168	0	1.917	2.12	0	0.479	0.28	0.078	3.678	0.281	6.122	2.079	0.84	0.92	0.64	0	0	1.201	0.679	1.083	2.598	0.522	2.959	10.917	1.999	30.5658
0	0.798	1.16	2.879	0	1.079	3.198	0	0.08	0.274	0.24	3.922	0.162	8.357	1.278	1.123	0.56	1.282	0.079	0.042	0.882	0.2	3.641	1.401	0.28	6.798	3.323	4.68	30.5825
6.6	4.326	0.239	7.601	0	0.758	1.521	0.08	1.915	4.398	1.561	3.04	0.881	6.279	0.44	3.439	0.876	4.242	0	0	1.24	0.04	0.159	1.801	1.923	5.96	3.677	1.438	30.5992
11.639	3.997	0.761	0	0	0.999	2.72	0.203	4.362	3.72	0.961	0.838	0.04	1.08	0.122	3.678	1.195	9.396	0	0.04	1.877	0.841	2.119	1.002	0.678	9.403	1.839	0.359	30.6158
10.084	1.359	0.278	0	0	3.48	1.8	4.201	1.081	0.957	0.32	1.036	0.04	0	0.401	0.84	0.559	8.159	0.2	0	1.241	3.681	1.923	1.6	2.721	7.321	0.801	1.002	30.6325
4.557	0.801	0.241	0	0	4.36	2.684	2.802	0.081	0.241	0.08	3.721	0.121	0	3.722	0.52	0.517	8.117	2.199	0	1.599	1.799	0.761	0.838	0.603	3.924	8.039	4.918	30.6492
1.239	1.116	0.12	0	0	3.479	1.362	0.08	0	0.278	0	3.439	0	5.559	0.639	0.84	0.802	6.836	3.594	0	0.64	0.2	2.841	1.521	0.161	2.479	7.714	3.077	30.6658
0.879	4.046	0	0.081	0	1.721	4.68	0.12	0.04	0.08	0.12	0.6	0.04	4.718	1.478	1.718	0.24	3.561	2.757	0	0.999	0	0.519	0.16	0.32	8.679	4.201	5.562	30.6825
2.039	1.958	0	0.04	0	2.28	1.478	3.161	0	0.08	0.16	3.201	0.04	2.435	1.719	0.921	0.24	5.997	0.763	0	0.4	0.481	1.48	1.202	2.399	8.48	0.279	0.758	30.6992
1.36	5.607	0.12	0	0	4.723	2.559	0	1.201	0.4	0	1.199	0	0	0.798	0.28	0.56	4.838	3.002	0	0.68	1.081	0.08	0.799	2.723	7.081	0.401	3.114	30.7158
0.879	6.361	0.079	0	0	1.121	6.799	0.278	3.959	0.559	0	2.279	0.038	0	0.562	2.52	0	5.724	3.16	0	3.278	1.759	1.001	0.922	3.758	8.681	5.552	2.082	30.7325
0.761	3.684	0.28	1.96	0	0	4.323	0.04	1.319	0	0.081	1.957	0	0	0.16	1.921	0.16	5.201	1.241	0	1.399	0.04	1.041	0.28	0.44	1.082	1.881	4.515	30.7492
0.918	2.162	0	6.079	0	0.641	0.642	0	3.446	0	0.122	2.361	0	0	0.521	1.32	0.64	5.599	0.761	0	1.637	1.32	0.24	0.399	0.12	0.438	8.599	1.638	30.7658
1.078	4.041	0	0	0	0.28	0.481	0	2.353	2.518	0.08	2.599	0	0	0.242	0.16	3.201	4.242	3.598	0	0.8	2.404	2.12	0.119	0.72	6.243	0.961	2.121	30.7825
0.883	5.601	0	0	0	3.359	0.881	0	0.479	0.958	0	2.801	0	6.197	0.92	0.04	0.2	5.316	2.08	0	0.798	1.001	0.8	0	0.04	5.12	2.443	5.003	30.7992
0	2.002	0	0	0	1.558	1.84	0	0.397	1.079	0	2.84	0.919	10.198	0.481	0.84	2.88	1.4	3.324	0	2.521	1.318	0.96	0.12	0.12	6.842	4.318	0.639	30.8158
0	1.88	0.117	0	0	4.957	1.959	0.279	3.038	2.919	0	2.439	0.16	0.48	0.598	2.122	0.678	1.601	4.32	0	1.079	0.96	1.248	0.199	0.24	8.195	3.04	4.041	30.8325
0	1.003	0.28	0	0	4.518	2.72	0.4	3.319	0.32	0.08	2.402	0.36	6.995	0.36	1.763	1.6	5.999	3.485	0	0.12	1.037	0.317	0.36	0.359	5.239	9.284	0.158	30.8492
0	2.276	0.079	0	0	3.042	4.038	0	0.28	0.399	0.04	2.403	0	6.927	0.599	1.442	2.717	5.841	1.48	0	4.48	0.36	0.28	0.04	0.4	0.359	6.158	3.041	30.8658
1.76	1.08	0	0	0	5.16	1.121	0	1.961	1.678	0.04	3.36	0	0	0.238	3.083	2.836	0.4	2.362	0.16	5.436	1.16	0	2.281	0	0.44	0.521	3.915	30.8825
4.363	1.243	0.04	0.8	0	3.039	1.357	0.041	1.96	0.681	2.362	3.079	0.162	4.403	0.12	1.402	2.037	4.477	1.96	0.199	1.36	0.76	0	1.801	0	1.081	0.797	1.76	30.8992
3	2.198	0	6.402	0	1.078	0	0.08	0.441	1.958	0.44	3.399	0.56	11.804	2.161	0.479	2.404	3.119	1.799	0	0.681	0.959	0	0.88	0.08	0	6.396	1.478	30.9158
0.04	2.36	0.481	4.48	0	1.758	0.08	0	0.159	0.599	0.401	2.961	0.48	7.328	0.24	0.52	2.801	6.117	3.636	0	1.759	0.798	0	0.08	0.321	0	0.161	1.28	30.9325
5.847	2.838	0	0	0	3.359	2.962	0	0.042	1.639	0.401	2.32	0	0.92	0.44	1.322	1.445	7.722	4.523	0	1.919	2.24	0	2.4	0.08	0	0.4	3.719	30.9492
0.56	0.519	0.119	0	0	4.563	3.514	0	0	0.52	1.801	3.963	0.719	12.04	0.118	0.478	1.322	4.561	2.761	0	1	0.24	0.08	3.002	0.12	0	0.158	5.283	30.9658
0.44	1.919	0.08	0	0	0.72	1.119	0	0.08	1.241	1.2	1.158	0.44	6.317	0.399	2.999	0.88	1.479	0.32	0	2.039	0	0	0.84	0	0	0.4	1.718	30.9825
2.64	0.759	0.199	0	0	2.964	3.795	0.08	1.119	4.08	0.362	3.161	0	0	0.2	0.358	0.399	0	0.04	0.04	3.436	0.482	0	0.96	0.12	0	0.482	2.919	30.9992
10.766	3.759	0.08	0	0	5.837	3.04	0.441	4.361	2.119	0.481	4.196	0.439	5.397	0.92	0.04	1.878	0	0.281	0.24	0.241	0.08	0	1.198	0.281	0	4.598	6.041	31.0158
11.119	3.519	0	0	0.08	0.56	2.721	0	0.279	0.6	0.241	3.561	1.117	9.399	4.242	0.039	2.12	0	2.559	0.641	0.639	0.04	0	0.92	0.12	0	2.521	6.401	31.0325
10.559	4.678	0.08	0	0	0.239	0.161	0	2.157	0.558	1.2	3.478	0.12	0.399	2.317	0.16	0.882	0	0.36	6.447	2.16	0	0	1	0.199	0.042	6.282	0.801	31.0492
7.723	3.123	0.12	0	0	1.079	3.163	0	2.318	0.398	0.44	3.201	0	4.476	0.48	0.719	0.36	0.639	2.36	6.317	0.759	1.96	0	0.68	0.158	0.36	3.677	2.119	31.0658
10.403	1.762	0	1.36	0	0.801	2.159	0	0.201	2.2	0.32	3.518	0.079	2.761	0.36	3.361	0	0	2.401	0.916	0.6	0.4	0	0.28	0.159	0	4.081	2.959	31.0825
11.634	4.879	0	2.758	0	3.796	1.801	0	0.76	0.08	0.16	6.558	0.719	8.316	3.396	0.16	0.04	0	0	6.682	0	0.362	0	0.641	3.759	0.962	9.836	0.758	31.0992
1.118	3.718	0	0	0	5.122	2.085	0	1.96	0.959	0.439	4.242	0.242	8.642	5.682	0	0	0	1.96	5.402	1.961	0.439	0.08	0.72	2.483	2.482	2.199	2.001	31.1158
0	1.44	0.04	0	0	1.517	1.801	0	2.079	1.4	0.32	5.32	0	0.08	0.602	0	0.441	4.479	6.722	1.44	3.317	0.44	0	0.479	0.4	0.241	0.522	3.04	31.1325
0.08	5.675	0.16	0	0	1.361	3.119	0.081	0.68	1.44	0.04	4.765	0.08	0	0.561	1.761	0.722	5.075	0	6.562	1.08	0	0.24	0.68	0.161	0	5.762	3.519	31.1492
0	4.965	0.438	0	0	5.84	3.721	0.08	1.602	0.481	1.321	3.721	0	0	1.04	0.08	0.24	3.842	0.04	6.636	0.12	1.321	0.319	1.518	0.04	3.959	7.162	4.038	31.1658
0	4.363	1.683	0.2	0	5.959	5.76	0	1.161	3.641	0.08	5.881	0	1	1.599	0.119	4.161	0.801	0.12	4.561	1.203	2.959	0	1.96	0.04	0.32	4.718	0.12	31.1825
0	4.564	2.719	0	0	4.836	6.085	0	1.163	1.162	0.2	2.479	0	8.197	2.4	0.56	1.24	0	0	6.436	1.199	0.24	0	1.161	0	0.24	0.401	3.161	31.1992
0	3.2	3.6	0.16	0	0.799	6.519	0.12	1.761	1.842	0.717	7.48	0	0	1.921	0.598	0.041	0.08	0	4.522	3.404	0.16	0.28	1.159	0.041	0	0	2.081	31.2158
0.04	7.761	1.522	0	0	2.719	7.682	0	2.003	5.161	0.281	4.797	0	5.085	0.562	1.921	0	0	0	4.839	0.601	3.522	0	0.2	0	1.718	0.36	1.439	31.2325
0	7.925	2.239	0.8	0	1.721	3.24	0.039	0.241	1	0.599	5.722	0.719	9.924	0.76	3.042	0.162	0	0	3.761	0.361	1.442	0.081	0.439	0.16	0.281	5.878	0.559	31.2492
0	6.716	2.239	2.078	0.08	1.797	2.203	0	2.684	0.32	0.481	6.44	0.443	8.32	2.32	0.558	0.24	0	0.12	8.604	0.4	0	0	0.519	0	2	2.236	2.521	31.2658
0.081	3.161	2.882	0	0	4.963	4.196	0.081	2.04	0.88	1.24	6.121	0	0.76	0.916	0	0	0	0	8.083	1.438	0.24	0.08	1.679	4.398	0.36	0.16	0.321	31.2825
0	4.441	2.8	4.001	0	0.122	4.598	0	1.399	0.08	0.721	6.963	0.48	10.001	1.08	0	0.281	0.04	0.08	6.444	0.12	0	0	0.599	2.639	6.156	0.842	1.12	31.2992
0	0.599	0.998	9.124	0	2.078	3.722	0	0.2	0.08	1.56	3.561	0.962	10.676	0.642	0.641	0	0.761	0.04	6.882	0.639	0	0	0.799	2.04	6.076	0.362	1.919	31.3158
0	4.043	3.041	0.24	0	4.001	3.803	1.318	0.6	0.36	1.358	6.437	0	0.799	1.04	0.318	0.122	0	3.241	0.758	0	0	0.04	0.921	3.155	4.682	6.838	5.199	31.3325
0	4.279	1.242	0	0	2.722	4.798	3.478	1.121	0.04	1.2	6.161	0	0	1.482	0.199	0.081	1.362	3.358	0.04	2.961	0	0.24	0.32	0.24	3.238	2.478	0.802	31.3492
0	8.002	0.96	0	0	0.442	4.759	0	1.201	1.801	0.319	4.601	0.04	3.282	1.04	3.161	1.957	1.721	0	0.04	0.481	0.04	0.2	0.202	1.36	7.121	5.442	2.001	31.3658
0.122	9.081	0.561	0	0	2.921	2.681	1.799	2.721	0.72	0.319	1.921	1.038	9.519	1	2.52	0.239	0	0	0	0.32	0	1.562	0.4	3.039	7.159	6.321	2.522	31.3825
0.479	4.841	6.122	0	0	1.36	1.161	3.56	0.321	0.482	0.321	0.597	0	0.2	3.235	0.12	2.556	0	1.605	0.081	2.042	0	1.919	0.68	0.32	5.518	3.079	0.639	31.3992
3.955	2.279	2.162	0	0	3.24	4.837	1.161	0.36	2.241	0.12	0	0.121	0.56	2.52	0.16	2.322	0	0.6	0	0.92	0	0.04	0	1.639	1.4	2.12	1	31.4158
2.121	1.401	1.32	0	0	4.003	4.842	1.479	0.16	1.358	1.282	2.88	0.479	8.159	3.639	0.24	0.719	0.6	0.36	0	0.641	1.479	0.641	0.76	5.158	7.32	0.398	3.081	31.4325
2.198	4.277	2.922	0	0	0.879	1.474	3.12	0.161	2.24	1.04	0	0.56	5	0.52	4.48	0.438	3.24	0.841	0	0.761	0	0.641	0.52	4.597	6.396	0	2.28	31.4492
0.56	3.278	1.08	0	0	1.841	1.842	2.722	0.48	0.918	0.239	0.403	0	2.72	1.201	0.398	0	0	0.799	0.039	2.435	0	0.2	0.68	0.603	8.52	0	0.959	31.4658
0.639	1.88	1.439	0	0	5.479	1.281	1.522	3.759	2.037	0.559	0	0	0	1.879	0.04	0.08	0.441	0.799	0.04	0.921	1.918	0.919	0.079	0.24	2.518	0.759	2.926	31.4825
0.76	3.602	2.002	0.12	0	2.079	0.881	2.96	0.241	2.318	0.16	0.121	0.04	1.401	1.318	0.16	0	0	0	0	2.2	2.561	1.478	0.32	3.121	1.277	6.003	0.885	31.4992
10.442	1.238	1.201	0	0	4.56	0.201	1.078	0.12	1.321	0.761	0.24	0.121	3.72	1.719	0.242	0.2	0.241	0.597	0.08	0.04	0.64	0.68	1.321	5.002	0.28	0.2	1.239	31.5158
8.358	1.161	4.163	0	0	2.844	2.361	0.919	0.159	0.36	0.201	0	0.88	10.122	1.2	0.48	0.279	0	1.48	0	0.122	0	1.279	0.281	0.719	0.24	0.319	5.479	31.5325
11.045	3.205	1.319	0	0	2.88	2.678	0.04	1.039	0.84	2.038	0.04	0.121	4.16	1.798	0	0.359	0	0.801	0	2.439	0	0.08	1.68	1.481	0.243	0.8	4.159	31.5492
10.281	0.8	0.921	0	0	0.678	3.399	1.043	1.279	1.921	0.801	0	0	0	0.88	0	0.36	0	1.882	0.04	1.798	2.16	4.476	0.839	0.362	0.241	6.558	0.721	31.5658
9.968	1.48	0.76	0	0	0.24	3.12	2.199	0.12	0	1.601	0	0.04	0	0.76	0.519	1.32	0.199	3.681	0	1.36	0.401	0.799	1.242	0.32	0.48	5.723	1.281	31.5825
0.8	4.52	1.08	0.079	0	0.44	4.919	0.16	0.24	1.561	1.281	0.079	5.243	0	0.961	0.52	2.28	3.197	2.198	0	0.199	0	2.361	0.841	3.079	3.4	0.958	2.322	31.5992
0	3.957	0.6	2.84	0	0	2.881	0.637	0.079	1.882	0.719	0.08	7.801	2.162	0.998	0.68	0.24	2.361	3.284	0	0.276	0.32	0.721	0.32	0.8	0.961	4.798	1.561	31.6158
0	3.518	0.798	1.759	0	1.52	1.681	1.8	0.48	2.599	0.401	0.04	7.884	0	1.521	0.12	1.201	2.639	0.04	0	1.999	0	0.562	0.641	0.08	0.243	0.441	3.362	31.6325
0	1.438	0.559	0.159	0	2.641	1.719	1.56	0	0.561	1.28	0	7.401	0.6	1.118	1.28	3.437	2.797	0	0	0.881	0.319	0	2.163	0.44	0.279	0.999	1.64	31.6492
6.676	1.84	3.28	0	0	2.717	2.438	2.279	2.722	1.199	1.64	0.16	7.601	8.279	0.12	4.638	0.199	3.041	0.36	0.161	0.999	0.36	0	2.361	0.08	4.043	0.643	3.762	31.6658
10.729	2.68	1.321	0	0	2.519	3.399	0.521	0.401	0.88	0.52	0.04	9.203	0	1.198	2.678	0.279	3.2	2.081	0	1.68	0	0	0.639	0.08	4.519	0.48	0.639	31.6825
10.758	2.639	2.761	0.039	0	1.801	3.48	0.16	3.483	0.68	0	0.04	9.2	0	0.88	1.48	0	0.959	0.361	0	1.438	1.039	0	1.002	5.442	0.16	5.478	2.717	31.6992
10.564	2.48	0.879	0	0	0.44	3.92	0	1.437	0.96	1.641	0.239	10.602	0.44	2.403	0.161	0	0	0.159	0.038	2.081	1.398	0	0.958	3.318	0	0.639	5.077	31.7158
9.077	3.121	2.238	0	0	1.041	5.117	0.12	0.48	2.239	1.603	0.241	10.637	4.281	0.04	0	0	0	0	0.08	0.32	0.159	0.36	0.561	0.841	0	0.16	3.598	31.7325
10.681	7.437	0.84	0.04	0	3.118	0.52	0.04	1.522	1.641	0.638	0.12	10.236	6.331	2.239	0.12	0.08	0	0.16	0	1.6	0.72	0.16	0.8	0.6	0	0	3.488	31.7492
8.557	5.603	1.361	0.2	0	4.6	1.082	0.04	0.44	0.637	0	0.12	11.123	4.882	2.721	0	0.08	0	0.32	0.08	0.16	1.559	0.04	1.52	0.04	0.04	2.16	2.596	31.7658
0.759	4.642	0.079	0.08	0	0.76	3.641	0.041	0.759	0.762	0	0.441	11.04	0	1.72	0.48	0.28	4.76	0	0	1.078	0.12	0	0.28	0	7.998	5.994	0.279	31.7825
6.881	2.839	3.48	0.04	0.04	0.56	1.88	2.84	0.12	0.08	1.2	0.159	9.961	6.241	2.4	0.12	0.159	2.241	0.84	0.08	0.081	0	0.16	1.362	0	5.76	7.757	1.038	31.7992
11.561	1.56	1.2	0	0	1.279	1.92	0.081	0.199	0	0.32	0.238	8.36	8.002	3.28	0	0.119	3.042	0.44	0	1.679	0	0	1.28	0.081	0.28	0.24	0.321	31.8158
10.719	4.601	1.638	0	0	2.719	4.039	0.28	0	1.278	2.04	0.04	8.284	0	1.359	3.84	0.04	1.678	0.041	0.04	1.839	0.16	0.839	0.92	0.761	3.841	4.121	3.123	31.8325
11.835	1.761	1.321	0	0.04	1.32	4.398	2.481	0.602	3.003	0.639	0.04	9.879	0	4.719	2.321	0.52	3.402	0.16	0	1.079	0.08	0.04	3.561	2.16	3.242	0.28	1.801	31.8492
12.561	6.362	2.001	4.719	0	2.362	0.6	1.599	1.639	1.64	1.4	0.12	8.999	0	3.359	0.361	0.278	1.722	8.72	0	0.68	0	0	0.16	0.759	0.12	8.519	3.442	31.8658
12.601	1.997	0.999	6.162	0	1.798	0.36	0.24	1.04	0.52	0.322	2.519	10.442	3.96	7.079	0	0	0	6.721	0.04	0.039	0	0.24	1.2	2.162	2.12	7.681	3.999	31.8825
10.599	3.721	0.16	0	0	0.681	0.2	2.281	3.123	3.801	0.36	1.759	11.117	1.559	4.08	0	0.159	0	7.284	0	2.361	0	4.482	1.12	0.48	6.521	0.4	2.235	31.8992
0.32	3.283	0.36	0	0.04	0.838	0	0.439	0.881	0.441	1.199	3.439	10.322	5.601	1.679	0.64	0.08	0	8.838	0.04	2.158	0.08	0.922	0.679	0.12	6.879	1.399	2.2	31.9158
0	4.441	1.719	0	0	2.803	0	2.32	0.32	2.243	1.039	2.52	10.806	6.76	6.559	1.239	0.201	0	4.603	0.079	0.919	0	0.401	0.36	0	3.799	0.201	1.04	31.9325
0.2	1.476	2.762	0	0	0.04	2.88	0.761	0.121	0.999	0.562	2.28	7.799	9.64	9.035	0	0.159	0	0.159	0	0.16	0.08	1.36	0.32	2.922	0.242	0	4.479	31.9492
4.116	1.44	1.358	0	0	2.159	1.44	1.68	0.159	5.077	0.56	1.879	0.72	5.601	6.003	0.16	0.081	0	0	0.04	1.439	1.318	3.521	2.601	0.881	0	6.156	3.441	31.9658
2.922	4.36	1.119	0	0	0.759	3.037	1.719	2.081	1.441	0.441	5.241	0.681	9.766	6.92	0	0.12	0.04	0.08	0.04	2.559	1.837	0.679	0.759	0	0	1.318	5.755	31.9825
0	0.841	1.879	0	0	1.238	5.52	0.4	0.681	0.441	0.52	2.641	0.24	10.284	1.962	1.682	0	0	6.718	0.041	1.72	0.8	1.599	0.48	0	1.837	8.233	0.358	31.9992
2.879	3.003	0.68	0	0	1.279	0.439	1.321	1.682	0.16	0.96	2.92	0.883	6.241	2.242	0.08	0	0	1.399	0	1.039	0.4	0.161	0.561	5.199	8.043	8.397	1.322	32.0158
2.681	3.798	2.199	0.281	0	0.56	0.08	3.879	1.438	0	1.16	4.239	0.04	0.08	5.724	0.599	0.08	1.922	8.721	0	0.561	1.399	0	1.279	3.161	0.761	2.877	3.52	32.0325
0.04	1.56	1.639	0.16	0	2.12	0.159	0.361	0.279	1.88	0.2	1.599	0.08	0.32	5.841	0.119	5.361	1.877	10.038	0	2.402	0.16	0.121	2.52	0	0.32	1.8	3.883	32.0492
0.519	3.92	0.08	0	0	3.281	0	1.401	0.36	0.079	0.201	3.361	0	9.201	7.844	0.039	0.279	3.599	10.038	0	1.521	0.08	0	2.797	0	5.839	1.36	2.839	32.0658
3.523	3.876	1.123	0	0	3.4	0	0.641	0.082	0.241	0.48	3.678	0.16	0	3.362	0.124	2.52	3.72	11.392	0	1.719	1.08	0.12	1.001	0	6.078	0.08	2.995	32.0825
0.519	1.157	0.24	0	0	1.676	0.08	0.118	0.121	3.078	0.761	2.319	0	0	5.96	0	1.598	4.362	9.482	0.08	1.964	0.198	0	0.721	0	0.72	3.597	2.96	32.0992
7.442	0.801	3.042	0	0	2.158	0	0	0.239	2.678	0.36	1.559	0	0	6.998	0.598	0.439	2.64	8.247	0	0.603	2.48	0	2.604	1.877	0.12	7.829	2.239	32.1158
6.441	3.441	1.922	0	0	0.838	0.28	4.078	0.361	2.999	0.52	2.518	0	0	3.481	3.517	0.2	3.919	6.596	0.04	0.202	0.517	2	1.679	0.28	0	2.157	1.562	32.1325
1.478	1.04	4.323	0	0	2.239	0	0.48	1.038	2.682	0.398	3.284	0.6	0.079	2.641	3.119	0.081	2.995	1.08	0.04	0.799	0.36	1.044	1.602	0.039	0	0.64	5.359	32.1492
0.12	1.76	2.601	0	0	3.237	0.962	0.08	2.238	3.639	0.679	0.842	6.119	2.042	0.32	0.242	0	2.199	8.603	0.04	2.203	0	1.2	1.281	1.877	0	0	0.16	32.1658
0.12	1.92	0.56	0	0	3.522	2.396	2.559	2.319	1.359	1.4	0	1.718	11.2	3.484	0	0.08	2.721	8.279	2.841	0.28	0	1.162	1.201	4.919	1.553	1.039	0.758	32.1825
0	1.04	0.64	0	0.08	1.521	6.162	2.962	2.039	0.36	0.601	3.761	1.922	4.403	2.93	0.079	0	4.481	5.564	4.401	0.478	0.24	0.122	0.961	2.038	7.046	9.037	3.199	32.1992
0	1.361	0.04	0	0	4.599	7.316	0.4	2.2	0.121	0.44	4.319	0	0	5.205	0.12	0	3.877	3.278	6.437	2.356	0.159	3.04	0.08	0.401	6.755	3.478	1.919	32.2158
2.36	4.237	0	0.16	0	3.52	8.356	0.16	0.398	1.721	1.36	2.198	0.841	7.522	5.362	0.28	0.759	2.242	0.12	4.925	0.081	0	1.481	0.28	0.04	8.199	3.961	3.001	32.2325
2.963	4.601	0.163	0.04	0	2.72	6.117	0.04	1.157	4.678	0.358	5.921	0.52	7.874	5.161	0	0	0	0	6.844	0.841	2.004	0.72	1.163	0.437	3.439	3.323	2.321	32.2492
0.84	8.465	0.601	0	0.039	6.556	2.278	4.759	2.321	0.04	0.68	5.199	0.121	3.12	7.04	0.956	0	0.158	0	5.039	2.324	0	0.2	0.36	0.12	0.12	0.362	4.242	32.2658
0.08	1.041	0	0.16	3.799	5.12	0	1.197	1.438	0.119	0.357	5.4	0	0	7.802	0.56	0.082	2.841	0	4.558	1.601	0.438	0.04	0.401	2.119	3.038	0.081	1.477	32.2825
6.878	2.357	0	0	1.241	4.079	0.12	6.162	0.24	1.161	1.6	6.68	0	0	7.513	0.241	0.242	2.954	0.04	6.363	1.081	0	0.04	0.24	3.682	5.881	2.64	0.2	32.2992
0.715	1.322	0.24	0	3.517	0.439	0.6	3.12	0.959	0.563	0.4	5.48	0	0	7.797	0.559	2.282	2.203	0.04	4.2	0	0	0.158	2.795	4.52	5.36	7.042	0.481	32.3158
0	1.202	0	0	2.123	0.6	0.361	2.561	1.759	0.879	0.8	4.882	0	0.079	7.759	3.721	1.039	3.481	0.04	5.48	0.119	0	0	0.521	0.042	4.564	0.519	3.755	32.3325
0.278	2.796	0.04	0	0	3.839	0	1.359	1.239	0.681	0.52	1.36	0.159	0	8.362	0.199	3.161	2.518	0.118	5.718	0.68	0.321	0	0.08	0	7.249	2.798	2.641	32.3492
3.719	3.52	0	0	0	1.998	0	0.2	0.719	2.118	0	0.322	0	0	6.122	1.598	0.279	1.599	0	5.437	1.72	0	0.08	0.2	0	4.64	2.683	4.079	32.3658
6.244	0.519	0	0	0	4.802	0	0.201	0.32	1.198	0	0	0.681	6.119	4.44	2.56	1.279	0.159	0.159	6.478	1.079	0	0	1.2	2.314	2.6	6.84	1.718	32.3825
6.354	3.317	0	0	0	1.678	0.08	5.439	0.401	3.482	0.84	0	0.281	5.478	3.439	0.88	0.32	0.04	0.12	7.917	0.159	0.04	0	1.921	2.682	0.681	2	4.693	32.3992
0.161	6.204	1.361	0	0	0.959	0.161	2.482	0.44	0.841	1.84	0	0	5.28	3.601	0.52	0	0	0.04	9.28	1.556	0	0.08	0.997	0.721	0.974	2.598	2.402	32.4158
0	0.599	1.557	0.759	0	0.24	0.16	3.187	0.724	1.44	0.56	0	0.201	3.12	0	0.28	1.16	0.76	0	6.923	1.602	0	0.08	1.08	0.441	0.04	0.999	2.678	32.4325
2.12	3.802	1.602	0.68	0	1.64	0.16	1.001	0.599	1.32	0.481	0	0.16	2.316	0	1.481	4.6	2.602	0	6.2	0.161	0	0.2	1.841	2.921	5.957	4.036	3.638	32.4492
7.158	7.922	1.882	0	0	0.562	0.081	1.401	1.758	0.64	0.241	0	0.16	4.4	0.639	0.439	0.2	3.04	0	7.758	0.201	0	0	0.959	1.918	4.041	1.4	2.963	32.4658
0.2	3.959	0.64	4.445	0	0.361	0.403	4.72	0.641	1.318	0.2	0.079	0.159	3.479	0.04	0.12	0.44	0.042	0	8.239	0.4	0	0.16	0.841	0.081	0.519	1.079	1.202	32.4825
0.879	1.079	1.881	0	0	2.84	4.239	0.12	0.039	1.919	1.681	0	0	6.004	0.396	0	0.28	1.442	0	7.12	0.561	0	1.24	0.48	0.12	0	2.238	0.76	32.4992
3.642	1.76	2.475	3.039	0	0.561	3.039	3	0.08	1.439	2.08	0	0	0	1.72	0	0.64	2.919	0	7.277	1.56	2.361	2.359	0.56	0.082	0.04	4.079	6.561	32.5158
3.801	3.761	1.282	3.202	0	2.36	2.879	4.603	0.161	1.839	0	0	0	0	1.483	0.08	0.76	4.399	0.12	10.793	0.838	1.683	1.119	0.32	0.16	0.28	3.922	3.201	32.5325
0.518	3.682	1.52	6.763	0	4.084	2.958	2.082	3.921	0.12	0.041	0	0.479	0	0.6	0.36	1.398	3.479	0.08	8.082	0.2	2.079	0.24	0.48	0.041	3.321	4.198	0.361	32.5492
0	1.402	0	0.319	0.04	3.878	0.081	1.321	1.32	0.32	0	0	0	0	0.282	1.042	1.118	0.04	0.04	10.155	0.762	0	2.879	0.999	2.198	4.555	2.039	0	32.5658
2.04	6.635	0	1.88	0	1.998	0.201	1.959	0.841	0	0	2.92	0	4.084	3.041	1.117	0.12	0	0.04	12.002	1.52	0.76	0.8	0.8	3.755	0.281	0.36	5.801	32.5825
1.52	4.079	0	9.32	0	0.439	1.759	2.279	1.479	0.601	0	3.36	0	3.562	0	1.6	0	2.56	0	4.676	1.521	0.481	1.796	0.922	1.481	0.281	1.518	3.281	32.5992
0.881	1.919	0.36	4.761	0.08	0.761	2.881	0.962	1.159	1.04	0.24	2.68	0	1.042	2.441	0.52	0.44	2.157	0	6.598	0.919	1.84	1.519	0.798	0	0	3.402	4.158	32.6158
3.359	2.879	0	0.4	0	1.24	3.324	0.837	0.761	1.96	0.121	1.521	0	0.76	1.518	0.641	0.038	0.922	0.121	9.199	0.321	0	1.842	0.601	0.08	6.122	6.238	0.561	32.6325
2.6	3.999	0	0	0	0.84	3.922	0.678	3.438	3.162	2.237	2.156	0.158	0.04	0.56	0.16	0	1.839	0	9.633	0.44	0.199	2.48	1.161	0.04	1.68	2.561	3.437	32.6492
0.801	2.719	0.08	0	0	2.121	1.76	1.521	2.199	0	0.722	2.161	0	0.961	0.2	2.437	0.439	3.162	0.04	8.279	1.399	0.242	2.201	0.32	0	6.155	0.438	2.121	32.6658
0	4.08	0	8.198	0	1.56	1.883	0.239	0.761	0.919	0	1.4	0	2.076	0.081	0.238	0	3.797	0.16	8.441	0.922	0	0.76	0.44	0.041	3.799	2	3.158	32.6825
0	6.485	0	0	0	3.197	4.159	0.879	0.561	0.12	0.522	2.119	0	2.801	0	2.12	0	1.483	0.04	9.65	1.118	0	1.279	0.121	0	0.04	2.805	3.002	32.6992
5.554	2.718	0	7.246	0	0.838	2.642	1.881	0.64	3.48	1.603	1.479	0	0.88	0.04	3.44	0	2.598	0	8.365	1.359	0.159	2.8	1.639	0	0	2.316	3.201	32.7158
6.557	1.639	0	1.479	0	0	3.24	0.76	1.92	4.722	0.398	0.16	0	0	0.081	1.718	0.359	0.682	0.041	5.444	0.84	0.721	1.356	1.158	0.08	0.04	4.162	2.039	32.7325
8.161	2.76	0.241	0	0	0	3.602	0.199	0.355	0.68	0.12	1.512	0	0	0	0.399	0	2.242	0.04	8.319	1.756	1.559	0.122	2.076	0.081	0.484	1.119	1.159	32.7492
7.24	2.247	2.159	5.481	0.08	2.317	2.444	0.04	1.799	0.28	0.04	2.76	0.319	2.32	0	0.4	0.04	1.682	0	0.039	1.038	0.12	0	1.437	0	3.401	1.915	7.04	32.7658
1.399	4.324	0.159	0.483	0	1.877	2.958	1.998	2.4	1.682	1.119	1.079	0.04	2.877	0	1.08	0.359	3.44	0	1.719	0.394	0.442	0.04	1.761	0	2.365	5.118	1.283	32.7825
9.046	3.918	0	0	1.247	1.121	3.004	2.239	2.762	3.877	0.36	2.961	0.08	1.319	0	2.56	0.12	0.879	0	6.488	1.278	0.16	2.198	1.363	0.161	2.597	2.164	3.076	32.7992
10.364	4.402	0.96	0.12	4.918	0.28	3.926	1.281	1.92	1.882	0.04	1.801	0	0.159	0	0.4	0.04	1.96	0.08	9.763	2.361	0.881	0.598	1.076	3.172	0.318	0.722	2.04	32.8158
10.556	4.186	0	3.24	0	0	3.518	0.602	0.241	0.475	0.16	1.242	0	2.278	0	2.598	0	3.158	0.04	2.323	1.077	1.322	0.676	1.677	0.319	0.16	1.718	2.24	32.8325
7.322	2.321	0	0	0	2.562	2.839	0.399	0.519	0	0.12	2.721	0	3.12	0.12	2.481	0.601	4.725	0	0.04	2.157	1.441	0.4	1.681	0	0	1.437	1.121	32.8492
11.283	4.122	0.119	0	0.08	3.36	0.482	0.559	0.279	0.12	0	3.599	0	0.121	0	1.48	1.841	0	0	0	0.12	3.08	0.16	1.24	1.64	1.92	0.12	2.721	32.8658
7.759	5.117	0	2.716	0	0.2	3.401	2.843	0.08	0.28	0.121	1.479	0.08	1.6	0.08	1.879	0.241	2.039	0.04	2.319	1.162	2.073	1.438	1.92	4.076	0.803	3.637	3.8	32.8825
10.835	2.642	1.84	0	0	3.725	4	1.279	0.4	0.64	1.198	1.441	0	0.718	0	3.483	0.721	3.8	0.079	8.962	2.56	0.082	0.04	0.598	0.16	0.801	0.36	2.639	32.8992
11.076	3.56	0	0.08	0	0.961	2.483	1.321	0.601	6.638	1.196	0.28	0	0.918	0	3.839	0.32	3.642	0	10.002	1.519	0	1.562	1.24	0.48	6.203	1.079	3.359	32.9158
9.518	4.835	0.04	0	0	2.037	3.964	0.28	1.242	5.162	0.798	2.638	0	4.159	0	0.159	1.163	5.119	0	7.679	0.24	0	2.119	1.158	0.08	0.881	0.762	0.12	32.9325
11.279	6.638	0	0.201	0	1.561	4.959	1.197	2.397	0.279	0.04	1.039	0.159	1.76	0	0	4.476	6.403	0	6.437	0.24	0	0.478	0.361	0.479	7.715	5.683	0.76	32.9492
7.438	5.837	0	0	0	2.121	4.32	0.52	3.52	0	0.118	0	0	0.121	0.08	1.881	0.763	0	0	0.16	1.44	0.199	1.442	0.241	0.88	6.441	0.4	2.603	32.9658
8.806	2.883	0	0	0	2.32	7.883	3.161	1.439	0.04	0.08	2.041	0	0.601	0	1.96	0	0	0.04	0	1.081	0.079	0.361	1.441	2.76	0.2	0.761	1.438	32.9825
1.321	2.923	0	1.881	0	1.838	9.077	1.24	0.6	1.559	0.319	2.842	0	4.28	0	1.917	0	0	0.038	4.678	0.16	1.201	0.561	0.799	4.766	0.161	3.163	2.041	32.9992
7.721	3.441	0.12	3.396	0	0.52	8.84	0	0.04	1.361	0.719	6.121	0.161	4.839	0	0.04	0.16	0.44	0.04	3.081	1.763	1.881	0.16	0.561	0.883	0.24	5.039	3.082	33.0158
7.805	6.285	0	0	0	0	7.761	0.32	0.04	2.44	0.282	5.318	1.517	0.279	0.04	0.04	0.56	0	0	0.279	4.32	3.762	0.48	0.599	0	0.161	0.721	1.318	33.0325
9.043	2.56	0	0	0	0	8.682	0.361	1.52	2.038	1.24	3.682	0.762	0.04	0	0.56	0.24	0	0	0	0.921	0.12	0.161	0.402	0.12	0	2.235	1.482	33.0492
8.035	4.884	0	0	0	1.004	8.638	0	1.642	1.68	0.402	4.882	0.8	0.639	0	0.08	0.122	1.481	0.122	0	0.04	0	0.399	0.12	0.36	0	0.121	1.359	33.0658
4.8	3.003	0	0	0.08	0.602	7.759	0.08	2.36	0.682	0.163	5.038	0	0.359	0.08	0.518	0.401	5.521	0.04	0	1.643	0	2.999	0	0	0	2.802	2.56	33.0825
7.556	1.161	0	0	0	2.237	4.324	2.995	1.16	0.04	0.16	2.843	2.72	2.32	0	1.717	0.557	4.962	0	0	2.56	0	0.28	0.161	0	0.079	2.999	2.881	33.0992
4.518	2.804	0	0	0	2.241	4.002	0.44	0.598	5.563	0.081	3.795	2.923	0.96	0	1.277	0.722	4.599	3.72	1.041	2.884	0.92	0.04	0.2	0	1.238	0.282	2.438	33.1158
2.876	4.205	0.121	0	0	2.116	5.761	0.04	1.117	2.761	0.321	0.16	3.793	4.639	0	0.48	0	0	0.078	0.282	2.16	1.521	0.558	0.201	0.04	0	2.883	0.277	33.1325
0.04	2.961	0	0	0	0.48	8.164	0	0.439	1.48	0.12	0	6.033	3.241	0	1.923	0.12	0	0	0	0.16	0	1.32	0.439	0	0	1.841	2.802	33.1492
4.281	5.043	0	0	0	2.12	9.201	0.081	0.12	0.986	0.319	0.962	7.163	0.08	0	0.16	0	0	0	1.362	0.198	0.199	0.199	0.482	0	2.677	1.718	2.557	33.1658
3.439	2.919	0	0	0.04	0.12	6.841	0.12	1.838	2.641	0.12	4.602	2.362	0.559	0	1.842	0	0	0.039	0	0.241	1.641	2.92	0.32	1.12	4.399	2.121	2.76	33.1825
0	4.68	0	0	0	1.924	1.318	3.44	2.718	3.804	0	5.767	0.918	4.001	0	3.197	0.283	2.122	0	0	1.44	0.398	1.281	0.721	3.883	0.56	4.241	3.799	33.1992
0	4.839	0	0	0	1.443	0.239	1.32	2.918	1.081	2.762	4.282	4.398	8.599	0	2.359	0.923	5.836	2.68	0	0.759	0.12	0.12	0.36	0.118	4.363	1.56	2.881	33.2158
3.597	3.606	0	0	0	2.283	0.08	2.356	1.12	1.241	0.761	1.8	5.038	1.08	0	0.6	1.403	4.837	5.755	0	0.16	0.04	0	1.158	0.04	2.322	0.319	1.677	33.2325
1.92	4.037	0	0.04	0.039	0.601	0.279	2.36	0.121	3.24	0.836	5.54	5.043	0	0	0.478	0.199	2.717	5.2	0.08	0.16	0.76	0.12	0.439	0	0.799	0.521	3.121	33.2492
3.523	3.557	0	0	0	0.16	0.082	1.241	0.477	3.319	0.36	4.516	8.479	0	0	0.6	0.32	2.881	0.561	0	1.642	2.079	0.04	1.081	0.241	3.952	0.28	0.643	33.2658
2.925	4.959	0	0	0.041	4.121	0.04	1.402	0.24	3.163	0.518	3.76	9.445	0.08	0	1.241	1.8	0.119	4.594	0	2.961	0.08	0.041	1.44	0	4.318	3.121	0.639	33.2825
0.64	2.597	0.04	0	0	1.237	0.121	0.239	0.12	3.565	0.6	2.881	9.561	0	0	2.316	1.16	0.239	5.52	0.04	0.438	0	0	0.797	0	0.523	1.4	2.402	33.2992
7.844	1.6	0	0.199	0	0	0.08	0.239	0.321	0.28	0.2	1.36	8.355	0	0.321	5.245	0.2	0	4.522	0.04	0.078	0	0.119	0.961	0	5.952	0.321	0.921	33.3158
1.515	6.921	0.519	0	0	0	0	0.56	3.602	0	0	0.16	8.601	0	1.08	0.24	0.04	0.359	3.04	0	0.32	0	0	1.238	0	1.319	4.432	2.436	33.3325
0.399	1.482	2.759	0	0	0.28	0	0	1.719	0.359	1.722	5.764	8.722	0	3.279	0.361	0.318	0	1.721	0	1.121	0.52	0	1.162	0.518	1.839	1.119	1.481	33.3492
0	0.959	7.718	0	0	0.28	0.08	1.88	0.801	0.6	0.4	2.521	9.998	0	2.159	0.039	0.88	0.16	6.601	0	1.84	1.001	0.079	1.438	2.558	0.44	0.838	3.999	33.3658
4.561	3.921	0.718	0.079	0.04	2.042	0	1.281	0.08	0.679	0	0.162	10.406	0	5.482	0.08	0.04	0	0.96	0.08	0.922	2.479	0.198	0.439	0.04	0.203	3.157	6.201	33.3825
1.636	6.041	3.282	0	0	0.321	0.08	1.639	0.16	2.841	0	2.96	5.2	0	2.878	0.039	0	0	0	0	3.283	0.321	2.44	1.002	0	0.159	8.556	1.642	33.3992
0.12	1.081	6.237	0	0	2.959	0.04	0.32	0.28	1.596	0.04	1.441	0	0.278	4.878	1.919	0	0.92	0	0	1.4	5.318	2.481	0.881	0	0	3.876	1.123	33.4158
2.525	2.276	4.241	0	0	0.478	0	2.279	0.08	0.441	0.12	0.278	0.519	5.642	3.92	0.76	0.4	3.639	0.759	0	0.44	0.961	2.041	0.641	0	0	1.359	2.403	33.4325
1.12	0.84	2.963	0	0	0.281	0	1.401	0.241	0.321	0.6	0.08	4.321	5.725	5.755	0.638	0.08	1.721	0.2	0.039	0.959	0	1.081	0	0	3.639	0.441	3.638	33.4492
0	3.762	0.601	0	0.08	0.079	0.161	1.199	2.882	1.278	0.16	0	9.359	1.28	6.205	0.04	0	0.479	0	0.04	1.042	0.44	1.677	1.041	0.28	0.319	1.08	2.801	33.4658
0	4.996	0.081	0	0	2.197	0.161	1.96	1.523	0.519	1.84	0.039	9.353	0	3.718	1.559	0	0.559	0	0	1.239	2.443	0.041	0.88	0	1.078	3.56	0.801	33.4825
0.04	4.843	0	0	0	1	0	2.199	1.678	0.52	1.557	0.283	9.683	0	3.56	0.642	0.4	0.16	0	0.6	4.317	0.28	3.161	1.56	0	4.962	5.481	0.158	33.4992
1.481	1.041	0.039	3.801	0	4.003	0	1.604	0.28	0.839	0	0.201	12.086	0	2.679	0.238	0.16	0.479	0	0	0.718	0	0.279	1.197	0.317	6.2	5.357	2.079	33.5158
5.721	0.879	3.519	0	0	1.962	0	0	1.12	0.52	0.4	0.082	10.72	0	4.29	0	0	0.679	0	0	0.72	0.081	0.719	0.961	0	2.279	2.279	0.922	33.5325
0.08	7.915	1.677	0	0	0.516	0.12	0.041	0.319	1.079	0	0.719	11.278	0	2.918	0.04	0	3.645	0	0	0.398	0.12	0.958	1.278	3.88	4.003	0.839	0.881	33.5492
0	5.719	0.281	0.24	0	2.441	0	0	1.122	3.683	0	0	10.197	0	2.118	0.079	1.16	4.037	0	0	0.764	0	1.843	2.241	1.242	4.399	1.956	0.238	33.5658
0	3.12	0.722	0	0	1	0.081	0	0.24	1.841	0.48	0	1.442	3.638	3.2	0.56	0.402	3.799	0.08	0	0.041	0.08	0.999	0.561	0.04	2.44	1.642	1.957	33.5825
0	3.561	3.921	1.681	0	0	0.241	0.24	0.2	1.601	0.04	1.802	0.442	4.518	2.522	0.28	1.041	1.681	0	0	0.32	0	1.36	0.478	0	2.6	2.403	2.279	33.5992
0	2.961	1.363	0	0	1.313	0.517	3.317	0.315	0.56	0	0.04	0.2	2.202	2.563	0	0	2.76	0.04	0.04	2.922	0	1.084	1.279	0.08	0.2	0.241	2.44	33.6158
[truncated: 4,004 more rows]
