# Supplementary material for: Sleep pressure modulates single-neuron synapse number in zebrafish
Source: Nature. 2024 May 1;629(8012):639–45. doi: 10.1038/s41586-024-07367-3 (PMC11096099; doi:10.1038/s41586-024-07367-3)
Supplement: Supplementary file 6 — Source Data Figs. 1–4 and Source Data Extended Data Figs. 1, 2 and 4–10 [file 41586_2024_7367_MOESM6_ESM.zip › CODE_FINAL/Ext Figure4.xlsx]

## Sheet: ext4bc
Fish_ID	Time	Puncta	RoC	Condition	Morphology_cluster	time	Puncta_diff
F6_20210309_bv	dpf7_0	130		LD	0	morning
F6_20210302_BV	dpf7_0	175		LD	1	morning
F2_20210302_BV	dpf7_0	97		LD	2	morning
F4_20210302_BV	dpf7_0	149		LD	2	morning
F5_20210302_BV	dpf7_0	118		LD	2	morning
F2_20210309_bv	dpf7_0	125		LD	2	morning
F4_20210309_bv	dpf7_0	112		LD	3	morning
F8_20210309_bv	dpf7_0			LD	2	morning
F9_20210309_bv	dpf7_0	94		LD	2	morning
F12_20210309_bv	dpf7_0	112		LD	2	morning
F2_20210323_bv	dpf7_0	175		LD	3	morning
F3_20210323_bv	dpf7_0	143		LD	3	morning
F4_20210323_bv	dpf7_0	152		LD	3	morning
F5_20210323_bv	dpf7_0	91		LD	1	morning
F6_20210323_bv	dpf7_0	135		LD	1	morning
F7_20210323_bv	dpf7_0	131		LD	1	morning
F8_20210323_bv	dpf7_0	103		LD	1	morning
F9_20210323_bv	dpf7_0	116		LD	2	morning
F1_20210409_bv	dpf7_0	75		LD	2	morning
F2_20210409_bv	dpf7_0	100		LD	2	morning
F6_20210409_bv	dpf7_0	90		LD	0	morning
F8_20210409_bv	dpf7_0	127		LD	3	morning
F10_20210409_bv	dpf7_0	90		LD	1	morning
F12_20210409_bv	dpf7_0	101		LD	3	morning
F13_20210409_bv	dpf7_0	88		LD	3	morning
F1_20210415_bv	dpf7_0	127		LD	1	morning
2.2_0211	dpf7_0	168		LD	1	morning
4.2_0211	dpf7_0	155		LD	3	morning
4.4_0211	dpf7_0	119		LD	3	morning
E2_1.3_0204	dpf7_0	181		LD	1	morning
F10_0303	dpf7_0	185		LD	1	morning
F10_0310	dpf7_0	150		LD	0	morning
F11_0310	dpf7_0	173		LD	1	morning
F1_0225	dpf7_0	136		LD	2	morning
F1_0303	dpf7_0	80		LD	3	morning
F2_1210	dpf7_0	90		LD	1	morning
F3_0225	dpf7_0	165		LD	1	morning
F3_0303	dpf7_0	96		LD	3	morning
F3_1119	dpf7_0	86		LD	3	morning
F3_1210	dpf7_0	215		LD	3	morning
F4_0225	dpf7_0	114		LD	2	morning
F5_0303	dpf7_0	146		LD	2	morning
F5_0310	dpf7_0	168		LD	1	morning
F5_1112	dpf7_0	166		LD	1	morning
F6_0303	dpf7_0	106		LD	3	morning
F7_0310	dpf7_0	139		LD	1	morning
F8R_0310	dpf7_0	132		LD	3	morning
F9_0303	dpf7_0	92		LD	2	morning
2.2_0211	dpf7_10	188	11.9048	LD	1	evening	20
4.2_0211	dpf7_10	121	-21.9355	LD	3	evening	-34
4.4_0211	dpf7_10	109	-8.40336	LD	3	evening	-10
E2_1.3_0204	dpf7_10	160	-11.6022	LD	1	evening	-21
F10_0303	dpf7_10	266	43.7838	LD	1	evening	81
F10_0310	dpf7_10	109	-27.3333	LD	0	evening	-41
F11_0310	dpf7_10	236	36.4162	LD	1	evening	63
F1_0225	dpf7_10	147	8.08824	LD	2	evening	11
F1_0303	dpf7_10	83	3.75	LD	3	evening	3
F2_1210	dpf7_10	101	12.2222	LD	1	evening	11
F3_0225	dpf7_10	188	13.9394	LD	1	evening	23
F3_0303	dpf7_10	135	40.625	LD	3	evening	39
F3_1119	dpf7_10	139	61.6279	LD	3	evening	53
F3_1210	dpf7_10	218	1.39535	LD	3	evening	3
F4_0225	dpf7_10	114	0	LD	2	evening	0
F5_0303	dpf7_10	112	-23.2877	LD	2	evening	-34
F5_0310	dpf7_10	224	33.3333	LD	1	evening	56
F5_1112	dpf7_10	220	32.5301	LD	1	evening	54
F6_0303	dpf7_10	113	6.60377	LD	3	evening	7
F7_0310	dpf7_10	115	-17.2662	LD	1	evening	-24
F8R_0310	dpf7_10	154	16.6667	LD	3	evening	22
F9_0303	dpf7_10	114	23.913	LD	2	evening	22
2.2_0211	dpf8_0	155	-17.5532	LD	1	morning	-33
4.2_0211	dpf8_0	134	10.7438	LD	3	morning	13
4.4_0211	dpf8_0			LD	3	morning
E2_1.3_0204	dpf8_0	215	34.375	LD	1	morning	55
F10_0303	dpf8_0	243	-8.64662	LD	1	morning	-23
F10_0310	dpf8_0	137	25.6881	LD	0	morning	28
F11_0310	dpf8_0	175	-25.8475	LD	1	morning	-61
F1_0225	dpf8_0	191	29.932	LD	2	morning	44
F1_0303	dpf8_0	98	18.0723	LD	3	morning	15
F2_1210	dpf8_0	107	5.94059	LD	1	morning	6
F3_0225	dpf8_0			LD	1	morning
F3_0303	dpf8_0	132	-2.22222	LD	3	morning	-3
F3_1119	dpf8_0	100	-28.0576	LD	3	morning	-39
F3_1210	dpf8_0	168	-22.9358	LD	3	morning	-50
F4_0225	dpf8_0	125	9.64912	LD	2	morning	11
F5_0303	dpf8_0	130	16.0714	LD	2	morning	18
F5_0310	dpf8_0	217	-3.125	LD	1	morning	-7
F5_1112	dpf8_0	155	-29.5455	LD	1	morning	-65
F6_0303	dpf8_0	115	1.76991	LD	3	morning	2
F7_0310	dpf8_0	154	33.913	LD	1	morning	39
F8R_0310	dpf8_0	145	-5.84416	LD	3	morning	-9
F9_0303	dpf8_0	100	-12.2807	LD	2	morning	-14
2.2_0211	dpf8_10	142	-8.3871	LD	1	evening	-13
4.2_0211	dpf8_10	137	2.23881	LD	3	evening	3
4.4_0211	dpf8_10	130		LD	3	evening
E2_1.3_0204	dpf8_10	310	44.186	LD	1	evening	95
F10_0303	dpf8_10	214	-11.9342	LD	1	evening	-29
F10_0310	dpf8_10	146	6.56934	LD	0	evening	9
F11_0310	dpf8_10	191	9.14286	LD	1	evening	16
F1_0225	dpf8_10	170	-10.9948	LD	2	evening	-21
F1_0303	dpf8_10	98	0	LD	3	evening	0
F2_1210	dpf8_10	114	6.54206	LD	1	evening	7
F3_0225	dpf8_10	175		LD	1	evening
F3_0303	dpf8_10	144	9.09091	LD	3	evening	12
F3_1119	dpf8_10	109	9	LD	3	evening	9
F3_1210	dpf8_10	146	-13.0952	LD	3	evening	-22
F4_0225	dpf8_10	111	-11.2	LD	2	evening	-14
F5_0303	dpf8_10	109	-16.1538	LD	2	evening	-21
F5_0310	dpf8_10	232	6.91244	LD	1	evening	15
F5_1112	dpf8_10	236	52.2581	LD	1	evening	81
F6_0303	dpf8_10	114	-0.869565	LD	3	evening	-1
F7_0310	dpf8_10	156	1.2987	LD	1	evening	2
F8R_0310	dpf8_10	137	-5.51724	LD	3	evening	-8
F9_0303	dpf8_10	116	16	LD	2	evening	16
2.2_0211	dpf9_0			LD	1	morning
4.2_0211	dpf9_0			LD	3	morning
4.4_0211	dpf9_0	105	-19.2308	LD	3	morning	-25
E2_1.3_0204	dpf9_0	195	-37.0968	LD	1	morning	-115
F10_0303	dpf9_0	207	-3.27103	LD	1	morning	-7
F10_0310	dpf9_0	129	-11.6438	LD	0	morning	-17
F11_0310	dpf9_0	158	-17.2775	LD	1	morning	-33
F1_0225	dpf9_0	148	-12.9412	LD	2	morning	-22
F1_0303	dpf9_0	85	-13.2653	LD	3	morning	-13
F2_1210	dpf9_0	49	-57.0175	LD	1	morning	-65
F3_0225	dpf9_0	151	-13.7143	LD	1	morning	-24
F3_0303	dpf9_0	133	-7.63889	LD	3	morning	-11
F3_1119	dpf9_0	131	20.1835	LD	3	morning	22
F3_1210	dpf9_0	180	23.2877	LD	3	morning	34
F4_0225	dpf9_0	124	11.7117	LD	2	morning	13
F5_0303	dpf9_0	124	13.7615	LD	2	morning	15
F5_0310	dpf9_0	202	-12.931	LD	1	morning	-30
F5_1112	dpf9_0	292	23.7288	LD	1	morning	56
F6_0303	dpf9_0	111	-2.63158	LD	3	morning	-3
F7_0310	dpf9_0	139	-10.8974	LD	1	morning	-17
F8R_0310	dpf9_0	125	-8.75912	LD	3	morning	-12
F9_0303	dpf9_0	89	-23.2759	LD	2	morning	-27
2.2_0211	dpf9_10	134		LD	1	evening
4.2_0211	dpf9_10	143		LD	3	evening
4.4_0211	dpf9_10	106	0.952381	LD	3	evening	1
E2_1.3_0204	dpf9_10	198	1.53846	LD	1	evening	3
F10_0303	dpf9_10	241	16.4251	LD	1	evening	34
F10_0310	dpf9_10			LD	0	evening
F11_0310	dpf9_10			LD	1	evening
F1_0225	dpf9_10	180	21.6216	LD	2	evening	32
F1_0303	dpf9_10	95	11.7647	LD	3	evening	10
F2_1210	dpf9_10	65	32.6531	LD	1	evening	16
F3_0225	dpf9_10	173	14.5695	LD	1	evening	22
F3_0303	dpf9_10	135	1.50376	LD	3	evening	2
F3_1119	dpf9_10	142	8.39695	LD	3	evening	11
F3_1210	dpf9_10	125	-30.5556	LD	3	evening	-55
F4_0225	dpf9_10			LD	2	evening
F5_0303	dpf9_10	91	-26.6129	LD	2	evening	-33
F5_0310	dpf9_10	214	5.94059	LD	1	evening	12
F5_1112	dpf9_10			LD	1	evening
F6_0303	dpf9_10	111	0	LD	3	evening	0
F7_0310	dpf9_10			LD	1	evening
F8R_0310	dpf9_10			LD	3	evening
F9_0303	dpf9_10	105	17.9775	LD	2	evening	16
F11F_20200825	dpf7_0	97		LL	0	morning
F11O_20200825	dpf7_0	94		LL	2	morning
F11R_20200825	dpf7_0	86		LL	2	morning
F12_20200930	dpf7_0	92		LL	0	morning
F1_20200825	dpf7_0	85		LL	2	morning
F1_20200930	dpf7_0	225		LL	3	morning
F2L_20201006	dpf7_0	123		LL	0	morning
F2R_20201006	dpf7_0	107		LL	2	morning
F2_20200915	dpf7_0	102		LL	3	morning
F2_20200930	dpf7_0	210		LL	3	morning
F3_20200915	dpf7_0	110		LL	3	morning
F3_20200930	dpf7_0	117		LL	0	morning
F3_20201006	dpf7_0	125		LL	2	morning
F4_20201006	dpf7_0	121		LL	2	morning
F5_20201006	dpf7_0	134		LL	2	morning
F6_20200825	dpf7_0	68		LL	3	morning
F6_20201006	dpf7_0	117		LL	0	morning
F8_20200915	dpf7_0	115		LL	2	morning
F9_20200915	dpf7_0	166		LL	3	morning
F11F_20200825	dpf7_10	109	12.3711	LL	0	evening	12
F11O_20200825	dpf7_10	81	-13.8298	LL	2	evening	-13
F11R_20200825	dpf7_10	85	-1.16279	LL	2	evening	-1
F12_20200930	dpf7_10	119	29.3478	LL	0	evening	27
F1_20200825	dpf7_10	71	-16.4706	LL	2	evening	-14
F1_20200930	dpf7_10	203	-9.77778	LL	3	evening	-22
F2L_20201006	dpf7_10	111	-9.7561	LL	0	evening	-12
F2R_20201006	dpf7_10	115	7.47664	LL	2	evening	8
F2_20200915	dpf7_10	113	10.7843	LL	3	evening	11
F2_20200930	dpf7_10	144	-31.4286	LL	3	evening	-66
F3_20200915	dpf7_10	118	7.27273	LL	3	evening	8
F3_20200930	dpf7_10	102	-12.8205	LL	0	evening	-15
F3_20201006	dpf7_10	141	12.8	LL	2	evening	16
F4_20201006	dpf7_10	126	4.13223	LL	2	evening	5
F5_20201006	dpf7_10	145	8.20896	LL	2	evening	11
F6_20200825	dpf7_10	65	-4.41176	LL	3	evening	-3
F6_20201006	dpf7_10	108	-7.69231	LL	0	evening	-9
F8_20200915	dpf7_10	93	-19.1304	LL	2	evening	-22
F9_20200915	dpf7_10	198	17.8571	LL	3	evening	32
F11F_20200825	dpf8_0	122	11.9266	LL	0	morning	13
F11O_20200825	dpf8_0	87	7.40741	LL	2	morning	6
F11R_20200825	dpf8_0	100	17.6471	LL	2	morning	15
F12_20200930	dpf8_0	103	-13.4454	LL	0	morning	-16
F1_20200825	dpf8_0	72	1.40845	LL	2	morning	1
F1_20200930	dpf8_0	226	11.33	LL	3	morning	23
F2L_20201006	dpf8_0	91	-18.018	LL	0	morning	-20
F2R_20201006	dpf8_0	92	-20	LL	2	morning	-23
F2_20200915	dpf8_0	76	-32.7434	LL	3	morning	-37
F2_20200930	dpf8_0	169	17.3611	LL	3	morning	25
F3_20200915	dpf8_0	129	9.32203	LL	3	morning	11
F3_20200930	dpf8_0	98	-3.92157	LL	0	morning	-4
F3_20201006	dpf8_0	138	-2.12766	LL	2	morning	-3
F4_20201006	dpf8_0	98	-22.2222	LL	2	morning	-28
F5_20201006	dpf8_0	142	-2.06897	LL	2	morning	-3
F6_20200825	dpf8_0	76	16.9231	LL	3	morning	11
F6_20201006	dpf8_0	107	-0.925926	LL	0	morning	-1
F8_20200915	dpf8_0	113	21.5054	LL	2	morning	20
F9_20200915	dpf8_0	171	-13.6364	LL	3	morning	-27
F11F_20200825	dpf8_10	151	23.7705	LL	0	evening	29
F11O_20200825	dpf8_10	72	-17.2414	LL	2	evening	-15
F11R_20200825	dpf8_10	74	-26	LL	2	evening	-26
F12_20200930	dpf8_10	121	17.4757	LL	0	evening	18
F1_20200825	dpf8_10	73	1.38889	LL	2	evening	1
F1_20200930	dpf8_10			LL	3	evening
F2L_20201006	dpf8_10	93	2.1978	LL	0	evening	2
F2R_20201006	dpf8_10	111	20.6522	LL	2	evening	19
F2_20200915	dpf8_10	70	-7.89474	LL	3	evening	-6
F2_20200930	dpf8_10	192	13.6095	LL	3	evening	23
F3_20200915	dpf8_10	110	-14.7287	LL	3	evening	-19
F3_20200930	dpf8_10	89	-9.18367	LL	0	evening	-9
F3_20201006	dpf8_10	163	18.1159	LL	2	evening	25
F4_20201006	dpf8_10	102	4.08163	LL	2	evening	4
F5_20201006	dpf8_10	118	-16.9014	LL	2	evening	-24
F6_20200825	dpf8_10	83	9.21053	LL	3	evening	7
F6_20201006	dpf8_10	120	12.1495	LL	0	evening	13
F8_20200915	dpf8_10	86	-23.8938	LL	2	evening	-27
F9_20200915	dpf8_10	145	-15.2047	LL	3	evening	-26
F11F_20200825	dpf9_0	127	-15.894	LL	0	morning	-24
F11O_20200825	dpf9_0	82	13.8889	LL	2	morning	10
F11R_20200825	dpf9_0	79	6.75676	LL	2	morning	5
F12_20200930	dpf9_0	109	-9.91736	LL	0	morning	-12
F1_20200825	dpf9_0	88	20.5479	LL	2	morning	15
F1_20200930	dpf9_0	187		LL	3	morning
F2L_20201006	dpf9_0	116	24.7312	LL	0	morning	23
F2R_20201006	dpf9_0	119	7.20721	LL	2	morning	8
F2_20200915	dpf9_0			LL	3	morning
F2_20200930	dpf9_0	139	-27.6042	LL	3	morning	-53
F3_20200915	dpf9_0	101	-8.18182	LL	3	morning	-9
F3_20200930	dpf9_0	83	-6.74157	LL	0	morning	-6
F3_20201006	dpf9_0	110	-32.5153	LL	2	morning	-53
F4_20201006	dpf9_0	112	9.80392	LL	2	morning	10
F5_20201006	dpf9_0	140	18.6441	LL	2	morning	22
F6_20200825	dpf9_0			LL	3	morning
F6_20201006	dpf9_0	106	-11.6667	LL	0	morning	-14
F8_20200915	dpf9_0			LL	2	morning
F9_20200915	dpf9_0	131	-9.65517	LL	3	morning	-14
F11F_20200825	dpf9_10	134	5.51181	LL	0	evening	7
F11O_20200825	dpf9_10	84	2.43902	LL	2	evening	2
F11R_20200825	dpf9_10	94	18.9873	LL	2	evening	15
F12_20200930	dpf9_10			LL	0	evening
F1_20200825	dpf9_10	79	-10.2273	LL	2	evening	-9
F1_20200930	dpf9_10	189	1.06952	LL	3	evening	2
F2L_20201006	dpf9_10	124	6.89655	LL	0	evening	8
F2R_20201006	dpf9_10	115	-3.36134	LL	2	evening	-4
F2_20200915	dpf9_10	103		LL	3	evening
F2_20200930	dpf9_10	169	21.5827	LL	3	evening	30
F3_20200915	dpf9_10	121	19.802	LL	3	evening	20
F3_20200930	dpf9_10	88	6.0241	LL	0	evening	5
F3_20201006	dpf9_10			LL	2	evening
F4_20201006	dpf9_10	116	3.57143	LL	2	evening	4
F5_20201006	dpf9_10			LL	2	evening
F6_20200825	dpf9_10	88		LL	3	evening
F6_20201006	dpf9_10	135	27.3585	LL	0	evening	29
F8_20200915	dpf9_10			LL	2	evening
F9_20200915	dpf9_10	161	22.9008	LL	3	evening	30
F10_20210113_FR	dpf7_0	95		FR	3	morning
F10_20210126_FR	dpf7_0	186		FR	1	morning
F11_20210209_FR	dpf7_0	85		FR	3	morning
F1L_20210126_FR	dpf7_0	115		FR	3	morning
F1_20210113_FR	dpf7_0	130		FR	3	morning
F3_20210126_FR	dpf7_0	103		FR	2	morning
F4_20210126_FR	dpf7_0	231		FR	1	morning
F5_20210209_FR	dpf7_0	135		FR	2	morning
F7_20210126_FR	dpf7_0	87		FR	0	morning
F8_20210126_FR	dpf7_0	97		FR	3	morning
F8_20210209_FR	dpf7_0	99		FR	0	morning
F10_20210113_FR	dpf7_10	114	20	FR	3	evening	19
F10_20210126_FR	dpf7_10	168	-9.67742	FR	1	evening	-18
F11_20210209_FR	dpf7_10	82	-3.52941	FR	3	evening	-3
F1L_20210126_FR	dpf7_10	126	9.56522	FR	3	evening	11
F1_20210113_FR	dpf7_10	123	-5.38462	FR	3	evening	-7
F3_20210126_FR	dpf7_10	115	11.6505	FR	2	evening	12
F4_20210126_FR	dpf7_10	217	-6.06061	FR	1	evening	-14
F5_20210209_FR	dpf7_10	170	25.9259	FR	2	evening	35
F7_20210126_FR	dpf7_10	70	-19.5402	FR	0	evening	-17
F8_20210126_FR	dpf7_10	109	12.3711	FR	3	evening	12
F8_20210209_FR	dpf7_10	130	31.3131	FR	0	evening	31
F10_20210113_FR	dpf8_0	95	-16.6667	FR	3	morning	-19
F10_20210126_FR	dpf8_0	163	-2.97619	FR	1	morning	-5
F11_20210209_FR	dpf8_0	72	-12.1951	FR	3	morning	-10
F1L_20210126_FR	dpf8_0	126	0	FR	3	morning	0
F1_20210113_FR	dpf8_0	142	15.4472	FR	3	morning	19
F3_20210126_FR	dpf8_0	96	-16.5217	FR	2	morning	-19
F4_20210126_FR	dpf8_0	231	6.45161	FR	1	morning	14
F5_20210209_FR	dpf8_0	169	-0.588235	FR	2	morning	-1
F7_20210126_FR	dpf8_0	92	31.4286	FR	0	morning	22
F8_20210126_FR	dpf8_0	86	-21.1009	FR	3	morning	-23
F8_20210209_FR	dpf8_0	100	-23.0769	FR	0	morning	-30
F10_20210113_FR	dpf8_10	82	-13.6842	FR	3	evening	-13
F10_20210126_FR	dpf8_10	155	-4.90798	FR	1	evening	-8
F11_20210209_FR	dpf8_10	97	34.7222	FR	3	evening	25
F1L_20210126_FR	dpf8_10	114	-9.52381	FR	3	evening	-12
F1_20210113_FR	dpf8_10	117	-17.6056	FR	3	evening	-25
F3_20210126_FR	dpf8_10	101	5.20833	FR	2	evening	5
F4_20210126_FR	dpf8_10	169	-26.8398	FR	1	evening	-62
F5_20210209_FR	dpf8_10	129	-23.6686	FR	2	evening	-40
F7_20210126_FR	dpf8_10			FR	0	evening
F8_20210126_FR	dpf8_10	94	9.30233	FR	3	evening	8
F8_20210209_FR	dpf8_10	92	-8	FR	0	evening	-8
F10_20210113_FR	dpf9_0	89	8.53659	FR	3	morning	7
F10_20210126_FR	dpf9_0	166	7.09677	FR	1	morning	11
F11_20210209_FR	dpf9_0			FR	3	morning
F1L_20210126_FR	dpf9_0	81	-28.9474	FR	3	morning	-33
F1_20210113_FR	dpf9_0	126	7.69231	FR	3	morning	9
F3_20210126_FR	dpf9_0	91	-9.90099	FR	2	morning	-10
F4_20210126_FR	dpf9_0	165	-2.36686	FR	1	morning	-4
F5_20210209_FR	dpf9_0			FR	2	morning
F7_20210126_FR	dpf9_0			FR	0	morning
F8_20210126_FR	dpf9_0	114	21.2766	FR	3	morning	20
F8_20210209_FR	dpf9_0	79	-14.1304	FR	0	morning	-13
F10_20210113_FR	dpf9_10	99	11.236	FR	3	evening	10
F10_20210126_FR	dpf9_10	146	-12.0482	FR	1	evening	-20
F11_20210209_FR	dpf9_10			FR	3	evening
F1L_20210126_FR	dpf9_10	85	4.93827	FR	3	evening	4
F1_20210113_FR	dpf9_10	141	11.9048	FR	3	evening	15
F3_20210126_FR	dpf9_10	90	-1.0989	FR	2	evening	-1
F4_20210126_FR	dpf9_10			FR	1	evening
F5_20210209_FR	dpf9_10			FR	2	evening
F7_20210126_FR	dpf9_10			FR	0	evening
F8_20210126_FR	dpf9_10			FR	3	evening
F8_20210209_FR	dpf9_10	83	5.06329	FR	0	evening	4
F2_20210302_BV	dpf7_10	94	-3.09278	LD	2	evening	-3
F4_20210302_BV	dpf7_10	101	-32.2148	LD	2	evening	-48
F5_20210302_BV	dpf7_10	130	10.1695	LD	2	evening	12
F6_20210302_BV	dpf7_10	133	-24	LD	1	evening	-42
F2_20210309_bv	dpf7_10	118	-5.6	LD	2	evening	-7
F4_20210309_bv	dpf7_10	98	-12.5	LD	3	evening	-14
F6_20210309_bv	dpf7_10	127	-2.30769	LD	0	evening	-3
F8_20210309_bv	dpf7_10	107		LD	2	evening
F9_20210309_bv	dpf7_10	89	-5.31915	LD	2	evening	-5
F12_20210309_bv	dpf7_10	110	-1.78571	LD	2	evening	-2
F2_20210323_bv	dpf7_10	192	9.71429	LD	3	evening	17
F3_20210323_bv	dpf7_10	156	9.09091	LD	3	evening	13
F4_20210323_bv	dpf7_10	150	-1.31579	LD	3	evening	-2
F5_20210323_bv	dpf7_10	113	24.1758	LD	1	evening	22
F6_20210323_bv	dpf7_10	136	0.740741	LD	1	evening	1
F7_20210323_bv	dpf7_10	134	2.29008	LD	1	evening	3
F8_20210323_bv	dpf7_10	125	21.3592	LD	1	evening	22
F9_20210323_bv	dpf7_10	120	3.44828	LD	2	evening	4
F1_20210409_bv	dpf7_10	97	29.3333	LD	2	evening	22
F2_20210409_bv	dpf7_10	112	12	LD	2	evening	12
F6_20210409_bv	dpf7_10	71	-21.1111	LD	0	evening	-19
F8_20210409_bv	dpf7_10	145	14.1732	LD	3	evening	18
F10_20210409_bv	dpf7_10	101	12.2222	LD	1	evening	11
F12_20210409_bv	dpf7_10	142	40.5941	LD	3	evening	41
F13_20210409_bv	dpf7_10	132	50	LD	3	evening	44
F1_20210415_bv	dpf7_10	124	-2.3622	LD	1	evening	-3
F2_20210302_BV	dpf8_0	94	0	LD	2	morning	0
F4_20210302_BV	dpf8_0			LD	2	morning
F5_20210302_BV	dpf8_0			LD	2	morning
F6_20210302_BV	dpf8_0	168	26.3158	LD	1	morning	35
F2_20210309_bv	dpf8_0	117	-0.847458	LD	2	morning	-1
F4_20210309_bv	dpf8_0	110	12.2449	LD	3	morning	12
F6_20210309_bv	dpf8_0	123	-3.14961	LD	0	morning	-4
F8_20210309_bv	dpf8_0	126	17.757	LD	2	morning	19
F9_20210309_bv	dpf8_0	109	22.4719	LD	2	morning	20
F12_20210309_bv	dpf8_0	112	1.81818	LD	2	morning	2
F2_20210323_bv	dpf8_0	178	-7.29167	LD	3	morning	-14
F3_20210323_bv	dpf8_0	174	11.5385	LD	3	morning	18
F4_20210323_bv	dpf8_0	127	-15.3333	LD	3	morning	-23
F5_20210323_bv	dpf8_0	119	5.30973	LD	1	morning	6
F6_20210323_bv	dpf8_0	124	-8.82353	LD	1	morning	-12
F7_20210323_bv	dpf8_0	134	0	LD	1	morning	0
F8_20210323_bv	dpf8_0			LD	1	morning	-125
F9_20210323_bv	dpf8_0	126	5	LD	2	morning	6
F1_20210409_bv	dpf8_0	109	12.3711	LD	2	morning	12
F2_20210409_bv	dpf8_0	91	-18.75	LD	2	morning	-21
F6_20210409_bv	dpf8_0	58	-18.3099	LD	0	morning	-13
F8_20210409_bv	dpf8_0	118	-18.6207	LD	3	morning	-27
F10_20210409_bv	dpf8_0	114	12.8713	LD	1	morning	13
F12_20210409_bv	dpf8_0	113	-20.4225	LD	3	morning	-29
F13_20210409_bv	dpf8_0	118	-10.6061	LD	3	morning	-14
F1_20210415_bv	dpf8_0	114	-8.06452	LD	1	morning	-10

## Sheet: ext4de
Fish_ID	av_Puncta	av_RoC	av_Puncta_diff	Morphology_cluster	time	Condition
2.2_0211	165	1.75883	3.5	1	evening	LD
4.2_0211	129	-9.84834	-15.5	3	evening	LD
4.4_0211	119.5	-8.40336	-10	3	evening	LD
E2_1.3_0204	235	16.2919	37	1	evening	LD
F10_0303	240	15.9248	26	1	evening	LD
F10_0310	127.5	-10.382	-16	0	evening	LD
F10_20210409_bv	101	12.2222	11	1	evening	LD
F11_0310	213.5	22.7795	39.5	1	evening	LD
F12_20210309_bv	110	-1.78571	-2	2	evening	LD
F12_20210409_bv	142	40.5941	41	3	evening	LD
F13_20210409_bv	132	50	44	3	evening	LD
F1_0225	158.5	-1.45326	-5	2	evening	LD
F1_0303	90.5	1.875	1.5	3	evening	LD
F1_20210409_bv	97	29.3333	22	2	evening	LD
F1_20210415_bv	124	-2.3622	-3	1	evening	LD
F2_1210	107.5	9.38214	9	1	evening	LD
F2_20210302_BV	94	-3.09278	-3	2	evening	LD
F2_20210309_bv	118	-5.6	-7	2	evening	LD
F2_20210323_bv	192	9.71429	17	3	evening	LD
F2_20210409_bv	112	12	12	2	evening	LD
F3_0225	181.5	13.9394	23	1	evening	LD
F3_0303	139.5	24.858	25.5	3	evening	LD
F3_1119	124	35.314	31	3	evening	LD
F3_1210	182	-5.84994	-9.5	3	evening	LD
F3_20210323_bv	156	9.09091	13	3	evening	LD
F4_0225	112.5	-5.6	-7	2	evening	LD
F4_20210302_BV	101	-32.2148	-48	2	evening	LD
F4_20210309_bv	98	-12.5	-14	3	evening	LD
F4_20210323_bv	150	-1.31579	-2	3	evening	LD
F5_0303	110.5	-19.7208	-27.5	2	evening	LD
F5_0310	228	20.1229	35.5	1	evening	LD
F5_1112	228	42.3941	67.5	1	evening	LD
F5_20210302_BV	130	10.1695	12	2	evening	LD
F5_20210323_bv	113	24.1758	22	1	evening	LD
F6_0303	113.5	2.8671	3	3	evening	LD
F6_20210302_BV	133	-24	-42	1	evening	LD
F6_20210309_bv	127	-2.30769	-3	0	evening	LD
F6_20210323_bv	136	0.740741	1	1	evening	LD
F6_20210409_bv	71	-21.1111	-19	0	evening	LD
F7_0310	135.5	-7.98374	-11	1	evening	LD
F7_20210323_bv	134	2.29008	3	1	evening	LD
F8R_0310	145.5	5.57471	7	3	evening	LD
F8_20210309_bv	107			2	evening	LD
F8_20210323_bv	125	21.3592	22	1	evening	LD
F8_20210409_bv	145	14.1732	18	3	evening	LD
F9_0303	115	19.9565	19	2	evening	LD
F9_20210309_bv	89	-5.31915	-5	2	evening	LD
F9_20210323_bv	120	3.44828	4	2	evening	LD
2.2_0211	161.5	-17.5532	-33	1	morning	LD
4.2_0211	144.5	10.7438	13	3	morning	LD
4.4_0211	112	-19.2308	-25	3	morning	LD
E2_1.3_0204	197	-1.36089	-30	1	morning	LD
F10_0303	211.667	-5.95882	-15	1	morning	LD
F10_0310	138.667	7.02212	5.5	0	morning	LD
F10_20210409_bv	102	12.8713	13	1	morning	LD
F11_0310	168.667	-21.5625	-47	1	morning	LD
F12_20210309_bv	112	1.81818	2	2	morning	LD
F12_20210409_bv	107	-20.4225	-29	3	morning	LD
F13_20210409_bv	103	-10.6061	-14	3	morning	LD
F1_0225	158.333	8.4954	11	2	morning	LD
F1_0303	87.6667	2.40349	1	3	morning	LD
F1_20210409_bv	92	12.3711	12	2	morning	LD
F1_20210415_bv	120.5	-8.06452	-10	1	morning	LD
F2_1210	82	-25.5385	-29.5	1	morning	LD
F2_20210302_BV	95.5	0	0	2	morning	LD
F2_20210309_bv	121	-0.847458	-1	2	morning	LD
F2_20210323_bv	176.5	-7.29167	-14	3	morning	LD
F2_20210409_bv	95.5	-18.75	-21	2	morning	LD
F3_0225	158	-13.7143	-24	1	morning	LD
F3_0303	120.333	-4.93056	-7	3	morning	LD
F3_1119	105.667	-3.93703	-8.5	3	morning	LD
F3_1210	187.667	0.175946	-8	3	morning	LD
F3_20210323_bv	158.5	11.5385	18	3	morning	LD
F4_0225	121	10.6804	12	2	morning	LD
F4_20210302_BV	149			2	morning	LD
F4_20210309_bv	111	12.2449	12	3	morning	LD
F4_20210323_bv	139.5	-15.3333	-23	3	morning	LD
F5_0303	133.333	14.9164	16.5	2	morning	LD
F5_0310	195.667	-8.02802	-18.5	1	morning	LD
F5_1112	204.333	-2.90832	-4.5	1	morning	LD
F5_20210302_BV	118			2	morning	LD
F5_20210323_bv	105	5.30973	6	1	morning	LD
F6_0303	110.667	-0.430834	-0.5	3	morning	LD
F6_20210302_BV	171.5	26.3158	35	1	morning	LD
F6_20210309_bv	126.5	-3.14961	-4	0	morning	LD
F6_20210323_bv	129.5	-8.82353	-12	1	morning	LD
F6_20210409_bv	74	-18.3099	-13	0	morning	LD
F7_0310	144	11.5078	11	1	morning	LD
F7_20210323_bv	132.5	0	0	1	morning	LD
F8R_0310	134	-7.30164	-10.5	3	morning	LD
F8_20210309_bv	126	17.757	19	2	morning	LD
F8_20210323_bv	103		-125	1	morning	LD
F8_20210409_bv	122.5	-18.6207	-27	3	morning	LD
F9_0303	93.6667	-17.7783	-20.5	2	morning	LD
F9_20210309_bv	101.5	22.4719	20	2	morning	LD
F9_20210323_bv	121	5	6	2	morning	LD
F11F_20200825	130	18.0708	20.5	0	evening	LL
F11O_20200825	76.5	-15.5356	-14	2	evening	LL
F11R_20200825	79.5	-13.5814	-13.5	2	evening	LL
F12_20200930	120	23.4118	22.5	0	evening	LL
F1_20200825	72	-7.54085	-6.5	2	evening	LL
F1_20200930	203	-9.77778	-22	3	evening	LL
F2L_20201006	102	-3.77915	-5	0	evening	LL
F2R_20201006	113	14.0644	13.5	2	evening	LL
F2_20200915	91.5	1.44479	2.5	3	evening	LL
F2_20200930	168	-8.90955	-21.5	3	evening	LL
F3_20200915	114	-3.72798	-5.5	3	evening	LL
F3_20200930	95.5	-11.0021	-12	0	evening	LL
F3_20201006	152	15.458	20.5	2	evening	LL
F4_20201006	114	4.10693	4.5	2	evening	LL
F5_20201006	131.5	-4.34623	-6.5	2	evening	LL
F6_20200825	74	2.39938	2	3	evening	LL
F6_20201006	114	2.22861	2	0	evening	LL
F8_20200915	89.5	-21.5121	-24.5	2	evening	LL
F9_20200915	171.5	1.32623	3	3	evening	LL
F11F_20200825	115.333	-1.98372	-5.5	0	morning	LL
F11O_20200825	87.6667	10.6481	8	2	morning	LL
F11R_20200825	88.3333	12.2019	10	2	morning	LL
F12_20200930	101.333	-11.6814	-14	0	morning	LL
F1_20200825	81.6667	10.9782	8	2	morning	LL
F1_20200930	212.667	11.33	23	3	morning	LL
F2L_20201006	110	3.35658	1.5	0	morning	LL
F2R_20201006	106	-6.3964	-7.5	2	morning	LL
F2_20200915	89	-32.7434	-37	3	morning	LL
F2_20200930	172.667	-5.12153	-14	3	morning	LL
F3_20200915	113.333	0.570108	1	3	morning	LL
F3_20200930	99.3333	-5.33157	-5	0	morning	LL
F3_20201006	124.333	-17.3215	-28	2	morning	LL
F4_20201006	110.333	-6.20915	-9	2	morning	LL
F5_20201006	138.667	8.28755	9.5	2	morning	LL
F6_20200825	72	16.9231	11	3	morning	LL
F6_20201006	110	-6.2963	-7.5	0	morning	LL
F8_20200915	114	21.5054	20	2	morning	LL
F9_20200915	156	-11.6458	-20.5	3	morning	LL
F10_20210113_FR	98	3.15789	3	3	evening	FR
F10_20210126_FR	161.5	-7.2927	-13	1	evening	FR
F11_20210209_FR	89.5	15.5964	11	3	evening	FR
F1L_20210126_FR	120	0.0207039	-0.5	3	evening	FR
F1_20210113_FR	120	-11.4951	-16	3	evening	FR
F3_20210126_FR	108	8.42941	8.5	2	evening	FR
F4_20210126_FR	193	-16.4502	-38	1	evening	FR
F5_20210209_FR	149.5	1.12864	-2.5	2	evening	FR
F7_20210126_FR	70	-19.5402	-17	0	evening	FR
F8_20210126_FR	101.5	10.8367	10	3	evening	FR
F8_20210209_FR	111	11.6566	11.5	0	evening	FR
F10_20210113_FR	93	-4.06504	-6	3	morning	FR
F10_20210126_FR	171.667	2.06029	3	1	morning	FR
F11_20210209_FR	78.5	-12.1951	-10	3	morning	FR
F1L_20210126_FR	107.333	-14.4737	-16.5	3	morning	FR
F1_20210113_FR	132.667	11.5697	14	3	morning	FR
F3_20210126_FR	96.6667	-13.2114	-14.5	2	morning	FR
F4_20210126_FR	209	2.04237	5	1	morning	FR
F5_20210209_FR	152	-0.588235	-1	2	morning	FR
F7_20210126_FR	89.5	31.4286	22	0	morning	FR
F8_20210126_FR	99	0.0878392	-1.5	3	morning	FR
F8_20210209_FR	92.6667	-18.6037	-21.5	0	morning	FR

## Sheet: ext4gh
Fish_ID	Puncta	RoC	max_stack	min_stack	Time	Condition	mean_int	mkate_mean	mkate_max
F3_0804_Right	134		17611	0	dpf7_0	Control	2176.87	2067.14	5840
F3_0804_A	88		32412	0	dpf7_0	Control	2179.51	3034.42	10617
F3_0804_B	112		32412	0	dpf7_0	Control	1539.63	1673.99	10617
F4_0804_R	93		14786	0	dpf7_0	Control	894.464	1229.02	4168
F1_20200821	90		29784	0	dpf7_0	Control	2444.85	2641.06	8523
F2_20200821	123		15482	0	dpf7_0	Control	1412.21	2411.14	9607
F3_0804_Right	177	32.0896	24010	0	dpf9_10	Control	2799.35	2758.98	8380
F3_0804_A	94	6.81818	36084	0	dpf9_10	Control	3416.36	4061.14	18453
F3_0804_B	128	14.2857	36084	0	dpf9_10	Control	3359.23	3702.14	18453
F4_0804_R	100	7.52688	21525	0	dpf9_10	Control	1924.29	2087.98	46425
F1_20200821	73	-18.8889	22976	0	dpf9_10	Control	1152.15	764.386	2482
F2_20200821	128	4.06504	22178	0	dpf9_10	Control	1557.33	1951.08	9188
F3_1119	86		8579	0	dpf7_0	Tracked	433.306	961.132	3920
F2_1210	90		21059	0	dpf7_0	Tracked	1064.84	891.516	4491
F3_1210	215		23456	0	dpf7_0	Tracked	1086.68	697.985	5380
E2_1.3_0204	181		16371	0	dpf7_0	Tracked	2035.41	2130.76	8071
2.2_0211	168		13632	0	dpf7_0	Tracked	2248.14	2050.45	7117
4.2_0211	155		22575	0	dpf7_0	Tracked	1655.75	1735.91	4382
F1_0225	136		19491	0	dpf7_0	Tracked	844.837	844.84	2780
F10_0303	185		19319	0	dpf7_0	Tracked	1804.5	2053.8	6837
F1_0303	80		23207	0	dpf7_0	Tracked	2255.79	2307.07	6005
F3_0303	96		15789	0	dpf7_0	Tracked	1544.38	2287	6912
F5_0303	146		32009	0	dpf7_0	Tracked	2510.16	1902.07	11025
F6_0303	106		11410	0	dpf7_0	Tracked	1055.06	1142.62	3033
F9_0303	92		37563	0	dpf7_0	Tracked	2303.87	2017.87	5778
F5_0310	168		10518	0	dpf7_0	Tracked	1169.32	742.048	2803
F3_1119	142	65.1163	57237	0	dpf9_10	Tracked	2590.35	1683	5490
F2_1210	65	-27.7778	41218	0	dpf9_10	Tracked	1581.49	278	7792
F3_1210	125	-41.8605	19805	0	dpf9_10	Tracked	613.424	209.61	2187
E2_1.3_0204	198	9.39227	57498	0	dpf9_10	Tracked	2452.25	1713	7683
2.2_0211	134	-20.2381	42051	0	dpf9_10	Tracked	2109.79	1190	4428
4.2_0211	143	-7.74194	65285	0	dpf9_10	Tracked	4507.63	1989	7337
F1_0225	180	32.3529	51178	0	dpf9_10	Tracked	3756.75	1382	12648
F10_0303	241	30.2703	53032	0	dpf9_10	Tracked	2760.38	2246	7816
F1_0303	95	18.75	18959	0	dpf9_10	Tracked	1817.1	1499.01	4099
F3_0303	135	40.625	50355	0	dpf9_10	Tracked	3225.67	2498	23187
F5_0303	91	-37.6712	31731	0	dpf9_10	Tracked	2359.1	844	3964
F6_0303	111	4.71698	19258	0	dpf9_10	Tracked	1840.39	1269	4350
F9_0303	105	14.1304	60228	0	dpf9_10	Tracked	2175.19	1451	4077
F5_0310	214	27.381	21544	0	dpf9_10	Tracked	1428.19	1084	3237
