# Supplementary material for: Sleep pressure modulates single-neuron synapse number in zebrafish
Source: Nature. 2024 May 1;629(8012):639–45. doi: 10.1038/s41586-024-07367-3 (PMC11096099; doi:10.1038/s41586-024-07367-3)
Supplement: Supplementary file 6 — Source Data Figs. 1–4 and Source Data Extended Data Figs. 1, 2 and 4–10 [file 41586_2024_7367_MOESM6_ESM.zip › CODE_FINAL/Ext Figure6.xlsx]

## Sheet: ext6
Fish_ID	Time	ratio_roc	Condition	int_ratio	updated_cluster
F3_1119	7dpf_0		LD	0.205997	3
F1_1126	7dpf_0		LD	0.31255	2
F3_1126	7dpf_0		LD	0.284956	3
F5_1126	7dpf_0		LD	0.259228
F7_1126	7dpf_0		LD	0.137028	2
F7-2_1126	7dpf_0		LD	0.187107	1
F4_1126	7dpf_0		LD	0.391941	1
F2_1210	7dpf_0		LD	0.254719	1
E2_1.3_0204	7dpf_0		LD	0.324928	1
I2_1.5_0204	7dpf_0		LD	0.20927
2.2_0211	7dpf_0		LD	0.572416	1
4.2_0211	7dpf_0		LD	0.185145	3
F1_0225	7dpf_0		LD	0.146133	2
F4_0225	7dpf_0		LD	0.292403	2
F10_0303	7dpf_0		LD	0.310942	1
F1_0303	7dpf_0		LD	0.253007	3
F3_0303	7dpf_0		LD	0.295622	3
F5_0303	7dpf_0		LD	0.45455	2
F6_0303	7dpf_0		LD	0.245449	3
F9_0303	7dpf_0		LD	0.175623	2
F5_0310	7dpf_0		LD	0.419944	1
F7_0310	7dpf_0		LD	0.179016	1
F8R_0310	7dpf_0		LD	0.245413	3
F1_20200825_LL	7dpf_0		LL	0.553971	2
F11F_20200825_LL	7dpf_0		LL	0.301916	0
F11O_20200825_LL	7dpf_0		LL	0.361338	2
F11R_20200825_LL	7dpf_0		LL	0.469651	2
F6_20200825_LL	7dpf_0		LL	0.469661	3
F3_20200915_LL	7dpf_0		LL	0.297604	3
F1_20200930_LL	7dpf_0		LL	0.317674	3
F12_20200930_LL	7dpf_0		LL	0.266053	0
F2_20200930_LL	7dpf_0		LL	0.235631	3
F3_20200930_LL	7dpf_0		LL	0.286873	0
F2L_20201006_LL	7dpf_0		LL	0.267104	0
F2R_20201006_LL	7dpf_0		LL	0.187264	2
F3_20201006_LL	7dpf_0		LL	0.547141	2
F4_20201006_LL	7dpf_0		LL	0.33205	2
F6_20201006_LL	7dpf_0		LL	0.437569	0
F6_20200915_LL	7dpf_0		LL	0.174913	0
F4_20200930_LL	7dpf_0		LL	0.314863	0
F6_20200930_LL	7dpf_0		LL	0.216227
F8_20200930_LL	7dpf_0		LL	0.438216	1
F3_20210126_FR	7dpf_0		FR	0.624759	2
F4_20210126_FR	7dpf_0		FR	0.343058	1
F8_20210126_FR	7dpf_0		FR	0.356455	3
F10_20210126_FR	7dpf_0		FR	0.216373	1
F1L_20210126_FR	7dpf_0		FR	0.400657	3
F7_20210126_FR	7dpf_0		FR	0.415832	0
F1_20210113_FR	7dpf_0		FR	0.259906	3
F11_20210209_FR	7dpf_0		FR	0.734304	3
F9_20210113_FR	7dpf_0		FR	0.404716
F1_20210209_FR	7dpf_0		FR	0.357926	3
F1_20210202_FR	7dpf_0		FR	0.195749	2
F3_1119	7dpf_10	60.9958	LD	0.331647	3
F1_1126	7dpf_10	8.6057	LD	0.339448	2
F3_1126	7dpf_10	73.5794	LD	0.494626	3
F5_1126	7dpf_10	128.5	LD	0.592337
F7_1126	7dpf_10	79.0569	LD	0.245357	2
F7-2_1126	7dpf_10	-23.9682	LD	0.142261	1
F4_1126	7dpf_10	3.8798	LD	0.407147	1
F2_1210	7dpf_10	-28.3406	LD	0.18253	1
E2_1.3_0204	7dpf_10	8.04135	LD	0.351056	1
I2_1.5_0204	7dpf_10	197.983	LD	0.623589
2.2_0211	7dpf_10	-56.4309	LD	0.249396	1
4.2_0211	7dpf_10	9.90975	LD	0.203492	3
F1_0225	7dpf_10	139.457	LD	0.349926	2
F4_0225	7dpf_10	19.0339	LD	0.348059	2
F10_0303	7dpf_10	7.91829	LD	0.335564	1
F1_0303	7dpf_10	20.6567	LD	0.305269	3
F3_0303	7dpf_10	42.0173	LD	0.419835	3
F5_0303	7dpf_10	16.122	LD	0.527832	2
F6_0303	7dpf_10	105.442	LD	0.504256	3
F9_0303	7dpf_10	77.0039	LD	0.31086	2
F5_0310	7dpf_10	-28.9208	LD	0.298493	1
F7_0310	7dpf_10	-0.339476	LD	0.178408	1
F8R_0310	7dpf_10	-14.7413	LD	0.209236	3
F1_20200825_LL	7dpf_10	9.71469	LL	0.607788	2
F11F_20200825_LL	7dpf_10	2.39608	LL	0.309151	0
F11O_20200825_LL	7dpf_10	19.4604	LL	0.431656	2
F11R_20200825_LL	7dpf_10	6.96443	LL	0.50236	2
F6_20200825_LL	7dpf_10	-1.27187	LL	0.463687	3
F3_20200915_LL	7dpf_10	3.60604	LL	0.308336	3
F1_20200930_LL	7dpf_10	-41.9345	LL	0.184459	3
F12_20200930_LL	7dpf_10	-25.4757	LL	0.198274	0
F2_20200930_LL	7dpf_10	-54.2308	LL	0.107846	3
F3_20200930_LL	7dpf_10	27.0506	LL	0.364474	0
F2L_20201006_LL	7dpf_10	-4.81556	LL	0.254242	0
F2R_20201006_LL	7dpf_10	69.8787	LL	0.318121	2
F3_20201006_LL	7dpf_10	2.58761	LL	0.561299	2
F4_20201006_LL	7dpf_10	-29.045	LL	0.235606	2
F6_20201006_LL	7dpf_10	-19.6456	LL	0.351606	0
F6_20200915_LL	7dpf_10	-14.8177	LL	0.148995	0
F4_20200930_LL	7dpf_10	-5.29304	LL	0.298197	0
F6_20200930_LL	7dpf_10	18.1842	LL	0.255546
F8_20200930_LL	7dpf_10	-28.8321	LL	0.311869	1
F3_20210126_FR	7dpf_10	-17.8764	FR	0.513075	2
F4_20210126_FR	7dpf_10	16.3693	FR	0.399214	1
F8_20210126_FR	7dpf_10	22.7007	FR	0.437373	3
F10_20210126_FR	7dpf_10	-4.60684	FR	0.206405	1
F1L_20210126_FR	7dpf_10	14.6187	FR	0.459228	3
F7_20210126_FR	7dpf_10	35.4268	FR	0.563147	0
F1_20210113_FR	7dpf_10	68.4697	FR	0.437863	3
F11_20210209_FR	7dpf_10	-18.4277	FR	0.598989	3
F9_20210113_FR	7dpf_10	49.4886	FR	0.605004
F1_20210209_FR	7dpf_10	81.5903	FR	0.649959	3
F1_20210202_FR	7dpf_10	27.9177	FR	0.250397	2
F3_1119	8dpf_0	-45.4692	LD	0.18085	3
F1_1126	8dpf_0	-15.2191	LD	0.287787	2
F3_1126	8dpf_0	-26.1878	LD	0.365094	3
F5_1126	8dpf_0	26.4724	LD	0.749143
F7_1126	8dpf_0	-50.5286	LD	0.121382	2
F7-2_1126	8dpf_0	15.5673	LD	0.164407	1
F4_1126	8dpf_0	-48.6122	LD	0.209224	1
F2_1210	8dpf_0	-5.02719	LD	0.173354	1
E2_1.3_0204	8dpf_0	-15.1931	LD	0.29772	1
I2_1.5_0204	8dpf_0	-72.437	LD	0.17188
2.2_0211	8dpf_0	-15.0744	LD	0.211801	1
4.2_0211	8dpf_0	1.73193	LD	0.207017	3
F1_0225	8dpf_0	-14.7382	LD	0.298353	2
F4_0225	8dpf_0	30.5581	LD	0.454419	2
F10_0303	8dpf_0	-5.97207	LD	0.315523	1
F1_0303	8dpf_0	-1.83201	LD	0.299677	3
F3_0303	8dpf_0	-45.5615	LD	0.228552	3
F5_0303	8dpf_0	18.3416	LD	0.624645	2
F6_0303	8dpf_0	-5.77194	LD	0.475151	3
F9_0303	8dpf_0	-59.3777	LD	0.126278	2
F5_0310	8dpf_0	-2.15996	LD	0.292045	1
F7_0310	8dpf_0	42.7333	LD	0.254647	1
F8R_0310	8dpf_0	23.9838	LD	0.259419	3
F1_20200825_LL	8dpf_0	-4.15665	LL	0.582524	2
F11F_20200825_LL	8dpf_0	-18.6555	LL	0.251477	0
F11O_20200825_LL	8dpf_0	-15.9502	LL	0.362806	2
F11R_20200825_LL	8dpf_0	22.2753	LL	0.614262	2
F6_20200825_LL	8dpf_0	-49.7488	LL	0.233008	3
F3_20200915_LL	8dpf_0	-17.0347	LL	0.255811	3
F1_20200930_LL	8dpf_0	13.5562	LL	0.209465	3
F12_20200930_LL	8dpf_0	12.5294	LL	0.223117	0
F2_20200930_LL	8dpf_0	44.1495	LL	0.15546	3
F3_20200930_LL	8dpf_0	2.22059	LL	0.372568	0
F2L_20201006_LL	8dpf_0	-31.5371	LL	0.174061	0
F2R_20201006_LL	8dpf_0	-43.995	LL	0.178164	2
F3_20201006_LL	8dpf_0	35.2475	LL	0.759143	2
F4_20201006_LL	8dpf_0	115.151	LL	0.506908	2
F6_20201006_LL	8dpf_0	-0.669467	LL	0.349252	0
F6_20200915_LL	8dpf_0	88.468	LL	0.280808	0
F4_20200930_LL	8dpf_0	20.3174	LL	0.358783	0
F6_20200930_LL	8dpf_0	3.74355	LL	0.265112
F8_20200930_LL	8dpf_0	-28.8761	LL	0.221813	1
F3_20210126_FR	8dpf_0	-25.164	FR	0.383965	2
F4_20210126_FR	8dpf_0	29.9027	FR	0.51859	1
F8_20210126_FR	8dpf_0	-8.15426	FR	0.401709	3
F10_20210126_FR	8dpf_0	101.339	FR	0.415573	1
F1L_20210126_FR	8dpf_0	-1.38646	FR	0.452861	3
F7_20210126_FR	8dpf_0	-25.6291	FR	0.418818	0
F1_20210113_FR	8dpf_0	1.67559	FR	0.445199	3
F11_20210209_FR	8dpf_0	5.35854	FR	0.631086	3
F9_20210113_FR	8dpf_0	25.7525	FR	0.760807
F1_20210209_FR	8dpf_0	-58.1488	FR	0.272016	3
F1_20210202_FR	8dpf_0	34.7065	FR	0.337302	2

## Sheet: ext6c_LLvs_FR
Fish_ID	Time	ratio_roc	Condition	int_ratio	type
F1_20200825_LL	7dpf_10	9.71469	LL	0.607788	LL
F11F_20200825_LL	7dpf_10	2.39608	LL	0.309151	LL
F11O_20200825_LL	7dpf_10	19.4604	LL	0.431656	LL
F11R_20200825_LL	7dpf_10	6.96443	LL	0.50236	LL
F6_20200825_LL	7dpf_10	-1.27187	LL	0.463687	LL
F3_20200915_LL	7dpf_10	3.60604	LL	0.308336	LL
F1_20200930_LL	7dpf_10	-41.9345	LL	0.184459	LL
F12_20200930_LL	7dpf_10	-25.4757	LL	0.198274	LL
F2_20200930_LL	7dpf_10	-54.2308	LL	0.107846	LL
F3_20200930_LL	7dpf_10	27.0506	LL	0.364474	LL
F2L_20201006_LL	7dpf_10	-4.81556	LL	0.254242	LL
F2R_20201006_LL	7dpf_10	69.8787	LL	0.318121	LL
F3_20201006_LL	7dpf_10	2.58761	LL	0.561299	LL
F4_20201006_LL	7dpf_10	-29.045	LL	0.235606	LL
F6_20201006_LL	7dpf_10	-19.6456	LL	0.351606	LL
F6_20200915_LL	7dpf_10	-14.8177	LL	0.148995	LL
F4_20200930_LL	7dpf_10	-5.29304	LL	0.298197	LL
F6_20200930_LL	7dpf_10	18.1842	LL	0.255546	LL
F8_20200930_LL	7dpf_10	-28.8321	LL	0.311869	LL
F1_20200825_LL	8dpf_0	-4.15665	LL	0.582524	LL
F11F_20200825_LL	8dpf_0	-18.6555	LL	0.251477	LL
F11O_20200825_LL	8dpf_0	-15.9502	LL	0.362806	LL
F11R_20200825_LL	8dpf_0	22.2753	LL	0.614262	LL
F6_20200825_LL	8dpf_0	-49.7488	LL	0.233008	LL
F3_20200915_LL	8dpf_0	-17.0347	LL	0.255811	LL
F1_20200930_LL	8dpf_0	13.5562	LL	0.209465	LL
F12_20200930_LL	8dpf_0	12.5294	LL	0.223117	LL
F2_20200930_LL	8dpf_0	44.1495	LL	0.15546	LL
F3_20200930_LL	8dpf_0	2.22059	LL	0.372568	LL
F2L_20201006_LL	8dpf_0	-31.5371	LL	0.174061	LL
F2R_20201006_LL	8dpf_0	-43.995	LL	0.178164	LL
F3_20201006_LL	8dpf_0	35.2475	LL	0.759143	LL
F4_20201006_LL	8dpf_0	115.151	LL	0.506908	LL
F6_20201006_LL	8dpf_0	-0.669467	LL	0.349252	LL
F6_20200915_LL	8dpf_0	88.468	LL	0.280808	LL
F4_20200930_LL	8dpf_0	20.3174	LL	0.358783	LL
F6_20200930_LL	8dpf_0	3.74355	LL	0.265112	LL
F8_20200930_LL	8dpf_0	-28.8761	LL	0.221813	LL
F3_20210126_FR	7dpf_0		FR	0.624759	2
F4_20210126_FR	7dpf_0		FR	0.343058	1
F8_20210126_FR	7dpf_0		FR	0.356455	3
F10_20210126_FR	7dpf_0		FR	0.216373	1
F1L_20210126_FR	7dpf_0		FR	0.400657	3
F1_20210113_FR	7dpf_0		FR	0.259906	3
F11_20210209_FR	7dpf_0		FR	0.734304	3
F9_20210113_FR	7dpf_0		FR	0.404716
F1_20210209_FR	7dpf_0		FR	0.357926	3
F1_20210202_FR	7dpf_0		FR	0.195749	2
F3_20210126_FR	7dpf_10	-17.8764	FR	0.513075	2
F4_20210126_FR	7dpf_10	16.3693	FR	0.399214	1
F8_20210126_FR	7dpf_10	22.7007	FR	0.437373	3
F10_20210126_FR	7dpf_10	-4.60684	FR	0.206405	1
F1L_20210126_FR	7dpf_10	14.6187	FR	0.459228	3
F1_20210113_FR	7dpf_10	68.4697	FR	0.437863	3
F11_20210209_FR	7dpf_10	-18.4277	FR	0.598989	3
F9_20210113_FR	7dpf_10	49.4886	FR	0.605004
F1_20210209_FR	7dpf_10	81.5903	FR	0.649959	3
F1_20210202_FR	7dpf_10	27.9177	FR	0.250397	2
F3_20210126_FR	8dpf_0	-25.164	FR	0.383965	2
F4_20210126_FR	8dpf_0	29.9027	FR	0.51859	1
F8_20210126_FR	8dpf_0	-8.15426	FR	0.401709	3
F10_20210126_FR	8dpf_0	101.339	FR	0.415573	1
F1L_20210126_FR	8dpf_0	-1.38646	FR	0.452861	3
F1_20210113_FR	8dpf_0	1.67559	FR	0.445199	3
F11_20210209_FR	8dpf_0	5.35854	FR	0.631086	3
F9_20210113_FR	8dpf_0	25.7525	FR	0.760807
F1_20210209_FR	8dpf_0	-58.1488	FR	0.272016	3
F1_20210202_FR	8dpf_0	34.7065	FR	0.337302	2

## Sheet: ext6c_LLvs_LD
Fish_ID	Time	ratio_roc	Condition	int_ratio	type
F1_20200825_LL	7dpf_10	9.71469	LL	0.607788	LL
F11F_20200825_LL	7dpf_10	2.39608	LL	0.309151	LL
F11O_20200825_LL	7dpf_10	19.4604	LL	0.431656	LL
F11R_20200825_LL	7dpf_10	6.96443	LL	0.50236	LL
F6_20200825_LL	7dpf_10	-1.27187	LL	0.463687	LL
F3_20200915_LL	7dpf_10	3.60604	LL	0.308336	LL
F1_20200930_LL	7dpf_10	-41.9345	LL	0.184459	LL
F12_20200930_LL	7dpf_10	-25.4757	LL	0.198274	LL
F2_20200930_LL	7dpf_10	-54.2308	LL	0.107846	LL
F3_20200930_LL	7dpf_10	27.0506	LL	0.364474	LL
F2L_20201006_LL	7dpf_10	-4.81556	LL	0.254242	LL
F2R_20201006_LL	7dpf_10	69.8787	LL	0.318121	LL
F3_20201006_LL	7dpf_10	2.58761	LL	0.561299	LL
F4_20201006_LL	7dpf_10	-29.045	LL	0.235606	LL
F6_20201006_LL	7dpf_10	-19.6456	LL	0.351606	LL
F6_20200915_LL	7dpf_10	-14.8177	LL	0.148995	LL
F4_20200930_LL	7dpf_10	-5.29304	LL	0.298197	LL
F6_20200930_LL	7dpf_10	18.1842	LL	0.255546	LL
F8_20200930_LL	7dpf_10	-28.8321	LL	0.311869	LL
F1_20200825_LL	8dpf_0	-4.15665	LL	0.582524	LL
F11F_20200825_LL	8dpf_0	-18.6555	LL	0.251477	LL
F11O_20200825_LL	8dpf_0	-15.9502	LL	0.362806	LL
F11R_20200825_LL	8dpf_0	22.2753	LL	0.614262	LL
F6_20200825_LL	8dpf_0	-49.7488	LL	0.233008	LL
F3_20200915_LL	8dpf_0	-17.0347	LL	0.255811	LL
F1_20200930_LL	8dpf_0	13.5562	LL	0.209465	LL
F12_20200930_LL	8dpf_0	12.5294	LL	0.223117	LL
F2_20200930_LL	8dpf_0	44.1495	LL	0.15546	LL
F3_20200930_LL	8dpf_0	2.22059	LL	0.372568	LL
F2L_20201006_LL	8dpf_0	-31.5371	LL	0.174061	LL
F2R_20201006_LL	8dpf_0	-43.995	LL	0.178164	LL
F3_20201006_LL	8dpf_0	35.2475	LL	0.759143	LL
F4_20201006_LL	8dpf_0	115.151	LL	0.506908	LL
F6_20201006_LL	8dpf_0	-0.669467	LL	0.349252	LL
F6_20200915_LL	8dpf_0	88.468	LL	0.280808	LL
F4_20200930_LL	8dpf_0	20.3174	LL	0.358783	LL
F6_20200930_LL	8dpf_0	3.74355	LL	0.265112	LL
F8_20200930_LL	8dpf_0	-28.8761	LL	0.221813	LL
F3_1119	7dpf_10	60.9958	LD	0.331647	3
F1_1126	7dpf_10	8.6057	LD	0.339448	2
F3_1126	7dpf_10	73.5794	LD	0.494626	3
F5_1126	7dpf_10	128.5	LD	0.592337
F7_1126	7dpf_10	79.0569	LD	0.245357	2
F7-2_1126	7dpf_10	-23.9682	LD	0.142261	1
F4_1126	7dpf_10	3.8798	LD	0.407147	1
F2_1210	7dpf_10	-28.3406	LD	0.18253	1
E2_1.3_0204	7dpf_10	8.04135	LD	0.351056	1
I2_1.5_0204	7dpf_10	197.983	LD	0.623589
2.2_0211	7dpf_10	-56.4309	LD	0.249396	1
4.2_0211	7dpf_10	9.90975	LD	0.203492	3
F1_0225	7dpf_10	139.457	LD	0.349926	2
F4_0225	7dpf_10	19.0339	LD	0.348059	2
F10_0303	7dpf_10	7.91829	LD	0.335564	1
F1_0303	7dpf_10	20.6567	LD	0.305269	3
F3_0303	7dpf_10	42.0173	LD	0.419835	3
F5_0303	7dpf_10	16.122	LD	0.527832	2
F6_0303	7dpf_10	105.442	LD	0.504256	3
F9_0303	7dpf_10	77.0039	LD	0.31086	2
F5_0310	7dpf_10	-28.9208	LD	0.298493	1
F7_0310	7dpf_10	-0.339476	LD	0.178408	1
F8R_0310	7dpf_10	-14.7413	LD	0.209236	3
F3_1119	8dpf_0	-45.4692	LD	0.18085	3
F1_1126	8dpf_0	-15.2191	LD	0.287787	2
F3_1126	8dpf_0	-26.1878	LD	0.365094	3
F5_1126	8dpf_0	26.4724	LD	0.749143
F7_1126	8dpf_0	-50.5286	LD	0.121382	2
F7-2_1126	8dpf_0	15.5673	LD	0.164407	1
F4_1126	8dpf_0	-48.6122	LD	0.209224	1
F2_1210	8dpf_0	-5.02719	LD	0.173354	1
E2_1.3_0204	8dpf_0	-15.1931	LD	0.29772	1
I2_1.5_0204	8dpf_0	-72.437	LD	0.17188
2.2_0211	8dpf_0	-15.0744	LD	0.211801	1
4.2_0211	8dpf_0	1.73193	LD	0.207017	3
F1_0225	8dpf_0	-14.7382	LD	0.298353	2
F4_0225	8dpf_0	30.5581	LD	0.454419	2
F10_0303	8dpf_0	-5.97207	LD	0.315523	1
F1_0303	8dpf_0	-1.83201	LD	0.299677	3
F3_0303	8dpf_0	-45.5615	LD	0.228552	3
F5_0303	8dpf_0	18.3416	LD	0.624645	2
F6_0303	8dpf_0	-5.77194	LD	0.475151	3
F9_0303	8dpf_0	-59.3777	LD	0.126278	2
F5_0310	8dpf_0	-2.15996	LD	0.292045	1
F7_0310	8dpf_0	42.7333	LD	0.254647	1
F8R_0310	8dpf_0	23.9838	LD	0.259419	3
