# Supplementary material for: Sleep pressure modulates single-neuron synapse number in zebrafish
Source: Nature. 2024 May 1;629(8012):639–45. doi: 10.1038/s41586-024-07367-3 (PMC11096099; doi:10.1038/s41586-024-07367-3)
Supplement: Supplementary file 6 — Source Data Figs. 1–4 and Source Data Extended Data Figs. 1, 2 and 4–10 [file 41586_2024_7367_MOESM6_ESM.zip › CODE_FINAL/Ext Figure7_part2.xlsx]

## Sheet: ext7e1
Fish_ID	Condition	Cluster_morph	Time	proximal_arbour	distal_arbour	stem	extra_branch
F5_1112	LD	1	dpf7_10	64.2857	22.8188	50	100
F7-2_1126	LD	1	dpf7_10	-12.5	5.88235	-25	-50
F4_1126	LD	1	dpf7_10	173.684	29.2683	28.5714	0
F2_1210	LD	1	dpf7_10	13.3333	13.2075	-100	26.3158
E2_1.3_0204	LD	1	dpf7_10	0	-13.7931	0	-20
2.2_0211	LD	1	dpf7_10	38.0952	10.1449	66.6667	-66.6667
F10_0303	LD	1	dpf7_10	54.1667	42.6667	100	12.5
F11_0310	LD	1	dpf7_10	29.4118	40.6897	0	-50
F4_0310	LD	1	dpf7_10	-10	11.4754	0	100
F5_0310	LD	1	dpf7_10	6.66667	41.9847	0	100
F7_0310	LD	1	dpf7_10	85.7143	-21.9512	100	-42.8571
F5_1112	LD	1	dpf8_0	-26.087	-26.776	33.3333	-100
F7-2_1126	LD	1	dpf8_0	-14.2857	3.1746	33.3333	-50
F4_1126	LD	1	dpf8_0	0	-5.66038	-22.2222	500
F2_1210	LD	1	dpf8_0	11.7647	11.6667	100	-20.8333
E2_1.3_0204	LD	1	dpf8_0	17.2414	40.8	0	-25
2.2_0211	LD	1	dpf8_0	-34.4828	-14.4737	-40	50
F10_0303	LD	1	dpf8_0	8.10811	-14.9533	66.6667	22.2222
F11_0310	LD	1	dpf8_0	-36.3636	-25.9804	0	66.6667
F4_0310	LD	1	dpf8_0	22.2222	-22.7941	-20	-100
F5_0310	LD	1	dpf8_0	12.5	-5.37634	-20	100
F7_0310	LD	1	dpf8_0	-23.0769	35.4167	-25	-25

## Sheet: ext7e2
Fish_ID	Condition	Cluster_morph	Time	Puncta	proximal_arbour	distal_arbour	stem	extra_branch	proxy_ratio	distal_ratio	extra_ratio	stem_ratio	proxy_iroc	distal_iroc	extra_iroc	stem_iroc	proxy_del	distal_del	extra_del	stem_del	proxyno_del	distalno_del	extrano_del	stemno_del
F5_1112	LD	1	dpf7_0	166	14	149	2	0	0.204907	0.259011	0	0.309693
F7-2_1126	LD	1	dpf7_0	135	8	119	4	4	0.187852	0.182448	0.30365	0.286774
F4_1126	LD	1	dpf7_0	110	19	82	7	2	0.261582	0.4606	0.420425	0.863434
F2_1210	LD	1	dpf7_0	90	15	53	3	19	0.309191	0.251683	0.3821	0.125216
E2_1.3_0204	LD	1	dpf7_0	181	29	145	2	5	0.415768	0.328814	0.606964	0.985308
2.2_0211	LD	1	dpf7_0	168	21	138	3	6	0.467847	0.595723	0.266753	0.689478
F10_0303	LD	1	dpf7_0	185	24	150	3	8	0.278241	0.312143	0.426525	0.521455
F11_0310	LD	1	dpf7_0	173	17	145	5	6	0.0942485	0.170058	0.119635	0.247305
F4_0310	LD	1	dpf7_0	158	30	122	5	1	0.230265	0.289396	0.474144	0.59004
F5_0310	LD	1	dpf7_0	168	30	131	5	0	0.243148	0.458343	0	0.788755
F7_0310	LD	1	dpf7_0	139	7	123	2	7	0.13126	0.138397	0.126923	0.193963
F5_1112	LD	1	dpf7_10	220	23	183	3	1	0.130999	0.185529	0.24819	0.409128	-36.0691	-28.37	100	32.1075	-0.073908	-0.0734814	0.24819	0.0994347	9	34	1	1
F7-2_1126	LD	1	dpf7_10	138	7	126	3	2	0.220395	0.133916	0.339676	0.202202	17.3236	-26.6007	11.8645	-29.4906	0.0325428	-0.0485324	0.0360265	-0.0845713	-1	7	-1	-2
F4_1126	LD	1	dpf7_10	189	52	106	9	2	0.302418	0.504358	0.372525	0.719702	15.611	9.50032	-11.3931	-16.6465	0.0408356	0.0437585	-0.0478992	-0.143732	33	24	2	0
F2_1210	LD	1	dpf7_10	101	17	60	0	24	0.226509	0.16348	0.239851	0	-26.7414	-35.0451	-37.2281	-100	-0.0826821	-0.0882026	-0.142248	-0.125216	2	7	-3	5
E2_1.3_0204	LD	1	dpf7_10	160	29	125	2	4	0.313262	0.344507	0.427801	0.69664	-24.6546	4.77265	-29.5178	-29.2972	-0.102506	0.0156931	-0.179162	-0.288668	0	-20	0	-1
2.2_0211	LD	1	dpf7_10	188	29	152	5	2	0.163578	0.262258	0.175933	0.284412	-65.0361	-55.9766	-34.0465	-58.7496	-0.304269	-0.333465	-0.09082	-0.405066	8	14	2	-4
F10_0303	LD	1	dpf7_10	266	37	214	6	9	0.226739	0.346749	0.433765	0.923999	-18.5098	11.0867	1.69751	77.1963	-0.0515017	0.0346064	0.00724031	0.402544	13	64	3	1
F11_0310	LD	1	dpf7_10	236	22	204	5	3	0.240346	0.38885	0.368051	0.972281	155.013	128.657	207.645	293.151	0.146098	0.218792	0.248416	0.724976	5	59	0	-3
F4_0310	LD	1	dpf7_10	170	27	136	5	2	0.237833	0.296013	0.214768	0.710337	3.28677	2.28664	-54.7041	20.388	0.00756828	0.00661743	-0.259376	0.120297	-3	14	0	1
F5_0310	LD	1	dpf7_10	224	32	186	5	1	0.177251	0.320945	0.325492	0.404609	-27.1015	-29.9772	100	-48.7028	-0.0658968	-0.137398	0.325492	-0.384146	2	55	0	1
F7_0310	LD	1	dpf7_10	117	13	96	4	4	0.16469	0.178995	0.143613	0.416862	25.4689	29.3347	13.1496	114.918	0.0334304	0.0405983	0.0166899	0.222899	6	-27	2	-3
F5_1112	LD	1	dpf8_0	155	17	134	4	0	0.103025	0.12777	0	0.210334	-21.3543	-31.1322	-100	-48.5896	-0.0279738	-0.0577594	-0.24819	-0.198794	-6	-49	1	-1
F7-2_1126	LD	1	dpf8_0	143	6	130	4	1	0.291151	0.177128	0.593204	0.277346	32.104	32.2685	74.6381	37.1625	0.0707557	0.0432125	0.253528	0.0751434	-1	4	1	-1
F4_1126	LD	1	dpf8_0	173	52	100	7	12	0.168453	0.251855	0.172233	0.365397	-44.2979	-50.0643	-53.7661	-49.2293	-0.133965	-0.252503	-0.200292	-0.354304	0	-6	-2	10
F2_1210	LD	1	dpf8_0	107	19	67	2	19	0.231098	0.160148	0.241071	0.126008	2.02595	-2.03811	0.508437	100	0.00458896	-0.00333192	0.00121949	0.126008	2	7	2	-5
E2_1.3_0204	LD	1	dpf8_0	215	34	176	2	3	0.36371	0.282572	0.809097	0.605511	16.1039	-17.9779	89.1291	-13.0813	0.0504475	-0.0619352	0.381295	-0.0911292	5	51	0	-1
2.2_0211	LD	1	dpf8_0	155	19	130	3	3	0.145571	0.218506	0.14864	0.318536	-11.0079	-16.6827	-15.5133	11.998	-0.0180064	-0.0437516	-0.0272931	0.0341238	-10	-22	-2	1
F10_0303	LD	1	dpf8_0	243	40	182	10	11	0.214457	0.331771	0.207331	0.634744	-5.41698	-4.31965	-52.2021	-31.3047	-0.0122824	-0.0149783	-0.226435	-0.289255	3	-32	4	2
F11_0310	LD	1	dpf8_0	175	14	151	5	5	0.184846	0.455448	0.426967	0.611837	-23.0916	17.1269	16.0076	-37.072	-0.0554997	0.0665981	0.0589159	-0.360444	-8	-53	0	2
F4_0310	LD	1	dpf8_0	142	33	105	4	0	0.141557	0.168619	0	0.356865	-40.4808	-43.0368	-100	-49.7611	-0.0962769	-0.127394	-0.214768	-0.353472	6	-31	-1	-2
F5_0310	LD	1	dpf8_0	217	36	176	4	2	0.231193	0.303839	0.292112	0.321555	30.4322	-5.3298	-10.2551	-20.527	0.0539415	-0.0171057	-0.0333795	-0.083054	4	-10	-1	1
F7_0310	LD	1	dpf8_0	146	10	130	3	3	0.238642	0.261065	0.189644	0.57418	44.9037	45.8505	32.0524	37.7385	0.073952	0.0820701	0.0460313	0.157318	-3	34	-1	-1

## Sheet: ext7f
Fish_ID	Condition	Cluster_morph	Time	proximal_arbour	distal_arbour	stem	extra_branch
F5_1112	LD	1	dpf7_10	9	34	1	1
F7-2_1126	LD	1	dpf7_10	-1	7	-1	-2
F4_1126	LD	1	dpf7_10	33	24	2	0
F2_1210	LD	1	dpf7_10	2	7	-3	5
E2_1.3_0204	LD	1	dpf7_10	0	-20	0	-1
2.2_0211	LD	1	dpf7_10	8	14	2	-4
F10_0303	LD	1	dpf7_10	13	64	3	1
F11_0310	LD	1	dpf7_10	5	59	0	-3
F4_0310	LD	1	dpf7_10	-3	14	0	1
F5_0310	LD	1	dpf7_10	2	55	0	1
F7_0310	LD	1	dpf7_10	6	-27	2	-3
F5_1112	LD	1	dpf8_0	-6	-49	1	-1
F7-2_1126	LD	1	dpf8_0	-1	4	1	-1
F4_1126	LD	1	dpf8_0	0	-6	-2	10
F2_1210	LD	1	dpf8_0	2	7	2	-5
E2_1.3_0204	LD	1	dpf8_0	5	51	0	-1
2.2_0211	LD	1	dpf8_0	-10	-22	-2	1
F10_0303	LD	1	dpf8_0	3	-32	4	2
F11_0310	LD	1	dpf8_0	-8	-53	0	2
F4_0310	LD	1	dpf8_0	6	-31	-1	-2
F5_0310	LD	1	dpf8_0	4	-10	-1	1
F7_0310	LD	1	dpf8_0	-3	34	-1	-1
