# Supplementary material for: Sleep pressure modulates single-neuron synapse number in zebrafish
Source: Nature. 2024 May 1;629(8012):639–45. doi: 10.1038/s41586-024-07367-3 (PMC11096099; doi:10.1038/s41586-024-07367-3)
Supplement: Supplementary file 6 — Source Data Figs. 1–4 and Source Data Extended Data Figs. 1, 2 and 4–10 [file 41586_2024_7367_MOESM6_ESM.zip › CODE_FINAL/Ext Figure7bc.xlsx]

## Sheet: Sheet1
Fish_ID	Condition	Segment Cluster	night_average_boutlength	day	night	sleep_day	sleep_night	percentage_change_day	percentage_change_night	delta_puncta_day	delta_puncta_night	int_roc_day	int_roc_night	Filament_Length_Sum	AP_span	Distance_Skin	Darbour_Thickness_	Darbour_loc	PA_loc	New_arbour_thickness	Distance_Skin_new
F2_20210302_BV	Bv	2	2.04545	216.719	25.735	0.0294118	1.5	-3.09278	0	-3	0	18.3709	9.16715	501.064	25.0954	9.7724	7.98476	0.915087	0.587111	7.98476	10.6662
F4_20210302_BV	Bv	2	NaN	207.89		0		-32.2148		-48		14.3943	NaN	412.236	23.9807	7.79943	7.4422	0.922312	0.680222	7.4422	8.47419
F5_20210302_BV	Bv	2	1.28571	115.049	71.1667	0.367647	0.15	10.1695		12		17.5964	NaN	410.759	28.2883	13.5112	10.6542	0.908952	0.744582	10.6542	15.1778
F6_20210302_BV	Bv	1	3.02632	212.443	13.765	0	3.76667	-24	26.3158	-42	35	-4.21379	-11.9144	1131.66	56.6731	9.22833	15.8965	0.850781	0.520973	15.8965	10.1809
F2_20210309_bv	Bv	2	2.72034	27.3179	5.72333	1.53571	5.33333	-5.6	-0.847458	-7	-1	-25.1656	29.9667	546.577	33	8.99018	10.8954	0.907218	0.657806	10.8954	10.7465
F4_20210309_bv	Bv	3	10.2667	48.8	3.30333	2.5	7.7	-12.5	12.2449	-14	12	8.48218	-3.02186	759.114	33.2457	5.83469	16.3728	0.834481	0.650805	16.3728	8.09712
F6_20210309_bv	Bv	0	2.5	42.4875	6.74833	0.285714	1.98333	-2.30769	-3.14961	-3	-4	-27.3292	-0.580445	512.844	25.7	9.76417	16.3728	0.861773	0	16.3728	10.4191
F8_20210309_bv	Bv	2	2.39	198.134	10.8733	0	3.98333		17.757		19	22.2456	-12.2302	584.48	33.7	13.8723	9.22833	0.898966	0.625143	9.22833	12.2449
F9_20210309_bv	Bv	2	4.84286	174.466	11.5233	0	5.65	-5.31915	22.4719	-5	20	-37.5709	-16.5444	369.273	32	6.90636	11.3717	0.885641	0.673579	11.3717	18.5162
F12_20210309_bv	Bv	2	3.35065	138.512	25.57	0	4.26667	-1.78571	1.81818	-2	2	-43.711	4.80498	482.085	26.6	5.30331	11.1429	0.888426	0.594772	11.1429	5.50194
F2_20210323_bv	Bv	3	1	92.4151	3.08167	0.0377358	6.66667	9.71429	-7.29167	17	-14	14.349	11.4765	679.953	33.8	8.51388	16.0156	0.854934	0.593012	16.0156	9.6054
F3_20210323_bv	Bv	3	4.2	89.4717	12.6667	0.245283	2.83333	9.09091	11.5385	13	18	-30.0305	50.2267	652.791	38.1	14.9439	14.4676	0.866362	0.653061	14.4676	14.7057
F4_20210323_bv	Bv	3	4.62162	72.3019	4.92833	0.169811	6.4	-1.31579	-15.3333	-2	-23	-7.78495	21.6594	637.642	27.9	12.8006	12.9792	0.867065	0.544166	12.9792	12.622
F5_20210323_bv	Bv	1	7.03636	102.3	3.32167	0	7.3	24.1758	5.30973	22	6	-16.6562	26.9368	696.84	37.6	10.6572	11.0145	0.872493	0.650294	11.0145	15.4996
F6_20210323_bv	Bv	1	5.71429	120.623	4.09833	0	7.81667	0.740741	-8.82353	1	-12	-47.1371	32.4236	511.664	44.4	17.2805	9.11693	0.877029	0.619106	9.11693	15.3736
F7_20210323_bv	Bv	1	12.1026	156.834	9.79667	0.0943396	3.76667	2.29008	0	3	0	-55.4655	63.1161	956.418	36	12.4434	11.1931	0.895695	0.676523	11.1931	13.2174
F8_20210323_bv	Bv	1	3.63492	141.168	5.255	0	7.05	21.3592		22	-125	-8.44161	NaN	817.406	38	8.52105	9.23611	0.893466	0.800673	9.23611	8.64023
F9_20210323_bv	Bv	2	4.81818	136.974	9.695	0.0754717	5.11667	3.44828	5	4	6	6.95847	2.58524	677.005	33.6	5.8396	11.2025	0.888954	0.589439	11.2025	6.73342
F1_20210409_bv	Bv	2	4.04054	184.586	12.2367	0.125	4.88333	29.3333	12.3711	22	12	40.9283	40.9283	402.41	27.5	10.6662	11.2621	0.889302	0.659542	11.2621	11.2621
F2_20210409_bv	Bv	2	7.42424	1.57143	3.61167	9.35714	8.16667	12	-18.75	12	-21	-25.1656	61.6098	459.175	24	14.1223	10.1895	0.900916	0.683604	10.1895	12.8908
F6_20210409_bv	Bv	0	5.06329	112.968	5.15667	0.160714	6.66667	-21.1111	-18.3099	-19	-13	-39.5226	64.9759	370.866	31.1	18.5162	14.9439	0.856575	0	14.9439	18.3376
F8_20210409_bv	Bv	3	1.59036	109.013	10.5067	0.232143	2.13333	14.1732	-18.6207	18	-27	22.2456	27.4602	724.667	29.9	10.4874	11.3813	0.856473	0.605318	11.3813	9.7128
F10_20210409_bv	Bv	1	2	144.189	11.6233	0.107143	2.8	12.2222	12.8713	11	13	-17.8973	12.0676	820.285	34.5	14.1065	8.74957	0.891482	0.548068	8.74957	16.0111
F12_20210409_bv	Bv	3	7.76087	122.107	11.41	0.160714	5.85	40.5941	-20.4225	41	-29	-43.711	4.80498	660.384	35.9	10.3087	14.7778	0.856452	0.602252	14.7778	11.56
F13_20210409_bv	Bv	3	2.03704	111.221	10.7678	0.0175439	1.77966	50	-10.6061	44	-14	-46.4958	2.24063	448.255	26.2	16.625	15.4928	0.854784	0.615383	15.4928	14.2415
F1_20210415_bv	Bv	1	5.5	215.336	6.55833	0	6.95	-2.3622	-8.06452	-3	-10	1.52187	-10.4241	880.678	35.4	9.23611	12.0963	0.881485	0.585312	12.0963	9.77239
