# Supplementary material for: Sleep pressure modulates single-neuron synapse number in zebrafish
Source: Nature. 2024 May 1;629(8012):639–45. doi: 10.1038/s41586-024-07367-3 (PMC11096099; doi:10.1038/s41586-024-07367-3)
Supplement: Supplementary file 6 — Source Data Figs. 1–4 and Source Data Extended Data Figs. 1, 2 and 4–10 [file 41586_2024_7367_MOESM6_ESM.zip › CODE_FINAL/Ext Figure8.xlsx]

## Sheet: 8a_total_sleep
Fish_ID	ct6	ct7	totalsleep_roc	Condition	normalized_sleeptotal_roc	norm_av_1
F1	136	107	-21.3235	Control	-0.170273	-0.53112
F2	174	170	-2.29885	Control	0.234992	0.834933
F3	176	119	-32.3864	Control	-0.405935	-1.32548
F4	209	174	-16.7464	Control	-0.0727712	-0.202464
F5	66	35	-46.9697	Control	-0.716591	-2.37262
F6	231	160	-30.7359	Control	-0.370777	-1.20697
F7	153	192	25.4902	Control	0.826958	2.8303
F8	170	169	-0.588235	Control	0.271432	0.957762
F9	212	241	13.6792	Control	0.575359	1.98223
F10	119	159	33.6134	Control	1	3.41359
F11	217	184	-15.2074	Control	-0.0399864	-0.0919541
F12	198	188	-5.05051	Control	0.176376	0.637352
F13	193	210	8.80829	Control	0.471598	1.63247
F14	89	70	-21.3483	Control	-0.170801	-0.5329
F15	177	135	-23.7288	Control	-0.221511	-0.70383
F16	260	216	-16.9231	Control	-0.0765345	-0.215149
F17	260	232	-10.7692	Control	0.0545554	0.226723
F18	206	170	-17.4757	Control	-0.0883071	-0.254832
F19	212	127	-40.0943	Control	-0.570131	-1.87894
F20	252	201	-20.2381	Control	-0.147151	-0.453181
F21	160	154	-3.75	Control	0.20408	0.730734
F22	134	138	2.98507	Control	0.347551	1.21434
F23	191	179	-6.28272	Control	0.150127	0.548874
F24	134	114	-14.9254	Control	-0.0339792	-0.0717053
F25	179	136	-24.0223	Control	-0.227764	-0.724907
F26	188	181	-3.7234	Control	0.204646	0.732644
F27	210	141	-32.8571	Control	-0.415964	-1.35928
F28	169	160	-5.32544	Control	0.17052	0.61761
F29	143	169	18.1818	Control	0.671274	2.30553
F31	173	109	-36.9942	Control	-0.504092	-1.65634
F32	254	225	-11.4173	Control	0.0407497	0.180188
F33	199	135	-32.1608	Control	-0.40113	-1.30928
F34	150	80	-46.6667	Control	-0.710136	-2.35087
F35	154	109	-29.2208	Control	-0.338501	-1.09818
F36	171	191	11.6959	Control	0.53311	1.83982
F37	218	232	6.42202	Control	0.420765	1.46113
F38	127	93	-26.7717	Control	-0.28633	-0.922319
F39	265	246	-7.16981	Control	0.131231	0.485177
F40	132	141	6.81818	Control	0.429204	1.48957
F41	191	185	-3.14136	Control	0.217045	0.774437
F42	110	117	6.36364	Control	0.419522	1.45694
F43	146	58	-60.274	Control	-1	-3.32793
F44	164	104	-36.5854	Control	-0.495383	-1.62698
F45	142	80	-43.662	Control	-0.646129	-2.13512
F46	131	176	34.3511	SD	1.01571	3.46656
F47	216	189	-12.5	SD	0.0176864	0.102447
F48	247	258	4.45344	SD	0.37883	1.31978
F49	218	113	-48.1651	SD	-0.742056	-2.45846
F51	234	219	-6.41026	SD	0.147411	0.539716
F52	152	170	11.8421	SD	0.536225	1.85031
F53	167	151	-9.58084	SD	0.0798707	0.312055
F54	166	198	19.2771	SD	0.694606	2.38418
F55	206	170	-17.4757	SD	-0.0883071	-0.254832
F56	123	146	18.6992	SD	0.682295	2.34268
F57	134	83	-38.0597	SD	-0.526789	-1.73285
F58	226	176	-22.1239	SD	-0.187323	-0.58859
F59	227	155	-31.7181	SD	-0.391699	-1.27749
F60	218	131	-39.9083	SD	-0.566167	-1.86558
F61	155	127	-18.0645	SD	-0.10085	-0.297109
F62	255	232	-9.01961	SD	0.0918261	0.352354
F63	210	189	-10	SD	0.0709416	0.281957
F64	174	162	-6.89655	SD	0.137052	0.504798
F65	136	120	-11.7647	SD	0.0333497	0.155244
F66	186	215	15.5914	SD	0.616092	2.11953
F67	243	207	-14.8148	SD	-0.0316241	-0.0637668
F68	162	120	-25.9259	SD	-0.268314	-0.861592
F69	227	136	-40.0881	SD	-0.569998	-1.8785
F70	179	133	-25.6983	SD	-0.263466	-0.845249
F71	136	180	32.3529	SD	0.973149	3.32308
F72	182	226	24.1758	SD	0.798959	2.73593
F73	274	281	2.55474	SD	0.338384	1.18344
F74	211	272	28.91	SD	0.899806	3.07586
F75	200	175	-12.5	SD	0.0176864	0.102447
F76	166	221	33.1325	SD	0.989755	3.37906
F77	176	197	11.9318	SD	0.538136	1.85676
F78	101	143	41.5842	SD	1.16979	3.98592
F79	125	88	-29.6	SD	-0.34658	-1.12541
F80	219	210	-4.10959	SD	0.19642	0.704914
F81	116	210	81.0345	SD	2.01017	6.81862
F82	80	118	47.5	SD	1.29581	4.4107
F83	112	157	40.1786	SD	1.13985	3.88499
F84	187	128	-31.5508	SD	-0.388136	-1.26548

## Sheet: 8a_average_sleep
Fish_ID	ct6_average	ct7_average	sleepbout_roc	Condition	normalized_sleepbout_roc	norm_av_1
F1	2.89362	2.675	-7.55515	Control	-0.114978	-0.0100314
F2	3.625	3.46939	-4.29275	Control	-0.056264	0.426111
F3	4.09302	3.4	-16.9318	Control	-0.283731	-1.26358
F4	4.75	3.95455	-16.7464	Control	-0.280395	-1.23879
F5	2	1.59091	-20.4545	Control	-0.347131	-1.73452
F6	5.63415	3.80952	-32.3851	Control	-0.561846	-3.32949
F7	2.78182	3.42857	23.2493	Control	0.439415	4.10815
F8	3.61702	3.59574	-0.588235	Control	0.0104069	0.92136
F9	5.17073	6.17949	19.509	Control	0.372099	3.60811
F10	2.28846	3.53333	54.3978	Control	0.999999	8.27232
F11	5.5641	5.25714	-5.51679	Control	-0.0782931	0.262473
F13	3.86	5.67568	47.0382	Control	0.867549	7.28844
F14	2.11905	1.79487	-15.2982	Control	-0.254331	-1.04518
F15	4.11628	2.54717	-38.1196	Control	-0.665052	-4.09613
F16	10.4	4.5	-56.7308	Control	-1	-6.58421
F17	7.87879	5.8	-26.3846	Control	-0.453855	-2.5273
F18	4.47826	3.4	-24.0777	Control	-0.412337	-2.21889
F19	5.04762	2.82222	-44.0881	Control	-0.772467	-4.89404
F20	7.875	4.46667	-43.2804	Control	-0.757932	-4.78607
F21	3.55556	3.01961	-15.0735	Control	-0.250287	-1.01515
F22	2.68	2.81633	5.08681	Control	0.112542	1.68004
F23	4.06383	4.2619	4.8741	Control	0.108713	1.65161
F24	3.52632	3.45455	-2.03528	Control	-0.0156358	0.727908
F25	3.8913	3.4	-12.6257	Control	-0.206233	-0.687903
F26	3.13333	3.0678	-2.0916	Control	-0.0166494	0.720379
F27	4.77273	3.27907	-31.2957	Control	-0.54224	-3.18385
F28	2.6	2.90909	11.8881	Control	0.234946	2.5893
F29	2.91837	3.25	11.3636	Control	0.225507	2.51918
F30	2.06897	3.10256	49.9573	Control	0.920083	7.67868
F31	3.60417	1.98182	-45.0131	Control	-0.789116	-5.01771
F32	8.75862	5.76923	-34.1308	Control	-0.593265	-3.56288
F33	3.55357	3.21429	-9.54774	Control	-0.150839	-0.276417
F34	2.94118	2.58065	-12.2581	Control	-0.199617	-0.638754
F35	2.61017	1.94643	-25.429	Control	-0.436657	-2.39955
F36	5.02941	5.45714	8.50459	Control	0.174052	2.13696
F37	3.82456	5.15556	34.8012	Control	0.647317	5.6525
F38	2.88636	3	3.93701	Control	0.0918484	1.52633
F39	8.54839	7.45455	-12.7959	Control	-0.209296	-0.710654
F40	3.06977	3.27907	6.81818	Control	0.143701	1.91151
F41	5.02632	4.20455	-16.3494	Control	-0.273249	-1.18571
F42	2.34043	2.54348	8.67589	Control	0.177135	2.15986
F43	3.39535	3.05263	-10.0937	Control	-0.160665	-0.349409
F44	3.72727	3.85185	3.34237	Control	0.0811466	1.44683
F45	3.22727	2.5	-22.5352	Control	-0.384577	-2.01268
F46	3.85294	2.83871	-26.3236	Control	-0.452756	-2.51914
F48	5.14583	9.55556	85.695	SD	1.56326	12.4564
F49	5.89189	4.18519	-28.967	SD	-0.500331	-2.87254
F50	2.75	4.34211	57.8947	SD	1.06293	8.73982
F51	5.70732	6.44118	12.8582	SD	0.252405	2.71899
F52	3.45455	5	44.7368	SD	0.82613	6.98077
F53	2.83051	2.60345	-8.02189	SD	-0.123378	-0.0724289
F54	3.6087	5.21053	44.3881	SD	0.819853	6.93415
F55	4.47826	2.65625	-40.6857	SD	-0.711234	-4.43918
F56	2.08475	2.97959	42.9235	SD	0.793495	6.73835
F57	3.35	2.24324	-33.0375	SD	-0.573588	-3.41671
F58	3.96491	3.03448	-23.4666	SD	-0.401339	-2.1372
F59	5.97368	5.16667	-13.5095	SD	-0.22214	-0.806062
F60	4.54167	4.09375	-9.86239	SD	-0.156502	-0.318481
F61	3.875	3.52778	-8.96057	SD	-0.140272	-0.19792
F62	5.42553	4.14286	-23.6415	SD	-0.404486	-2.16058
F63	5	4.97368	-0.526316	SD	0.0115212	0.929638
F64	2.71875	3.95122	45.3322	SD	0.836845	7.06037
F65	3.48718	3.07692	-11.7647	SD	-0.190738	-0.572798
F66	3.04918	4.77778	56.6906	SD	1.04126	8.57884
F67	6.075	6.27273	3.25477	SD	0.0795701	1.43512
F68	2.94545	2.55319	-13.3176	SD	-0.218685	-0.780398
F69	8.40741	6.8	-19.1189	SD	-0.323093	-1.55597
F70	3.72917	2.14516	-42.4761	SD	-0.743457	-4.67854
F71	3.48718	4.61538	32.3529	SD	0.603255	5.3252
F72	4.23256	4.80851	13.6077	SD	0.265893	2.81918
F73	9.78571	10.0357	2.55474	SD	0.0669716	1.34154
F74	4.79545	8.77419	82.969	SD	1.5142	12.0919
F75	4.08163	4.26829	4.57317	SD	0.103298	1.61138
F76	5.0303	5.39024	7.15545	SD	0.149771	1.9566
F77	3.25926	3.58182	9.89669	SD	0.199106	2.32307
F78	2.40476	3.575	48.6634	SD	0.896796	7.5057
F79	3.57143	1.87234	-47.5745	SD	-0.835212	-5.36013
F80	4.21154	6	42.4658	SD	0.785257	6.67716
F81	3.05263	4.375	43.319	SD	0.800612	6.79122
F82	2.28571	2.10714	-7.8125	SD	-0.119609	-0.0444364
F83	2.19608	3.01923	37.4828	SD	0.695578	6.011
F84	3.46296	2.32727	-32.7953	SD	-0.56923	-3.38434

## Sheet: 8c
Fish_ID	Time	Puncta	RoC	Puncta_zscore	Baseline_perch	Puncta_delta	Condition
F8_1_210929_ON	dpf7_13	79		1.33631	0		SD
F7_210915_ON	dpf7_13	114		1.22474	0		SD
F9_L_210929_ON	dpf7_13	127		-1.34343	0		SD
F8_20211020_ON	dpf7_13	125		-0.320476	0		SD
F9_210915_ON	dpf7_13	50		-0.707107	0		SD
F5_210929_ON	dpf7_13	79		0.30657	0		SD
F6_L1_210929_ON	dpf7_13	90		0.707107	0		SD
F6_L2_210929_ON	dpf7_13	87		-0.55859	0		SD
F6R_210929_ON	dpf7_13	54		-1.08908	0		SD
F8_2_210929_ON	dpf7_13	97		0	0		SD
F10_210929_ON	dpf7_13	98		-1.41421	0		SD
F2_20210922_ON	dpf7_13	82		0.392232	0		SD
F5_20210922_ON	dpf7_13	77		-0.92582	0		SD
F1_20211027_ON	dpf7_13	124		0.707107	0		SD
F3_20211027_ON	dpf7_13	97		-1.09985	0		SD
F4_20211103_ON	dpf7_13	89		0.267261	0		SD
F5_20211103_ON	dpf7_13	81		-0.339683	0		SD
F7_20211103_ON	dpf7_13	86		1.24372	0		SD
F4_20220223_ON	dpf7_13	100		-0.500347	0		SD
F4_20220223_2_ON	dpf7_13	74		-1	0		SD
F5_20220223_ON	dpf7_13	135		0.707107	0		SD
F7_20220223_ON	dpf7_13	80		-0.707107	0		SD
F8_20220223_ON	dpf7_13	58		-1.12063	0		SD
F9_20220223_ON	dpf7_13	110		-0.620766	0		SD
F12_20220223_ON	dpf7_13	114		-1	0		SD
F4_210915_ON	dpf7_13	69		-0.862662	0		SD
F8_210915_ON	dpf7_13	57		1	0		SD
F9_R_210929_ON	dpf7_13	61		-0.996503	0		SD
F4_210929_ON	dpf7_13	85		-1.06904	0		SD
F8_1_210929_ON	dpf7_18	69	-12.6582	-0.267261	-12.6582	-10	SD
F7_210915_ON	dpf7_18	111	-2.63158	0	-2.63158	-3	SD
F9_L_210929_ON	dpf7_18	174	37.0079	1.05434	37.0079	47	SD
F8_20211020_ON	dpf7_18	172	37.6	1.35312	37.6	47	SD
F9_210915_ON	dpf7_18	54	8	1.41421	8	4	SD
F5_210929_ON	dpf7_18	83	5.06329	1.04234	5.06329	4	SD
F6_L1_210929_ON	dpf7_18	90	0	0.707107	0	0	SD
F6_L2_210929_ON	dpf7_18	128	47.1264	1.40445	47.1264	41	SD
F6R_210929_ON	dpf7_18	60	11.1111	-0.236757	11.1111	6	SD
F8_2_210929_ON	dpf7_18	106	9.27835	1.22474	9.27835	9	SD
F10_210929_ON	dpf7_18	114	16.3265	0.707107	16.3265	16	SD
F2_20210922_ON	dpf7_18	84	2.43902	0.980581	2.43902	2	SD
F5_20210922_ON	dpf7_18	137	77.9221	1.38873	77.9221	60	SD
F1_20211027_ON	dpf7_18	124	0	0.707107	0	0	SD
F3_20211027_ON	dpf7_18	130	34.0206	1.31982	34.0206	33	SD
F4_20211103_ON	dpf7_18	92	3.37079	1.06904	3.37079	3	SD
F5_20211103_ON	dpf7_18	79	-2.46914	-1.01905	-2.46914	-2	SD
F7_20211103_ON	dpf7_18	65	-24.4186	-1.20485	-24.4186	-21	SD
F4_20220223_ON	dpf7_18	124	24	1.3957	24	24	SD
F4_20220223_2_ON	dpf7_18	83	12.1622	1	12.1622	9	SD
F5_20220223_ON	dpf7_18	135	0	0.707107	0	0	SD
F7_20220223_ON	dpf7_18	81	1.25	1.41421	1.25	1	SD
F8_20220223_ON	dpf7_18	71	22.4138	1.3074	22.4138	13	SD
F9_20220223_ON	dpf7_18	122	10.9091	1.41083	10.9091	12	SD
F12_20220223_ON	dpf7_18	127	11.4035	1	11.4035	13	SD
F4_210915_ON	dpf7_18	72	4.34783	-0.539164	4.34783	3	SD
F8_210915_ON	dpf7_18	49	-14.0351	-1	-14.0351	-8	SD
F9_R_210929_ON	dpf7_18	70	14.7541	-0.370792	14.7541	9	SD
F4_210929_ON	dpf7_18	103	21.1765	1.33631	21.1765	18	SD
F8_1_210929_ON	dpf8_0	64	-7.24638	-1.06904	-18.9873	-5	SD
F7_210915_ON	dpf8_0	108	-2.7027	-1.22474	-5.26316	-3	SD
F9_L_210929_ON	dpf8_0	159	-8.62069	0.289092	25.1969	-15	SD
F8_20211020_ON	dpf8_0	105	-38.9535	-1.03265	-16	-67	SD
F9_210915_ON	dpf8_0	50	-7.40741	-0.707107	0	-4	SD
F5_210929_ON	dpf8_0	70	-15.6627	-1.34891	-11.3924	-13	SD
F6_L1_210929_ON	dpf8_0	62	-31.1111	-1.41421	-31.1111	-28	SD
F6_L2_210929_ON	dpf8_0	81	-36.7188	-0.845864	-6.89655	-47	SD
F6R_210929_ON	dpf8_0	71	18.3333	1.32584	31.4815	11	SD
F8_2_210929_ON	dpf8_0	88	-16.9811	-1.22474	-9.27835	-18	SD
F10_210929_ON	dpf8_0	114	0	0.707107	16.3265	0	SD
F2_20210922_ON	dpf8_0	76	-9.52381	-1.37281	-7.31707	-8	SD
F5_20210922_ON	dpf8_0	89	-35.0365	-0.46291	15.5844	-48	SD
F1_20211027_ON	dpf8_0	115	-7.25806	-1.41421	-7.25806	-9	SD
F3_20211027_ON	dpf8_0	109	-16.1538	-0.219971	12.3711	-21	SD
F4_20211103_ON	dpf8_0	83	-9.78261	-1.33631	-6.74157	-9	SD
F5_20211103_ON	dpf8_0	86	8.86076	1.35873	6.17284	7	SD
F7_20211103_ON	dpf8_0	75	15.3846	-0.0388661	-12.7907	10	SD
F4_20220223_ON	dpf8_0	95	-23.3871	-0.895357	-5	-29	SD
F4_20220223_2_ON	dpf8_0						SD
F5_20220223_ON	dpf8_0	119	-11.8519	-1.41421	-11.8519	-16	SD
F7_20220223_ON	dpf8_0	80	-1.23457	-0.707107	0	-1	SD
F8_20220223_ON	dpf8_0	63	-11.2676	-0.186772	8.62069	-8	SD
F9_20220223_ON	dpf8_0	109	-10.6557	-0.790066	-0.909091	-13	SD
F12_20220223_ON	dpf8_0						SD
F4_210915_ON	dpf8_0	90	25	1.40183	30.4348	18	SD
F8_210915_ON	dpf8_0						SD
F9_R_210929_ON	dpf8_0	95	35.7143	1.36729	55.7377	25	SD
F4_210929_ON	dpf8_0	91	-11.6505	-0.267261	7.05882	-12	SD
F3R_20210922_ON	dpf7_13	76		-1.22474	0		Control
F1_20210811	dpf7_13	56		-0.620766	0		Control
F5_20211027_ON	dpf7_13	113		1	0		Control
F13_20220223_ON	dpf7_13	144		0.707107	0		Control
F12_210915_ON	dpf7_13	68		-0.980581	0		Control
F3_210915_ON	dpf7_13	125		1	0		Control
F3_210929_ON	dpf7_13	77		0.392232	0		Control
F11_210929_ON	dpf7_13	113		1.37281	0		Control
F1_20210922_ON	dpf7_13	136		0.76075	0		Control
F3L_20210922_ON	dpf7_13	130		0.749931	0		Control
F1_20211020_ON	dpf7_13	102		1.2675	0		Control
F4_20211027_ON	dpf7_13	139		1.38873	0		Control
F1_20211103_ON	dpf7_13	67		1.38873	0		Control
F3_20210811	dpf7_13	66		1.41421	0		Control
F4_20210811	dpf7_13	91		1.22474	0		Control
F5L_20210811	dpf7_13	47		-0.821165	0		Control
F6_20210811	dpf7_13	81		1.40837	0		Control
F1_20220223_ON	dpf7_13	102		0.162221	0		Control
F3_20220223_ON	dpf7_13	91		0.776524	0		Control
F11LT_20220223_ON	dpf7_13	96		1.11117	0		Control
F11LB_20220223_ON	dpf7_13	134		-1.22474	0		Control
F11R_20220223_ON	dpf7_13	103		-1.22474	0		Control
F14_20220223_ON	dpf7_13	123		1.04738	0		Control
F15R_20220223_ON	dpf7_13	79		1.40837	0		Control
F2_210915_ON	dpf7_13	84		1	0		Control
F1_210929_ON	dpf7_13	97		1.41109	0		Control
F15L_20220223_ON	dpf7_13	96		0	0		Control
F2_210929_ON	dpf7_13	64		-0.707107	0		Control
F3R_20210922_ON	dpf7_18	104	36.8421	1.22474	36.8421	28	Control
F1_20210811	dpf7_18	54	-3.57143	-0.790066	-3.57143	-2	Control
F5_20211027_ON	dpf7_18						Control
F13_20220223_ON	dpf7_18	144	0	0.707107	0	0	Control
F12_210915_ON	dpf7_18	71	4.41176	-0.392232	4.41176	3	Control
F3_210915_ON	dpf7_18	119	-4.8	-1	-4.8	-6	Control
F3_210929_ON	dpf7_18	79	2.5974	0.980581	2.5974	2	Control
F11_210929_ON	dpf7_18	89	-21.2389	-0.980581	-21.2389	-24	Control
F1_20210922_ON	dpf7_18	135	-0.735294	0.652071	-0.735294	-1	Control
F3L_20210922_ON	dpf7_18	129	-0.769231	0.6634	-0.769231	-1	Control
F1_20211020_ON	dpf7_18	93	-8.82353	-1.17696	-8.82353	-9	Control
F4_20211027_ON	dpf7_18	124	-10.7914	-0.92582	-10.7914	-15	Control
F1_20211103_ON	dpf7_18	62	-7.46269	-0.92582	-7.46269	-5	Control
F3_20210811	dpf7_18	60	-9.09091	-0.707107	-9.09091	-6	Control
F4_20210811	dpf7_18	88	-3.2967	0	-3.2967	-3	Control
F5L_20210811	dpf7_18	49	4.25532	-0.586546	4.25532	2	Control
F6_20210811	dpf7_18	72	-11.1111	-0.592999	-11.1111	-9	Control
F1_20220223_ON	dpf7_18	108	5.88235	1.13555	5.88235	6	Control
F3_20220223_ON	dpf7_18	60	-34.0659	-1.41186	-34.0659	-31	Control
F11LT_20220223_ON	dpf7_18	88	-8.33333	-1.3132	-8.33333	-8	Control
F11LB_20220223_ON	dpf7_18	136	1.49254	1.22474	1.49254	2	Control
F11R_20220223_ON	dpf7_18	111	7.76699	1.22474	7.76699	8	Control
F14_20220223_ON	dpf7_18	118	-4.06504	0.299253	-4.06504	-5	Control
F15R_20220223_ON	dpf7_18	70	-11.3924	-0.592999	-11.3924	-9	Control
F2_210915_ON	dpf7_18	66	-21.4286	-1	-21.4286	-18	Control
F1_210929_ON	dpf7_18	72	-25.7732	-0.624134	-25.7732	-25	Control
F15L_20220223_ON	dpf7_18	86	-10.4167	-1.22474	-10.4167	-10	Control
F2_210929_ON	dpf7_18	64	0	-0.707107	0	0	Control
F3R_20210922_ON	dpf8_0	90	-13.4615	0	18.4211	-14	Control
F1_20210811	dpf8_0	80	48.1481	1.41083	42.8571	26	Control
F5_20211027_ON	dpf8_0	92	-18.5841	-1	-18.5841		Control
F13_20220223_ON	dpf8_0	127	-11.8056	-1.41421	-11.8056	-17	Control
F12_210915_ON	dpf8_0	80	12.6761	1.37281	17.6471	9	Control
F3_210915_ON	dpf8_0						Control
F3_210929_ON	dpf8_0	71	-10.1266	-1.37281	-7.79221	-8	Control
F11_210929_ON	dpf8_0	95	6.74157	-0.392232	-15.9292	6	Control
F1_20210922_ON	dpf8_0	116	-14.0741	-1.41282	-14.7059	-19	Control
F3L_20210922_ON	dpf8_0	105	-18.6047	-1.41333	-19.2308	-24	Control
F1_20211020_ON	dpf8_0	97	4.30108	-0.0905357	-4.90196	4	Control
F4_20211027_ON	dpf8_0	127	2.41935	-0.46291	-8.63309	3	Control
F1_20211103_ON	dpf8_0	63	1.6129	-0.46291	-5.97015	1	Control
F3_20210811	dpf8_0	60	0	-0.707107	-9.09091	0	Control
F4_20210811	dpf8_0	85	-3.40909	-1.22474	-6.59341	-3	Control
F5L_20210811	dpf8_0	66	34.6939	1.40771	40.4255	17	Control
F6_20210811	dpf8_0	71	-1.38889	-0.815374	-12.3457	-1	Control
F1_20220223_ON	dpf8_0	93	-13.8889	-1.29777	-8.82353	-15	Control
F3_20220223_ON	dpf8_0	89	48.3333	0.635338	-2.1978	29	Control
F11LT_20220223_ON	dpf8_0	93	5.68182	0.202031	-3.125	5	Control
F11LB_20220223_ON	dpf8_0	135	-0.735294	0	0.746269	-1	Control
F11R_20220223_ON	dpf8_0	107	-3.6036	0	3.8835	-4	Control
F14_20220223_ON	dpf8_0	107	-9.32203	-1.34664	-13.0081	-11	Control
F15R_20220223_ON	dpf8_0	69	-1.42857	-0.815374	-12.6582	-1	Control
F2_210915_ON	dpf8_0						Control
F1_210929_ON	dpf8_0	70	-2.77778	-0.786952	-27.8351	-2	Control
F15L_20220223_ON	dpf8_0	106	23.2558	1.22474	10.4167	20	Control
F2_210929_ON	dpf8_0	76	18.75	1.41421	18.75	12	Control
F10_20220323_ON	dpf7_13	169					Control
F3_20220323_ON	dpf7_13	125					Control
F4_20220323_ON	dpf7_13	96					Control
F5_20220323_ON	dpf7_13	119					Control
F8L_20220323_ON	dpf7_13	72					Control
F9R_20220323_ON	dpf7_13	104					Control
F10_20220323_ON	dpf7_18	145	-14.2012			-24	Control
F3_20220323_ON	dpf7_18	120	-4			-5	Control
F4_20220323_ON	dpf7_18	114	18.75			18	Control
F5_20220323_ON	dpf7_18	97	-18.4874			-22	Control
F8L_20220323_ON	dpf7_18	70	-2.77778			-2	Control
F9R_20220323_ON	dpf7_18	95	-8.65385			-9	Control
F10_20220323_ON	dpf8_0	149	2.75862			4	Control
F3_20220323_ON	dpf8_0	119	-0.833333			-1	Control
F4_20220323_ON	dpf8_0	97	-14.9123			-17	Control
F5_20220323_ON	dpf8_0	111	14.433			14	Control
F8L_20220323_ON	dpf8_0	77	10			7	Control
F9R_20220323_ON	dpf8_0	110	15.7895			15	Control

## Sheet: 8d
Fish_ID	Condition	dpf7_18	dpf8_0	Cluster
F1_20210811_ON	Control	-0.5	4.33333	0
F1_20210922_ON	Control	-0.25	-3.16667	2
F1_20211020_ON	Control	-2.25	0.666667	2
F1_20211027_ON	SD	0	-1.5	3
F1_20211103_ON	Control	-1.25	0.166667	2
F1_20220223_ON	Control	1.5	-2.5	2
F1_210929_ON	Control	-6.25	-0.333333	2
F10_20220323_ON	Control	-6	0.666667	2
F10_210929_ON	SD	4	0	3
F11_210929_ON	Control	-6	1	2
F11LB_20220223_ON	Control	0.5	-0.166667	2
F11LT_20220223_ON	Control	-2	0.833333	2
F11R_20220223_ON	Control	2	-0.666667	3
F12_20220223_ON	SD	3.25	NaN	3
F12_210915_ON	Control	0.75	1.5	2
F13_20220223_ON	Control	0	-2.83333	1
F14_20220223_ON	Control	-1.25	-1.83333	2
F15L_20220223_ON	Control	-2.5	3.33333	2
F15R_20220223_ON	Control	-2.25	-0.166667	3
F2_20210922_ON	SD	0.5	-1.33333	2
F2_210915_ON	Control	-4.5	NaN	3
F2_210929_ON	Control	0	2
F3_20210811_ON	Control	-1.5	0	2
F3_20211027_ON	SD	8.25	-3.5	2
F3_20220223_ON	Control	-7.75	4.83333	2
F3_20220323_ON	Control	-1.25	-0.166667	3
F3_210915_ON	Control	-1.5	NaN	2
F3_210929_ON	Control	0.5	-1.33333	1
F3L_20210922_ON	Control	-0.25	-4	3
F3R_20210922_ON	Control	7	-2.33333	0
F4_20210811_ON	Control	-0.75	-0.5	2
F4_20211027_ON	Control	-3.75	0.5	2
F4_20211103_ON	SD	0.75	-1.5	2
F4_20220223_2_ON	SD	2.25	NaN	2
F4_20220223_ON	SD	6	-4.83333	1
F4_20220323_ON	Control	4.5	-2.83333	3
F4_210915_ON	SD	0.75	3	3
F4_210929_ON	SD	4.5	-2
F5_20210922_ON	SD	15	-8	2
F5_20211027_ON	Control	NaN	NaN	1
F5_20211103_ON	SD	-0.5	1.16667	2
F5_20220223_ON	SD	0	-2.66667	1
F5_20220323_ON	Control	-5.5	2.33333	3
F5_210929_ON	SD	1	-2.16667	2
F5L_20210811_ON	Control	0.5	2.83333	2
F6_20210811_ON	Control	-2.25	-0.166667	2
F6_L1_210929_ON	SD	0	-4.66667	2
F6_L2_210929_ON	SD	10.25	-7.83333	2
F6R_210929_ON	SD	1.5	1.83333	2
F7_20211103_ON	SD	-5.25	1.66667	2
F7_20220223_ON	SD	0.25	-0.166667	3
F7_210915_ON	SD	-0.75	-0.5	1
F8_1_210929_ON	SD	-2.5	-0.833333	0
F8_2_210929_ON	SD	2.25	-3	2
F8_20211020_ON	SD	11.75	-11.1667	1
F8_20220223_ON	SD	3.25	-1.33333	2
F8_210915_ON	SD	-2	-8.16667	3
F8L_20220323_ON	Control	-0.5	1.16667	3
F9_20220223_ON	SD	3	-2.16667	3
F9_210915_ON	SD	1	-0.666667	2
F9_L_210929_ON	SD	11.75	-2.5	1
F9_R_210929_ON	SD	2.25	4.16667	3
F9R_20220323_ON	Control	-2.25	2.5	3

## Sheet: 8b_control
Time	52	53	54	55	56	57	65	66	67	69	70	75	78	79	80	82
30370	1.43854	1.00172	1.27963	1.45591	1.22802	0.708664	1.3768	1.13593	0.866983	1.36004	1.15368	1.0739	1.12265	1.23693	1.17376	0.93868
30968	1.55457	0.987098	1.38059	1.29914	1.31803	0.808193	1.28778	1.2142	0.913784	1.31113	1.1192	1.09303	1.09928	1.19188	1.15819	0.812995
31568	1.60694	0.988723	1.27412	1.31912	1.28112	0.729574	1.32313	1.17922	0.984649	1.25036	1.13092	1.03361	1.05538	1.27293	1.19682	0.874681
32166	1.47033	0.939306	1.26003	1.31004	1.2974	0.94996	1.27976	1.35178	0.847215	1.19533	1.16024	1.12954	1.0726	1.35214	1.16781	0.819935
32766	1.49394	0.94896	1.33607	1.42621	1.22335	0.78904	1.32476	1.19048	0.775529	1.20366	1.18592	1.08849	1.09807	1.23177	1.18287	0.871693
33366	1.43365	0.955937	1.33823	1.34985	1.24746	0.788957	1.22341	1.21947	0.792582	1.49689	1.13729	1.13544	1.08917	1.28217	1.17582	0.951595
33964	1.46055	1.13812	1.27047	1.24132	1.29263	0.752992	1.25757	1.19991	0.770413	1.28478	1.14741	1.11367	1.04567	1.22476	1.18874	0.985715
34564	1.61394	1.01816	1.17818	1.34437	1.30576	0.761022	1.27079	1.20599	0.873426	1.22884	1.19594	1.13257	1.06249	1.31954	1.16913	0.838537
35162	1.51553	0.988914	1.17424	1.24009	1.26103	0.765371	1.20702	1.25901	0.747992	1.23005	1.22808	1.30668	1.06209	1.28646	1.16979	0.906102
35762	1.45835	0.958136	1.16656	1.27724	1.24713	0.809448	1.28599	1.22363	0.802372	1.17029	1.24897	1.1455	1.18321	1.39651	1.21055	0.884801
36362	1.49386	0.942364	1.24476	1.29736	1.24746	0.808946	1.34848	1.33505	0.739213	1.21595	1.27062	1.20401	1.05877	1.31876	1.21642	0.906584
36960	1.56882	0.966452	1.18616	1.30812	1.29632	0.803593	1.43146	1.33221	0.836604	1.2103	1.26087	1.20741	1.07891	1.26437	1.2361	0.916704
37558	1.61689	0.953643	1.24279	1.27117	1.3315	1.57231	1.22029	1.29359	0.799087	1.15228	1.21796	1.15064	1.16971	1.24617	1.2679	1.00249
38158	1.52455	1.10295	1.13711	1.30338	1.33551	0.868413	1.26594	1.28649	0.790119	1.2008	1.28748	1.22896	1.1537	1.26602	1.2295	0.919692
38758	1.50288	1.01224	1.10254	1.32785	1.30848	1.04288	1.25059	1.31315	0.789866	1.14225	1.31437	1.1994	1.12637	1.28811	1.26548	0.959402
39356	1.40658	0.962533	1.19118	1.27235	1.26429	0.831863	1.24134	1.32299	0.811467	1.18366	1.24972	1.19985	1.16761	1.25824	1.2176	0.925861
39956	1.53889	0.97601	1.08757	1.25602	1.38763	0.865653	1.33417	1.36385	0.795298	1.16009	1.31878	1.18881	1.16761	1.23712	1.26364	0.973089
40556	1.36534	0.963871	1.16666	1.25533	1.26407	0.874017	1.37699	1.43259	0.82612	1.22263	1.30051	1.18118	1.17416	1.26758	1.21877	1.06301
41154	1.30614	1.00163	1.33607	1.29924	1.305	0.899024	1.3106	1.30717	0.840014	1.21334	1.32421	1.27908	1.22833	1.31156	1.18779	0.947065
41754	1.4231	0.990061	1.20635	1.2907	1.28025	0.893839	1.33788	1.37186	0.824983	1.22463	1.32712	1.23659	1.16389	1.14955	1.21415	0.981088
42352	1.53239	1.01291	1.30947	1.28242	1.32324	0.788288	1.38115	1.38088	0.839572	1.2452	1.42606	1.2121	1.22267	1.11102	1.21305	0.985715
42952	1.50962	1.03212	1.24949	1.30382	1.3088	0.830608	1.32714	1.38504	0.85852	1.30713	1.34145	1.231	1.19486	1.07005	1.22391	0.966245
43550	1.45287	1.00469	1.19128	1.35419	1.24605	0.771142	1.30273	1.35371	0.866857	1.2225	1.39645	1.22457	1.16251	1.05604	1.24352	1.00509
44150	1.48863	0.990443	1.47012	1.40643	1.26841	0.823499	1.29897	1.27838	0.905195	1.25722	1.32993	1.21066	1.16971	1.03765	1.25131	1.00711
44748	1.4511	0.997134	1.21965	1.28182	1.28025	0.908141	1.31313	1.30758	0.880436	1.36573	1.34173	1.30358	1.21523	1.02986	1.29544	0.990823
45348	1.39393	0.982319	1.27195	1.27521	1.33475	0.979902	1.24327	1.24695	0.932732	1.34867	1.37368	1.24347	1.21176	1.01829	1.22847	1.03333
45946	1.45776	0.974767	1.28741	1.27191	1.31619	0.973713	1.37992	1.23732	0.995196	1.38573	1.34923	1.29775	1.253	1.03979	1.34662	1.03689
46546	1.36753	1.24871	1.24014	1.3535	1.30001	0.99387	1.33006	1.15854	0.999744	1.42549	1.39214	1.33994	1.20602	1.07268	1.26438	1.02523
47146	1.45903	1.0737	1.28101	1.30782	1.38503	0.90237	1.37086	1.2139	1.08021	1.40891	1.40901	1.28218	1.19664	1.17251	1.29522	1.06234
47744	1.45464	1.03336	1.35409	1.28153	1.33595	0.836463	1.34442	1.19261	1.08615	1.3353	1.41931	1.25323	1.28348	1.0935	1.27855	1.06986
48344	1.39604	1.0217	1.35744	1.34166	1.35365	0.834456	1.37699	1.23417	1.13914	1.4521	1.41088	1.31091	1.29286	1.12542	1.2903	1.03304
48942	1.35682	1.01912	1.46145	1.39143	1.35832	0.837634	1.40517	1.20954	1.15865	1.28934	1.4285	1.29972	1.29326	1.16551	1.30124	1.03015
49542	1.34881	1.09062	1.37271	1.37673	1.33671	0.972375	1.36447	1.14871	1.1152	1.41429	1.36891	1.27061	1.32698	1.10975	1.31681	1.07979
50142	1.44317	1.09128	1.35094	1.35345	1.3202	1.07425	1.39195	1.21015	1.18859	1.4596	1.30622	1.30758	1.40364	1.16045	1.25109	1.07853
50742	1.46341	1.07523	1.42412	1.38305	1.2872	1.22739	1.41205	1.25141	1.10389	1.39685	1.43646	1.39309	1.56236	1.17728	1.30418	1.08325
51340	1.42209	1.15313	1.44717	1.31917	1.31434	1.21016	2.13085	1.16057	1.20356	1.41898	1.42859	1.3627	1.28882	1.1512	1.26261	1.14282
51940	1.46628	1.10103	1.32553	1.37437	1.31521	1.58327	1.45567	1.16645	1.14204	1.39841	1.35747	1.29375	1.35989	1.07677	1.24242	1.05405
52540	1.3467	1.17024	1.59619	1.29425	1.32118	1.08612	1.47671	1.18581	1.09341	1.39945	1.33883	1.36791	1.42765	1.16512	1.32885	1.04528
53140	1.45684	1.08794	1.41831	1.34477	1.25679	0.978648	1.53974	1.18946	1.09511	1.37124	1.33236	1.34402	1.45183	1.14167	1.3279	1.13434
53738	1.44486	1.02801	1.3866	1.30461	1.21651	1.00524	1.42552	1.24888	1.22295	1.29116	1.4656	1.40503	1.40178	1.16998	1.39134	1.02292
54338	1.39789	1.07781	1.48312	1.32459	1.35484	3.45257	1.40561	1.25171	1.07654	1.42606	1.41978	1.33956	1.62867	1.18292	1.36226	1.04692
54936	1.41695	1.145	1.47879	1.29036	1.2746	1.19611	1.54726	1.19423	1.17975	1.27233	1.44536	1.31726	1.5415	1.14935	1.32019	1.05395
55536	1.41029	1.17234	1.39142	1.31552	1.2834	1.26377	1.44067	1.3601	1.16383	1.23413	1.46644	1.3605	1.56188	1.15626	1.30697	1.10138
56134	1.36121	1.17702	1.43486	1.36435	1.34909	1.35435	1.50988	1.26135	1.12998	1.30336	1.44255	1.55638	1.40614	1.22593	1.31894	1.11892
56734	1.33937	1.12732	1.38866	1.37363	1.28198	1.23826	1.44205	1.34732	1.25295	1.25653	1.34492	4.32993	1.3873	1.155	1.34493	1.11072
57334	1.32925	1.15456	1.47465	1.41575	1.28264	1.05125	1.50166	1.22089	1.19244	1.15453	1.42775	1.63024	1.35544	1.15665	1.29287	1.15092
57932	1.30994	1.51214	1.49651	1.32513	1.27742	1.29196	1.43334	1.25952	1.19244	1.17901	1.34595	1.40647	1.42927	1.11627	1.29441	1.10031
58532	1.26735	1.26812	1.42944	1.30264	1.26135	1.1946	1.43274	1.20416	1.15954	1.11782	1.39102	1.39377	1.46355	1.12551	1.3652	1.21145
59132	1.43795	1.29517	1.393	1.27151	1.32183	1.52363	1.49914	1.21015	1.19055	1.11504	1.2515	1.36965	1.53519	1.1909	1.23376	1.30754
59730	1.30167	1.35978	1.45446	1.29904	1.22075	1.43138	1.44992	1.23194	1.15044	1.13505	1.37715	1.30494	1.48102	1.26602	1.30109	1.21347
60330	1.25462	1.2404	1.4321	1.29233	1.59154	1.45304	1.55622	1.24817	1.25535	1.12801	1.50299	1.42892	1.35383	1.22584	1.28266	1.19082
60930	1.29181	1.27356	1.42846	1.30797	1.3012	1.40035	1.44611	1.26591	1.36411	1.06322	1.2887	1.35279	1.43897	1.20725	1.31651	1.08383
61528	1.51232	1.28236	1.37901	1.33303	1.28046	1.33796	1.35848	1.27098	1.12265	1.00727	1.36937	1.30909	1.42992	1.26573	1.248	1.27872
62128	1.28717	1.25578	1.33735	1.32992	1.20663	1.47353	1.52731	1.29237	1.30682	1.10553	1.40835	1.3763	1.33094	1.18652	1.23779	1.13087
62726	1.47227	1.17377	1.30721	1.34181	1.31326	1.25909	1.54162	1.30099	1.19478	1.00831	1.32506	1.35816	1.34784	1.20326	1.37761	1.07776
63326	1.33903	1.14816	1.31292	1.28444	1.34746	1.86094	1.39309	1.26925	1.1865	1.00762	1.31512	1.34705	1.39086	1.24607	1.32063	1.07882
63924	1.22148	1.14969	1.38709	1.32597	1.34138	1.52924	1.42898	1.26936	1.23482	1.02211	1.3423	1.3605	1.45385	1.1909	1.25711	1.12807
64524	1.30581	1.26228	1.31607	1.30096	1.30359	1.7881	1.38813	1.27716	1.28131	1.05575	1.46729	1.30342	1.42636	1.19295	1.27473	1.06639
65122	1.28692	1.44906	1.38463	1.27571	1.29035	1.40646	1.39724	1.25232	1.16535	0.964563	1.34164	1.3472	1.4659	1.26923	1.31659	1.10003
65722	1.25411	1.47181	1.35458	1.2654	1.25289	1.47086	1.39873	1.32279	1.23406	1.0396	1.30604	1.35037	1.49646	1.17981	1.2693	1.10889
66322	1.24425	1.43826	1.63135	1.31177	1.28068	1.15345	1.4165	1.2139	1.21853	1.03362	1.34426	1.32973	1.52687	1.18127	1.26085	1.15728
66920	1.29838	1.46139	1.30347	1.3353	1.24377	1.13321	1.43522	1.23326	1.20678	1.14468	1.35785	1.31371	1.60684	1.17339	1.28956	1.06446
67520	1.21237	1.472	1.44254	1.21992	1.20935	1.07575	1.45497	1.28193	1.16895	1.03236	1.36891	1.30191	1.36175	1.13096	1.33003	1.05376
68118	1.25968	1.39486	1.27599	1.24581	1.20967	1.09566	1.4577	1.19859	1.20646	1.11022	1.26312	1.23349	1.37105	1.16405	1.2773	1.09453
68718	1.24442	1.40901	1.37793	1.23743	1.26798	1.16207	1.57311	1.25171	1.22099	0.939954	1.31925	1.32845	1.38593	1.21737	1.23324	1.0874
69316	1.26668	1.41101	1.34966	1.27087	1.20598	1.20823	1.52216	1.26124	1.22648	1.04959	1.39926	1.27712	1.31348	1.26164	1.22906	1.06745
69916	1.27283	1.35959	1.30534	1.25839	1.22444	1.19753	1.30119	1.19605	1.21493	1.00098	1.39364	1.27243	1.43266	1.19538	1.23647	1.16798
70516	1.25723	1.31036	1.25649	1.27285	1.23074	1.34314	1.47716	1.23438	1.21505	0.912698	1.31194	1.24264	1.36879	1.33871	1.22832	1.13781
71114	1.21068	1.24737	1.29076	1.25193	1.2392	1.47194	1.38779	1.1559	1.23375	1.03101	1.25656	1.2465	1.37404	1.22321	1.27892	1.04991
71714	1.15815	1.29727	1.39832	1.29194	1.25527	1.03728	1.45943	1.34641	1.21404	0.909443	1.23351	1.29571	1.47673	1.24783	1.24837	1.06244
72314	1.23362	1.42927	1.21502	1.38487	1.15365	1.04807	1.34615	1.20173	1.23899	0.902542	1.26134	1.44034	1.35868	1.31477	1.22112	1.02995
72912	1.23978	1.31992	1.57304	1.2248	1.19252	1.01829	1.54127	1.18338	1.19787	0.947636	1.42119	1.23478	1.28979	1.22301	1.24227	1.14706
73512	1.17341	1.36456	1.30189	1.20995	1.21217	1.04547	1.39972	1.21957	1.24316	1.03071	1.26706	1.22881	1.38512	1.31555	1.21297	1.07275
74110	1.21608	1.40891	1.30169	1.20452	1.20359	0.943436	1.36863	1.22657	1.26053	0.935093	1.28261	1.21407	1.51716	1.27945	1.23515	1.04104
74710	1.16692	1.37431	1.28357	1.27043	1.23269	1.2002	1.47864	1.15631	1.20621	1.13652	1.32018	1.20356	1.31275	1.18818	1.16363	1.17029
75310	1.25007	1.36112	1.29795	1.23846	1.21532	0.961084	1.36982	1.27057	1.19693	0.942298	1.25759	1.23289	1.37323	1.22136	1.20703	1.0981
75910	1.14052	1.32948	1.27382	1.21631	1.16255	0.970618	1.37011	1.20335	1.21335	0.96912	1.24129	1.21951	1.37437	1.24958	1.21899	1.16692
76510	1.12408	1.2815	1.2492	1.25578	1.22064	0.935658	1.52469	1.14942	1.36682	0.830885	1.25188	1.19894	1.34566	1.14867	1.23163	1.08258
77108	1.34687	1.19509	1.25855	1.25938	1.1885	0.837299	1.40289	1.31092	1.16737	0.839826	1.2634	1.16364	1.31372	1.11189	1.28567	1.07246
77708	1.11666	1.10715	1.26594	1.22411	1.16103	0.872093	1.39507	1.15682	1.19282	1.00059	1.26753	1.14693	1.29496	1.25036	1.16341	1.03516
78306	1.10342	1.22233	1.16873	1.19599	1.16374	0.941596	1.35734	1.1852	1.35501	0.95419	1.22489	1.1867	1.32003	1.28023	1.09019	1.06716
78906	1.15899	1.11069	1.18616	1.32089	1.18622	0.867493	1.4168	1.22262	1.18278	0.799853	1.19482	1.13264	1.27572	1.21435	1.18727	1.04499
79506	1.10502	1.15638	1.2035	1.15687	1.18057	0.862642	1.44611	1.09517	1.21657	0.850894	1.20231	1.14799	1.37962	1.24958	1.16399	1.12171
80104	1.1369	1.15838	1.30563	1.28957	1.22824	0.977142	1.38502	1.14384	1.24802	0.876718	1.23914	1.22374	1.42854	1.22622	1.14608	1.09251
80704	1.06269	1.22281	1.23245	1.22159	1.17732	0.867744	1.29892	1.13522	1.20703	0.932359	1.21805	1.14814	1.36021	1.1623	1.11678	1.05839
81304	1.0766	1.20149	1.17592	1.20137	1.124	0.917341	1.31223	1.14526	1.18442	0.8844	1.20868	1.15873	1.36361	1.15908	1.16465	1.02398
81902	1.07576	1.26391	1.15208	1.17369	1.10696	1.10762	1.35105	1.10653	1.26021	0.832057	1.18901	1.14421	1.31518	1.09087	1.12955	1.05039
82502	1.08082	1.21784	1.14085	1.14597	1.09469	0.979735	1.32768	1.19433	1.14735	0.811615	1.39608	1.13128	1.30572	1.11676	1.23163	1.03188
83102	1.07677	1.16211	1.15021	1.19047	1.1353	0.989771	1.25158	1.09081	1.21493	0.866171	1.29873	1.18292	1.27636	1.17115	1.17192	0.987739
83700	1.07441	1.02753	1.14706	1.17064	1.10316	1.09532	1.23188	1.15682	1.34863	0.813004	1.29048	1.12697	1.29706	1.17923	1.15621	1.12268
84300	1.03014	1.16192	1.66573	1.1366	1.07645	0.996128	1.30857	1.07743	1.14962	0.833967	1.19941	1.14671	1.25704	1.10742	1.09717	0.95892
84900	1.22215	1.08345	1.20793	1.11539	1.11401	1.06764	1.29436	1.10795	1.12423	0.805582	1.10993	1.15351	1.29423	1.08591	1.10055	1.01126
85498	1.11911	1.08077	1.13347	1.13403	1.12661	0.925956	1.24188	1.31346	1.20678	0.829193	1.15275	1.11896	1.30361	1.10158	1.08652	0.961619
86098	1.06699	1.08134	1.26761	1.12535	1.08524	0.932647	1.26035	1.14901	1.16023	0.9038	1.1579	1.11291	1.24499	1.08436	1.16436	1.00104
86698	1.06573	1.06347	1.13878	1.15026	1.02465	0.880289	1.23777	1.11809	1.17311	0.833576	1.15415	1.09144	1.23278	1.16006	1.10796	0.962004
87296	1.07315	1.02743	1.347	1.23304	1.09197	0.799997	1.21272	1.07064	1.17646	0.872985	1.17036	1.08948	1.18718	1.10566	1.07756	0.960751
87896	1.01209	1.05678	1.13829	1.166	1.07992	0.933316	1.21688	1.07966	1.12796	0.813525	1.19604	1.09378	1.22882	1.0612	1.0924	0.976269
88496	1.06665	1.11795	1.3669	1.16689	1.07189	1.0566	1.1791	1.08716	1.19105	0.799723	1.0955	1.08819	1.23618	1.09457	1.06383	0.987835
89094	1.04996	1.11489	1.1903	1.11933	1.11032	0.757174	1.15836	1.09832	1.19295	0.837526	1.06955	1.08131	1.23068	1.06616	1.13469	1.07554
89694	1.02145	1.07341	1.23787	1.09743	1.05419	0.800332	1.14405	1.10856	1.18707	0.875155	1.15443	1.08743	1.28599	1.10654	1.08704	0.993136
90294	1.0336	1.0692	1.11131	1.13788	1.06689	0.871758	1.18123	1.20335	1.19194	0.85901	1.16858	1.1173	1.22882	1.11248	1.08865	1.01945
90892	0.990001	1.04531	1.08924	1.08974	1.08676	0.875857	1.15222	1.1044	1.23122	0.872725	1.11611	1.06982	1.21564	1.10829	1.03974	0.945041
91492	0.997506	1.26286	1.14184	1.14064	1.0594	1.18666	1.20881	1.13644	1.17368	0.824766	1.09072	1.07141	1.18904	1.09418	1.09922	1.02398
92092	1.03149	1.0694	1.11672	1.27176	1.08209	0.961585	1.0777	1.22961	1.19099	0.832274	1.16521	1.064	1.17238	1.08202	1.08446	0.956992
92690	1.04405	1.11843	1.08757	1.15273	1.043	1.01562	1.12746	1.07267	1.26116	0.822682	1.10993	1.09069	1.2027	1.0828	1.06706	0.905524
93290	0.975243	1.09501	1.04334	1.21202	1.01705	0.851267	1.08503	1.08564	1.61927	0.821554	1.11883	1.05425	1.19364	1.06499	1.15533	0.924704
93888	1.0379	1.05831	1.34503	1.13699	1.05994	0.848925	1.03829	1.04549	1.3372	0.776633	1.08416	1.08592	1.18427	1.01469	1.06354	0.98292
94488	0.949776	0.990826	1.07536	1.11302	1.02042	0.928799	1.09701	1.04914	1.39303	0.778586	1.07151	1.086	1.20828	1.05234	1.10011	0.964028
95088	1.01235	1.04626	1.08983	1.13255	1.01803	0.813463	1.05998	1.03779	1.24726	0.773161	1.08463	1.0606	1.09459	1.13417	1.12118	1.02205
95686	0.976171	1.039	1.08609	1.1328	0.967542	0.802841	1.0731	1.03789	1.22737	0.772814	1.07386	1.0389	1.16979	1.06081	1.04834	0.982341
96286	0.996747	1.18601	1.02749	1.11608	1.02932	0.748225	1.05409	1.02775	1.22421	0.820382	1.12183	1.11563	1.11262	1.01945	1.03365	0.954294
96886	1.03942	1.0931	1.04541	1.09768	1.00207	0.871173	1.10023	1.01285	1.162	0.752198	1.06542	1.05735	1.10195	0.968758	1.09078	0.933089
97484	0.988398	1.13067	1.04709	1.10666	0.96233	1.39826	1.01878	1.01305	1.23413	0.760661	1.12164	1.04805	1.16955	0.970607	1.07918	0.990341
98084	0.975496	1.07265	1.07979	1.07681	1.03301	1.88712	1.04859	1.04783	1.20905	0.767649	1.0628	1.0011	1.11335	0.979948	1.02954	0.941764
98682	0.954667	1.13277	1.01655	1.06892	0.998487	1.05074	0.99893	0.966211	1.18846	0.737832	1.06739	1.04774	1.10454	0.99649	1.04613	0.994293
99282	0.947668	0.977157	1.01055	1.09778	1.00012	1.00918	1.07948	1.00453	1.18865	0.739741	1.06702	1.0615	1.14594	1.05847	1.08983	0.971836
99882	0.918997	1.04464	1.02118	1.03848	1.01749	1.10528	1.00844	1.03343	1.25181	0.80237	1.01998	1.09106	1.14206	1.02218	1.03534	0.928559
100480	0.932742	1.10151	1.04512	1.08012	1.02368	0.905883	1.00651	1.06273	1.20886	0.836007	1.0657	1.05946	1.12257	1.01819	1.00237	0.916704
101080	0.966811	1.02428	0.999613	1.05678	1.0898	0.995041	0.997593	1.06466	1.12063	0.836137	1.03441	1.05311	1.04575	0.92828	1.03108	0.964703
101680	0.983592	1.01185	0.982968	1.0594	1.0024	0.917676	0.964421	0.959215	1.10591	0.837222	1.0494	1.0079	1.0181	0.977613	1.04371	0.876512
102278	0.892434	1.01816	0.96711	1.04879	1.03432	0.928298	1.01299	0.972193	1.12436	0.878237	1.03685	1.02801	1.08731	0.971774	0.979308	0.896464
102876	0.882062	1.0217	1.02759	1.02378	1.04865	0.749061	0.982394	1.00119	1.08539	0.841736	1.02466	1.02295	1.09791	0.984813	1.03012	0.989956
103476	0.923129	1.00507	0.976566	1.05264	0.996967	1.43263	1.04022	1.07145	1.11147	0.791216	1.03254	1.00624	1.04745	0.990068	1.03012	0.911981
104076	0.949861	0.975819	0.963171	1.01929	0.973297	1.14684	1.00938	0.971787	1.07427	0.784272	1.06224	1.02401	1.02942	0.991235	1.01867	0.87603
104674	0.880797	1.14864	0.941797	1.05767	0.951364	0.836463	0.911197	0.964487	1.09233	0.77902	1.02401	1.01085	1.02497	0.981116	1.02711	0.90562
105274	0.911745	1.01195	0.918454	1.05303	0.985132	1.15847	0.890254	0.939749	1.04819	0.801329	1.03863	0.995051	1.03468	0.98637	1.00964	0.961137
105872	0.909805	1.00363	0.962284	0.992162	0.896097	0.867409	0.938725	0.8923	1.20078	0.778022	0.996181	1.02401	1.08901	0.998436	0.997813	0.914295
106472	0.889314	1.0216	0.940025	0.971641	0.948215	0.847252	0.954668	0.936505	1.05324	0.806624	1.04481	0.981065	1.05416	1.10498	0.969542	0.91815
107070	0.913516	1.02275	0.911166	1.03093	1.0037	0.742454	0.901592	0.927481	1.03113	0.766303	0.983344	0.960728	0.996429	0.909013	0.992747	0.843838
107670	0.868232	1.00621	0.917568	1.00686	0.965153	0.636652	0.95239	0.91349	1.06316	0.765522	0.960389	1.05992	0.99368	0.890428	0.97571	0.851356
108268	0.935188	0.988818	0.898362	0.994283	0.95929	0.639412	0.954073	0.939039	1.11652	0.743951	0.973506	1.00911	0.967158	0.978002	0.990176	0.896656
108868	0.891	0.929939	0.912249	0.986291	0.88828	0.655471	0.918426	0.914808	1.16389	0.77264	0.933966	0.992707	1.02255	0.958736	0.959481	0.866103
109468	0.87599	0.96865	0.92003	0.980027	0.896532	0.810117	0.922931	0.907001	1.02753	0.771512	0.939026	0.984013	0.96174	0.966423	0.979014	0.876994
110066	0.845885	0.936725	0.856797	0.982888	0.890886	0.674624	0.933625	0.976147	1.03259	0.778369	0.9409	0.990288	1.00241	0.960487	0.927831	0.941475
110666	0.831887	0.906807	0.871768	1.04036	0.904349	0.637823	0.890205	0.899904	1.03587	0.810226	0.946897	0.989683	1.01301	0.944724	0.966457	0.880175
111264	0.839055	1.01682	0.894225	1.00079	0.949409	0.779422	0.901641	0.866852	1.0257	0.757232	0.900798	0.983257	0.96732	0.937134	0.989148	0.860994
111864	0.869244	0.895528	0.917568	0.960985	0.926282	0.787117	0.863419	0.918052	1.0456	0.775331	0.899955	0.943416	1.00759	0.927209	1.05803	0.89897
112462	0.858029	0.920189	0.88733	0.940218	0.960919	0.713515	0.85114	0.856612	1.01585	0.759576	0.929188	0.93767	0.92875	0.92935	0.928859	0.904463
113062	0.79765	0.890558	0.894028	0.929168	0.91727	0.628288	0.901196	0.86229	1.02823	0.795513	0.911479	0.924062	0.980419	0.931101	0.930475	0.904945
113662	0.830538	0.9113	0.89127	0.904997	0.902829	0.620928	0.879213	0.842013	1.04945	0.73857	0.908294	0.934344	1.02804	0.941416	1.16994	0.866585
114260	0.853053	0.878132	0.907226	0.923594	0.94474	0.596088	1.46641	0.848501	1.07528	0.788742	0.921411	0.921567	0.929477	0.913003	0.959922	0.849428
114860	0.830454	0.942938	0.862411	0.935383	0.905652	0.633139	0.855002	0.879627	1.00189	0.782362	0.986062	0.939182	0.910961	0.889553	0.88803	0.891837
115460	0.815359	1.11298	0.862214	0.914123	0.956141	0.634394	0.872975	0.866143	1.06208	0.78757	0.971913	0.958234	0.955272	0.917382	1.17112	0.834874
116058	0.82084	1.0022	0.828825	0.887633	0.89512	0.61591	0.858617	0.86523	1.00435	0.707971	0.868004	0.942962	0.950905	0.901229	0.886782	0.88509
116658	0.794699	0.965496	0.827249	0.887731	0.883176	0.694362	0.819503	0.899904	0.976438	0.765045	0.918881	0.940619	0.898994	0.896267	0.933119	0.835453
117258	0.87599	0.861118	0.849804	0.900212	0.88676	0.718868	0.821285	0.836234	0.989828	0.746642	0.846548	0.963223	0.956323	0.921274	0.89765	0.886729
117856	0.861992	0.986907	0.798784	0.870515	0.881874	0.617917	0.835743	0.866548	0.997533	0.733795	0.861071	0.953471	0.945245	0.873497	0.875987	0.805477
118456	0.829442	0.868669	0.805384	0.858726	0.902721	0.648529	0.824108	0.844851	0.994628	0.702416	0.89349	0.948406	0.92972	0.904051	0.896108	0.826971
119054	0.848331	0.814186	0.786473	0.843631	0.829756	0.692857	0.811829	0.895038	0.983827	0.754672	0.850951	0.986962	0.903198	0.897921	0.878778	0.795646
119654	0.853981	0.875742	0.806467	0.860206	0.83095	0.650201	0.793312	0.852354	0.978017	0.796554	0.8963	0.930413	0.895436	0.868632	0.883037	0.809044
120254	0.823876	0.831678	0.807353	0.860206	0.933883	0.671696	0.846041	1.02248	0.995891	0.783317	0.910542	0.899795	0.865194	0.905705	1.00934	0.791502
120852	0.809793	0.864941	0.788246	0.839882	0.908584	0.755334	0.779053	0.911259	1.00214	0.771859	0.870159	0.91242	1.09734	0.902883	0.881935	0.82167
121452	0.791326	0.846302	0.782632	0.86356	0.843763	0.600604	0.896839	0.866143	1.03631	0.767215	0.852076	0.906901	0.879102	0.859972	0.863871	0.75343
122052	0.855836	0.870581	0.756531	0.814428	0.808583	0.725392	0.764497	0.823864	1.06454	0.801589	0.858541	0.893066	0.990445	0.884006	0.814597	0.808465
122650	0.870593	0.845633	0.771699	0.792674	0.904675	0.597844	0.759001	0.863709	0.992796	0.731799	0.864069	0.907128	0.893172	0.874373	0.841988	0.80567
123250	0.878773	0.90241	0.81937	0.770229	0.866455	0.544818	0.786281	0.84769	0.944732	0.709013	0.851232	0.901911	0.86576	0.87846	0.874005	0.805574
123848	0.829948	0.879661	0.793958	0.790996	0.895446	0.504922	0.772864	0.854483	1.03189	0.733492	0.877749	0.937897	0.891797	0.891207	1.0241	0.758442
124448	0.793771	0.973047	0.81415	0.777727	0.940723	0.557363	0.819899	1.40085	1.16301	0.766911	0.865849	0.94009	0.877242	0.856372	0.885827	0.811935
125048	0.824719	0.886639	0.820256	0.788185	0.874707	0.550254	0.798709	0.924237	1.00555	0.681192	0.836147	0.852544	0.840856	1.0033	0.866221	0.824658
125646	0.86975	0.948864	0.803118	0.791884	0.888063	0.586637	0.783261	0.848907	1.09012	0.759316	0.856292	0.837576	0.827352	0.863183	1.1084	0.843453
126246	0.854487	0.909197	0.832568	0.852855	0.948541	0.510191	0.791926	0.94644	1.05539	0.703197	0.81113	0.889059	0.850963	0.863183	0.838316	0.871115
126844	0.832562	0.908814	0.819567	0.846147	0.938986	0.702057	0.775339	0.880742	0.984585	0.707711	0.784614	0.901533	0.827433	0.876709	0.905214	0.809718
127444	0.873798	0.852993	0.833651	0.861389	0.857661	0.603197	0.812373	0.849921	0.983322	0.720775	0.802229	0.911059	0.845384	0.879433	0.899119	0.835453
128042	0.819238	0.834641	0.818483	0.798199	0.912493	0.832616	0.780489	0.845865	0.973659	0.874634	0.867817	0.919904	0.863092	0.872233	0.896696	0.833332
128642	0.933923	0.874978	0.873935	0.852806	0.974274	0.718868	0.773755	0.860059	1.01926	0.746729	0.88665	0.907355	0.843848	0.873303	0.899339	0.844127
129242	0.90483	0.878036	0.900726	1.8535	0.93182	0.713264	0.790688	0.894835	0.995133	0.750201	0.888898	0.894503	0.867944	0.897823	1.05223	0.822537
129842	0.890157	0.896388	0.837788	0.934052	0.903263	1.02448	0.778112	0.928901	1.01762	0.71574	0.856667	0.908337	0.873846	0.902883	0.957866	0.83632
130440	0.929285	0.974576	0.907226	0.825132	1.01456	0.946531	0.792866	0.929813	1.00416	0.751807	0.840551	0.893444	0.907726	0.841095	0.882596	0.827742
131040	0.882905	0.830627	0.872556	0.814823	0.927694	0.75224	0.783905	0.847285	0.97928	0.74725	0.809725	0.939485	0.882175	0.847517	0.917844	0.82061
131640	0.923298	0.823744	0.856699	0.796324	0.931711	0.600019	0.828564	0.965501	0.94909	0.732971	0.857979	0.990515	0.915165	0.918938	0.941196	0.842778
132238	0.920009	0.809025	0.889793	0.792328	0.969822	0.552429	0.824553	0.910752	0.963174	0.732624	0.866973	0.957175	0.91557	0.87593	0.989075	0.851934
132838	0.950114	0.801569	0.879943	0.816845	1.00033	0.622099	0.871737	0.883784	0.991722	0.745427	0.87728	0.90486	0.884277	0.887898	0.977619	0.890777
133436	0.954836	0.861883	0.911067	0.841115	0.956141	0.821408	0.830593	0.97493	0.991786	0.739004	0.809912	0.941602	0.94104	0.877779	1.07345	0.916126
134036	0.974063	0.865228	0.924561	0.82163	0.932797	0.645936	0.858468	0.914808	1.87986	0.695558	0.828558	0.944474	0.974759	0.894807	0.981732	0.9488
134636	0.992024	0.846207	0.897869	0.844667	0.957336	0.666594	0.860746	0.886825	1.36303	0.748161	0.808507	0.907279	0.895274	0.823581	0.945896	0.900415
135234	0.973304	0.90394	0.968292	0.812997	0.970473	0.978648	0.857329	0.937316	1.15726	0.766564	0.857229	0.951808	0.882013	0.891401	0.943179	0.883645
135834	0.915624	0.872301	0.899445	0.846689	0.982417	0.943771	0.858815	0.926366	0.935637	0.752805	0.859571	0.877644	0.914842	0.909013	0.990984	0.967595
136432	0.969003	0.865993	0.911757	0.851425	0.994144	0.916254	0.830643	0.901425	0.954585	0.77889	0.887587	0.928145	0.939585	0.958833	1.01397	0.928174
137032	0.941934	0.882624	0.961989	0.896167	0.96537	0.952803	0.867331	0.895747	0.923953	0.7581	0.81619	0.974488	0.936917	0.960195	0.999649	0.981088
137630	0.987977	0.857486	0.987893	0.871058	0.966565	0.610222	0.870153	0.907508	0.929069	0.747988	0.89349	0.968591	0.944194	0.919133	1.01044	1.1699
138230	0.935863	0.915219	0.955784	0.880776	0.976554	0.690515	0.843664	1.00484	0.878731	0.7706	0.784802	0.974034	0.94193	0.935091	1.04011	1.01367
138830	0.953487	1.07972	1.03576	0.910817	0.974165	0.56556	0.849111	0.897471	0.897868	0.755106	0.875968	0.970859	0.93538	0.92682	1.01052	0.939354
139428	0.974147	1.03011	0.916485	0.926751	0.992732	0.696119	0.874757	1.01285	0.890542	0.855277	0.860415	0.950825	0.954301	0.964087	1.01713	0.975498
140028	1.03436	0.912447	0.892354	0.911064	0.928345	0.767629	0.880005	0.958607	0.900647	0.833012	0.812348	0.975395	0.967158	0.961947	1.07147	0.99757
140626	1.07736	0.935769	0.907423	0.928625	1.00294	0.714519	0.840842	0.946542	0.915363	0.790999	0.893302	0.965718	1.00298	0.958541	1.04812	1.13125
141226	1.50853	0.906042	0.878761	0.965869	0.933883	0.641921	0.882728	0.964994	0.977827	0.739177	0.826965	0.972144	0.975486	0.928474	1.02814	1.07959
141826	1.07382	0.878419	0.878072	1.10335	0.991755	0.626448	0.902533	0.916836	0.928121	0.7387	0.885806	1.00586	0.973788	0.970315	1.07374	1.15969
142424	1.04313	0.969606	0.863495	0.922805	0.944632	0.77984	0.870846	0.92079	0.937532	0.756408	0.930219	0.961258	1.06298	0.907262	1.07037	1.36826
143024	1.0137	0.955459	0.848819	0.926702	1.04746	0.619004	0.883372	0.90913	0.893573	0.809054	0.888711	0.985525	1.03799	0.916798	0.967779	1.04509
143622	1.01968	0.902315	0.840447	0.96434	1.05082	0.623939	0.87654	0.92961	0.930963	0.78744	0.955985	0.943416	1.00815	0.918257	1.07286	1.83659
144222	1.04262	1.00172	1.07713	1.0442	1.01347	0.692104	0.881392	1.00829	0.970627	0.803282	1.00789	1.03535	1.05279	0.943654	1.04584	1.19332
144822	1.03031	0.981267	0.934509	0.915208	0.955707	0.879537	0.865944	0.980101	0.959069	0.768256	0.965448	1.0615	1.04325	0.946767	1.06824	1.07477
145420	1.01142	0.962628	0.922591	0.915454	1.05972	0.858376	0.955361	1.02978	0.982564	0.85289	0.985312	1.02249	1.06508	0.928474	1.00472	1.07564
146020	1.08698	0.968746	1.02424	0.917724	0.950495	0.745549	0.94838	0.985271	0.936964	0.848376	0.945397	0.984089	1.04009	0.959125	1.07396	1.44893
146620	0.990422	1.05726	1.06807	0.918809	1.06928	0.858042	0.937289	1.00808	0.966585	0.870815	0.956079	1.04774	1.02643	1.01391	1.02528	1.24103
147218	0.993289	1.02839	1.00208	1.00449	0.964936	0.959076	0.993534	1.06729	1.0072	0.914738	0.937152	1.00382	1.03371	0.953287	1.07205	1.0448
147818	1.1202	1.04722	1.03931	0.970013	1.00153	0.826427	0.968976	0.993281	1.04566	0.818906	1.09662	1.01327	1.06265	0.98491	1.06816	0.941667
148418	1.02576	1.05334	1.03753	0.951169	0.96689	0.912825	0.986899	1.09852	0.999744	0.795556	0.917757	1.06165	1.10551	1.21046	1.07756	0.921234
149018	1.06792	1.16383	1.15317	1.07721	1.07417	0.789124	0.950261	0.979594	0.986228	0.776633	0.960576	1.03013	1.08343	1.00155	1.09364	0.871018
149616	1.02997	1.05429	1.05438	0.960393	1.02205	0.901533	0.981354	1.08909	0.96949	0.920293	0.963106	1.00579	1.11828	1.02957	1.08571	1.08219
150216	1.117	1.07809	1.04551	0.904947	1.03182	0.851016	0.9615	0.984764	1.00195	0.884573	0.994401	1.06559	1.0912	0.980532	1.02968	1.04374
150814	1.09271	1.05496	0.949775	0.895673	1.05951	0.925287	0.973878	0.962257	0.976501	0.835443	0.961419	1.02748	1.09338	0.97625	1.08278	0.938005
151414	1.20782	1.06519	0.974694	0.936765	0.964285	0.874937	1.00715	0.990746	1.02166	0.810834	0.922442	1.01493	1.08004	1.00875	1.0794	0.962197
152014	1.0099	1.3681	1.00001	0.892171	1.06331	1.02933	1.01007	1.00099	1.16642	0.847682	0.941743	1.05084	1.07931	1.01926	1.02638	0.927306
152612	1.0422	1.11518	1.02256	0.86504	1.0594	0.78996	0.983186	1.04783	1.11911	0.887959	0.977067	1.13831	1.13122	1.02422	0.99561	1.01328
153212	1.02744	1.18955	1.04886	0.905934	1.03323	0.852522	0.987988	1.04347	1.01844	0.881839	1.05989	1.05621	1.10616	1.0069	1.02814	1.07468
153812	1.0508	1.18505	0.955685	1.03824	1.03801	0.766458	0.943973	1.16594	1.02532	0.877282	0.967416	1.07126	1.05821	1.04689	1.13051	1.04557
154410	1.03098	1.0671	0.976073	0.929415	1.07362	0.804681	1.04369	1.08017	1.00896	0.84408	1.04256	1.0485	1.09669	1.03269	1.0675	1.15313
155010	0.965124	1.10428	0.932539	0.93267	1.00022	0.812459	0.993286	1.08858	0.967975	0.853324	1.04368	1.06309	1.07688	1.0467	1.04812	1.06215
155610	1.07028	1.04493	0.941994	0.919253	1.02791	0.785444	0.994029	0.997539	1.02223	0.822075	1.04087	1.06029	1.09718	1.01829	1.04738	1.22012
156210	1.02778	1.05601	0.957655	0.890494	1.05864	1.05317	1.01121	1.00849	0.993364	0.971811	1.07498	1.08003	1.10583	1.07939	1.0476	1.08441
156810	0.989242	1.10811	0.98543	0.911853	0.979594	0.686082	1.00522	1.00717	1.07257	0.904538	1.07179	1.08282	1.09128	1.03132	1.08623	1.09511
157408	0.939236	1.065	0.973414	0.917674	1.05777	0.816975	1.04309	1.0017	0.953511	0.871032	1.11143	1.03777	1.06904	1.05302	1.06067	1.12171
158008	0.975243	0.965974	1.20251	0.958174	0.992732	0.918177	1.02542	1.0749	0.98307	0.929538	1.01726	1.02272	1.23577	0.977223	0.995757	1.07468
158608	0.951126	0.975341	1.01764	0.914764	1.01217	1.31805	1.03567	1.0606	0.992417	0.934182	1.12033	1.00291	1.03273	1.03872	1.00126	1.00885
159206	1.02078	1.01501	1.01399	1.00573	1.05658	0.863729	1.04017	0.98081	1.16951	0.93913	0.993557	1.13378	1.12985	1.03522	1.05458	1.17704
159806	1.40312	0.965113	1.00296	0.924679	1.41521	0.857456	0.957539	0.946339	1.05033	0.923375	1.0628	1.02363	1.14537	1.0141	1.03247	1.23419
160404	1.23202	0.911491	1.16528	0.902382	1.00945	0.867158	0.933279	1.00038	0.98168	0.981967	1.03291	1.06914	1.04187	1.0465	1.02307	1.07834
161004	0.961414	0.893043	1.04325	1.28118	1.0139	0.770975	0.976106	0.96469	0.983764	0.886744	1.01389	1.11057	1.05166	1.02665	0.973801	1.10475
161604	0.965799	0.878132	0.961496	1.00701	1.01456	0.613819	0.983433	1.06699	0.996396	0.868211	1.08426	1.04253	1.07519	1.07336	1.01434	1.05752
162202	1.00417	0.856243	0.953617	0.937455	0.986543	0.980488	1.02032	1.0823	0.988691	0.952063	1.06299	1.04563	1.05198	1.00486	1.04532	1.04075
162802	1.17299	0.919329	1.10618	0.922459	0.988932	0.674958	1.10478	1.00879	0.958122	0.914304	1.11789	1.06082	1.07721	0.990651	1.09636	1.19034
163402	1.08681	0.883963	0.946821	0.960887	1.07275	0.830692	1.03587	1.06658	1.02817	0.944425	0.985125	1.12153	1.06864	0.988997	1.01786	1.25395
164002	0.955005	0.906138	1.06186	0.902579	1.03605	0.818983	1.02067	0.953233	0.990396	0.91821	1.00124	1.18345	1.06152	0.954454	1.01514	1.01097
164600	0.926587	0.96215	1.04719	1.00144	1.07753	0.860634	1.00056	0.987198	0.944922	0.889261	1.03282	1.06559	1.0743	1.03512	1.03056	1.14696
165200	0.899349	0.893521	1.07348	0.906279	0.97612	1.18222	1.00616	1.05584	1.01004	0.911569	1.07798	1.02915	1.05974	1.04446	1.01213	1.1061
165800	1.22831	0.844773	1.29421	0.865533	0.978834	0.869584	0.98987	1.03982	0.952816	0.92702	0.966292	1.03897	1.06476	0.997949	1.10033	1.17067
166398	0.922792	0.871919	1.033	0.92019	0.950061	0.893253	0.995266	0.986792	0.923637	0.880667	1.0776	1.05704	1.07971	1.00622	0.991718	1.26455
166998	0.898	0.990061	1.13317	0.907364	0.984589	0.764869	1.10513	1.00159	0.963427	0.917472	0.988123	1.00299	1.16365	0.951535	1.06266	1.11959
167598	0.884001	0.899543	1.01399	0.981112	1.05701	0.93273	0.954569	0.971888	0.975048	0.897681	1.03713	1.0268	1.06031	1.01439	1.06361	1.11034
168198	0.89547	0.893999	1.03271	0.911607	1.02639	0.980404	0.960312	0.937924	0.950353	0.920206	0.982501	1.00548	1.10049	1.03162	0.99561	0.986293
168796	1.23	0.986238	1.01971	0.952402	0.973622	0.801335	1.04458	1.02066	0.991786	0.86552	1.09203	1.06944	1.24265	1.14926	1.04966	1.24238
169396	0.920599	1.02772	1.04256	0.988265	1.01662	0.781262	1.00883	0.979594	0.966396	0.882577	0.950738	1.05901	1.04058	0.989095	0.970202	1.12181
169996	1.03815	0.904226	1.14706	0.918809	1.00652	0.921941	0.995564	1.0021	0.924142	0.845165	1.00199	0.958838	1.03799	0.978391	1.01757	0.998727
170594	0.856426	0.951923	0.989764	1.00079	0.974491	0.878533	0.926942	0.994599	0.925279	0.960353	0.947365	0.990817	1.04179	1.06567	1.02726	1.19226
171194	0.867558	0.989487	0.959231	0.875054	0.948866	0.923697	0.970263	1.03272	0.952627	0.960266	0.970883	0.964206	0.990041	1.0068	0.961758	1.15892
171792	0.895301	0.905756	0.932539	0.897943	1.00402	1.08662	1.04285	0.970368	0.944669	0.903627	1.11199	1.02786	1.17869	1.03308	0.993554	0.980799
172392	0.870678	0.874213	0.909196	0.925222	1.04702	1.08085	0.945211	1.05168	0.971638	0.948244	0.96067	1.03028	0.969665	1.0647	0.984449	1.04509
172990	0.895723	0.902506	1.02808	0.948406	0.885674	0.865235	0.984869	1.04418	0.966522	0.838133	0.991871	0.964584	0.949126	1.02578	1.00626	1.21183
173590	1.04608	0.888359	1.00168	0.992359	0.937466	0.912908	1.09127	0.967529	0.959195	0.860399	1.1311	0.984391	1.08731	0.991722	0.971377	1.07169
174190	1.1073	0.870581	0.964451	1.00538	0.930734	0.816725	1.03804	1.0314	0.932479	0.931144	0.990746	0.992481	0.973222	1.0468	1.90229	1.03159
174790	1.1132	0.977539	1.06945	0.944361	0.952341	0.868998	0.998732	1.00261	0.954838	0.907446	0.996837	1.01493	0.973142	1.0357	1.02175	1.24894
175388	0.932911	0.909961	1.09919	0.979583	0.936814	1.01888	1.05582	1.08656	0.960648	0.817127	0.929844	1.01304	1.15847	0.990749	0.956764	1.1221
175988	0.906348	0.892565	1.00749	1.01298	1.08155	1.00708	0.994821	0.911665	0.976248	1.03791	1.05362	1.01682	1.07769	0.972845	0.978207	1.07815
176586	1.09625	0.944467	0.991734	0.958174	1.05571	0.934905	0.95442	0.929914	0.95768	1.0459	1.05184	1.00291	0.971929	0.978488	0.931576	0.946294
177186	0.8754	0.913498	0.973512	0.975982	1.03019	0.961	0.95447	1.04985	1.00176	0.996811	0.89349	0.976227	0.984462	1.02899	0.906609	1.00576
177786	0.89488	0.833303	0.970459	0.957039	0.93258	0.869249	0.958133	1.20153	0.972712	0.935484	0.964699	0.911059	1.04187	1.01079	0.950229	0.931547
178384	1.03098	0.949342	1.03803	0.925024	1.0176	0.951131	1.02656	1.15661	0.979848	1.061	1.07451	0.9698	1.15548	1.02023	0.971157	0.953523
178984	0.956776	0.832729	0.962974	0.961429	1.01618	2.21674	0.903424	1.01457	0.987996	1.06326	0.914103	0.918392	0.952361	1.04611	0.926877	0.969137
179584	0.964112	0.84267	0.952139	0.956151	0.922048	1.82339	1.00725	0.955971	0.997217	1.00653	1.04453	0.912117	1.11909	0.998338	0.879292	1.00412
180182	0.878183	0.844391	0.979324	0.906378	0.978725	1.87842	0.963926	0.956883	0.965448	0.929668	1.07245	0.918468	0.950339	1.01926	0.928933	1.02745
180782	0.874641	0.899734	0.965928	0.94446	1.00185	2.31635	0.995564	0.959215	0.965006	0.988998	0.91504	0.887774	0.955999	0.973137	0.90257	1.0182
181380	0.846813	0.903366	0.993113	1.0148	0.959724	2.42517	0.936101	1.35046	0.986038	0.930753	1.06739	0.861843	0.956646	0.973526	0.89721	0.886343
181980	0.914443	0.895146	1.00395	0.922509	0.913687	1.78391	0.912138	1.0022	1.00195	0.873897	1.03591	0.91809	0.930448	0.995419	0.892657	0.944173
182580	0.852547	0.809789	1.00769	0.927935	0.943872	1.58335	0.915505	0.941067	0.973975	0.991646	1.02785	0.976529	0.930448	0.976445	0.902423	0.930583
183180	0.84091	0.801665	0.996068	0.944016	0.936488	1.53442	0.915752	1.26783	0.959638	0.956577	0.93228	0.872427	0.955757	0.980045	0.919093	1.01665
183778	0.877592	0.805775	0.895998	0.957878	0.948975	1.38212	0.906345	1.04154	0.925974	0.853802	0.998148	0.965189	0.921877	0.980824	0.895153	0.899837
184378	0.82084	0.825274	0.913037	0.994529	0.895012	1.46626	0.906296	0.991963	0.93109	0.846944	0.944179	0.902667	0.975406	0.977613	0.950963	0.893958
184978	0.894458	0.876794	0.912052	0.981753	0.924871	1.39818	0.915257	0.902236	0.936648	0.85506	0.967603	0.889815	0.911365	0.955038	0.836554	0.93415
185578	0.87481	0.82881	0.898362	0.955609	0.9379	1.31086	0.879263	0.908927	0.92509	0.826892	0.946147	0.873637	0.916783	0.988608	0.938479	0.842392
186176	1.09473	0.847067	0.871965	0.965968	0.89132	1.15479	0.899314	0.881148	0.985154	0.823811	0.969477	0.931622	0.930367	0.981505	0.963447	0.887018
186776	1.06193	0.792966	0.901415	0.944657	0.868627	1.40754	0.939567	0.937518	0.935006	0.784445	0.904639	0.89987	0.88929	0.937232	0.875767	0.875356
187376	0.913263	0.857677	0.919242	0.978103	0.870907	1.50506	0.902335	0.905379	0.887384	0.839653	0.87222	0.920055	0.921392	0.967396	0.88032	0.944559
187974	0.817552	0.860831	0.88408	0.939034	0.908041	1.54187	0.866192	0.924338	0.959827	0.831146	0.987748	1.00261	0.888805	0.944237	0.898899	1.17039
188574	0.946656	0.872684	0.828037	0.954721	0.9012	1.81126	0.836683	0.932044	0.922247	0.89065	0.860602	0.915973	0.86479	1.00953	0.897136	0.907451
189174	0.85727	0.877845	0.820158	0.961331	0.873079	1.94132	0.884758	0.919269	0.941321	0.780756	0.933966	0.913176	0.880315	0.986565	0.870039	0.779261
189772	0.80642	0.832156	0.83178	0.934348	0.903372	2.0079	0.877332	0.979087	0.917258	0.812353	0.960764	0.828957	0.892848	0.986078	0.901689	0.845188
190372	0.803806	0.853089	0.942388	0.969667	0.970908	1.68137	0.824603	0.930016	0.911953	0.779932	0.9736	0.9351	0.860909	0.963114	0.854178	0.815309
190972	0.841838	0.778438	0.815528	0.894835	1.01923	1.86421	0.839456	0.902743	0.904626	0.808316	0.911198	0.874847	0.920664	0.981894	0.957352	0.876801
191570	0.783315	0.79354	0.816612	0.847577	0.884262	1.66423	0.865647	0.934375	0.906016	0.825721	0.887118	0.771123	0.864709	0.975083	0.878778	0.775309
192170	0.744862	0.796981	0.855221	0.845604	0.900658	2.08258	0.841634	0.959316	0.918205	0.919946	0.862757	0.732189	0.92034	0.954941	0.853223	0.816658
192768	0.761727	0.771556	0.824196	0.922755	0.864284	1.8949	0.828663	0.887434	0.887068	0.756842	0.928157	0.790023	0.98527	0.959514	0.834791	0.829863
193368	0.845632	0.841428	0.82784	0.888027	0.866673	2.11905	0.828019	0.900411	0.925026	0.871249	0.881403	0.784126	0.899721	0.950368	0.831487	0.785622
193968	0.786688	0.793827	0.794451	1.05037	0.892514	2.37448	0.809848	0.90548	0.886626	0.871249	0.869972	0.790023	0.846516	0.926917	0.79264	0.781189
194566	0.849849	0.764769	0.796322	0.87974	0.884479	2.41655	0.827722	0.861884	0.885868	0.928713	0.898455	0.824799	0.887754	0.961363	0.855793	0.85685
195166	0.777665	0.815333	0.818976	0.829671	0.880462	2.36712	0.820939	0.863405	0.896479	0.859834	0.900517	0.779968	0.89681	0.914852	0.777073	0.757575
195766	0.773027	0.817818	0.803217	0.850438	0.955598	2.52771	0.800342	0.875876	0.910374	1.17875	0.888243	0.741261	0.856704	0.892277	0.807915	0.859452
196366	0.779689	0.880904	0.790905	0.838895	0.895663	2.38318	0.781281	0.935187	0.916626	0.922767	0.846454	0.802875	0.902875	0.902883	0.8367	0.772225
196964	0.743259	0.867235	0.902104	0.903418	0.969279	2.24677	0.807819	0.897471	0.931911	0.862091	0.902016	2.29659	0.881851	0.931296	0.832662	1.07651
197564	0.743428	0.939401	0.815922	0.845456	0.858855	2.26809	0.773953	0.914808	0.919026	0.812396	0.871377	1.06672	0.840856	0.913489	0.800057	0.89309
198162	0.77269	0.841045	0.823211	0.814823	0.849626	2.24576	0.814007	0.943297	0.927553	0.924069	0.849733	0.783673	0.85541	0.923512	0.782139	0.859452
198762	0.774545	2.01778	0.784995	0.843384	0.837031	2.32095	1.39432	1.08716	0.928058	0.864565	0.836054	0.705502	0.86859	0.883617	0.796606	0.827646
199362	0.709781	1.02256	0.7716	0.815316	0.825956	2.29093	0.785539	0.94127	1.00322	0.875589	0.835304	0.740278	0.852419	0.913976	0.813716	0.818393
199960	0.740139	1.10878	0.78667	0.852362	0.836488	2.53331	0.770042	0.862594	1.02134	0.843732	0.854512	1.03187	0.864547	0.879433	0.755483	0.797478
200560	0.792253	2.36982	0.868321	0.828191	0.831167	1.83594	0.76618	0.914402	0.928879	0.845251	0.862663	0.714876	0.866488	0.906192	0.772006	0.885861
201160	0.760462	1.03976	0.792382	0.821285	0.820961	2.32714	0.736622	0.871617	0.947069	0.822596	0.859853	0.676925	0.891716	0.875444	0.823997	0.867838
201758	0.722684	1.08603	0.805975	0.861093	0.975902	1.54003	0.759001	0.911969	1.23242	0.858359	0.853669	0.777549	0.823875	0.919522	0.811366	0.808176
202358	0.811817	1.14491	1.37576	0.873919	0.858855	1.14534	0.77727	0.802675	1.06259	0.78119	0.830994	0.76825	0.850478	0.881184	0.781772	0.775309
202958	0.743934	1.08373	0.76963	0.990583	0.793816	1.02139	0.742959	0.801458	0.990964	0.790174	0.847016	0.744285	0.849184	0.883228	0.783535	0.809911
203558	0.71931	1.03862	0.752492	0.836626	0.779918	0.923363	0.765388	0.778139	0.951932	0.764307	0.798107	0.872957	0.83188	0.867951	0.798295	0.800273
204156	0.727827	0.996083	0.739294	0.835146	0.87829	0.961084	0.878619	0.754111	0.947258	0.78744	0.801011	0.749274	0.818296	0.840122	0.767086	0.842007
204756	0.733646	1.09377	0.797209	0.801602	0.816727	0.952636	0.773805	0.809062	0.92869	0.809401	0.807851	0.667324	0.950824	0.824651	0.783241	0.824658
205356	0.709276	0.933571	0.724816	0.796669	0.797074	0.887064	0.769646	0.833192	0.876457	0.828585	0.815253	0.714876	0.798243	0.939761	0.78045	0.833429
205954	0.693506	1.01319	0.716936	0.760314	0.848866	0.860802	0.749	0.758572	0.969175	0.794167	0.784895	0.714045	0.868348	0.865032	0.940976	0.770972
206554	0.825731	1.14749	0.713193	0.836922	0.836271	0.853274	0.722264	0.834104	0.915995	0.808403	0.778149	0.732264	0.755145	0.820564	0.771712	0.785912
207154	0.722009	0.967503	0.731218	0.779651	0.886542	0.90513	0.742167	0.960736	0.904752	0.845816	0.7774	0.708526	0.764686	0.834187	0.722365	0.720564
207754	0.762823	0.992642	0.8239	0.941451	0.81955	0.844074	0.722313	0.832584	0.885299	0.881101	0.749947	0.70966	0.816274	0.884687	0.735583	0.697046
208354	0.751692	0.953165	0.713292	0.761645	0.892406	0.763531	0.72568	0.719639	0.853278	0.804714	0.770841	0.789796	0.81021	0.873206	0.752913	0.702636
208954	1.41982	0.936056	0.736241	0.785817	0.792296	0.689344	0.708401	0.931334	0.869131	0.837482	0.748447	0.69076	0.789025	0.801784	0.761798	0.75237
209554	0.918154	0.973907	0.725308	0.781821	0.820418	0.729574	0.728502	0.830657	0.967911	0.895381	0.769904	0.697791	0.865114	0.816769	0.724568	0.70254
210154	0.717624	0.987576	0.75791	0.741519	0.791753	0.643678	0.684586	1.1995	0.879615	0.980275	0.7551	0.778078	0.733475	0.809666	0.751591	0.745816
210754	0.673774	0.978304	0.692214	0.785817	0.778833	0.721712	0.683596	0.835929	0.983259	0.859661	0.792578	0.660822	0.736466	0.770939	0.75093	0.895885
211352	0.751945	0.901646	0.745893	0.766332	0.796748	0.689929	0.705529	0.871617	0.900963	0.967211	0.756786	0.685695	0.723852	0.825527	0.812614	0.823308
211952	0.697554	0.913498	0.723634	0.731259	0.815315	0.699464	0.697855	0.764148	0.894836	0.894903	0.737766	0.638142	0.7114	0.762279	0.719207	0.798152
212552	0.729092	1.30291	0.727475	0.693867	0.852232	0.801084	0.674436	0.781789	0.848288	0.831059	0.718839	0.71276	0.718758	0.783297	0.711937	0.795454
213152	0.708264	0.928505	0.708367	0.716558	0.777095	0.753829	0.663148	0.778038	0.841088	0.911569	0.731769	0.613874	0.689568	0.807525	0.711276	0.838441
213752	0.683387	0.838464	0.697533	0.720702	0.772861	0.750316	0.677952	0.810988	0.838878	0.969381	0.716216	0.627256	0.686576	0.798476	0.734701	0.707166
214352	0.676219	1.09281	0.703541	0.742555	0.788496	0.763865	0.645819	0.981926	0.856309	0.888219	0.778711	0.587036	0.692722	0.80052	0.740723	1.41559
214950	0.899771	0.981458	0.695169	0.767022	0.754837	0.701555	0.660227	0.770333	0.910816	0.881926	0.755194	0.587187	0.683827	0.781156	0.75306	1.03622
215552	0.731622	1.00115	0.712208	0.807768	0.814555	0.685831	0.655177	0.740626	0.902921	0.916344	0.748728	0.621283	0.651726	0.826694	0.742853	1.08027
216150	0.7651	0.83034	0.712898	0.806239	0.754185	0.657645	0.668	1.01518	0.96349	1.06673	0.746573	0.589455	0.674286	0.785145	0.725522	1.10735
216750	0.700253	0.966356	0.690638	0.801405	0.749625	0.60947	0.665772	0.899701	0.944732	1.00545	0.732519	0.619998	0.682614	0.817937	1.1319	1.08229
217350	0.710878	0.778438	0.724323	0.712267	0.980788	0.711173	0.663792	0.82062	0.936016	0.97945	0.743013	0.593084	0.671536	0.911251	0.744027	0.875163
217950	0.6774	0.766203	0.73437	0.741568	0.972211	0.869751	0.636858	0.768001	0.892942	0.960483	0.788175	0.605709	0.687951	0.838663	0.756438	0.837091
218550	0.699747	0.732366	0.674288	0.688885	0.928345	1.05576	0.642007	0.745189	0.919658	0.927802	0.776182	0.639049	0.667413	0.882449	0.742926	1.41038
219148	0.724454	0.806061	0.682463	0.695889	0.835728	0.951382	0.639828	0.728764	0.892373	0.950544	0.780492	0.621434	0.678329	0.82611	0.712304	1.19651
219750	0.705987	0.997803	0.689456	0.656229	0.8088	0.656558	0.621806	0.800343	0.890542	0.955101	0.710032	0.618184	0.656577	0.854134	0.718399	1.05116
220348	0.734236	0.823362	0.761652	0.66496	0.785022	0.542559	0.617004	0.761411	0.879994	0.972809	0.803354	1.1966	0.643397	0.835646	0.719721	1.02089
220948	0.713914	0.74116	0.728657	0.698504	0.85614	0.579946	0.657256	0.7314	0.913974	1.15158	0.711063	0.864489	0.625932	0.848588	0.770904	0.906198
221548	0.753969	0.859206	0.77426	0.684198	0.805977	0.635899	0.615469	0.763945	0.929448	1.12923	0.677519	0.672313	0.662642	0.776291	0.759008	1.60903
222148	0.753041	0.736763	0.72718	0.661359	0.73399	0.648529	0.643987	0.765466	0.909426	1.05901	0.674708	0.678739	0.656497	1.01829	0.743954	2.05731
222748	0.725551	0.703977	0.705215	0.661458	0.834533	0.685162	0.645621	0.816565	0.873741	1.15857	0.658874	0.616898	0.668545	0.8373	0.776118	1.47544
223348	0.737609	0.712962	0.702655	0.606258	0.782524	0.997383	0.643591	0.759484	0.908542	1.1472	0.675833	0.638747	0.662076	0.820759	1.38341	1.22523
223946	0.728755	1.19193	0.728263	0.640295	0.844197	1.16039	0.620321	0.755632	0.895342	1.09451	0.699069	0.657571	0.685363	0.814823	0.933486	1.33424
224546	0.759029	1.01558	0.735945	0.669054	0.845391	0.772815	0.639779	0.768609	0.836604	1.12532	0.70263	0.625744	0.653505	0.857832	0.895814	1.22899
225146	0.774798	1.07198	0.762539	0.70758	0.812383	0.726981	0.589575	0.800951	0.826435	1.12832	0.669555	0.612892	0.638303	0.833603	0.769289	1.09954
225746	0.844368	0.899256	0.724126	0.665552	0.824218	0.688424	0.630273	0.840086	0.814056	1.13683	0.693073	0.672162	0.638546	0.854815	0.772813	1.21241
226344	0.825647	1.60084	0.742151	0.663431	0.819984	0.643259	0.639383	0.735456	1.01642	0.982011	0.728771	0.643661	0.684312	0.892861	0.896108	2.01904
226944	0.82084	1.3724	0.811589	2.10528	0.834751	0.65982	0.622153	0.879728	0.889531	1.05896	0.742545	0.650238	0.698624	0.822802	0.812027	1.54339
227544	0.778002	1.1126	0.785291	0.719666	0.861895	0.663918	0.597348	0.703925	0.761382	1.16959	0.703098	0.657949	0.684797	0.839538	1.0595	1.44537
228144	0.777833	1.16909	0.763819	0.653466	0.818789	0.861471	0.604379	0.699666	1.24291	1.15128	0.7224	0.64487	0.654556	0.874276	0.84397	1.86589
228744	0.852969	1.28217	0.756137	0.636349	0.791971	0.703479	0.60824	0.743769	0.818793	1.15705	0.68033	0.655001	0.670243	0.840414	0.765764	2.34472
229344	0.823454	1.03374	0.731612	0.639013	0.827584	1.38471	0.626906	0.740626	0.707949	1.19312	0.697477	0.645551	0.640648	0.883033	0.791833	1.65616
229942	1.17586	1.15485	0.73368	0.745613	0.840939	0.945862	0.647651	0.679592	0.721402	1.15618	0.720057	0.64865	0.682291	0.856859	0.74322	1.19101
230542	0.859209	1.12789	0.783321	0.770229	0.904675	0.878784	0.627896	0.716801	0.721023	1.25996	0.722681	0.706636	0.675256	0.872622	0.736978	1.10031
231142	0.820419	1.01874	0.755546	0.739743	0.777638	0.799579	0.627005	0.729981	0.726139	1.14789	0.746199	1.54451	0.685121	0.815407	0.757613	1.1166
231742	0.834417	0.841045	0.681872	0.667722	0.840179	0.79247	0.634828	0.664181	0.722665	1.21734	0.728396	0.720244	0.674286	0.825624	0.77788	1.01155
232342	0.889989	0.853376	0.70689	0.667328	0.802286	0.737436	0.636313	0.677767	0.874752	1.27441	0.727272	0.652355	0.667817	0.848685	0.832148	1.06899
232942	0.860137	1.07704	0.715754	0.718137	0.83019	0.682987	0.649978	0.681315	0.745844	1.16816	0.776369	0.643661	0.715281	0.842263	0.760991	1.25569
233540	0.887037	0.880904	0.782632	0.65904	0.909018	0.815303	0.655622	1.25749	0.944669	1.26486	0.772715	0.787906	0.669272	0.877292	0.755703	1.61905
234140	0.785001	1.0347	0.796027	0.67749	0.876662	1.07717	0.682903	0.858336	0.868878	1.42892	0.822749	0.665736	0.685606	0.870092	0.779055	1.29964
234740	0.760631	0.917799	0.751212	0.635609	0.866564	1.47295	0.664683	1.15084	0.784877	1.34468	0.78096	0.668533	0.670647	0.874179	0.72163	1.09588
235340	0.921949	0.844391	0.71083	0.675516	0.836271	1.26962	0.663098	0.841404	0.690707	1.22771	0.758941	0.648802	0.688517	0.888871	0.751004	1.02889
235940	1.08917	1.92478	0.726096	0.667574	0.926716	1.02875	0.656612	0.730589	0.721086	1.25718	0.791641	0.659386	0.645176	0.890234	0.784049	0.998148
236538	0.829357	4.22692	0.724323	0.70832	0.89436	0.791131	0.696766	1.52049	0.70018	1.34611	0.742545	0.67254	0.706144	0.85861	0.757099	1.17125
237138	0.865871	2.13181	0.694677	0.775507	0.871559	0.652794	0.671416	0.852557	0.706181	1.54276	0.811224	0.711172	0.699756	0.934215	0.825465	1.16576
237738	0.78517	1.76487	0.748356	0.644439	0.83399	0.922108	0.696964	0.766378	0.739023	1.46225	0.747417	0.653035	0.732585	0.861529	0.761578	1.146
238338	0.726816	1.4135	0.728952	0.603791	0.927476	0.846332	0.689834	0.849819	0.72816	1.40032	0.753507	0.694691	0.708085	0.919814	0.757539	1.0101
238938	0.794362	4.17053	0.736044	0.637681	0.868301	0.930723	0.695825	2.31597	0.906458	1.33487	0.751165	0.706711	0.663612	0.949978	0.820398	1.05791
239536	0.718046	2.17167	0.732301	0.600585	0.825196	0.721879	0.702162	1.23438	0.873931	1.33508	0.789674	0.705199	0.693854	0.975959	0.783094	1.19178
240136	0.736682	1.52571	0.770418	0.796423	0.812383	0.599433	0.708797	1.04002	0.790498	1.27441	0.758192	0.701041	0.677763	0.906386	0.82921	1.39342
240736	0.795964	1.37794	0.769926	0.585836	0.887954	0.572084	0.701321	0.984562	0.756897	1.26829	0.777868	0.698849	0.687466	0.87233	0.82429	1.3165
241336	0.754728	1.46636	0.74481	0.823504	0.82335	0.556527	0.686765	3.04047	0.75096	1.30557	0.769248	0.741714	0.653586	0.961558	0.813716	1.15169
241936	0.794024	1.2641	0.789526	0.653269	0.821613	1.34958	0.680279	2.23151	0.836414	1.24893	0.802417	0.730828	0.708166	0.916992	0.800057	2.37798
242536	0.704722	0.976201	0.77751	0.698504	0.875142	1.28267	0.716422	1.32309	0.779634	1.28292	0.778055	0.928976	0.711966	0.923804	0.786325	1.30744
243134	0.766787	0.928887	0.790905	0.633981	0.911515	1.08805	0.744197	1.26053	0.778813	1.27623	0.777493	0.702478	0.739539	0.895683	0.768701	1.04268
243734	0.734911	1.117	0.783321	0.635708	0.826716	0.917425	0.728799	1.32279	0.960269	1.45691	0.800355	0.704065	0.674609	0.863086	0.76268	0.995064
244334	1.24307	1.13143	0.79061	0.627075	0.862655	0.912908	0.712956	0.889259	0.842225	1.2044	0.824904	0.754718	0.814091	0.925652	0.793962	0.944077
244934	0.747138	1.06987	0.75722	0.766529	0.818464	0.756923	0.737662	0.819302	0.76176	1.37853	0.806446	1.00087	0.783769	0.920982	0.883624	0.911981
245534	0.741235	1.02552	0.798095	0.641232	0.871124	0.815052	0.733701	0.798518	0.763276	1.25436	0.793796	0.853905	0.784578	0.891499	0.801966	0.921812
246132	0.701686	1.28972	0.832272	0.60315	0.78285	0.942851	0.729591	0.779457	0.757466	1.31924	0.769717	0.724251	0.74342	0.849074	0.778027	0.886054
246732	0.743259	1.04206	0.803709	1.10251	0.868627	1.06981	0.745187	0.743668	0.746034	1.33331	0.81619	0.723495	0.770508	0.878655	0.869599	0.832658
247332	0.676641	1.63267	0.772093	0.670978	0.867324	1.09373	0.761427	0.791015	0.757024	1.48057	0.789393	0.745268	0.744471	0.862113	0.845586	0.818971
247932	0.675713	1.1926	0.761455	0.645623	0.794794	0.814717	0.764447	1.11058	0.793845	1.4896	0.801948	0.745343	0.776653	0.915922	0.87327	0.766153
248532	0.699831	0.971996	0.750227	0.738658	0.853535	0.82283	0.846883	0.873037	0.76056	1.32792	0.778149	0.803782	0.74148	0.903662	0.848964	0.78861
249132	0.687097	1.52686	0.77682	0.641282	0.812818	0.8465	0.884016	1.96699	0.811277	1.32627	0.742357	0.700134	0.743825	0.907554	0.833102	0.794972
249730	0.754222	1.05649	0.772487	0.675072	0.821395	0.665758	1.20678	1.02856	0.830288	1.47757	0.766156	0.698925	0.732019	0.917868	0.856234	0.756418
250330	0.737019	1.10801	0.782927	0.621649	0.826173	0.710003	0.86936	4.93568	0.814625	1.50071	0.873438	0.706333	0.764201	0.868535	0.825979	0.741672
250930	0.742079	0.941887	0.753379	0.636152	0.972102	0.786531	0.774943	1.95868	0.807298	1.29403	0.788924	0.704973	0.736871	0.879822	0.863797	0.807212
251530	0.715094	0.949342	0.747666	0.69367	0.822264	0.658565	0.778162	1.13715	0.773003	1.43968	0.771778	0.849294	0.845869	0.885952	0.902277	2.18868
252130	0.671328	0.919137	0.790511	0.672014	0.771341	0.741367	0.774696	0.892604	0.836162	1.4744	0.747323	0.750938	0.713987	0.923122	0.834938	1.33308
252730	0.673521	0.801665	0.870291	1.96538	0.875576	0.6543	0.733948	0.832077	0.84273	1.2143	0.776369	0.774752	0.774389	0.945989	0.849184	1.08836
253328	0.84032	0.725197	0.719596	1.10562	0.841374	0.802757	0.840941	0.707068	0.829277	1.14034	0.797263	0.824043	0.81207	0.898115	0.861521	1.12721
253928	0.697132	0.664979	0.760864	0.673593	0.803589	0.875438	0.861736	0.766277	0.800982	1.03856	0.8205	1.13098	0.741641	0.989386	0.840005	1.10099
254528	0.819154	0.931755	0.734862	0.606307	0.788496	1.03945	0.754743	0.645627	0.761887	1.69185	0.819563	0.96602	0.710511	0.916798	0.860713	1.01752
255126	0.727659	0.981745	0.728952	0.590769	0.850169	0.985171	0.748356	0.6509	0.745276	1.32866	0.846829	1.07564	0.661186	0.885174	0.82407	0.906198
255726	0.674364	0.858633	0.830106	0.625743	0.861787	0.87502	0.770586	0.612069	0.765487	1.02784	0.873907	0.992707	0.837621	0.937329	0.862476	0.805188
256326	0.623262	0.902506	0.742939	0.584405	0.832905	0.783102	0.788509	0.606594	0.748813	1.04985	0.748728	1.15464	0.708408	0.9167	0.860713	0.760852
256924	0.68558	0.689544	0.745992	0.61859	0.820201	0.69478	0.72969	0.664891	0.795424	1.0281	0.813285	1.0423	0.721993	0.923414	0.844925	0.747358
257524	0.691398	0.680942	1.09436	0.610402	0.793056	1.02214	0.730235	0.582565	0.831425	1.03513	0.817221	0.957402	0.732909	1.02033	0.858584	0.728178
258124	0.798325	0.648252	0.823506	0.625447	0.801851	1.38195	0.745385	0.573035	0.926921	1.00172	0.840645	1.03164	0.773257	0.907554	0.827888	0.703504
258722	0.6774	0.643186	0.790905	0.630528	0.78057	1.46977	0.83807	0.58875	1.09372	0.987609	0.866505	1.02975	0.745361	0.876417	0.852709	0.73637
259322	0.708179	0.707323	0.839955	0.640739	0.777204	1.70404	0.769596	0.594529	1.22794	0.995856	0.892927	1.07186	0.692317	0.856664	0.813569	0.733864
259922	0.682207	0.612981	0.847243	0.67892	0.790885	1.35485	0.773359	0.59899	1.1553	0.987392	0.811505	0.931018	0.76784	0.841193	0.843309	0.802875
260522	0.668967	0.574174	0.76047	0.651394	0.813795	1.0581	0.756327	0.573035	1.20053	0.979927	0.793796	0.912117	0.770589	0.853258	0.860199	0.904078
261120	0.845885	0.560314	0.725702	0.680943	0.809343	1.0152	0.768853	0.587939	1.1944	0.931925	0.81366	0.86396	0.799213	0.830781	0.896769	0.778972
261720	0.730189	0.540815	0.701768	0.694311	0.742893	1.07274	0.77524	0.56462	1.30126	0.970205	0.796514	0.808318	0.725389	0.854815	0.86534	0.759599
262320	0.729345	0.484516	0.740279	0.685086	0.783827	1.06722	0.73276	0.551237	1.42891	0.921899	0.831556	1.01017	0.719243	0.87233	0.867249	0.754491
262918	0.694265	0.482222	0.720285	0.713007	0.751688	0.941512	0.729789	0.583478	1.45455	0.894252	0.836522	0.924214	0.756439	0.874179	0.797414	0.795936
263518	0.809625	0.467885	0.68335	0.630084	0.756574	0.971287	0.801432	0.551136	1.7783	0.999154	0.862476	0.798263	0.778998	0.910278	0.884359	0.72866
264118	0.706324	0.688302	0.705412	0.624658	0.718572	1.45455	0.77118	0.552859	1.50558	0.891778	0.908856	0.819356	0.763959	0.823483	0.806593	0.801333
264718	0.669895	0.590615	0.704526	0.603742	0.828779	1.69099	0.756426	0.550223	1.48588	0.842213	0.813473	0.782085	0.726359	0.846739	0.825392	0.78408
265318	0.669051	0.547602	0.666113	0.610254	0.745716	1.50966	0.726819	0.564518	1.82233	0.884921	0.835491	0.775357	0.715281	0.844501	0.992232	0.759888
265916	0.627225	0.507552	0.737324	0.695347	0.742567	1.49369	0.7135	0.551338	1.43421	0.76869	0.786769	0.84695	0.806167	0.861529	0.853003	0.852031
266516	0.656318	0.471039	0.669265	0.663628	0.738224	1.37877	0.734642	0.539375	1.20293	0.92893	0.8101	0.7808	0.695713	0.845377	0.834351	0.895114
267116	0.80465	0.467502	0.710534	0.572665	0.734967	1.19084	0.745336	0.599294	1.16623	0.771425	0.769623	0.784353	0.756681	0.838371	0.837729	0.880946
267716	0.660534	0.519309	0.694972	0.640493	0.78209	1.20639	0.73583	0.554481	1.07894	0.884704	0.8651	1.03656	0.763878	0.82611	0.864605	1.96777
268316	0.782893	0.495604	0.706791	0.563144	0.772318	1.44091	0.776429	0.548905	0.998607	0.734446	0.761378	0.810057	0.651402	0.839538	0.835305	1.33723
268914	0.685748	0.464539	1.6872	0.580656	0.73171	1.07935	0.728997	0.573846	0.983449	0.932489	0.773464	0.783824	0.686819	0.8698	0.757099	1.04615
269514	0.613902	0.459282	0.906143	0.587266	0.742893	0.756756	0.783954	0.55509	0.97947	0.813308	0.783584	0.741866	0.725389	0.816185	0.747846	0.766249
270114	0.762486	0.536418	0.700586	0.618146	0.698159	0.747305	0.761823	0.56026	0.884036	0.76001	0.780023	0.722134	0.705982	0.858415	0.832882	0.681721
270712	0.698229	0.577424	0.688274	0.623326	0.681981	0.635481	0.741722	0.533596	0.774455	0.813915	0.750509	0.722361	0.746169	0.869605	0.835819	0.662251
271312	0.642151	0.514816	0.635482	0.600042	0.692079	0.768716	0.724442	0.552048	0.728286	0.84677	0.775713	1.04359	0.754013	0.897726	0.770243	0.62177
271912	0.853644	0.475722	0.668083	0.635116	0.69501	0.662914	0.744841	0.540591	0.71117	0.986698	0.781616	0.78904	0.715039	0.819105	0.79477	0.629288
272512	0.626298	0.472281	0.772487	0.606357	0.712817	0.75316	0.740088	0.534407	0.714833	0.766217	0.796514	0.788662	0.638384	0.815699	0.79455	0.700612
273116	0.636501	0.465495	0.781548	0.686763	0.683392	0.70465	0.740979	0.512102	0.703591	0.756972	0.766437	0.911286	0.79323	0.901229	0.775457	0.682203
273712	0.69123	0.666222	0.700488	0.63921	0.832905	0.702224	0.717709	0.488986	0.724939	0.811441	0.751914	0.769384	0.696522	0.829516	0.779716	0.686058
274312	0.636923	0.548271	1.05487	0.681041	0.719006	0.834958	0.700974	0.511392	0.744455	0.812917	0.778805	0.71223	0.722235	0.782032	0.783461	0.655215
274912	0.693675	0.502008	0.751114	0.760955	0.749082	0.673202	0.696221	0.523964	0.747802	0.91591	0.812348	0.748065	0.721346	0.791178	0.747846	0.608662
275510	0.642573	0.449437	0.735551	0.65021	0.726498	0.787535	0.718204	0.545458	0.724244	0.765566	0.7655	0.836593	0.719405	0.777361	0.760991	0.653095
276110	0.616853	0.505258	0.73368	0.623721	0.721829	1.16299	0.687705	0.518692	0.876836	0.779801	0.771216	0.778532	0.755792	0.856859	0.773768	0.591313
276710	0.63979	0.434717	0.739196	0.643995	0.8088	1.05693	0.737464	0.52589	0.941069	0.739698	0.742263	0.728106	0.754013	0.774539	0.747846	0.569241
277308	0.678412	0.430511	0.721565	0.676848	0.689038	1.15638	0.730433	0.5339	0.792329	0.818906	0.771309	0.676018	0.732989	0.83983	0.752105	0.783984
277908	0.765353	0.542918	0.698222	1.09871	0.778398	1.25131	0.708302	0.529642	0.818667	0.682408	0.728115	0.688189	0.68221	0.819105	1.31328	0.712467
278508	0.732128	0.693176	0.676948	0.683606	0.721938	0.896013	0.720432	0.493041	0.78134	1.14069	0.750884	0.745646	0.721265	0.898894	0.840005	0.875548
279106	0.61854	0.415791	0.665128	0.629541	0.693381	0.685162	0.685131	0.507337	0.812035	0.976282	0.736735	1.07526	0.689487	0.852383	0.775971	0.937619
279706	0.599397	0.385491	0.657643	0.561911	0.694902	0.804681	0.70642	0.507945	0.844625	0.995595	0.762408	0.76137	0.6945	0.814239	0.816359	0.933764
280304	0.604373	0.550469	0.69901	0.53552	0.809017	0.739694	0.662851	0.544241	0.786835	0.813004	0.747698	0.798793	0.670323	0.790692	0.74366	0.894825
280904	0.588182	0.414835	0.691328	0.548592	0.827584	0.758011	0.668644	0.549006	0.780771	0.793647	0.751446	0.719639	0.681482	0.81132	0.853003	0.837284
281504	0.642573	0.397726	0.829613	0.552292	0.709885	0.795313	0.7186	0.538158	0.775466	0.803369	0.716403	0.703839	0.64267	0.808498	0.769509	0.948029
282102	0.632285	0.585453	0.679804	2.87235	0.689581	0.809448	0.689636	0.468506	0.931027	0.871813	0.746855	0.713742	0.596337	0.774053	0.803362	1.03342
282702	0.717708	0.391704	0.660696	0.799678	0.679049	0.798324	0.706717	0.494258	0.905068	0.798725	0.715841	0.74935	0.86762	0.773664	0.809604	0.968944
283302	0.824129	0.439496	0.642869	0.723267	0.662111	0.816808	0.677556	0.458469	0.827509	0.816997	0.708064	0.75003	0.663612	0.787967	0.736244	0.935692

## Sheet: 8b_sd
Time	15	16	17	18	20	21	30	32	33	34	39	40	42	43	44	46
30370	1.17514	1.08068	1.11592	0.915076	0.890785	0.963202	1.20331	1.42694	1.10376	1.52515	1.1789	1.41147	1.0475	1.25364	1.2264	1.3393
30968	1.24129	1.0989	1.15492	0.891226	0.889057	0.94509	1.21039	1.46896	1.12354	1.65573	1.16094	1.33351	0.997489	1.17917	1.28016	1.18006
31568	1.30881	1.1442	1.14419	0.877176	0.905786	0.94518	1.25324	1.52198	1.1041	1.62048	1.20141	1.40124	1.0648	1.20492	1.30479	1.16561
32166	1.23719	1.55073	1.13977	0.925836	0.914332	0.970617	1.21599	1.5001	1.13389	1.69493	1.14222	1.35872	0.972649	1.26017	1.41046	1.20392
32766	1.2781	1.20187	1.20531	0.901232	0.947607	1.05641	1.20174	1.53887	1.10769	1.57409	1.17392	1.37406	0.999195	1.15789	1.2261	1.25314
33366	1.2538	1.18703	1.20632	0.922615	0.909604	1.03888	1.17775	1.55698	1.15161	1.61019	1.12751	1.36453	1.03105	1.16152	1.38436	1.22928
33964	1.18681	1.23064	1.09908	0.935499	1.00379	0.97601	1.14145	1.54426	1.09576	1.60836	1.16927	1.31875	1.06149	1.17385	1.87914	1.25567
34564	1.18976	1.17141	1.12616	0.906235	0.938788	0.996414	1.25025	1.68753	1.05604	1.56283	1.12275	1.36441	1.04162	1.19162	1.28389	1.26897
35162	1.25938	1.16646	1.11332	0.947835	0.913241	1.02603	1.18772	1.56064	1.09555	1.45209	1.16246	1.39009	1.00725	1.16297	1.35767	1.23938
35762	1.38284	1.18495	1.15496	0.945368	0.894603	0.973898	1.14625	1.5231	1.07942	1.45228	1.13541	1.3823	1.053	1.14024	1.31813	1.34768
36362	1.24907	1.19237	1.1365	0.970589	0.961153	0.976999	1.13271	1.38766	1.1163	1.46969	1.23808	1.42076	1.03617	1.14266	1.30705	1.26473
36960	1.25801	1.2197	1.14116	0.992726	0.929787	0.984774	1.17993	1.50773	1.17091	1.65372	1.20508	1.36383	1.08021	1.12078	1.26299	1.39173
37558	1.24139	1.34493	1.21849	1.03433	0.964699	1.00536	1.13537	1.31551	1.14575	1.60197	1.17858	1.38951	1.0567	1.19887	1.28988	1.31131
38158	1.28977	1.27463	1.18997	0.952564	0.954698	1.02468	1.20806	1.31053	1.15161	1.3167	1.22532	1.38544	1.08045	1.18074	1.38004	1.25808
38758	1.28893	1.27255	1.1806	1.03172	0.962971	1.02041	1.16202	1.286	1.15781	1.44905	1.23408	1.47594	1.0704	1.13166	1.26054	1.26932
39356	1.30628	1.27893	1.18391	1.04467	0.939151	1.01493	1.17632	1.29669	1.12789	1.36157	1.22986	1.48698	1.09472	1.24143	1.27683	1.19658
39956	1.30628	1.33725	1.1403	0.96072	0.944515	1.01569	1.17394	1.27247	1.11624	1.27403	1.27292	1.48326	1.15369	1.22692	1.34011	1.2497
40556	1.36065	1.34792	1.24076	0.968944	0.969153	1.03749	1.18858	1.37789	1.21414	1.33168	1.262	1.52311	1.10344	1.14701	1.26741	1.27528
41154	1.40693	1.34362	1.24379	1.02137	1.00388	1.05286	1.19385	1.27532	1.04446	1.29552	1.29738	1.46921	1.1626	1.19283	1.28909	1.2684
41754	1.24161	1.3431	1.25913	1.03172	1.06807	1.02284	1.19974	1.16939	1.0688	1.42007	1.22142	1.45341	1.50301	1.11558	1.27016	1.20553
42352	1.3148	1.4173	1.27432	1.02398	1.00688	1.08855	1.22478	1.24387	1.27517	1.36005	1.28461	1.42041	1.29287	1.12694	1.37818	1.1866
42952	1.33952	1.4035	1.32563	1.03981	1.06289	1.10122	1.17594	1.21548	1.10182	1.44966	1.21114	1.54437	1.15829	1.1423	1.35218	1.22526
43550	1.37054	1.35404	1.30096	1.08573	1.08252	1.10621	1.26474	1.22637	1.33646	1.38428	1.29316	1.52009	1.09547	1.11232	1.38868	1.2575
44150	1.30754	1.34883	1.31395	1.07038	1.03534	1.08634	1.27405	1.1989	1.09776	1.44905	1.26254	1.41286	1.13278	1.15656	1.26142	1.15104
44748	1.27694	1.32097	1.30178	1.0577	1.09553	1.14881	1.26379	1.22617	1.08376	1.45562	1.27725	1.56796	1.10789	1.13396	1.31342	1.14519
45348	1.29629	1.33074	1.37675	1.00431	1.14226	1.18292	1.23243	1.16369	1.16278	1.47048	1.19589	1.51173	1.19502	1.19489	1.32539	1.17272
45946	1.37927	1.36497	1.32034	1.03213	1.17571	1.16203	1.27424	1.13662	1.12306	1.36528	1.31956	1.84412	1.03499	1.22547	1.22522	1.11857
46546	1.29093	1.34935	1.30308	1.01013	1.12435	1.12585	1.22478	1.15351	1.11189	1.45088	1.23581	1.65254	1.06248	1.1504	1.30842	1.21792
47146	1.34793	1.40493	1.36425	1.03768	1.11525	1.23007	1.23034	1.07455	1.08686	1.40303	1.3531	1.46305	1.28874	1.21399	1.45804	1.08484
47744	1.29703	1.38645	1.35699	1.03556	1.06361	1.23888	1.28541	1.15341	1.02681	1.42299	1.31177	1.42773	1.08168	1.24215	2.31613	1.22045
48344	1.3331	1.41105	1.35934	1.05989	1.08516	1.23551	1.23875	1.14029	1.08597	1.34659	1.31252	1.4828	1.07808	1.15185	1.60403	1.13096
48942	1.32532	1.32384	1.38363	1.08497	1.22481	1.26058	1.24241	1.22759	1.04287	1.48886	1.36143	1.8476	1.08135	1.17325	1.32029	1.2302
49542	1.24613	1.4229	1.34862	1.17393	1.1808	1.25681	1.29572	1.12645	1.09976	1.43176	1.22672	1.89315	1.09149	1.25702	1.32245	1.25154
50142	1.32458	1.2926	1.43686	1.00917	1.18553	1.27834	1.28469	1.19422	1.04529	1.32297	1.29781	1.65335	1.11169	1.30103	1.31225	1.21081
50742	1.38516	1.31108	1.43884	1.10855	1.19153	1.35317	1.23557	1.21732	1.15664	1.36467	1.26686	1.74444	1.08851	1.27552	1.24141	1.22148
51340	1.29303	1.39621	1.32222	1.03398	1.22672	1.26099	1.27818	1.09602	1.05452	1.40747	1.24393	1.51533	1.19711	1.20033	1.29714	1.24362
51940	1.30944	1.33581	1.31236	1.04982	1.20608	1.31078	1.25699	1.11017	1.08155	1.34379	1.24046	1.49093	1.05106	1.31529	1.27143	1.13715
52540	1.30418	1.34258	1.407	1.13213	1.27508	1.21569	1.24573	1.10966	1.04136	1.31713	1.36099	1.26345	1.06167	1.35495	1.31303	1.38163
53140	1.33131	1.35794	1.42484	1.10375	1.24763	1.30768	1.25167	1.1467	1.07087	1.3234	1.24923	1.29935	1.48163	1.27528	1.28301	1.24328
53738	1.33573	1.32826	1.40258	1.06455	1.26117	1.27861	1.22483	1.10345	1.34356	1.33862	1.28775	1.21059	1.25722	1.29111	1.21639	1.33689
54338	1.32227	1.32058	1.3566	1.10944	1.30399	1.33326	1.23728	1.13652	1.03239	1.30836	1.30214	1.22779	1.04546	1.22886	1.2629	1.2341
54936	1.39378	1.37213	1.41609	1.15125	1.31654	1.30607	1.26236	1.32843	1.0368	1.31926	1.30398	1.2408	1.10372	1.25328	1.21158	1.23559
55536	1.33142	1.40923	1.43585	1.13439	1.28254	1.35146	1.27438	1.11312	1.2127	1.29485	1.37549	1.18306	1.46466	1.27068	1.2472	1.3136
56134	1.32795	1.353	1.4938	1.05064	1.21662	1.33218	1.40561	1.15016	1.14044	1.2733	1.2145	1.16528	1.06646	1.31324	1.22267	1.23203
56734	1.29819	1.30952	1.3895	1.07134	1.28626	1.35433	1.29524	1.11088	1.12603	1.3329	1.28753	1.13844	1.09732	1.27794	1.35267	1.29949
57334	1.32795	1.27893	1.39613	1.09882	1.34881	1.32382	1.26141	1.24367	1.11706	1.40217	1.31252	1.14867	1.09519	1.36861	1.22748	1.23054
57932	1.34961	1.28947	1.40931	1.08957	1.33063	1.36952	1.25196	1.22963	1.17822	1.33722	1.29738	1.17225	1.19028	1.24252	1.32736	1.36098
58532	1.40104	1.33842	1.50448	1.14905	1.33454	1.29546	1.28925	1.19269	1.11189	1.36151	1.28547	1.12961	1.12126	1.34987	1.30911	1.21551
59132	1.34761	1.28518	1.49702	1.06729	1.34618	1.33789	1.38817	1.22067	1.19194	1.41764	1.32529	1.09371	1.08329	1.29172	1.28968	1.2209
59730	1.37033	1.27646	1.35987	1.17126	1.28245	1.30283	1.31301	1.21721	1.26255	1.38531	1.28115	1.1683	1.0694	1.33911	1.2627	1.55407
60330	1.38863	1.34532	1.41696	1.20237	1.35818	1.35829	1.32631	1.45085	1.20311	1.33691	1.32421	1.13798	1.06087	1.24663	1.30361	1.47548
60930	1.38232	1.26318	1.37757	1.07003	1.36654	1.29982	1.33415	1.15056	1.19815	1.43754	1.31371	1.11254	1.0484	1.32182	1.25338	1.18809
61528	1.39988	1.29585	1.39382	1.16399	1.36654	1.38328	1.3246	1.23523	1.24228	1.37703	1.30614	1.11904	1.17061	1.24699	1.27506	1.28951
62128	1.33762	1.31785	1.40152	1.03501	1.38927	1.31218	1.32802	1.19208	1.21697	1.36498	1.31512	1.03934	1.13624	1.25001	1.2887	1.2489
62726	1.36991	1.33516	1.31962	1.13727	1.41682	1.29798	1.33121	1.2452	1.24048	1.43194	1.42072	1.08082	1.2448	1.18799	1.30744	1.23238
63326	1.38726	1.28453	1.38656	1.05687	1.35654	1.35532	1.34812	1.25558	1.19022	1.3693	1.36002	1.07013	1.14155	1.29728	1.30724	1.34676
63924	1.29061	1.27594	1.42912	1.07627	1.45146	1.33029	1.31671	1.33088	1.14285	1.35134	1.30181	1.04573	1.22939	1.25376	1.25416	1.20955
64524	1.29124	1.26253	1.36156	1.11547	1.373	1.36251	1.35596	1.31958	1.09555	1.40881	1.38015	1.07036	1.11098	1.24445	1.29282	1.15253
65122	1.33247	1.22725	1.34915	1.10595	1.36745	1.31335	1.40295	1.23024	1.36411	1.31567	1.27076	1.08303	1.21768	1.24554	1.35591	1.19085
65722	1.33605	1.26461	1.29716	1.10403	1.29545	1.32521	1.4296	1.21559	1.02612	1.3231	1.42916	1.08849	1.21209	1.22511	1.21433	1.14002
66322	1.31543	1.23793	1.32688	1.12829	1.35681	1.30234	1.34726	1.35082	1.07597	1.3483	1.27563	1.05259	1.21384	1.30611	1.19167	1.12752
66920	1.41744	1.30093	1.27081	1.04015	1.41427	1.32175	1.32313	1.15484	1.11513	1.35378	1.34671	1.09337	1.11785	1.22209	1.23905	1.07279
67520	1.37012	1.29858	1.25499	1.08285	1.71447	1.45757	1.29396	1.16369	1.19636	1.46311	1.29738	1.11486	1.16758	1.25376	1.14683	1.06855
68118	1.46393	1.28283	1.24864	1.1337	1.56965	1.28031	1.29624	1.16725	1.29295	1.31354	1.26795	1.05991	1.1552	1.21616	1.08688	1.03689
68718	1.34498	1.23558	1.29962	1.06222	1.35736	1.32359	1.37767	1.28102	1.19842	1.38641	1.31674	1.0491	1.18934	1.18268	1.12397	1.04526
69316	1.44573	1.2361	1.28553	1.10588	1.29236	1.30166	1.28436	1.15636	1.16471	1.32876	1.29489	1.02087	1.15667	1.37272	1.07285	1.01314
69916	1.30397	1.15058	1.32813	0.998825	1.372	1.28382	1.2816	1.10467	1.16491	1.40504	1.36673	1.06664	1.20597	1.25062	1.07746	1.02656
70516	1.33562	1.30887	1.26519	1.059	1.35254	1.32908	1.31296	1.17692	1.20442	1.39706	1.24642	1.19351	1.47903	1.18799	1.11151	1.00992
71114	1.36749	1.21462	1.27447	1.08586	1.38591	1.34575	1.30621	1.1294	1.18698	1.40692	1.23495	1.08152	1.09666	1.22886	1.01791	1.04916
71714	1.34761	1.15058	1.30625	1.04474	1.34981	1.33415	1.30802	1.19483	1.1443	1.23026	1.266	1.11788	1.18019	1.18255	1.01664	1.00201
72314	1.29976	1.16672	1.2687	0.98642	1.39182	1.3413	1.3657	1.1584	1.16519	1.29479	1.44625	1.12276	1.28637	1.19839	1.00653	1.06499
72912	1.31059	1.2227	1.29635	1.04838	1.34627	1.30741	1.39725	1.15178	1.18077	1.28012	1.21709	1.07524	1.12434	1.2262	0.988673	1.22102
73512	1.31133	1.21723	1.30471	0.999442	1.35181	1.3235	1.30251	1.14018	1.18732	1.31068	1.26589	1.11625	1.08187	1.14617	0.960711	1.14805
74110	1.43091	1.24196	1.26163	1.00726	1.36854	1.34296	1.3169	1.16908	1.16967	1.35938	1.35807	1.12055	1.07139	1.19162	1.00722	1.04285
74710	1.33962	1.18456	1.25557	0.996495	1.35045	1.2542	1.33591	1.17295	1.1696	1.23829	1.23181	1.10034	1.05774	1.17071	1.12024	1.05731
75310	1.30944	1.14485	1.33439	1.02432	1.42909	1.29555	1.33263	1.17081	1.14037	1.30368	1.2409	1.0383	1.07063	1.14979	0.976704	1.18706
75910	1.29135	1.19601	1.28519	1.0699	1.27517	1.31757	1.38176	1.13255	1.14995	1.25784	1.20065	1.03028	1.08064	1.30248	1.01104	1.20679
76510	1.30965	1.23077	1.31077	1.03439	1.32418	1.32642	1.29534	1.12665	1.28627	1.30021	1.22099	1.04016	1.12254	1.09684	0.954138	1.15058
77108	1.31102	1.27177	1.22368	1.03467	1.30263	1.28027	1.32213	1.11017	1.1734	1.19465	1.30538	1.0886	1.01598	1.13347	0.943247	1.13302
77708	1.26001	1.16399	1.25013	0.969218	1.32672	1.29506	1.36788	1.3263	1.27392	1.30885	1.21428	1.11672	1.08495	1.14665	1.07815	1.26473
78306	1.28872	1.16646	1.28375	0.966957	1.33572	1.29739	1.23561	1.08086	1.17457	1.1969	1.17695	1.03957	1.09742	1.10313	0.963949	1.0923
78906	1.26632	1.19093	1.25566	1.02172	1.28381	1.20441	1.32969	1.1179	1.20601	1.26965	1.17089	1.06362	1.03665	1.10954	0.947368	1.06912
79506	1.27116	1.11908	1.18112	0.967505	1.26872	1.2298	1.23447	1.08269	1.19236	1.29101	1.1829	1.07884	1.03513	1.11486	0.911655	1.03528
80104	1.26947	1.12455	1.26841	1.12507	1.29663	1.25209	1.2483	1.11607	1.10775	1.23756	1.1842	1.04108	1.10856	1.13359	0.91764	1.08897
80704	1.31291	1.19588	1.22056	0.987586	1.1958	1.27407	1.32679	1.08524	1.11651	1.28864	1.16992	1.02389	1.21579	1.1371	0.908123	1.10767
81304	1.23477	1.14563	1.18435	0.935568	1.23863	1.27133	1.23927	1.15769	1.09693	1.28553	1.24945	1.03504	1.00517	1.17687	0.918131	1.13853
81902	1.20406	1.18937	1.24595	0.952085	1.29072	1.22041	1.23015	1.08809	1.17774	1.21754	1.34184	0.997285	1.0173	1.10434	0.924704	1.13842
82502	1.24024	1.26383	1.12597	0.980938	1.36427	1.21722	1.22169	1.14181	1.15705	1.1328	1.20563	0.983576	1.07424	1.14459	0.927059	1.13325
83102	1.28546	1.15631	1.15607	0.949	1.2549	1.17519	1.19542	1.09002	1.1867	1.23732	1.2607	1.00158	1.00223	1.12755	0.963655	1.0705
83700	1.2293	1.15006	1.19805	1.10115	1.17198	1.2596	1.26873	1.09979	1.23524	1.16707	1.39648	1.0304	1.06367	1.06045	0.965911	1.08771
84300	1.25296	1.19653	1.12674	0.922203	1.6372	1.20346	1.44214	1.17	1.15547	1.1555	1.19805	0.988339	0.975541	1.09624	0.9925	1.1749
84900	1.26737	1.17622	1.14578	0.976209	1.24026	1.18036	1.21556	1.11017	1.10596	1.28273	1.36511	1.01262	1.03224	1.05272	0.944327	1.11628
85498	1.2455	1.09461	1.13279	0.909662	1.16771	1.17313	1.24227	1.11556	1.13506	1.14193	1.17706	0.999841	1.0896	1.0937	0.970915	1.15586
86098	1.20932	1.12207	1.12015	0.948041	1.07716	1.14387	1.18316	1.76884	1.11789	1.07508	1.29381	1.01204	1.07613	1.03664	0.943738	1.12029
86698	1.18629	1.10372	1.12933	0.9869	1.17762	1.13951	1.21485	1.30513	1.08528	1.11733	1.19903	1.0146	1.00228	1.04063	0.912931	1.04916
87296	1.23235	1.17336	1.14814	0.970795	1.07698	1.18382	1.17276	1.13184	1.071	1.08543	1.15293	0.992754	0.993128	1.0717	0.939225	1.0822
87896	1.16473	1.13639	1.11534	0.916652	1.13116	1.13659	1.19927	1.49949	1.14285	1.13541	1.14644	0.956042	1.02759	1.0017	0.898312	0.961281
88496	1.19596	1.13808	1.11596	1.05722	1.22226	1.12607	1.26151	1.27837	1.18015	1.14351	1.11052	0.950813	0.984737	0.998438	0.916757	1.09264
89094	1.19491	1.10242	1.11861	0.908154	1.19699	1.15807	1.17637	1.11902	1.17457	1.12628	1.13627	0.959178	1.02399	1.08016	0.958847	1.03149
89694	1.39147	1.02353	1.1263	0.919119	1.2669	1.06585	1.13727	1.13235	1.20415	1.11173	1.14839	0.960224	0.988435	1.05308	0.967187	1.14633
90294	1.16441	1.1058	1.08899	0.897394	1.12735	1.09425	1.17114	1.11373	1.17195	1.14722	1.13551	0.958597	0.947998	0.981271	0.956689	1.13429
90892	1.16862	1.08563	1.11216	0.902328	1.09425	1.13816	1.17005	1.07526	1.27627	1.14314	1.08391	0.991941	1.22792	1.0127	0.947172	0.980899
91492	1.20269	1.05647	1.11202	0.901437	1.07616	1.14585	1.15233	1.09714	1.08231	1.08178	1.12599	0.966149	1.09889	0.952378	0.953745	1.06178
92092	1.14149	1.07703	1.1452	0.865936	1.08952	1.1152	1.1499	1.06132	1.09086	1.05067	1.08336	0.950813	1.00408	1.048	0.940893	0.967132
92690	1.17177	1.11413	1.06369	0.873338	1.16398	1.12454	1.28588	1.05756	1.09038	1.07892	1.0931	0.990082	1.01195	0.990701	0.964243	1.01153
93290	1.152	1.04866	1.10707	0.891431	1.16298	1.11443	1.13347	1.17244	1.11458	1.06906	1.05556	0.933967	0.992843	0.942949	0.922546	1.06809
93888	1.1295	1.08237	1.17901	1.11869	1.10189	1.07538	1.13389	1.05135	1.07666	1.09688	1.09105	0.994613	0.968525	0.964105	0.906357	0.996961
94488	1.11593	1.01325	1.0711	0.921724	1.09307	1.1747	1.10648	1.08381	1.08679	1.08537	1.07612	0.994497	0.982509	0.985744	0.951783	0.911376
95088	1.09826	1.00869	1.04883	0.888827	1.08852	1.08378	1.18083	1.10294	1.07114	1.06358	1.08336	0.99531	0.9982	0.996987	0.875158	0.980555
95686	1.08732	1.02926	1.05398	0.917475	1.0748	1.10005	1.08719	1.06733	1.07914	1.07819	1.07741	0.976954	1.14989	0.937872	0.881731	0.956578
96286	1.09006	0.995547	1.08245	0.877656	1.09734	1.0707	1.09023	1.05176	1.18119	1.05439	1.08585	0.95	0.991089	0.93219	0.994658	1.00591
96886	1.11225	1.03772	1.08259	0.898902	1.0758	1.03704	1.10434	1.05166	1.1443	1.04105	1.07752	0.951046	0.983125	0.956368	0.91558	1.01784
97484	1.10846	0.999843	1.04912	0.858055	0.995155	1.08886	1.08695	1.008	1.12465	0.999536	1.0495	0.978697	0.949752	0.99191	0.914304	1.02254
98084	1.15032	0.995938	1.02286	0.890266	0.956607	1.02473	1.09199	1.05237	1.10851	1.00879	1.02916	0.90562	0.98559	0.934728	0.912146	0.934092
98682	1.04946	0.993725	1.0131	0.995741	1.04216	1.057	1.06985	1.037	1.14251	1.01993	1.01488	0.927229	0.989999	0.984656	0.898312	1.17215
99282	1.04652	1.05386	1.02604	0.908017	1.07743	1.01295	1.05802	1.04504	1.07749	1.01366	1.02937	0.968357	0.959944	0.962412	0.875845	1.00017
99882	1.13034	0.976672	1.04758	0.865183	0.986336	1.03978	1.08182	1.05624	1.09472	1.0192	1.03641	0.955809	0.985022	0.956005	0.875845	0.997649
100480	1.14769	1.12442	1.05104	0.891637	1.04216	1.0165	1.07603	1.08432	1.06149	1.00988	1.02397	0.915146	1.00593	0.961929	0.83503	0.913326
101080	1.06429	1.01338	1.31428	0.860659	1.0407	1.06625	1.06001	1.04331	1.13437	1.02486	0.992805	0.934084	0.929416	0.970754	0.842683	1.00396
101680	1.12687	1.01468	1.10861	0.848734	0.971699	1.02756	1.05949	1.0598	1.0577	1.07368	1.08704	0.892491	0.93975	0.98925	0.873196	0.895429
102278	1.13476	0.985003	1.02455	0.862647	0.954425	1.0436	1.0746	1.05288	1.04666	1.00057	1.03338	0.936523	0.954777	0.978007	0.854064	0.947514
102876	1.03716	0.99047	1.02604	0.909045	1.01352	1.01956	1.17067	1.03303	1.08197	1.0153	1.00114	0.928972	0.943068	0.926387	0.839838	0.890496
103476	1.0197	0.995287	1.02589	0.849008	0.979336	1.03444	1.05075	1.02774	1.06521	1.02078	1.02039	0.885521	0.935199	0.8929	0.880358	1.28228
104076	1.02938	0.987867	1.01195	0.905755	1.04879	1.0116	1.08581	1.05674	1.02205	0.96928	1.00655	0.913752	0.923111	0.942586	0.868388	0.959675
104674	1.0501	0.968341	0.983237	0.841949	0.917605	1.01259	1.03174	1.05145	1.07549	0.962279	0.969867	0.857754	0.920314	0.932069	0.903512	0.912179
105274	1.05167	0.980187	1.00146	0.84099	0.913877	1.00734	1.05303	1.02479	1.00936	0.937381	0.993021	0.866235	0.899503	0.938355	0.896546	0.904148
105872	1.02812	0.967951	0.991893	0.838317	0.916332	0.989493	1.0469	1.02561	0.998468	0.956983	0.979821	0.904109	0.898271	0.872832	0.866132	0.887169
106472	1.02401	0.971986	1.02267	0.85874	1.03616	1.02235	1.02481	1.05512	1.00564	0.932145	0.971815	0.851131	0.878361	0.950928	0.870056	0.922619
107070	1.05115	0.961312	0.98617	0.838591	1.00516	0.988639	1.03578	1.04769	1.02012	0.919483	0.974628	0.889354	0.909458	0.958907	0.824336	0.888202
107670	0.990255	0.951289	0.975927	0.845102	0.921787	0.947787	1.07037	1.08147	1.02839	0.937746	0.956559	0.868094	0.896659	0.934124	0.892622	0.936386
108268	0.97448	0.950378	0.974629	0.944066	0.968153	0.99956	1.06362	1.031	1.067	0.886122	0.950825	0.877969	0.870776	0.874525	0.875648	0.933633
108868	1.08427	1.02353	0.994105	0.85456	0.914786	0.955696	1.03469	1.02286	0.993711	0.934519	0.972897	0.896093	0.924059	0.899066	1.16469	0.917227
109468	0.964594	1.03356	0.967896	0.799595	0.913241	0.957045	0.996064	1.00607	1.03301	0.874799	0.965106	0.879363	0.891966	0.912364	0.855634	0.899559
110066	0.964069	0.940485	1.02584	0.812959	0.890876	0.967921	0.982714	0.980325	1.05983	0.871512	0.952448	0.848808	0.90249	0.916232	0.849845	0.883039
110666	0.97143	0.930722	0.994394	0.814261	0.895603	0.979246	0.988558	0.989686	1.04087	0.902498	0.942602	0.874135	0.876654	0.951411	0.8262	0.902772
111264	0.969011	0.94478	0.980736	0.807408	0.897058	0.956775	1.04443	1.04657	0.97406	0.874251	0.938058	0.8746	0.865657	0.910067	0.824532	0.870763
111864	0.98363	0.960922	0.962799	0.855108	0.952971	0.934888	1.01892	0.966486	1.01391	0.900002	0.942818	0.87065	0.869876	0.849017	0.808638	0.916653
112462	0.987521	0.94413	0.949863	0.781227	0.878238	0.934349	1.01545	1.00271	0.934827	0.904325	0.928536	0.870533	0.890591	0.917562	0.779008	0.986636
113062	0.963438	0.941005	0.937215	0.765807	0.858964	0.94891	0.997632	0.937994	0.974129	0.885148	0.941412	0.798386	0.856176	0.839225	0.779793	0.913556
113662	0.947031	0.927598	0.94414	0.776773	0.861692	0.940326	1.00481	0.93138	0.953857	0.867433	0.943359	0.900508	0.891587	0.872832	0.779499	0.893938
114260	0.976058	0.928509	0.922404	0.78623	0.875784	0.919653	0.985042	0.952749	0.954064	0.852397	0.910251	0.799548	0.944491	0.892175	0.748986	0.9513
114860	0.936199	0.939574	0.972946	0.778966	0.838509	0.938439	0.998915	0.961093	0.991711	0.874678	0.911982	0.778635	0.844609	0.864974	0.75085	0.911376
115460	0.927365	1.08797	0.942505	0.772524	0.858874	0.920552	1.00813	0.927615	0.963235	0.863294	0.900622	0.753657	0.897939	2.6891	0.723673	0.921242
116058	0.917269	0.956756	0.948035	0.800486	0.852873	0.936551	0.974732	0.922629	0.911384	0.861102	1.01444	0.768063	0.853758	1.0937	0.740843	0.896347
116658	0.942299	0.933325	0.94188	0.864703	1.01779	0.924641	0.969316	0.950612	0.919038	0.844665	0.89294	0.818601	0.833279	0.835719	0.770865	0.911032
117258	0.913378	0.930982	0.916585	0.813233	0.85851	0.890755	1.02448	0.908993	0.937723	0.824028	0.901271	0.769109	0.826737	0.813958	0.725243	0.869387
117856	0.903282	0.931894	0.962558	0.778829	0.878966	0.893002	0.993784	0.913878	0.931173	0.866337	0.889153	0.769225	0.836076	0.865095	0.758993	0.860438
118456	0.899811	0.928769	0.920721	0.748331	1.0688	0.881092	0.972879	0.91052	0.940619	0.861528	0.894022	0.859496	0.834132	0.840917	0.782246	0.865142
119054	1.39147	0.961312	0.941062	0.789657	0.789869	0.881092	0.973497	0.922425	0.910764	0.867007	0.877143	0.788278	0.816261	0.818552	0.78568	0.873173
119654	1.06356	0.916794	0.913026	0.750455	0.745048	0.873048	0.967035	0.974525	0.889596	0.827011	0.88991	0.810701	0.854422	0.872228	0.758601	0.839902
120254	0.980159	0.927338	0.950921	0.758268	0.746775	0.866486	0.934348	0.911537	0.881529	0.848014	1.6528	0.795481	0.815265	0.995295	0.759091	0.950956
120852	0.923684	1.05074	0.907592	0.769919	0.756321	0.883429	0.972642	0.856996	0.91559	0.870721	1.00114	0.790021	0.856602	1.30151	0.739862	1.02025
121452	0.918952	0.942437	0.916921	0.776361	0.761504	0.878216	0.959909	0.845395	0.922071	0.825307	0.897809	0.824526	0.83783	1.50255	0.751733	0.909426
122052	1.27936	0.958188	0.918172	0.75306	0.884602	0.850262	0.986895	0.91286	0.937585	0.82001	0.908736	0.753657	0.818347	1.03749	0.797159	0.8765
122650	0.847543	0.946343	0.887924	0.720917	0.760685	0.884778	0.97839	0.842953	0.880839	0.849779	0.892291	0.774685	0.83764	0.85349	0.769982	0.927782
123250	0.902335	0.92122	0.881912	0.793358	0.745684	0.856329	0.925321	0.882435	0.865463	0.80747	0.893264	0.765042	0.792938	0.841763	0.75968	0.910344
123848	0.841023	0.918486	0.863831	0.724892	0.780959	0.873677	0.913158	0.864933	0.87553	0.80613	0.877143	0.78398	0.84167	0.941136	0.732503	0.889349
124448	0.910223	0.90599	0.852001	0.751758	0.774868	0.826712	0.896197	0.878059	0.902007	0.781414	0.868596	0.756097	0.802988	0.837895	0.754971	0.863421
125048	0.890662	0.891801	0.864264	0.824062	0.806325	0.931832	0.908454	0.868596	0.963855	0.827559	0.868596	0.772245	0.831051	0.800419	0.739077	0.859291
125646	0.844704	0.935799	0.853059	0.865731	0.96488	0.830892	0.927601	0.853638	0.896491	0.801078	0.871842	0.794784	0.818062	0.822542	0.729952	0.903804
126246	0.867735	0.917575	0.862196	0.821389	0.791233	0.848914	0.913728	0.862999	0.916211	0.789328	0.826291	0.805008	0.810952	0.832334	0.75762	0.825676
126844	0.877726	0.941396	0.875324	0.874846	0.78105	0.835521	0.909595	0.856487	0.866291	0.798582	0.875737	0.792693	0.907799	0.871019	0.79657	0.812942
127444	0.846071	0.931373	0.863302	0.845445	0.78105	0.900373	0.932827	0.818735	0.875875	0.77417	0.839058	0.763764	0.796067	0.839829	0.799415	0.891184
128042	0.883405	0.958839	0.866716	0.931181	0.822508	0.875115	0.951879	0.840918	0.812578	0.7721	0.845009	0.762951	0.794787	0.878877	0.779597	0.880744
128642	0.919583	0.927858	0.872391	1.04968	0.772232	0.819432	0.900948	0.844276	0.913591	0.754385	0.829754	0.801174	0.970279	0.842247	0.80383	0.899789
129242	0.891713	0.941917	0.881191	1.0063	0.771777	0.864958	0.902563	0.812121	0.907937	0.777823	0.869894	0.776776	0.887652	0.815409	0.771061	0.902657
129842	0.940827	0.979015	0.994057	1.01493	0.79496	0.856104	0.900615	1.32742	0.913591	0.848257	0.832999	0.772594	0.854422	0.862677	0.856909	0.843688
130440	0.908751	1.02575	0.896051	1.10409	0.790415	0.827836	0.904796	0.845294	0.883321	0.812949	0.845334	0.747615	0.85774	0.828344	0.77577	0.80342
131040	0.959336	0.970945	0.917883	1.05742	0.774595	0.82833	0.877667	0.87287	0.929863	0.793103	0.846199	0.86182	0.894621	0.851314	0.72642	0.859635
131640	0.980685	0.956756	0.869361	1.16132	0.801961	0.813005	0.880803	0.881824	0.930139	0.763638	0.88396	0.775266	0.813037	0.900637	0.716217	0.788964
132238	0.912957	0.978234	0.861138	1.12719	0.780141	0.811657	0.89862	0.884063	0.88408	0.758951	0.876386	0.765275	0.83636	0.95262	0.717296	0.898871
132838	0.938092	0.961442	0.888549	1.30093	0.823235	0.825004	0.878	0.940233	0.870704	0.779101	0.912091	0.738786	0.817019	1.22015	0.71759	0.789882
133436	0.919162	1.03824	0.880518	1.16509	0.839418	0.834622	0.894011	0.84509	0.91097	0.794625	0.908736	0.76481	0.836076	1.01186	0.762722	0.795963
134036	0.921896	0.967821	0.8709	1.17791	0.775868	0.846577	0.87819	0.851908	0.897663	0.770091	0.93492	0.770387	0.814507	0.956731	0.732798	0.872599
134636	0.896761	1.0083	0.907736	1.32478	0.86351	0.861677	0.89805	0.866764	0.864429	0.787441	0.935353	0.72833	0.845367	0.857116	0.735447	0.830151
135234	0.93031	1.02405	0.88398	1.31785	0.839327	0.876868	0.876337	0.862694	0.916555	0.818184	0.943684	0.74564	0.841812	0.936058	0.835521	0.868354
135834	0.959862	0.98995	0.860609	1.17229	0.865965	0.861048	0.868355	0.833999	0.882701	0.844483	0.947362	0.769806	0.840011	0.969908	0.874667	0.844721
136432	0.933044	1.03538	0.87191	1.23548	0.83169	0.858217	0.899095	0.809882	0.85126	0.836873	0.915986	0.8466	0.833943	0.936179	0.845037	0.869731
137032	1.03621	1.04866	0.929617	1.21135	0.858146	0.88644	0.902706	0.81151	0.838917	0.839004	0.945415	0.715782	0.815218	1.00412	0.825415	0.82843
137630	0.966487	1.04228	0.870323	1.12959	0.906604	0.867834	0.901328	0.833591	0.872151	0.856475	0.903002	0.720429	0.912492	1.16273	0.785582	0.849539
138230	0.925367	1.04267	0.917402	1.19662	0.867692	0.826488	1.03536	0.821788	0.919107	0.837299	0.954936	0.712878	0.894242	1.00219	0.784404	0.914015
138830	0.91485	1.07795	0.900283	1.29037	0.959971	0.837139	0.890163	0.843869	0.862154	0.776118	0.976683	0.75691	0.943211	0.957819	0.740254	0.879024
139428	0.948609	1.0894	0.900715	1.24096	0.956789	0.855026	0.931925	0.811714	0.877254	0.784702	0.96132	0.737275	0.950084	0.983931	0.77371	0.789538
140028	0.934096	1.04436	0.930338	1.09813	0.895421	0.856419	0.929074	0.840816	0.89525	0.789146	1.01022	0.74018	0.854896	1.08475	0.826494	0.805141
140626	0.921055	1.02653	0.90514	1.24329	0.962153	0.854576	0.921282	1.07068	0.894353	0.800591	1.03316	0.828012	0.874332	1.09878	0.823159	0.83669
141226	0.967539	1.06089	0.935676	1.15378	0.958516	0.850532	0.937341	0.912148	0.946962	0.808626	0.96792	0.779681	0.901257	0.996262	0.766156	0.846212
141826	0.97753	1.0592	0.921634	1.10958	0.928514	0.865273	0.966513	1.22658	0.981851	0.806191	0.98047	0.794203	0.851862	1.05393	0.802064	0.837723
142424	0.931572	1.06948	0.927886	1.13452	0.907695	1.08868	0.896434	0.945727	0.942757	0.799434	0.93968	0.787581	0.960893	0.988767	0.773514	0.814778
143024	0.980369	1.08172	0.919037	1.15419	0.996246	0.888508	0.92399	0.881519	0.897594	0.797608	0.987178	0.786768	1.01508	1.07182	1.15448	0.819596
143622	0.95555	1.07664	0.955345	1.04988	1.25981	1.7856	0.940287	0.793703	0.902283	0.754324	0.990533	0.889819	1.32681	1.15608	0.848668	0.859406
144222	0.933991	1.09187	0.939091	1.08504	0.9817	1.01538	0.927221	0.834202	0.930208	0.7735	0.94693	0.814651	0.950938	0.990943	0.802947	0.81168
144822	1.04379	1.08784	0.996942	1.16454	1.01843	0.930259	0.928742	0.838374	0.925519	0.810696	1.00081	0.811282	0.955678	0.99191	0.812464	0.763954
145420	0.956076	1.07782	1.01031	1.18085	0.950061	0.88716	0.973354	0.888642	0.939033	0.799982	0.960995	0.797224	0.945533	1.01016	1.30096	0.826824
146020	1.036	1.16646	0.967896	1.13336	1.01588	0.909001	0.953637	0.833083	0.903869	0.78458	0.987178	0.797921	0.977721	0.992998	0.91401	0.853784
146620	1.00719	1.12715	0.978813	1.20292	1.0587	0.940012	0.927126	0.85496	0.915521	0.852945	1.01434	0.827198	1.5261	1.01609	0.846705	0.835199
147218	0.952079	1.09122	1.03719	1.22609	0.984427	0.937989	0.948886	1.205	0.908281	0.793285	0.993454	0.842069	0.950132	1.15124	0.849453	0.829692
147818	1.0196	1.09344	1.04359	1.14138	1.05161	0.944281	0.928314	0.911334	0.954823	0.827133	1.00784	0.839978	0.955868	1.03205	0.821785	0.853784
148418	1.0665	1.10619	1.06936	1.12486	1.07752	0.942259	0.915771	0.879891	0.936344	0.81928	0.973762	0.843115	0.983078	0.996141	0.860539	0.810533
149018	1.03516	1.08576	1.01642	1.2191	1.06707	1.37312	0.952592	0.858827	0.900973	0.832307	0.97928	0.876691	1.06442	1.00364	0.841407	0.844377
149616	0.957022	1.09942	1.0144	1.19031	1.05807	1.28413	0.942757	0.845904	0.963166	0.816053	1.71555	0.82534	1.00773	1.07436	0.882614	1.01314
150216	1.21363	1.10749	1.02733	1.24459	0.978881	0.944101	0.962759	0.854452	0.914004	0.79152	1.12372	0.845787	0.949895	1.00678	0.865641	0.988815
150814	0.948188	1.09031	1.01796	1.32567	1.14589	0.950573	1.00082	0.833388	0.965165	0.845152	0.943143	0.84114	1.14283	0.990338	0.897527	0.89933
151414	2.04624	1.07755	1.04671	1.27845	1.11898	0.943517	0.958816	0.938604	0.934069	0.881922	0.882878	0.865421	0.974118	1.0509	0.851022	0.918145
152014	1.05514	1.13887	1.07432	1.22396	1.05252	0.959876	0.964565	0.832065	1.03156	0.883444	0.946172	0.865421	0.870681	1.05477	0.875845	1.13291
152612	1.01392	1.08901	1.0296	1.26618	1.05589	0.953764	0.943185	0.802047	1.11624	0.840587	0.990965	0.843115	0.886989	1.05453	0.890071	0.987095
153212	1.01623	1.08016	1.07692	1.30004	1.24072	0.955876	1.04567	0.834914	0.984678	0.84497	0.992913	0.879363	0.90358	1.10144	0.892524	1.00442
153812	0.988783	1.07534	1.05258	1.29743	1.05352	1.02666	0.972119	0.879586	0.930208	0.860372	0.930808	0.926997	0.907467	1.01246	0.904199	1.07119
154410	0.972587	1.14212	1.03349	1.37179	1.01561	0.986751	0.975492	0.89027	0.989091	0.847344	0.901055	0.887147	0.941694	1.13625	1.01114	1.01979
155010	1.00203	1.21449	1.05787	1.38714	1.00879	0.988819	0.978628	0.872056	0.971785	0.858911	0.953638	0.893653	0.964732	1.07665	0.947368	0.926634
155610	0.981842	1.07638	1.03325	1.32108	1.17217	1.03897	0.972642	1.20165	0.978886	0.840282	1.06367	0.900624	0.956294	1.00666	0.91558	0.957037
156210	1.07502	1.09018	1.13549	1.18092	1.27372	0.990302	1.01559	0.90767	0.95634	0.855745	1.16581	0.941171	0.994028	1.04631	0.969738	0.906787
156810	1.0197	1.092	1.08071	1.27756	1.16035	1.04212	0.980386	0.994367	1.12265	0.818975	1.13238	0.914101	1.00536	1.06275	0.899882	0.96805
157408	0.999194	1.11101	1.09476	1.21252	1.1578	1.00891	1.00932	0.867069	0.935103	0.890993	1.0125	0.957087	0.999717	1.10688	0.895958	1.17295
158008	1.04547	1.16217	1.04869	1.24692	1.15435	1.04477	1.00694	0.871649	0.959098	0.835534	1.01152	0.929436	1.0201	1.015	0.877709	1.05777
158608	1.08228	1.02692	1.04768	1.37446	1.10862	1.01484	0.979816	0.874498	0.978817	0.886001	1.03338	0.885985	1.07902	1.22209	0.906848	0.951415
159206	1.28777	1.05634	1.10601	1.29017	1.22962	1.03749	1.02642	0.876024	1.00957	0.858241	1.0086	0.880525	1.01982	1.01947	0.903806	0.958987
159806	1.00403	1.16516	1.12438	1.35246	1.18344	1.03147	0.987845	0.940029	1.04618	0.84777	0.997782	0.909337	1.04423	1.07013	0.912146	0.974016
160404	1.02938	1.1032	1.08658	1.29167	1.17662	1.01381	0.980148	0.885793	1.02488	0.856841	1.07763	0.854384	1.47547	1.03712	1.01987	0.990881
161004	1.0197	1.06245	1.09716	1.41613	1.2039	1.01053	0.971596	0.897902	0.945101	0.912178	0.981552	0.918516	1.07334	1.2071	0.907437	0.998108
161604	1.034	1.11778	1.19497	1.38934	1.16544	1.06423	1.00713	0.89953	1.00626	0.830542	1.15348	0.905271	1.03921	1.04571	0.882712	0.970115
162202	1.03253	1.10593	1.09413	1.47932	1.15298	1.01929	1.0422	0.903804	1.06983	0.856902	1.0258	0.821157	1.06599	1.05381	0.88075	1.05891
162802	0.960177	1.13145	1.07908	1.39831	1.28754	1.02136	0.982144	0.883249	1.34625	0.850997	1.0429	0.879828	1.10884	1.0393	0.87506	1.01692
163402	0.952079	1.09604	1.13448	1.36987	1.40527	1.03466	0.986135	1.07872	3.11103	0.908403	1.04788	0.893769	1.09742	1.0341	0.913814	0.954168
164002	0.9525	1.0894	1.09038	1.32676	1.18017	1.02567	1.0077	0.91113	3.47295	0.887523	0.995618	0.853455	1.01242	1.00158	0.896448	0.929732
164600	1.05493	1.1977	1.04349	1.29284	1.1678	1.03394	1.00918	0.898614	2.7749	0.880156	1.05653	0.871463	0.964543	0.998438	0.929904	0.935812
165200	1.03779	1.0592	1.06239	1.28283	1.19426	1.03048	1.05949	0.933008	2.21089	0.934763	1.06638	0.884359	1.06201	1.01149	0.898607	0.936157
165800	1.15284	1.05582	1.095	1.37152	1.20508	1.01147	1.02932	0.873887	2.2284	0.861467	1.07774	0.839397	1.04537	1.0046	0.891935	0.92021
166398	1.03937	1.06011	1.03647	1.34595	1.14216	1.00639	1.09978	0.857301	1.38252	0.898541	1.072	0.852526	1.01527	1.05816	0.854849	0.933403
166998	0.976163	1.0868	1.11693	1.5238	1.15789	1.08612	1.07165	0.881621	0.990056	0.925449	1.35591	0.851945	1.11363	1.05175	0.855732	1.02048
167598	1.03432	1.11088	1.04503	1.37076	1.14207	0.995066	1.01735	0.929548	1.02205	0.892575	1.13313	0.881687	1.01233	1.0422	0.914304	0.967706
168198	0.997932	1.04462	1.03508	1.31347	1.19871	1.04239	0.985374	0.932499	0.972405	0.889045	1.01964	0.943494	1.04632	1.1122	0.860932	1.05042
168796	0.989204	1.25263	1.02137	1.20525	1.15817	0.998571	0.990316	0.876228	0.99771	0.868346	0.990857	0.836957	1.03707	1.0335	0.858675	1.00522
169396	0.992253	1.11947	1.03368	1.53956	1.10316	0.998077	0.97535	0.894646	0.971716	0.844361	0.944657	0.850434	0.969473	0.984052	0.944621	0.941778
169996	0.976794	1.12351	1.03484	1.30929	1.2159	0.950169	0.950549	0.889354	0.960408	0.909195	0.963916	0.851945	1.0137	1.05707	0.859656	0.96392
170594	0.992674	1.11452	1.03815	1.29695	1.18953	1.0223	1.02039	0.866255	1.00805	0.85538	1.05296	0.905387	1.06058	1.03023	0.941089	0.934092
171194	1.07281	1.03525	1.02863	1.35644	1.08989	0.979741	1.07298	0.874803	1.00095	0.932145	1.10316	0.791183	1.03977	1.04413	0.960417	0.990422
171792	0.968801	1.02223	1.02671	1.23356	1.06961	0.997448	0.994829	0.859641	0.91952	0.912117	0.962943	0.833124	1.15957	1.0173	0.908222	0.916194
172392	1.04063	1.08576	0.986988	1.18647	1.11744	0.996144	1.07983	0.868291	0.932966	0.892454	0.962402	0.823132	1.00157	0.99469	0.886343	1.0362
172990	1.03169	1.12012	1.03517	1.174	1.10925	1.09798	1.06448	0.866764	0.959098	0.877539	0.962077	0.826966	1.00688	1.01016	0.944719	0.979064
173590	1.02927	1.07834	0.994586	1.28078	1.06907	0.989268	1.00932	0.856385	0.916418	0.846796	0.975493	0.824875	0.981751	1.00352	1.80094	1.00717
174190	0.916533	1.11062	1.01228	1.30401	1.10416	1.02109	0.981336	0.894747	0.877736	0.872851	0.992155	0.850667	1.05608	0.952983	1.22473	1.00534
174790	0.919688	1.08471	1.00675	1.23171	1.15335	0.98419	0.962284	0.85262	0.921451	0.929467	1.12772	0.806867	1.0192	1.04365	1.06029	1.06821
175388	0.947768	1.06363	0.947506	1.38337	1.12662	1.00796	0.982524	0.900649	0.951927	0.872364	1.02829	0.814302	0.978622	0.996262	0.949134	1.02897
175988	1.07965	1.1869	0.983766	1.57006	1.14589	1.01772	0.960431	0.869715	0.927587	0.879122	0.901812	0.821738	0.975493	1.13674	0.890267	1.06476
176586	0.991202	1.06909	0.985834	1.58226	1.10589	0.948775	0.981764	0.904821	1.05515	0.918752	1.09397	0.844044	0.973123	1.0532	0.873686	1.18029
177186	0.992674	1.01585	0.936542	1.44841	1.08425	0.96437	0.964375	0.946033	1.01253	0.871573	0.972031	0.8466	0.982699	0.947785	0.841898	1.65112
177786	1.01076	1.06154	0.944332	1.30374	1.07216	0.988414	1.00219	0.884063	0.888562	0.874495	0.954179	0.854617	0.968525	1.06795	0.974545	1.10618
178384	0.886876	1.06844	0.963039	1.19833	1.08716	0.960865	0.97877	0.856996	0.877254	0.909316	0.961428	0.872625	1.00782	0.941015	0.899686	1.19176
178984	1.01234	1.02054	0.957172	1.16968	1.11298	1.00104	0.940192	0.874599	0.92021	0.899576	0.884392	0.808029	1.01247	1.04921	0.927844	0.900592
179584	0.872783	1.0415	0.948949	1.09978	1.10771	0.959966	0.985232	1.08127	0.92745	0.878452	1.00546	0.825223	0.96478	0.971842	0.953157	1.02599
180182	1.22078	1.27008	0.989873	1.03179	1.08243	0.974033	1.13461	0.922222	0.930483	0.91236	0.929402	0.870998	0.992417	0.936421	0.932357	1.05077
180782	0.918847	1.03291	0.92024	1.25179	1.09152	0.973538	0.983426	0.894239	0.929173	0.901524	0.968785	0.856127	0.987913	0.956368	0.866524	1.03035
181380	0.92705	1.01716	0.930531	0.992314	1.07798	0.981493	0.941617	0.917643	0.909591	0.945964	1.02418	0.854733	0.948947	0.936058	0.947859	1.01704
181980	0.904439	1.13509	0.946256	1.08066	1.13462	0.969718	0.988558	0.957633	0.887389	0.903046	0.899864	0.81163	0.974592	0.953708	0.920584	0.942352
182580	0.973954	1.07313	0.937937	0.952633	1.36518	0.985448	0.9639	0.888438	0.879874	0.996309	0.907546	0.844974	0.967103	0.987195	0.891739	0.975048
183180	0.906332	1.04254	0.927597	0.975318	1.08316	0.992639	0.956583	0.90187	0.88277	0.902194	0.920963	0.814535	0.928089	1.00073	0.9353	0.889693
183778	1.0135	1.03889	0.93962	0.949069	1.05098	0.9992	0.951309	0.911435	0.885252	0.858241	0.921395	0.848459	0.933445	0.959995	0.933731	0.920439
184378	1.04221	1.08602	0.883499	0.912334	1.02725	0.999066	0.974209	0.964959	0.899594	0.85958	0.920097	0.804543	0.956247	0.949719	0.887127	1.0783
184978	0.9464	1.11465	0.93308	0.91206	1.13071	0.973853	1.00666	0.927106	0.898077	0.865485	0.903868	0.841372	0.963405	1.04172	0.876629	0.893823
185578	0.973639	0.974199	0.913555	0.910758	1.73175	0.983561	1.09921	1.03497	0.870428	0.876382	0.931674	0.860077	0.927188	0.923727	0.936478	0.908737
186176	0.947452	0.976282	0.930579	1.10033	1.11325	0.966797	0.918717	0.856283	0.887321	0.872547	0.954287	0.822319	0.963595	0.990822	0.920976	1.02186
186776	0.927681	1.30379	0.989248	1.03631	1.02961	0.947427	0.914963	0.871649	0.930414	0.900246	0.965539	0.878317	0.9845	0.901242	0.931572	1.12052
187376	0.932834	1.18312	0.929569	0.972782	0.939606	1.0179	0.941189	0.878975	0.907523	0.922161	0.906789	0.987642	0.962457	0.920584	1.19078	1.34722
187974	0.888979	1.09851	0.910477	0.950508	0.993064	0.966977	0.893061	0.884368	0.914694	0.827255	0.934054	0.871579	0.933445	1.02358	1.06608	1.0105
188574	0.921476	1.03564	0.883788	0.959692	1.08607	1.01933	0.90185	0.820363	0.905454	0.833951	0.860806	0.836841	0.96568	0.872107	0.943934	1.20668
189174	0.887086	0.97498	0.883018	0.928303	1.21126	0.966123	0.891921	0.835525	0.891389	0.796877	0.813741	0.81651	0.920267	0.960962	0.943542	1.04147
189772	0.850383	1.0812	0.874074	0.869295	0.942515	0.990437	0.869258	0.82596	0.943791	0.82135	0.860589	0.826966	0.943637	0.915507	0.965028	1.03711
190372	0.924526	1.02705	0.911968	0.884235	0.794324	0.944371	0.900805	0.848346	0.90704	0.826707	0.857019	0.843231	1.02693	0.919133	0.935791	0.98503
190972	0.847964	0.927598	0.861282	0.983405	0.873147	0.936326	0.9095	0.87114	0.886355	0.771735	0.836894	0.901437	0.971748	0.926266	3.06845	0.990192
191570	0.868892	0.945041	0.842239	0.91768	1.02498	0.978527	0.906126	0.837764	0.872634	0.819097	0.929835	0.8825	0.934725	0.944158	2.78196	1.18752
192170	0.863844	1.0113	0.833294	0.933512	1.15598	0.938933	0.890115	0.850178	0.852363	0.822445	0.834622	0.851945	0.914009	0.877063	2.08311	1.03138
192768	0.816414	0.958188	0.847047	0.990875	0.853419	0.944596	0.90128	0.836441	0.889113	0.79919	0.808006	0.845903	0.906235	0.897373	1.68134	0.939713
193368	0.843757	0.976802	0.877873	0.894447	0.815507	0.94491	0.918194	0.825553	0.894353	0.778188	0.880281	0.851248	0.933208	0.833664	1.31333	0.993863
193968	0.825668	0.994506	0.858829	0.899724	1.13998	0.979651	0.905176	0.862287	0.993435	0.787441	0.811144	0.820576	0.965538	1.07835	2.1409	0.990881
194566	0.829034	1.00895	0.864889	0.84051	1.1398	0.962977	0.858045	0.818531	0.935724	0.811975	0.861996	0.96824	0.93373	0.961687	1.81634	0.944876
195166	0.820936	1.01924	0.858589	0.836124	1.01179	0.948865	0.864364	0.867069	0.928346	0.759133	0.86957	0.844741	1.03243	0.861589	1.44018	0.909999
195766	0.804635	0.983051	0.852001	0.838728	0.876966	0.955022	0.897384	0.872463	0.9169	0.789146	0.811901	0.830568	0.957811	0.849138	1.21767	0.996731
196366	0.774978	0.969773	0.832092	0.827351	0.776686	0.938394	0.921187	0.825451	0.890147	0.839247	0.911333	0.832659	0.896185	0.841642	1.0913	1.03838
196964	0.823144	0.94478	0.864023	0.817619	1.31918	0.956505	0.968033	0.871445	0.855603	0.780806	0.85453	0.796992	0.891634	0.8304	1.00957	0.905181
197564	0.834082	0.919397	0.810355	0.820566	0.87542	0.959067	0.88755	0.875108	0.91952	0.800773	0.871193	0.790486	0.909174	0.905715	0.886637	0.891529
198162	0.775504	0.918746	0.870948	0.779103	1.14671	0.932102	0.877525	0.859031	0.995917	0.809905	0.804544	0.818369	0.910833	0.828949	0.946878	0.920554
198762	0.780026	0.931894	0.838728	0.849694	0.867329	0.984235	0.903703	0.844174	0.887458	0.796816	0.827914	0.804776	0.950938	0.989976	3.0866	0.872943
199362	0.819358	1.06766	0.828437	0.850516	0.816598	0.956505	0.87971	0.851908	1.12017	0.799495	0.813957	0.810352	0.954777	0.923606	2.52785	0.941319
199960	0.794749	0.971986	0.837141	0.788012	0.779868	0.970797	0.876147	0.84743	0.843675	0.800651	0.799783	0.819298	0.9023	0.822179	1.93545	0.967935
200560	0.766985	0.988388	0.874266	0.849831	0.75714	0.93345	0.838043	0.85028	0.892354	0.807287	0.811577	0.782353	0.900357	0.853369	1.57754	0.98067
201160	0.787282	1.07834	0.838151	0.834479	0.786142	0.979651	0.841892	0.836848	0.845054	0.779832	0.860589	0.817323	0.862054	0.815046	1.33972	0.807779
201758	0.786967	1.00987	0.843152	0.805215	0.784778	0.893676	0.839326	0.773657	0.899663	0.795233	0.780308	0.809423	0.913725	0.822783	1.14732	1.15505
202358	0.756153	0.909374	0.807326	0.79795	0.763777	0.900642	0.806734	0.783934	0.861326	0.766926	0.816013	0.790486	0.918845	0.802232	1.3251	1.28331
202958	0.793803	0.927988	0.826609	0.77691	0.799233	0.91381	0.869543	0.768162	0.863326	0.772039	0.780957	0.773872	0.934536	0.781801	1.23582	1.39196
203558	0.76078	0.881127	0.804585	0.795825	0.818144	0.892687	0.85833	0.789226	0.841124	0.764247	0.771328	0.786419	0.905192	0.812749	1.07413	1.02404
204156	0.753629	0.939053	0.794341	0.777869	0.774686	0.92554	0.872774	0.785766	0.892216	0.762786	0.826399	0.790718	0.900736	0.798363	1.02694	2.03144
204756	0.802637	1.092	0.813914	0.788287	1.33963	0.877003	0.82189	0.789836	0.852845	0.812035	0.75802	0.786768	0.948093	0.761008	1.00722	1.7631
205356	0.745426	1.01572	0.792226	0.793906	0.83469	0.860374	0.816664	0.789022	0.899456	0.75615	0.767108	0.758769	0.915147	0.77757	0.947172	1.20851
205954	0.724603	1.04358	0.790206	0.797607	0.799506	0.934439	0.807922	0.798587	0.860706	0.803513	0.983824	0.774337	0.873289	0.851676	0.958357	1.08702
206554	0.761622	0.979406	0.776693	0.770468	0.759504	0.858441	0.793858	0.764397	0.8263	0.795477	0.833432	0.775266	0.855749	0.772493	0.949134	0.932371
207154	0.783496	0.972377	0.795544	0.76005	0.766868	0.897541	0.775852	0.757477	0.843813	0.717311	0.832242	0.74808	0.845747	0.798484	0.946976	0.875467
207754	0.698311	0.92174	0.785156	0.788287	0.743502	0.907069	0.802268	0.761039	0.847812	0.72072	0.777928	0.73774	0.849966	0.748798	0.908712	1.25039
208354	0.7103	1.15162	0.78304	0.816454	0.69159	0.8788	0.836	0.965061	0.912556	0.749576	0.781931	0.716828	0.859257	0.796913	0.874275	1.01623
208954	0.857534	0.972897	0.757553	0.762929	0.958153	0.88671	0.767727	0.853332	0.882563	0.684742	0.806383	0.722288	0.855228	0.788209	0.882124	0.967362
209554	0.776029	0.834526	0.780059	0.783421	0.838509	0.875609	0.787112	0.818735	0.797823	0.687421	0.745902	0.744943	0.867221	0.842851	0.814917	1.11536
210154	0.734383	0.770872	0.780396	0.754842	0.81478	0.857857	0.815571	0.790752	0.870772	0.6957	0.725453	0.734952	0.832521	0.819761	0.843271	0.9139
210754	0.672019	0.810704	0.774529	0.793906	0.784414	0.827162	0.794571	0.776404	0.812992	0.692839	0.721882	0.77515	0.852241	0.809123	0.946583	0.890496
211352	0.663606	0.758896	0.793812	0.742368	0.757958	0.904372	0.764307	0.756969	0.810717	0.6985	0.758561	0.785838	0.850629	0.787846	0.885852	0.890037
211952	0.665814	0.924213	0.740048	0.745247	0.725592	0.860149	0.79039	0.768467	0.808855	0.763517	0.719069	0.762835	0.905998	0.773702	0.850924	0.769232
212552	0.680748	0.853661	0.754908	0.799595	0.703682	0.823342	0.780793	0.828707	1.01502	0.68529	0.740817	0.821506	0.942689	0.780834	0.902825	0.754547
213152	0.791489	0.806669	0.766113	0.779925	0.724047	0.843566	0.822175	0.796043	0.913246	0.721938	0.727184	0.742852	0.977105	0.800781	0.923625	0.864912
213752	0.712088	0.786753	0.795063	0.751141	0.739957	0.81642	0.766397	0.800622	0.846571	0.748845	0.854855	0.760628	0.837403	0.728489	0.860539	1.24362
214352	0.694945	1.01963	0.870563	0.784449	1.00761	0.860464	0.756087	0.768365	0.78424	0.753289	0.730322	0.722056	0.875991	0.774548	0.82983	0.916194
214950	0.710826	0.819296	0.740577	0.738873	0.767049	0.854576	0.824645	0.741909	0.794376	0.774657	0.776629	0.759698	0.924675	0.745171	0.803634	1.03333
215552	0.684534	0.816822	0.709704	0.748057	0.774504	0.823252	0.778417	0.746488	0.772587	0.686142	0.779551	0.735881	0.900689	0.793165	0.758993	0.821202
216150	0.753944	0.792871	0.737163	0.743945	0.726138	0.849543	0.785259	0.768162	0.835332	0.701179	0.722748	0.75447	0.845984	0.755689	0.702383	0.884071
216750	0.806633	0.793392	0.730046	0.762792	0.673953	0.856239	0.774997	0.732445	0.989712	0.699657	0.736489	0.773407	0.863523	0.771526	0.688157	0.888431
217350	0.845755	0.759027	0.730527	0.771907	0.701773	0.815971	0.74535	0.776709	0.882218	0.693508	0.715174	0.766785	0.862291	0.768141	0.65058	0.937189
217950	0.849541	0.872666	0.713311	0.810286	0.709137	0.807702	0.752666	0.825247	0.794238	0.711528	0.721666	0.815464	0.827164	0.7708	0.651561	1.04951
218550	0.85522	0.823982	0.732162	0.920901	0.749048	0.952416	0.727676	0.807745	0.870566	0.69223	1.09992	0.783399	0.842239	0.893625	0.650285	0.821202
219148	0.802532	0.800161	0.706001	0.779583	0.742139	0.8326	0.741216	0.738449	0.771691	0.746106	0.859724	0.784212	0.820717	0.873799	0.667357	0.867781
219750	0.736907	0.890629	0.739183	0.79514	0.69259	0.800466	0.798847	0.777829	2.69416	0.720416	0.742981	0.803498	0.893056	0.750732	0.693357	0.853096
220348	0.754786	0.836348	0.713166	0.779171	1.65783	0.804825	0.766635	0.746691	1.12327	0.705562	0.730754	0.753308	0.875043	0.81142	0.691002	0.826709
220948	0.779184	0.783238	0.717591	0.712282	0.863237	0.840285	0.756895	0.726849	0.887803	0.702335	0.684771	0.725077	0.92586	0.79655	0.654014	0.868354
221548	0.728283	0.819816	0.729613	0.738119	0.720683	0.80505	0.726726	0.739975	0.802443	0.761995	0.681525	0.745408	0.881395	0.749161	0.648323	0.832216
222148	0.721868	0.80732	0.707396	0.797265	0.699045	0.791747	0.758415	0.745572	0.779758	0.769604	0.670706	0.771084	0.913772	0.880569	0.652346	0.797454
222748	0.742481	0.817473	0.724516	0.750387	0.720501	0.801769	0.724825	0.735396	0.752523	0.787806	0.66086	0.815813	0.891492	0.755568	0.622618	0.782884
223348	0.822934	0.79248	0.730382	0.766767	0.671407	0.828016	0.7673	0.766636	0.923519	0.717676	0.724587	0.781307	1.10624	0.7708	0.597011	0.832101
223946	0.8426	0.826455	0.733893	0.772455	0.87942	0.852419	0.783691	1.10528	0.84464	0.748358	0.694184	0.783399	1.09827	0.852523	0.598384	0.870075
224546	0.763725	1.06428	0.784291	0.77362	0.782778	0.817679	0.749531	0.911028	0.768588	0.724373	0.668975	0.737972	0.92349	0.769833	0.602407	0.795963
225146	0.759413	0.907291	0.789388	0.814261	0.781141	0.795073	0.739601	0.797875	0.747007	0.708484	0.670381	0.746802	0.94743	0.901362	0.597796	1.13761
225746	0.782445	0.829579	0.75914	0.766767	0.8516	0.80914	0.760648	0.766534	0.73763	0.707753	0.656099	0.780494	0.838114	0.770438	0.639003	0.95371
226344	0.749948	0.793001	0.738462	0.806174	0.737866	0.840824	0.798372	0.778236	0.707636	0.701788	0.67103	0.791996	0.962789	0.787241	0.688745	1.06086
226944	0.758256	0.83778	0.729517	0.813781	0.726047	0.849813	0.739601	0.765007	0.943653	0.707693	0.67406	0.838933	0.868074	0.807309	0.679719	0.871108
227544	0.765513	0.888547	0.721149	0.75073	0.717683	0.830667	0.78982	0.789633	0.825058	0.697161	0.707276	0.821041	0.861295	0.821575	1.29743	0.760742
228144	0.789175	0.850797	0.719562	0.772661	0.81578	0.83606	0.741644	0.801843	0.787618	0.744888	0.677414	0.909337	0.873194	1.08197	1.44273	0.930306
228744	0.736697	1.17544	0.713455	0.752306	0.871238	0.810443	0.720644	0.79991	0.771415	0.736	0.640844	0.829057	0.829582	0.782164	1.18902	0.94109
229344	0.816519	0.890109	0.708598	0.787533	1.02561	0.790399	0.73371	0.793601	0.990815	0.810696	0.652312	0.789324	0.878266	0.811541	1.06383	0.96392
229942	0.825248	0.892842	0.719033	0.777732	0.841872	0.832195	0.70202	0.786783	0.797892	0.848622	1.16949	0.789556	0.92477	1.11486	2.98986	1.09058
230542	0.759518	1.03199	0.713888	0.823102	0.783687	0.822038	0.74497	1.00047	0.852983	0.758403	0.768623	0.791996	0.903912	0.853731	2.44642	0.870649
231142	0.710405	0.817734	0.693835	0.818031	0.791051	0.818488	0.72435	0.815784	0.871669	0.704649	0.690938	0.836493	0.898792	0.822904	1.70774	0.968394
231742	0.719975	0.768008	0.72692	0.88122	0.854237	0.832959	0.70126	0.792584	0.802443	0.730887	0.691912	0.800245	0.997679	0.813354	1.32549	0.780934
232342	0.744795	0.760198	0.739808	0.792947	0.777596	0.859205	0.757798	0.792176	0.772863	0.787746	0.66508	0.821157	0.973739	0.840192	1.05843	0.966674
232942	0.744059	0.760589	0.737211	0.816043	0.96488	0.819387	0.720692	0.78139	0.791549	0.785797	0.670489	0.8466	0.902348	0.835477	0.925293	0.881892
233540	0.768352	0.741323	0.724371	0.83818	1.92185	0.822353	0.688242	0.783934	0.855466	0.760412	0.686178	0.839049	0.97445	0.843456	0.891444	1.28722
234140	0.729545	0.708781	0.723939	0.826597	1.25063	0.817859	0.70392	0.780067	0.965924	0.772831	0.81017	0.846833	0.988577	0.825322	0.751929	0.894397
234740	0.735014	0.752388	0.750821	0.867033	0.791778	0.840914	0.70373	0.830641	0.838366	0.755481	1.01022	0.91596	0.974972	0.81819	0.741824	0.82843
235340	0.950923	0.727265	0.738606	0.872173	0.778777	0.819791	0.741739	0.818226	0.791135	0.740383	0.985123	0.862052	0.909269	0.821937	0.799219	0.746746
235940	1.01812	0.726484	0.736394	0.888073	0.885148	0.819477	0.748961	0.801538	0.775483	0.752133	0.856153	0.907827	0.928989	0.964709	1.16989	0.703035
236538	0.882459	0.735466	0.72918	0.844485	0.838327	0.883205	0.694703	0.836441	0.840917	0.70404	0.752718	0.853223	0.902822	0.81009	0.859067	0.78644
237138	0.693789	0.776339	0.745723	0.870254	0.790687	0.826263	0.698599	0.881722	0.928001	0.690891	0.823478	0.864376	1.07338	0.876096	0.877807	0.955889
237738	0.893396	0.758376	0.742164	0.895818	0.748503	0.880643	0.689857	0.761242	0.825955	0.763151	0.729997	0.905271	1.01877	0.827498	0.748103	0.860323
238338	0.714507	0.762802	0.764478	0.854148	0.765322	1.14908	0.708814	0.971065	0.775552	0.755724	0.900081	0.859496	1.02821	0.934366	0.806381	0.855849
238938	1.11162	0.678321	0.750821	0.863264	0.872874	0.862936	0.726298	0.832676	0.779069	0.779771	0.865566	0.828012	0.923538	0.946334	0.753695	0.838296
239536	0.809262	0.736637	0.76039	1.02309	0.774141	0.849318	0.710667	0.958854	0.765623	0.753837	0.709981	0.867513	0.977484	0.904989	0.731522	0.767052
240136	0.72008	0.800942	0.767411	0.900684	0.777232	0.857992	0.738413	0.813647	0.75928	0.804121	0.700351	0.933735	0.913772	0.954434	0.691492	0.787129
240736	0.709564	0.660097	0.759044	0.91535	0.758049	0.925091	0.727866	1.07883	0.761004	1.2582	0.961211	0.879944	0.97829	0.942465	0.709251	0.823956
241336	0.716084	0.779594	0.780924	0.905412	0.760413	0.87907	0.73732	0.859845	0.756384	0.786041	0.717555	0.912474	1.00029	0.846115	0.787838	1.06843
241936	0.716084	0.73104	0.87768	0.964489	1.03534	0.899429	0.710714	0.853739	0.799478	0.733809	0.725886	0.863911	0.998579	0.849742	0.753892	0.904034
242536	0.70094	0.696935	0.76871	0.88026	0.803961	0.819971	0.743354	0.808254	0.850501	0.677741	0.907114	0.896093	0.921167	0.841884	0.695123	0.738485
243134	0.704095	0.686652	0.786743	0.946396	0.755412	0.845408	0.793526	0.806829	0.804373	0.846735	0.862212	0.900972	0.985259	0.977524	0.642829	0.954398
243734	0.6757	0.664002	0.777895	0.929605	0.829599	0.848329	0.856097	0.858217	0.838573	0.759803	0.732918	0.964523	0.949515	0.885163	0.616339	1.09953
244334	0.701886	0.682226	0.805065	0.952359	0.750503	0.816196	0.864507	0.841732	0.776242	0.755724	1.02732	0.973585	0.944917	0.855666	0.584845	0.809615
244934	0.690003	0.671942	0.78304	0.982994	1.28181	0.856329	0.741454	0.937078	0.782585	0.836264	1.03002	0.976489	1.08324	0.895439	0.579449	0.756727
245534	0.662449	0.645387	0.808864	0.958732	0.89524	0.89053	0.752476	0.868494	0.797616	0.752011	0.916635	1.04201	1.09135	0.819036	0.579351	0.694431
246132	0.686637	0.745619	0.774577	0.949275	0.763322	0.867655	0.717366	0.826367	0.852018	0.834438	0.825967	1.03539	0.952929	0.88613	0.620067	0.754203
246732	0.687479	0.663221	0.802517	0.92282	0.760594	0.879654	2.04981	0.804286	0.845054	0.816297	0.861996	1.04678	0.979523	0.85482	1.70479	0.763151
247332	0.6981	0.698367	0.841229	0.981623	0.941515	0.8517	1.05236	0.758393	1.07824	0.75335	0.721017	1.0821	1.06547	0.868238	1.48129	1.05409
247932	0.698311	0.806799	0.813625	0.946054	0.812052	0.866666	0.796186	0.775285	0.817198	0.698683	0.824344	1.16435	0.991658	0.824234	1.26849	0.833822
248532	0.739852	0.698757	0.804825	0.968053	0.791233	0.872553	0.837283	0.847837	0.954202	0.796694	0.896943	1.11381	1.07523	0.88746	1.36768	0.917571
249132	0.697154	0.664913	0.839257	1.01068	0.789324	0.906664	0.752714	0.820668	0.780999	0.786041	0.79459	1.20943	1.04039	0.952258	1.0966	0.922045
249730	0.636683	0.652677	0.795544	0.995536	0.871056	0.868329	0.902611	0.785257	0.804856	0.825733	0.747525	2.58348	0.984073	0.831488	0.975821	0.743189
250330	0.719975	0.640311	0.799583	1.10992	0.791596	0.868329	0.948173	0.828707	0.806097	0.925205	0.749039	1.13972	0.945439	0.855545	0.904886	0.75317
250930	0.67286	0.640311	0.789436	1.00726	0.849964	0.908282	0.849113	0.943794	0.766933	0.802234	0.751095	1.08976	1.25139	0.844544	1.13349	1.19394
251530	0.62543	0.654629	0.809778	1.03803	0.707682	0.870801	0.761076	0.848855	0.761831	0.749576	0.808872	1.07013	1.11145	0.923486	1.00104	0.937304
252130	0.618384	0.676759	0.854838	0.962159	0.731502	0.898979	0.700024	0.811612	0.810303	0.796573	1.15834	1.12404	1.09353	0.947301	0.983473	0.848507
252730	0.648356	0.765275	0.833102	0.990121	0.776686	1.14216	0.764687	0.775895	0.779965	0.747628	1.22726	1.08953	1.01247	0.868359	1.00692	0.898986
253328	0.609444	0.642263	0.85277	0.962982	0.757958	0.910035	0.706866	0.793906	0.779758	0.723703	0.912956	1.07025	0.984121	0.850951	0.905572	0.801469
253928	0.62564	0.716851	0.835554	1.01993	0.787687	0.90653	0.770816	0.780881	0.786102	0.727538	0.952015	1.15053	1.01546	0.846478	0.859852	0.776
254528	0.606184	0.767227	0.821801	1.01281	0.74223	0.864913	0.713565	0.863915	0.837401	0.652721	0.872815	1.04864	1.03437	0.823509	0.740058	0.938795
255126	0.690108	0.644476	0.817761	0.967231	1.13244	0.858396	0.726726	0.808152	0.749627	0.667088	0.751853	0.968937	1.01726	0.913331	0.743982	0.833363
255726	0.82977	0.648511	0.822858	1.02542	1.432	0.898575	0.780793	1.20246	0.791755	0.71378	0.7406	1.01297	1.02323	0.886009	0.782246	0.856423
256326	0.663606	0.660748	0.841854	0.99533	0.909059	0.91772	0.784736	1.16094	0.834987	0.658626	1.22748	1.01785	1.00901	0.866304	0.684919	1.0993
256924	0.639943	0.749003	0.826465	1.14761	4.08654	0.923698	0.872251	1.01258	0.794582	0.596227	0.763754	1.05375	0.983789	0.867634	0.697968	0.840476
257524	0.709984	0.799249	0.854357	1.01061	1.46409	0.916192	0.856715	0.963433	0.801064	0.650408	0.700243	1.03423	1.00787	0.815167	0.61732	0.777951
258124	0.660976	0.98982	0.832044	1.1069	1.00425	0.942394	0.799084	1.09765	0.770933	0.61449	0.720909	0.962315	1.053	0.81553	0.597992	0.804682
258722	0.769825	0.663872	0.813096	1.07195	0.854419	0.907833	0.762311	1.13805	0.785619	0.61242	0.729997	0.922582	0.984547	0.882745	0.621244	0.997535
259322	0.619856	0.718153	0.857579	1.12479	1.28563	0.914844	0.814716	1.15809	0.759832	0.634032	0.958939	0.950349	0.997299	0.805738	0.65578	0.796422
259922	0.604502	0.63966	0.843297	1.04659	0.936788	0.92981	0.797897	1.20185	0.818577	0.60335	0.737463	2.73405	0.933493	0.903418	0.638806	0.800437
260522	0.655297	0.625471	0.829783	1.10361	0.780141	0.888103	0.682445	1.20053	0.821887	0.605967	0.70046	1.25427	1.00332	0.79111	0.636452	0.76992
261120	0.65372	0.66999	0.829687	1.01514	0.743139	0.926978	0.747773	1.01767	0.74942	0.591844	0.726318	1.07048	1.02683	0.81009	0.679817	0.753514
261720	0.60976	0.632761	0.829158	1.06153	0.744593	0.936236	0.961857	0.982462	0.777345	0.568224	0.669516	1.04782	1.04783	0.784824	0.655583	0.75099
262320	0.642888	0.64721	0.802949	1.03851	0.808598	0.909226	0.842984	0.896986	0.774863	0.591966	0.728807	1.09244	0.985306	0.805859	0.625463	0.720244
262918	0.611443	0.58681	0.825455	1.08347	0.745775	0.897182	0.760221	0.976865	0.791066	0.622222	0.745794	1.22488	1.08249	0.831125	0.593675	0.704068
263518	0.606815	0.603863	0.848827	1.04515	1.01697	0.964146	0.776754	0.943692	0.782792	0.589348	0.728158	1.13589	1.06087	0.781439	0.561004	0.736994
264118	0.600085	0.580302	0.809538	1.0211	0.724047	0.930933	0.785639	0.901463	0.766589	0.562075	0.712361	1.03133	1.03788	0.789297	0.601131	0.743189
264718	0.630688	0.654239	0.827716	1.00116	0.68168	0.916102	0.726155	0.844683	0.757418	0.561954	0.74482	1.09604	1.04456	0.770075	0.509691	0.78644
265318	0.607762	0.583035	0.857675	0.940502	0.667679	0.933765	0.778987	0.804489	0.927312	0.564206	1.3228	1.03237	0.98834	0.789901	0.516265	0.739747
265916	0.558228	0.611413	0.848634	0.994576	0.653588	0.959067	0.727153	0.791769	0.887114	0.568954	0.787557	0.990314	1.08561	0.802957	0.564143	0.712099
266516	0.571058	0.582385	0.826754	0.983679	1.84939	0.925405	0.699217	0.804693	0.815888	0.573642	0.877576	0.894931	1.02152	0.756173	0.562868	0.760742
267116	0.526993	0.543464	0.864264	1.00506	1.05916	0.903294	0.826926	0.768874	1.15905	0.566093	0.841114	0.88645	0.996778	0.783494	0.579154	0.981817
267716	0.648146	0.603733	0.867822	1.0481	0.704136	0.904507	0.704443	0.730207	0.82499	0.523845	0.811144	0.842418	1.00778	0.779021	0.585728	0.803534
268316	0.549078	0.560646	0.825552	1.02281	0.629404	0.888553	1.57237	1.04118	0.767968	0.590566	0.714633	0.857289	1.15862	0.76258	0.577585	0.755809
268914	0.589568	0.57158	0.820021	1.04591	0.642314	0.910305	0.843507	1.43182	0.771484	0.543264	0.940438	0.814651	1.04508	0.829191	0.569736	0.699135
269514	1.60738	0.701231	0.815357	1.11787	0.624131	0.939203	0.667717	0.884775	0.835539	0.534742	0.894563	0.827198	1.02404	0.789901	0.54717	0.927667
270114	0.730913	0.542422	0.846759	1.12884	0.669225	0.896508	0.740789	0.782713	0.781896	0.569198	1.10403	0.943262	1.03342	0.755689	0.961889	0.875123
270712	0.611127	0.564421	0.795207	1.00883	0.623313	0.96046	0.719646	0.762565	0.769554	0.576625	1.07904	0.821041	1.14568	0.86437	0.857988	0.672633
271312	0.61281	0.514175	0.820598	1.11808	0.623404	0.911338	0.705488	0.80164	0.7166	0.622282	0.862104	0.803033	0.966818	0.803199	0.755658	0.654048
271912	0.632686	0.503371	0.848827	1.01521	0.587856	0.917316	0.625813	0.816293	0.730321	0.567189	0.697322	2.28781	1.08514	0.802836	0.738979	0.7721
272512	0.616385	0.514696	0.80747	1.06277	0.600675	0.893676	0.616263	0.761344	1.76871	0.710493	0.697971	1.2846	1.02593	0.768503	1.02017	0.792062
273116	0.581891	0.535002	0.796313	1.02172	0.853328	0.838397	0.652799	0.753509	0.927932	0.712989	0.719827	1.46619	0.972601	0.845269	0.911263	0.744336
273712	0.635736	0.598005	0.840507	1.01562	0.62795	0.857543	0.604528	0.733056	0.799547	0.580399	0.709223	1.08535	0.96568	0.718938	0.817272	0.689383
274312	0.648777	0.528754	0.79059	1.15173	0.586947	0.913451	0.652371	0.758902	0.72446	1.44254	0.692669	1.19874	0.992417	0.714586	0.742216	0.698905
274912	0.625009	0.489052	0.77097	0.962982	0.598402	0.88689	0.653274	0.70202	0.723288	0.566337	0.763213	0.947677	1.13861	0.75182	0.665689	0.814433
275510	0.579998	0.488011	0.763949	0.984981	0.603403	0.887654	0.587281	0.791668	0.756039	0.514774	0.692129	1.01413	0.993554	0.675538	0.59809	0.698676
276110	0.577263	0.499856	0.757745	0.967573	0.657861	0.928641	0.587139	1.09572	0.699017	0.551787	0.70284	0.906665	1.10642	0.696452	0.603486	0.69684
276710	0.5943	0.522506	0.783666	0.984981	0.581037	0.880463	0.61555	0.836542	0.72646	0.543691	0.726427	0.918864	0.999053	0.721719	0.804615	0.827283
277308	0.583573	0.532399	0.765007	1.08367	0.634768	0.861363	0.577399	0.808152	0.696053	0.549352	0.685312	0.928391	0.998342	0.726071	0.851905	0.765446
277908	0.570848	0.514435	0.80973	1.59967	0.641678	0.834218	0.546802	0.777422	0.647512	0.538029	0.653719	0.931644	0.991563	0.706124	0.714647	0.754088
278508	0.541086	0.536955	0.776308	1.2718	0.921969	0.858172	0.705203	0.698764	0.781827	0.578512	0.870435	0.864608	0.9772	0.678923	0.664217	0.673895
279106	0.549815	0.527583	0.80016	1.04187	0.705318	0.82806	0.630516	0.720438	0.666128	0.549717	0.757371	0.863098	0.947904	0.765602	0.655191	0.667585
279706	0.681379	0.51053	0.80194	0.969492	0.78305	0.833633	0.544522	0.716469	0.638134	0.595314	0.874655	1.79439	0.944396	0.70963	0.753107	0.716917
280304	0.624168	0.499856	0.776019	0.96401	0.666679	0.858486	0.536777	0.718505	0.658544	0.574799	0.747849	1.37069	0.883813	0.714707	0.793333	1.81346
280904	0.536669	0.53318	0.776693	0.983885	0.598129	0.861677	0.5583	0.83003	0.627723	0.562928	0.694942	1.09441	0.931265	0.674934	0.74565	0.95371
281504	0.506591	0.611673	0.820791	0.955991	0.568218	0.862351	0.542479	0.763888	0.624689	0.767413	0.752826	0.858567	0.991232	0.667922	0.659312	0.681811
282102	0.499124	0.559214	0.765728	0.988339	0.851419	0.943068	0.603435	0.763074	0.617036	0.672871	0.858209	0.792345	1.02991	0.739369	0.568362	0.73229
282702	0.550235	0.535002	0.785685	0.950166	0.764686	0.856824	0.534402	0.726849	0.615795	0.568285	0.7142	0.929204	0.932165	0.686056	0.586218	0.646591
283302	0.505749	0.493738	0.757216	0.985187	0.582765	0.853857	0.579109	0.788819	3.02436	0.688943	0.745036	0.816278	0.901494	0.705157	0.612316	0.672748

## Sheet: 8f
Fish_ID	Total_4hsleep	sleepph_adjusted_exp	bl_4h_med	bl_4h_av	Condition	punc_hr4h	bl_m_3h	bl_a_3h	bl_m_ph_adjusted	bl_a_ph_adjusted	hours_track_first_sleep	Cluster	puncta_post_sd
F4_210929_ON	74	23.2485	2	12.3333	SD	-2	2	12.3333	0.628338	3.87474	3.183		4.5
F5_210929_ON	123	38.6428	3	4.92	SD	-2.16667	3.5	5.04167	0.942507	1.54571	3.183	2	1
F6_L1_210929_ON	119	37.3861	2	5.66667	SD	-4.66667	2	5.57143	0.628338	1.78029	3.183	2	0
F6_L2_210929_ON	119	37.3861	2	5.66667	SD	-7.83333	2	5.57143	0.628338	1.78029	3.183	2	10.25
F6R_210929_ON	119	37.3861	2	5.66667	SD	1.83333	2	5.57143	0.628338	1.78029	3.183	2	1.5
F8_1_210929_ON	135	42.4128	17	12.2727	SD	-0.833333	17	14.6667	5.34087	3.8557	3.183	0	-2.5
F8_2_210929_ON	135	42.4128	17	12.2727	SD	-3	17	14.6667	5.34087	3.8557	3.183	2	2.25
F9_L_210929_ON	71	22.306	5.5	8.875	SD	-2.5	9	10	1.72793	2.78825	3.183	1	11.75
F9_R_210929_ON	71	22.306	5.5	8.875	SD	4.16667	9	10	1.72793	2.78825	3.183	3	2.25
F10_210929_ON	91	28.5894	2	2.93548	SD	0	2	2.83333	0.628338	0.922237	3.183	3	4
F4_20211103_ON	149	30.7216	3	4.65625	SD	-1.5	3	4.56522	0.618557	0.960052	4.85	2	0.75
F5_20211103_ON	152	31.3402	3	4.75	SD	1.16667	3	4.79167	0.618557	0.979381	4.85	2	-0.5
F2_20210922	161	35.7778	6	7.66667	SD	-1.33333	6	7.30769	1.33333	1.7037	4.5	2	0.5
F5_20210922	22	4.88889	1	2.2	SD	-8	1	2.2	0.222222	0.488889	4.5	2	15
F4_20220223_2_ON	11	3.07005	1	1.22222	SD	NaN	1	1.22222	0.279096	0.341116	3.583	2	2.25
F4_20220223_ON	11	3.07005	1	1.22222	SD	-4.83333	1	1.22222	0.279096	0.341116	3.583	1	6
F5_20220223_ON	156	43.5389	4	4.72727	SD	-2.66667	4	4.60714	1.11638	1.31936	3.583	1	0
F7_20220223_ON	33	9.21016	2	2.2	SD	-0.166667	2	2.21429	0.558191	0.614011	3.583	3	0.25
F8_20220223_ON	84	23.444	2	2.89655	SD	-1.33333	2	2.54167	0.558191	0.808415	3.583	2	3.25
F9_20220223_ON	154	42.9807	4	7.33333	SD	-2.16667	3	6.47368	1.11638	2.0467	3.583	3	3
