# Supplementary material for: Sleep pressure modulates single-neuron synapse number in zebrafish
Source: Nature. 2024 May 1;629(8012):639–45. doi: 10.1038/s41586-024-07367-3 (PMC11096099; doi:10.1038/s41586-024-07367-3)
Supplement: Supplementary file 6 — Source Data Figs. 1–4 and Source Data Extended Data Figs. 1, 2 and 4–10 [file 41586_2024_7367_MOESM6_ESM.zip › CODE_FINAL/Ext Figure9.xlsx]

## Sheet: c
parameter	date	box	fish	grp	woi1	woi2
sleepLatency	230216	10	f1	grp1	10.2766	28.053
sleepLatency	230216	10	f2	grp1	7.28605	24.9674
sleepLatency	230216	10	f3	grp1	10.6027	22.6339
sleepLatency	230216	10	f4	grp1	31.0152	35.6797
sleepLatency	230216	10	f5	grp1	21.3247	30.5686
sleepLatency	230216	10	f6	grp1	8.80633	26.1382
sleepLatency	230216	10	f7	grp1	6.77795	28.7591
sleepLatency	230216	10	f8	grp1	8.26023	37.0951
sleepLatency	230216	10	f9	grp1	13.5132	24.4467
sleepLatency	230216	10	f10	grp1	16.4905	21.7392
sleepLatency	230216	10	f11	grp1	7.7708	14.1252
sleepLatency	230216	10	f12	grp1	2.29977	19.493
sleepLatency	230216	10	f13	grp1	8.90302	33.1494
sleepLatency	230216	10	f14	excluded	1.00019	18.7142
sleepLatency	230216	10	f15	grp1	17.9274	46.0512
sleepLatency	230216	10	f16	grp1	55.5172	71.702
sleepLatency	230216	10	f17	grp1	37.7865	56.262
sleepLatency	230216	10	f18	grp1	15.2009	85.2491
sleepLatency	230216	10	f19	grp1	7.51676	15.2013
sleepLatency	230216	10	f20	grp1	1.0562
sleepLatency	230216	10	f21	grp1	11.6669	113.442
sleepLatency	230216	10	f22	grp1	4.60421	15.1339
sleepLatency	230216	10	f23	grp1	14.5428	18.8042
sleepLatency	230216	10	f24	grp1	2.38645	11.1009
sleepLatency	230216	10	f25	grp1	10.9574	33.6535
sleepLatency	230216	10	f26	excluded	14.1513	20.2977
sleepLatency	230216	10	f27	grp1	14.5694	32.5501
sleepLatency	230216	10	f28	grp1	12.4664	118.471
sleepLatency	230216	10	f29	grp1	51.193	38.6479
sleepLatency	230216	10	f30	grp1	26.8431	20.9678
sleepLatency	230216	10	f31	grp1	15.7697
sleepLatency	230216	10	f32	grp1	8.25156	73.7895
sleepLatency	230216	10	f33	grp1	11.4475	116.119
sleepLatency	230216	10	f34	grp1	8.05419	16.4207
sleepLatency	230216	10	f35	excluded	0.688797	9.84683
sleepLatency	230216	10	f36	excluded	7.86949	41.1601
sleepLatency	230216	10	f37	grp1	6.66993	19.1949
sleepLatency	230216	10	f38	grp1	15.0635	22.6352
sleepLatency	230216	10	f39	grp1	17.9447	43.2256
sleepLatency	230216	10	f40	grp1	9.72117	15.1806
sleepLatency	230216	10	f41	grp1	8.53095	30.3712
sleepLatency	230216	10	f42	grp1	23.9185	27.4036
sleepLatency	230216	10	f43	grp1	4.26814	21.0584
sleepLatency	230216	10	f44	grp1	3.93741	22.8719
sleepLatency	230216	10	f45	grp1	8.70632	23.944
sleepLatency	230216	10	f46	grp1	5.30567	18.6189
sleepLatency	230216	10	f47	grp1	10.0006	13.9412
sleepLatency	230216	10	f48	grp1	1.20623	36.8044
sleepLatency	230216	10	f49	grp1	24.4893	41.9849
sleepLatency	230216	10	f50	grp1	24.7887	35.597
sleepLatency	230216	10	f51	grp1	10.4633	13.9832
sleepLatency	230216	10	f52	grp1	11.3428	43.995
sleepLatency	230216	10	f53	grp1	7.85149	9.37079
sleepLatency	230216	10	f54	grp1	22.7016	15.7813
sleepLatency	230216	10	f55	grp1	5.4357	27.421
sleepLatency	230216	10	f56	grp1	2.94122	27.681
sleepLatency	230216	10	f57	grp1	18.2621	26.5129
sleepLatency	230216	10	f58	grp1	7.02266	18.1862
sleepLatency	230216	10	f59	grp1	4.34349	10.5896
sleepLatency	230216	10	f60	grp1	1.783	37.8025
sleepLatency	230216	10	f61	grp1	4.9416	27.0303
sleepLatency	230216	10	f62	grp1	16.9032	36.9724
sleepLatency	230216	10	f63	grp1	10.3153	17.5181
sleepLatency	230216	10	f64	grp1	0.932843	13.9578
sleepLatency	230216	10	f65	grp1	12.7738	49.8348
sleepLatency	230216	10	f66	grp1	1.97304	27.5803
sleepLatency	230216	10	f67	excluded	1.00019	10.3902
sleepLatency	230216	10	f68	grp1	1.42094	15.2119
sleepLatency	230216	10	f69	grp1	30.0097	59.6163
sleepLatency	230216	10	f70	grp1	1.00019	8.83607
sleepLatency	230216	10	f71	grp1	7.11668	24.2554
sleepLatency	230216	10	f72	grp1	9.06972	20.8637
sleepLatency	230216	10	f73	grp1	26.3257	30.3012
sleepLatency	230216	10	f74	grp1	11.0508	30.6446
sleepLatency	230216	10	f75	grp1	11.6555	27.3896
sleepLatency	230216	10	f76	grp1	8.1142	23.1526
sleepLatency	230216	10	f77	grp1	8.15488	22.1899
sleepLatency	230216	10	f78	grp1	9.58515	20.5377
sleepLatency	230216	10	f79	excluded	9.12173	34.8489
sleepLatency	230216	10	f80	grp1	14.6668	23.564
sleepLatency	230216	10	f81	grp1	10.9987	21.9058
sleepLatency	230216	10	f82	grp1	9.40845	18.9849
sleepLatency	230216	10	f83	grp1	14.4201	12.0797
sleepLatency	230216	10	f84	excluded	1.00019	0.629386
sleepLatency	230216	10	f85	grp1	16.4258	36.7044
sleepLatency	230216	10	f86	grp1	16.8025	30.0532
sleepLatency	230216	10	f87	grp1	31.1419	28.0457
sleepLatency	230216	10	f88	excluded	0.0166698	15.654

## Sheet: d
start	end	FISH_1	FISH_2	FISH_3	FISH_4	FISH_5	FISH_6	FISH_7	FISH_8	FISH_9	FISH_10	FISH_11	FISH_12	FISH_13	FISH_14	FISH_15	FISH_16	FISH_17	FISH_18	FISH_19	FISH_20	FISH_21	FISH_22	FISH_23	FISH_24	FISH_25	FISH_26	FISH_27	FISH_28	FISH_29	FISH_30	FISH_31	FISH_32	FISH_33	FISH_34	FISH_35	FISH_36	FISH_37	FISH_38	FISH_39	FISH_40	FISH_41	FISH_42	FISH_43	FISH_44	FISH_45	FISH_46	FISH_47	FISH_48
0	60	0.7	5.3	1.9	3.6	8.8	4.8	6.7	3.1	1	3	7.7	4.3	7.5	2.9	1.6	7	3.9	4.7	3.8	2.3	8.2	3	3.9	1	9.9	17.5	3.8	12	10	4	1.8	5.5	7.7	1.8	3.1	3	0.3	0.1	2	3.1	7.8	1.8	7	0.1	12.8	2.7	0.1	1.9
60	120	0.7	4.3	8.5	0	0	4.7	3.7	0.7	0.6	6.2	4.9	3.3	7.6	6.3	1.3	6.7	5.8	5.7	6.2	5.3	9.2	1.7	6.7	3	10.9	16.7	6	10.7	11.7	2.5	1.9	3.5	8.1	1.7	2.1	6.2	2	2.9	3.3	2.2	8.7	0.9	3.9	0	11.8	2.4	0	2.7
120	180	0.3	6.3	7	0	7.1	5.6	1.6	0	0	0.7	3.4	4.8	8.2	0.9	0	5	0.1	4.3	2	2.7	6.5	0	0.2	2.1	7.2	8.9	5.2	5.6	7.2	2.6	5.5	5.5	6.5	6.3	7.4	5.9	1.5	6.5	6.2	6	7.9	3.5	5.7	1.1	2.8	2.5	4.3	4.8
180	240	5.4	11.3	3.4	2.1	8.9	7	6.2	2.2	2.8	5.4	8	9.3	7.2	2.7	1.5	8.2	1.8	6.6	6	8	10.6	2.5	6.2	1.5	12.9	12.3	6.9	7	10.8	3	5.1	2.7	3.3	4.3	6.3	7	2.9	4.7	5.3	4.4	6.3	5.7	12.1	4	5.8	9.8	5	9.1
240	300	1	9.6	6.1	2.5	10.2	5.8	3	1.2	0	2.4	10.8	8.3	6.9	2.7	0	8.6	3.2	3	5.6	3.6	8.2	2	6.2	0	11.2	16.5	10.9	8	11.4	0.6	7.3	2.8	3.1	4	4.3	9	0	4.8	3.8	4.3	8.9	3.5	5	2.9	6	7.3	0	7.5
300	360	1.5	7.9	5.4	1.7	11.6	7.4	2.5	5	0	2.9	10.2	8.9	5.9	2.5	0	5.6	3	5	5.7	3.7	8.2	1.3	10	0	9.7	17.7	8.7	7.5	11.8	4.5	8.7	4.5	9.1	3.4	3.8	9.5	0	3.7	4.6	3.1	9.3	5.1	6.2	5	8.8	5.3	0	6.1
360	420	3.2	8.5	7.4	2.4	10	8.2	4.7	4.5	0	4	11.4	9.2	8	2.5	0	4.4	3.1	5.8	6.5	2.9	8.4	1.3	10	0	12.3	17.2	11.8	6.6	9.5	3.6	7	6.2	8.6	3.7	3.7	9.5	0	0.5	6	2.5	10.3	4.7	7.4	5.7	9.1	4.4	0	5.8
420	480	1.4	8.5	5.4	3.8	9.1	8.3	5.2	5.2	0.2	2.1	10	10.6	8.4	3.1	0	5.2	0.2	6.6	4.1	2.3	8.4	3.2	9.1	0	12.1	16.3	11.9	5.1	12.5	4.2	7.3	4.7	11.1	3.3	5.1	8.7	0.1	2.5	4.4	2.2	10.4	4.2	4.7	3.8	11.1	3.6	0.5	5.5
480	540	1.2	5	5.7	2.4	9.8	6.8	2.1	5	3.2	3.9	13.4	11.4	8.9	2.3	0.5	3.5	2.9	5.9	5.8	3.5	9.2	1.8	3.9	0	9	16.8	10.9	5.1	12.3	3.8	4.2	3.2	9.6	3.1	3.4	9.6	0.3	3.7	4.2	1.7	8.9	2.7	4.4	5	11.8	5.5	0.2	5.5
540	600	2.7	7.5	5.4	3.7	9.3	7.3	2	3.2	2.9	2.6	13.1	7.8	5.5	3.4	0.6	4.4	2.1	4.8	5.2	3	9.4	1.1	6.9	0	10.4	17.5	14.3	3.6	9.9	5.2	4	3.4	9.2	3.5	3.7	8.3	0.2	1.4	4.4	2.8	9.3	1.6	4.1	4.4	10.6	6.4	0	5.2
600	660	2.3	10.1	6.8	2.7	8.7	6.7	0.8	6.2	0.1	5	13.3	9.1	4.2	0.5	2.1	3.7	1.5	4.9	3.9	3.1	7.1	0	9.6	0	11.1	16.7	15	4.5	10.2	2.4	6.5	2.2	10.4	3.9	3	8.2	0.3	1.8	2.3	1.7	8.3	1.6	5.5	5.5	10.8	4.7	0	5
660	720	1.6	9.9	2.9	3.4	9.8	5.5	4.2	3.4	0	2	13.1	10.5	3	3.9	3.3	5.4	0.7	3.8	7.9	1.9	7.9	2.9	8.9	0	10.4	15.5	17.8	3.9	11.4	3	6.7	4.6	8	3	3.6	6.3	1.7	1.6	3.8	3.9	9.6	3	4.6	5.7	9.6	5.4	0.7	4
720	780	0.6	7.9	4	2.7	8.6	7.1	2.6	6.6	0	1.5	12	10.1	7	2.6	2	3.6	2.5	3.5	5.6	5.3	8.9	0.7	8.1	0	8.8	14.6	16	4.5	10.9	4.2	3.3	1.9	9.1	2.7	3.4	7.9	1.2	2.9	4.5	2.1	8.7	2.4	6.2	5.8	12.4	2.7	0	2.4
780	840	1	6.3	4.7	3.1	7.7	7.1	2	6	0	5.1	10.5	7.9	5.2	2.1	2.5	4.8	4.6	3.3	6.5	1.2	5.9	0.6	7.5	0	11.6	15.3	14.9	4.9	9.3	3.1	3.9	5.3	8.8	3.3	3.4	6.6	0.9	2.3	3.3	3	8.6	1.3	5	5.7	10	6.4	0	2.6
840	900	0.4	6.3	4.6	0.7	8.7	6.6	3.1	6	0	2.5	13.4	9.3	4.7	0.7	2.7	3.7	3	4.5	5.7	2	7.1	2.7	7.2	0	11.2	17.5	15.5	5	8.1	3.9	5.5	3.6	6.2	3.7	3.1	7.5	0.4	3.5	3	2.1	8.3	1.3	3.6	5.5	11.7	3.5	0	4.2
900	960	2.8	6	6.6	3.3	9.5	6.8	2.6	7.1	0	1.9	10.9	7.7	3.7	1.5	1.8	4.6	0.5	2.9	4.8	1.5	7.2	0	6.3	0	9.9	14.4	13.2	3.9	7.1	4.3	4.3	2.3	8.7	3.2	2.8	9.1	1.8	3.7	3.8	2.1	8.2	2	4.3	4	9.1	5.8	0	5.4
960	1020	1.2	4	6.3	4.8	8	6.4	1.5	5.3	0	3.5	7.9	8.9	3.9	3.3	2.6	3.9	1.9	4.1	5.8	2.3	7.6	0	9.5	0	9.4	15	11.1	5.8	8.4	3.5	3.1	3.8	6.4	2.7	3.4	3.7	0	5.3	2.5	2.3	7.3	3.8	5.8	3.7	12.3	4.6	0	5.2
1020	1080	2.8	2.9	4.5	1.9	8.5	7	1.7	5.1	0	1.1	12.1	7.3	3.9	2.3	2.4	4.7	0.2	4.5	3.8	1.4	9.4	0	7	0	10	12.2	11.8	6.7	9.8	3.4	2.9	3.2	4.2	2.2	2.7	0	1.3	4.4	3.7	2.9	5.5	1.8	4.8	4.5	11	3.5	0	7.5
1080	1140	1	0.8	6.7	0	7.6	5.4	2.1	3.9	0	1.5	9.4	6.4	2.8	3.3	2.3	5.6	3	1.8	4.5	4.3	9.5	0	6	0	10.9	13.4	12.4	6.3	9	4.4	5.1	4.1	6.3	2.8	3.9	6	0.9	3.9	3.4	2.7	7.4	1.7	5	4.8	11.1	5.6	0	5.5
1140	1200	2.4	3	4.9	2.8	7.3	6.6	2.4	5.5	0	3.3	10.4	3.5	4.4	2.4	2.3	1.9	1.9	2.2	5	3.4	6.9	0	5.8	0	8.8	13.7	10.2	4.9	8.5	4	2.8	1.6	6.8	3.3	2.9	3.9	0.7	2.5	3.9	3	7.5	1.7	4.9	3.8	8.5	3.4	0	6.1
1200	1260	1.2	2.3	6.4	2.1	7.9	3.9	0	7.6	0	1.7	9.4	6	4.8	2.9	2.1	3.1	1.8	5.3	6.7	1.3	5	0	4.5	0	9.6	12.2	8.4	6.7	8.1	3.8	1.7	3.2	3.9	2.9	1.7	5.9	0.4	3.7	5.1	3.3	5.8	1.4	2.5	4.2	4	3.5	0	7.4
1260	1320	0.8	0.2	4.3	2.1	8.6	4.6	0	6.2	0	3.9	6	4.2	5.2	3.6	1.4	3.1	2.2	5.5	6.2	2.1	5.2	0	4.2	0	8.7	13.7	9.7	5	10.4	3.6	5	1.1	4.5	2.8	2.6	6.7	0.6	4	5.1	2.3	5.8	3.8	3.2	5.8	6.3	3.1	0	4.2
1320	1380	1.3	2.9	6.4	2.9	7.2	1.8	0	6.6	0	2.9	4.5	6.9	2	0.2	1	4	2.5	1.8	7.7	2.2	7.2	0	6.4	0	8.2	11.9	11.6	4.7	10.2	3.4	3.6	5	3.6	3.1	2.1	5.5	1	4	6.3	2.9	4.2	0.8	3.4	3.2	7.7	4.6	0	5.7
1380	1440	0.5	1.5	7.8	2.7	5.4	3.5	0	7	0	4.8	5.5	6	6	0.5	1.8	3	2.5	4.5	7.8	0.8	6.9	0	3.3	0	8.1	12.7	13.4	3.6	7.8	3.6	5.1	4.2	6.2	3.3	3.5	4.4	0.5	3.5	3.1	2.3	3.2	1.7	2.7	4.4	10.8	3.6	0	5.7
1440	1500	0.5	0.6	6.4	5.1	10.2	3.3	0	8	0	2.3	8.6	1.4	6	1.1	1.4	2.9	3.8	1.7	5.7	1	4.2	0	5.3	0	8.2	10.6	3.6	4	9.6	4.2	0.3	2.4	7.1	3.1	3.3	5.8	0	4.2	3.1	2.8	4	2.2	5.3	3.9	3.6	4.5	0	2.6
1500	1560	1.6	0.2	5.3	3.8	6.6	4.2	0	9.2	0	2.9	8.2	2	6.2	2.8	0.9	2.2	2.5	0.6	6.5	2.9	9.2	0	4.8	0	7.5	14.5	1.3	6.1	9	4.6	5.7	3.1	3.6	2.9	3.5	6.5	1	4.3	3.5	2.4	3.3	1.4	3.4	3.3	9	4.9	0	3.7
1560	1620	2	0.5	5.7	9.8	7.2	3.5	0	10.2	0	2.8	10.8	2.8	3	1.6	1.2	4.3	1.7	3.6	4.9	3.1	6.3	0	1.3	0	4.4	10.4	7.4	3.4	9.3	4.9	4.3	3.4	3.6	3	3	2.6	1.3	3.7	3.5	2.4	3.1	3.6	2.6	4.4	10.1	3.2	0	3.9
1620	1680	0.7	0.2	3.9	9.7	8	3.3	0	7	0	4.2	9.6	2.1	5.9	3.2	0.7	3.5	4.1	1.8	3.7	0.9	3.3	0	5.1	0	0	4.1	6.5	7	7.6	4.1	3.9	2	5.6	2.8	2.3	4.1	0.1	3.8	2.2	2.2	3.8	3.2	3.9	3.8	8.8	3.3	0	3.9
1680	1740	0.2	0.5	6.3	8.4	9	2	0	7.3	0	1	2.7	2.1	5.8	1.7	1.7	2.8	1.5	3.9	2.7	4.2	4.8	0	5.8	0	2.9	9.6	8.1	3.9	4.6	5.8	3.2	1	5.9	3.2	2.7	2.6	0.9	4.3	3.1	1.8	4.8	2.8	4.8	4.3	9.3	3.9	0	2.6
1740	1800	0.6	0.3	7.1	11	8.1	2.5	0	6.6	0	0.9	8.3	1	4.8	2.6	0.7	2.6	2.4	1.9	2	3.4	5.2	0	7.6	0	3.6	12.5	7.7	3	0.2	4.3	2.6	1.9	5.2	3	2.8	4.7	1.3	3.4	2.5	2.1	4	1.5	2.4	4.6	4.9	2.6	0.1	3.9
1800	1860	2.8	1.4	5.7	8.8	8.4	1.6	0	8	0	0.8	11.4	1.9	5.1	1.5	1	3.2	3.2	4	1.9	2	5.6	0	4.8	0	1.7	12.6	2	3.5	6.3	4.1	0.6	3	3.8	2.4	2.5	3.7	0	4.5	2.4	2.3	4.9	1.3	2.9	4.3	6.6	4.1	0	3.7
1860	1920	3.7	2.2	6	4.1	8.8	1.4	0	5.8	0	2.7	7.6	1.4	1.7	2.4	1.2	2.6	2.3	2	2.7	1.6	7.9	0	0	0	2.3	14.4	7.8	2.5	6.3	6.8	5	1.7	2.8	2	2.1	3.7	1.5	4.2	2.9	1.1	5.8	1.3	2.5	3.9	3	2.1	0.3	2.6
1920	1980	0.6	0.6	5.7	1.8	8.3	1.3	0	5.5	0	1.1	9.5	2	6.4	1.5	1.8	2.1	2	0.6	2.9	1.6	5.9	0	2	0	3.6	12.6	11.5	4.5	4.9	1.5	2.8	4.8	2.3	2.6	2.8	1.9	0.6	3.6	4.3	2.4	3.8	0.9	2.3	3.9	5	3.9	0	3.3
1980	2040	2.5	2.1	3.1	4.7	8.6	3.8	0	3.2	0	0.3	10.7	2	2.5	2.8	1.8	1.8	2.1	0.2	2.1	0.5	7	0	4.8	0	3.6	8.2	7.4	3	8.5	2.1	3.1	2.4	3.5	2.4	1.9	3.2	0	4.8	3.4	2.7	2.8	0.5	2.7	3.9	4.8	4.2	0	3.7
2040	2100	0.6	0.9	4.9	2.4	8.2	1.3	0	4.5	0	1.6	13.9	1.9	1.8	4.2	1.2	1.6	4.1	1.1	1.7	0.8	5	0	6.9	0	2.2	12.2	9.8	4.2	8.9	0.4	0.5	5.1	2.3	4	3.5	5.3	0.8	4.8	4	2.1	2.5	2	4	4.8	6.5	4.1	0.3	5.9
2100	2160	0.9	0.4	3.1	0.9	8.9	2.1	0	4.3	0	2.9	11.8	1.7	1.5	0.8	1.2	1.9	3.5	0.5	4.2	0.4	4.9	0	3.8	0	0.1	13	5.8	2.4	6.7	0.1	0.1	1.1	7.3	3.3	3.5	3.8	0.5	4.5	4	1.8	4.2	2	1.3	3.8	9	2.8	0.5	4.6
2160	2220	2.2	0.7	3.6	2.7	8.2	1.6	2.2	2.6	0	2.3	11.2	2.4	3.6	1.1	0.4	2.3	1.3	2.1	2	0.7	5	0	3.8	0	2.4	6.9	6.6	1.6	5	1.4	3.9	2.4	5.7	2.5	3	5.5	0.9	3.2	3.4	2	4.4	2	1.7	4.3	4.4	3.4	0.1	3.7
2220	2280	1.2	1.4	4.9	1.8	7.7	1.7	1.8	3.3	0.5	2.3	7.7	2.4	4.1	3.3	0.9	2.2	1.2	3.1	3.1	0.6	5.1	0	3.5	0	3.3	8.8	4.3	2	6.8	2.5	1.7	3	6.4	1.6	2.9	5	2	0	4	2.5	3.6	0.8	1.6	3.7	3	2.8	0	4.3
2280	2340	0.4	2.9	3.1	3.1	9.4	2.9	0.3	2.8	6.7	3.1	13.9	2.8	2.8	1.9	0.7	4.2	3.5	1.3	2	1.5	6	0	3.6	0	1.2	14.4	2.8	0.8	6.4	3.3	5.2	2.1	3.6	2.1	2.2	4.6	1.9	6	2.6	2.3	3.8	1.9	2.2	3.4	3.7	3.9	0.4	3.4
2340	2400	1.4	2.5	1.3	3.6	10.5	4.2	0.7	4.4	5.3	1.6	16.5	1.8	4.7	1.7	1.4	4.8	1.3	2.4	3.1	0.3	6.6	0	5.4	0	3.4	9.3	1.6	2.5	4.3	2.5	3.9	0.8	1.4	3.4	2.1	3.5	1.5	3.3	4.2	1.6	4.2	0.6	3.3	2.5	2.1	2.3	0	5.4
2400	2460	2.7	0.9	5.4	3.2	8.3	2.7	4.1	3.6	0	1.3	15.3	3.7	2.7	1.3	0.4	3.9	1.3	0.4	2.6	0.3	8.3	0	0.9	0	3.1	6.4	2.4	3.1	6.9	1	2.1	4.6	1.7	3	2.3	5.1	2.9	3.6	3.6	3.3	4.8	0.6	2.6	3.4	6.1	4.1	0.1	4.8
2460	2520	2	0.8	5.8	3.8	9.3	0.5	5.8	6	0	1.1	15.6	2.4	2.5	4.6	1.3	1.5	3.5	0.6	2.9	1.7	7.1	0	1	0	2.6	4.5	4.5	2.6	7.4	2.8	3.4	0.7	0	2.7	2.1	2.8	0.5	3	2.6	0.3	3.9	1	4.2	3.5	8.1	2.9	0.7	5.4
2520	2580	1.3	2.3	5.8	4.7	8.8	3.1	2.3	8.7	0	3.1	14.5	2.6	3.1	3.8	1	1.8	3	0.6	4	0.6	4.8	0	5.1	0	3.2	8.2	2.4	3.9	5.7	5.8	3.3	1.8	0	2.5	2.3	3	0.4	0	3.7	0.6	3	0.5	2.5	3.3	6.5	2.6	1.1	3.7
2580	2640	1.6	2.1	5.7	3.4	8.6	3.4	1.4	3.6	0	2.9	10.9	2.2	2.1	2.4	1.5	2.9	4.1	1.8	3.1	0.5	1.8	0	6.8	0	3	10.8	5.4	3.1	4.4	8.3	1.3	2.9	0.1	3.9	2.1	5.1	1.3	1	2.3	2.3	3.3	0.6	1.5	1.5	6.2	3.8	0.3	3.6
2640	2700	0.4	2.3	6.4	2.7	7.3	1.2	0	4.5	0.5	1	5.7	1.4	2	2.8	2.3	0.9	1.1	2	3.8	1.4	7.1	0	5.1	0	4.4	11.8	4.2	3.2	8.1	10.1	1	3.4	0	3.6	2.2	5.4	0.8	0.1	3.7	3.5	5.6	0.8	3.6	2	3.1	3.2	0	3.2
2700	2760	0.6	2.5	5.6	1.5	8.2	4.4	0	7.5	0.1	2.4	11.7	3	2.4	1.9	2.3	0.1	0.7	3.3	3.2	0.5	4	0	3.8	0	1.8	9.7	9.8	3.7	8	3	5.5	0.8	0	4.4	1.9	4.8	0	3.2	0.6	2	4.5	3	3.6	0.3	3.5	2.7	0	5.1
2760	2820	0.3	0.8	3.8	2.7	7.4	3.2	0	8.2	0.3	1.5	11.2	2.1	1.8	5.5	2.5	1.5	1	0.6	3.5	3.9	4.8	0	5.6	0	3.5	5.7	4.2	2.9	6.2	7.2	4	3	0	4.1	4.2	3	2.5	1.1	3.6	1.3	9	3.4	2.6	1.7	8.9	2.9	0.5	1.6
2820	2880	1.6	1.2	6.3	3.1	7.5	1.6	0	6.4	0.6	0.5	10	2.2	1.6	2.2	2.3	2.3	2.6	3.1	3.5	1.5	7.5	0	5.5	0	1.6	11.4	3.5	3.8	5.4	10.2	3.7	4	0	3.3	3.1	5.1	1.8	2	4.6	1.9	7.7	2.1	3	4.1	7.8	5.2	0.1	2.9
2880	2940	0.5	2	4.4	2.3	7.7	1	2.1	7.8	0.5	0	9	1.9	1.4	2.6	3.2	2.1	1.2	0.7	3.7	1.9	2.1	0	0.9	0	2.5	11.8	2.8	2.9	7.5	8.9	4.4	0.2	0	2	2.9	5.7	2.3	3.5	3.5	1.5	5.1	1.2	3	2.4	7	2.6	2	3.9
2940	3000	2.4	0.5	5.3	1.9	8.2	3.3	0.9	6.6	0	0.4	15.4	3	2.9	4.1	2.3	2.4	0.7	3.9	4.4	1.9	2.5	0	3	0	2.7	15.2	7.4	2.8	7.8	8.6	6.6	2.1	0	2.1	3.2	4.3	1.1	3.7	2	2.2	4.2	3	4.6	3.4	11	1.2	0.1	1.4
3000	3060	0.5	0.7	7	4.5	7.8	4.4	0.3	8.7	0	0.1	16	3	0.7	0.2	1.2	2.5	2.9	2.7	2.7	2.3	3.4	0	0.5	0	2.9	12.7	2.5	2.7	3.9	7.5	5.3	2.4	0.1	0.9	3.2	2.8	1.9	3.3	4	1.2	5.7	0.9	2.4	3.8	2.6	3.5	0	5
3060	3120	1.4	0.8	5.5	3.3	7.1	2.2	0.7	14.3	0.1	1.7	15	3.2	4.7	0.1	1.7	2	3	0.7	3.4	1.6	5	0	0.5	0	3.2	14.6	4.8	3	4.3	11.7	3	0.5	0.1	1.9	2.9	2.4	0	3.6	4	0.9	7.9	1.2	6.2	3.5	8	3.5	0	6
3120	3180	0.8	3	6.3	4.4	8.5	2.3	0.9	9.4	0	2.1	15.4	2.1	1	1.8	2.5	2.1	3.6	0.4	3.1	0	3.1	0	4.9	0	1.3	11.4	11.4	3.8	8.8	10	0.1	0.5	2.7	3.5	2.4	4.1	0.4	3.1	3.5	1.6	4.6	0.9	3.2	4.3	2.3	3.5	0.2	0.9
3180	3240	0.1	0.4	5.2	3	8.5	2.4	0.1	9.1	0	3	15.5	2.1	1.1	2	1.9	2.1	2.6	4.2	4.5	0	3.1	0	6.9	0	2.3	10.5	3.4	1.7	6.9	10.2	3.1	2.8	0	2.1	2.7	3.8	1.4	3.7	3.8	1.3	4.5	2.6	2.2	4.1	0.7	3.7	0	3.3
3240	3300	0.1	1.2	5.8	4	9.1	4.8	0.8	9.9	0	0.3	13.1	3	2	3.8	1	2.2	2.7	1.3	2.5	0.9	4.7	0	5.4	0	1.2	12.9	0	3.5	10.7	8.3	6.1	0.7	0	1.9	2.8	4.3	0.5	1.5	2.4	0.9	1.6	3	4.8	4.3	1.9	3.1	1.9	1.3
3300	3360	1.4	1.9	5.1	3.1	8.5	3.6	3.8	7.7	0	2.3	8.2	2.6	2.2	3.6	2.7	1.7	2.1	0.4	3.6	0.7	2.7	0	7.9	0	1.3	10.2	0	2.5	8.3	7.1	0.1	0.8	2.3	1.5	2.4	4.1	1.5	3.4	3.4	1.9	6.2	2.8	3.5	4.3	0.3	4.1	0.1	3.3
3360	3420	2	1.9	6.7	5.3	8.2	1.6	2	10	0	1.5	14.2	1.4	3.6	3.2	2	2.9	1.4	0.4	4.8	3.5	5.1	0	6.4	0	2.1	11.7	0	3.4	5.7	4	3.1	2.6	1.1	3.3	2.4	3	1.6	0.5	5.8	1.8	7.5	1.8	1.4	3.8	1.5	3.4	0.5	1.8
3420	3480	0.2	0.8	6.2	3	7.4	2.6	1.3	8.5	0	0.6	12.9	2.7	2	1.6	1.6	2.9	1.4	1.7	3.9	1	1.9	0.2	8.2	0	2.5	10.3	0	6.6	9.6	1.4	3.2	0.4	1.8	4	2.3	1	0	2.5	4.1	2.4	4.2	4.1	0.2	3.1	5.8	3.5	0.1	1.6
3480	3540	1	4.4	5.4	2.5	9.1	4	2.3	7.8	0	2.7	11.4	2.4	3.8	1.1	2.9	2	0.6	0.8	1.9	1.6	4.4	0	6.2	0	0	5.8	0	1.8	2.1	2	4.5	1.3	1.5	2.3	2.1	3.2	0	6.4	2.5	2.2	5.5	0.7	4.2	3.7	5.7	0.9	0.2	3.3
3540	3600	0.5	1.5	7.3	2.7	8.9	3.9	1.2	8.2	0.2	1.7	15.7	2.5	3.5	0.9	2.8	1.8	0.8	0.3	1.9	2.8	2.5	0	4.3	0	2.1	6.5	0	3.8	6	3.1	3.3	0.6	0	1.7	2.7	3	0	3	3	1	4.6	3.4	2.8	2.4	8.4	3.5	2.5	3.3
3600	3660	0	2	6.1	2.4	8.7	2.3	2.5	7.1	0.2	3	10.9	2.7	2	2.1	2.4	2.4	0.5	1.3	2.5	3.9	4.7	0	3.1	0	2.9	4.9	0	5.5	2.2	2.9	2.9	1.2	3.2	2.5	2.7	2	0	2.6	2.9	1.2	5.5	2	3.1	2.1	5.8	1.8	0.2	3.6
3660	3720	0.9	0.3	7	3.1	7.6	1.9	0.7	7.5	0.5	1.2	6.2	2.4	2.9	2.7	2.2	2.3	0.7	2.5	2.6	1.8	3.3	0	0.6	0	1.2	13.7	0	4.1	5.5	2.8	0.3	4.4	7.8	2.8	2.5	1	1.8	2.2	0.8	1.7	3.9	1.5	3.3	2.5	4	2.6	0.2	2.2
3720	3780	0.3	0.8	5.9	2.8	8.5	3.2	0	3.8	1	2.4	2.3	2.8	0.8	0.1	2.4	0.6	1.9	0.8	2	1.5	5.2	0	4	0	2.2	10.4	0	1.1	8	3.3	2.3	2.4	8.7	2.6	2.6	2.4	3.8	5.2	1.4	2.7	4.4	1	0.4	2.4	10.3	3.5	0.2	2
3780	3840	0.3	0.1	7.8	3.5	8.7	4.5	0	3.2	1.4	1.3	4.4	1.9	1.3	3.5	2.1	2.6	1.1	2.3	2.6	1.4	2.3	0	7	0	1.5	10.8	0	0	7	2.9	4.2	1.8	6.3	2.4	2.7	1.6	1.3	4.9	3.8	1	2.9	0.8	3.1	3.7	4.5	2.9	2.5	1.7
3840	3900	0.2	0.9	5.8	4.5	6.3	3.5	0	5.5	3	1.2	6.7	2.4	1.6	0.8	1.8	0.7	1.3	0.8	3	3.9	3.9	0	4.8	0	2.4	8.6	0	0	6.8	2.6	2.2	0.9	0	2.5	1.7	3.3	1.5	4.7	4.2	0.8	4.6	1.5	4.2	3.4	8.5	2.6	3.3	2.3
3900	3960	0.1	1.6	5.9	5.1	6	4.5	0	6.5	0.2	1.5	10.9	2	2	3	0.7	1.6	2.7	4.4	1.3	4.3	3.3	0	8.1	0	3.3	2.6	2.2	0.1	7.2	1.2	2.2	1.8	3.5	2.6	2.1	0.6	0.1	4.9	3.6	1.5	3.1	0.7	4	1.8	2.5	1.8	2.3	2.7
3960	4020	2	8.4	6.6	6.3	8.4	3.3	0	8.7	0	1.9	12.2	1.9	1.9	2.3	2.6	1.6	1.7	4	2.8	1.7	4	0	4	0	1.3	8.8	3	1.6	6.1	0.7	5.3	3.3	0	2.8	1.6	4.1	0.5	3.4	2.1	0.6	4.1	4.3	7.4	3	0	3.3	2.3	0.7
4020	4080	1.6	0.8	7.1	7.8	9.1	1.9	0	5.3	0	0.7	11.3	0.7	1	2.2	2.5	3.1	0.6	1.3	3	3.5	5.5	0	5	0	3	3.2	4.9	2.8	4.3	3.4	0.8	2.5	2.6	2.8	2.7	5.7	0.5	4.1	3.1	3.3	4.6	2.8	2.4	2.4	1.4	2.9	0	3.9
4080	4140	0.9	3.2	3.8	7.6	9	0.8	0	0	0.7	1.3	13.1	1.6	2.2	2.9	2	0.7	1	0.5	1.8	2.1	4.2	0	7.6	0	3.6	1.8	7	2.3	5.3	2.7	4.3	4.8	0	2.1	1.7	5.1	0.3	2.6	2.3	2.6	3.1	2.9	1.9	2.7	0.4	2.8	0	4.8
4140	4200	0.2	0.5	5.7	4.1	7.6	2.1	0	0	0.5	2	11.3	4	1.3	1.2	2.3	0.5	0.5	3.1	4.6	1.2	6.3	0	4.4	0	0.4	10.9	9.9	5.3	8.6	3	3.8	1.7	0	2.3	3.3	0.3	1.3	2.8	2.6	2.6	3.7	1.2	2.9	3.2	0.4	3.2	0	5.3
4200	4260	0.1	0.6	4	1.5	6.9	1.5	0	0.1	0.2	1.8	12.8	2	1.4	2.7	1.2	0.5	0.7	1.3	6.3	1.2	6.6	0	4.2	0	0.4	9.3	3.9	2.7	4.4	2.9	2.4	0.4	0.6	2.3	3.5	0.1	0.3	3.5	3.5	2.1	2.9	0.6	3.5	3.3	0.7	1.5	0	4.5
4260	4320	0.6	3.1	5.5	5.1	6.5	1.7	0	0	3.5	1.3	13.4	2.3	1.9	2.1	1.3	0.8	1	2.3	5.2	0.6	7.7	0	2.3	0	4	11.9	1.2	1.6	7.5	2.8	1.6	0.3	4.8	1.7	3.4	3.6	0.7	2.6	3	2.4	4.7	0.7	2	2.3	6	2.4	1	2.8
4320	4380	0.1	3.2	4.8	6.4	7.2	4	0	0	0.5	0.4	12.7	5.5	0.9	1.6	1.9	0.6	1.5	2.4	5	0.7	8.8	0	7.2	0	2.4	6.1	0.9	3.7	7.5	3.2	0.5	0.4	8.2	2.2	2	6.3	0.2	3.2	3.4	2.3	3.9	1.4	4.5	2.5	4.1	1.7	3.4	3.3
4380	4440	0	3.1	6.1	5.5	5.4	3.1	0	0	0.1	0.8	8.7	3	2.3	6.9	0.7	2.3	1.6	3.3	1.5	1.4	8.2	0	4.5	0	2.8	13.2	2.9	3.6	5.3	6.8	0.5	0.3	7.5	2.2	2.6	7.1	0.9	3.7	3.9	1.7	5.3	0.3	3	2	3.8	1.5	1.9	4
4440	4500	0.1	0.2	6.7	8.3	5.9	1.7	0	0.2	0.1	0.6	6.8	5	0.5	6.2	1.5	1.9	1.9	2.3	5.5	0.7	5.4	0	3.2	0	3	11.2	4.2	3.2	6.2	5.5	0.9	0.4	9.9	2.9	2.2	6.3	0.9	5.6	3	2.3	4	0.8	1.7	2.7	3.8	2	2.1	0
4500	4560	0.2	2.8	6.1	6.6	7.3	0.8	0	0	0	1	4.7	1.2	1.4	3	1.1	1.7	1.5	0.5	6.9	0.6	3.7	0	3.9	0	3.1	5.5	2.9	3	7.1	9.3	5.5	0.4	8.6	2.4	2.4	5.7	0.2	2.1	3.1	2	2.8	0.7	2.9	2	5.2	1.4	1.5	1.3
4560	4620	0	2.9	5.6	8	7.8	2.4	0	0	0	1.2	6.9	2	2	4	1.4	2.6	1	1	8.3	0.6	2.6	0	4.7	0	2.9	11	4.4	3.4	9.8	8.2	2.2	0.7	6	1.9	2	6.3	4.8	2.7	1.2	1.7	3.4	1.1	3.7	2.1	4.5	2	1.7	5.7
4620	4680	0.2	0.5	2.9	9.6	5.8	2.6	0	1	0	0.2	6.7	1.1	2.5	5.1	1.9	0.8	0.8	1	7.1	3.9	2.6	0	4.8	0	2.3	12.5	1.3	3.5	3	5	3.9	0.7	2.6	3.4	3.6	8.4	3.8	4.2	4	1.6	8	0.3	3.2	3.4	3.1	1.4	3	5.4
4680	4740	0.4	0.2	4.6	4	5.5	2.8	0	3.6	1.2	0.9	8.7	2.4	5.3	0.4	1	3	0.9	0.3	6.8	2.2	1.6	0	6.2	0	3	8.6	6.7	3.7	8.2	3.2	5.1	1.1	9.3	2.6	3.8	6.8	0	3.3	4.2	1.6	6.9	0.7	2.5	3	2.1	2.6	1.5	6.4
4740	4800	0.5	3.1	3.2	5.9	4.2	1.6	0	2.5	3	0.3	12.3	2.9	1.1	2.7	1.5	1.4	0.6	0.4	6	0.8	1.1	0	5.1	0	3	3.7	5.1	4.1	4.5	3	3.3	3.7	7.9	2.5	1.4	4.1	0.8	3.6	2	1.3	8.7	1.1	5.5	3.2	3.5	2.4	1.5	7.3
4800	4860	0.1	0.9	4.5	5.8	5.6	2.6	0	4.8	0	0.4	11	2.8	3.7	2	1.5	0.3	0.7	3.1	3.6	0.5	3.2	0	2.3	0.7	3.3	10.5	0.5	2.3	4.5	2.9	4.4	0.2	8.6	3	1.3	2	1	3.6	3.2	2.3	5.2	0.7	4.3	4.5	3.2	2	1.4	6
4860	4920	0.3	1.3	3	2.1	5.5	1.4	0	0.3	0.9	0.2	8.6	1.1	1.9	2.9	1	0.9	1	0.9	6.6	0.2	2.9	0	5.2	0	2.7	9.7	1.4	3.4	6.2	2.5	0.1	0.7	0.7	2.8	1.8	3.8	0.9	4.1	3.7	2.6	5.1	0.9	2.7	3.9	5.2	0.9	1.4	6.9
4920	4980	0.1	0.5	3.2	4.2	7.2	2.3	0	1.5	0	1.2	2.8	4.6	2.2	0.7	0.5	0.7	1.1	1.1	6.3	0.2	4.3	0	6.2	0	1.8	2.4	4	3.7	6	2.5	0.8	0.4	3.4	2.9	1.3	2.1	2	4	2	2.5	3.5	1	2.7	3	3.7	1.5	1.3	5.1
4980	5040	0.2	2	4.2	7.4	6.7	1.6	0	4.3	0	0.6	5.5	5.5	4.6	0.6	0.6	1.6	0.4	2	3.9	0.2	4.2	0	4.2	0	1.5	11	7.6	3	7	2.5	5.5	0.8	7.4	2.2	1.8	2.2	1	4.1	3.4	2.6	8.2	3.1	3.4	1.5	3.1	2	0.9	8.1
5040	5100	0.3	2.2	2.3	4.3	6.3	2.7	1.2	2.4	1.4	0.5	10.1	3.5	4	1.3	0.6	1.9	0.6	1	5.7	0.3	2.9	0	3.5	1.8	4	9.2	3.7	3.9	4.6	2.6	3	2.7	2	2.5	1.5	4	0.2	3.9	2.2	2.4	7.5	3.5	0.2	2.8	4.9	2.4	1.6	5.2
5100	5160	0	1.5	3.4	9.4	5.9	1.7	0.8	3.7	0.3	1.4	16.2	3.3	4.1	1.5	0.9	1.7	1.4	0.4	8.2	0.9	3.8	0	3.5	2.5	2	13.5	1.8	2.6	8.1	2.6	4.1	0.9	2.4	1.5	2.5	3.4	9	4	2.9	1.8	5.7	1.6	3.6	1.3	3	2.2	1.6	2
5160	5220	0.2	2.1	2.1	6.3	5	1.2	1.8	3.6	0.1	1	11.5	2.2	3.4	1.9	0.8	3.2	3.4	5	5.8	3.5	2.9	0	3.9	2.9	1.3	0	0.8	3.7	5	2.6	4.2	1.2	7.1	3.1	2.1	1.6	0	4.3	3.6	2.2	5.9	2.1	5.7	4	3.6	2.4	2.6	0
5220	5280	0.9	1.2	4.4	7.4	3.8	2.3	1	2.5	0.5	0.2	8.5	2	2	3.1	1.3	1	1	2.4	6.5	2.7	2.8	0	5.4	0	1.8	12.1	0.1	2.5	5.6	2.8	3.2	1.3	7.2	3.1	2.9	6.3	0	3.4	2.7	1.9	7.6	2	7.8	2.8	4.5	2.3	1.8	0
5280	5340	2.9	1.7	3	8.6	5.4	1.9	0	3.8	0.1	0.6	10.1	1.2	1.4	0.5	2.7	1.6	0.4	3.4	7.3	1.1	3.8	0	8.5	0.4	1.4	10.6	0.7	2.5	4.6	2.5	2.7	3.8	4.3	2.8	1.9	4.7	0	3.6	2.8	1.7	6	0.9	9.9	3.2	4.6	1.8	0.7	0.2
5340	5400	1.4	1.2	2.3	7.2	6.2	2.2	0	2.9	0.1	1.1	7.8	2.8	1.4	1.9	2.3	1.1	0.4	1.6	8.6	0.6	3	0	3.6	1.7	3.7	9.2	0.7	3.6	3.7	2	4	1.7	1.8	2	2.1	5.1	0.6	3.1	3.4	1.8	8.6	0.4	5.9	4	4	2.6	0.5	0
5400	5460	0.2	1.2	3.5	6.3	8.9	0.4	0	8.4	0.6	1.5	7.5	2	1.9	3	2	3	0.7	2.4	7.7	0.3	1.8	0	6	3.2	2.7	8.8	3.7	3.2	11.1	3.2	4.9	1.5	0.6	2.8	2.2	5.7	0	2.4	3	1.8	7.3	1.6	6.4	2.5	3.6	4.2	1.5	0.8
5460	5520	0.1	1.3	3.7	7.5	6	2.2	0	4.8	2.8	1.9	9.7	1.9	1	3	3.3	2.3	3	0.8	4.2	0.5	2.2	0.1	7.5	3	2.5	5.2	3.2	2.9	3.8	2.3	2.3	3	0	2	3.3	3.9	0.3	3	4.4	2.2	6.2	2.3	5.1	3.5	3.5	4	3.4	3.9
5520	5580	1.4	1.9	2.3	3	6.9	1.6	0	3.7	2.7	1.2	5.8	1.9	1.9	3	3.4	1.3	3.4	2.6	5.1	2.4	3.6	0	7.8	4.3	4	12.9	4.3	3	6.5	2	0.5	3.1	0	3.7	2.2	3.8	1.2	3.5	2.1	2	2.5	3.1	5.8	2.5	3.9	3	3.5	4.3
5580	5640	1.6	1.2	4.3	4.3	6.7	1.1	0	6.3	3.3	1.7	3.9	2.3	2.3	2.4	1.6	0.8	0.6	3.2	7.6	3.5	2.4	0	5.1	1.4	2.6	10.2	4.5	2.8	3.2	2.7	2.8	1.6	0	2.7	2.5	1.4	0	2.5	3.5	2.1	5.2	1.7	1.9	3.4	4.4	2.2	2	4.4
5640	5700	0.5	1.5	1.9	2.3	6.8	3.4	0.9	2.3	2.1	1.8	9.5	1.8	3	2.1	3	5	0.2	0.4	7.3	1.1	2.4	0	5.8	1.4	2.7	12.1	4.4	3	6.3	2.6	3.7	2.1	0	3	1.6	4.4	0	3.4	2.5	2.3	5.1	1.9	2.6	2.7	4.7	1	2.8	5.2
5700	5760	0.1	1.3	2.6	6.2	6.5	2.2	0.4	1.2	1.7	3.6	10.3	2.5	0.8	1.3	2.5	0.8	0.4	0.3	4.9	0	2.9	0	1.3	1.6	2.4	4.4	2.9	2.8	6	2.7	2.7	0.5	0.1	2.8	2.1	2.1	2.5	3.3	4.1	1.6	7.2	3.7	1.9	2.9	3.6	2.2	2.8	2.4
5760	5820	0.2	0.6	3.1	5.4	7.1	3.3	1.4	6.2	1.8	0.3	2	2.4	3.5	0.6	1.9	2.3	1.4	1.7	1.5	0	2.8	0	0	1.9	2.3	6	6	2.2	1.2	2.3	2	0.8	0.2	3	1.8	2.9	4.5	2.1	5	1.9	5.1	1.7	2.5	3.2	4	2.5	3.9	3.4
5820	5880	0.2	1.4	4	2.3	7	2	0.8	4.7	0	0.6	5.4	2.4	1.6	2	2.1	1.4	3.2	3	2.1	0	2.8	0	5.2	2.7	3.5	7.9	0.6	2.3	5	2.3	0.2	1.2	0.7	1.6	2	3.4	0	3.2	5.2	2.5	2.8	1.9	1.4	2.4	4	1.9	4.1	2.6
5880	5940	0.1	2.4	2.9	3	7.9	2.9	0.7	8.1	0	1.1	12.2	2.2	4	0.6	2	1.5	0.8	0	2.5	0	2.9	0	5.4	2.4	2	3	2.8	2.5	6.5	1.8	0	1.4	0.8	3.3	2.2	2.6	1	1.8	2.3	1.3	3.1	2.1	1.6	2.5	3.8	1.7	3.9	4
5940	6000	0.3	2.4	4.4	1.5	5.1	4.1	0.6	7.2	0	1	6.9	1.8	3.5	0.4	1.7	4.9	0.2	0.5	4.4	0.4	3.1	0	4.8	0.3	2.6	6.5	3.1	2.5	5	2.3	4.5	3.3	0.4	2.3	2.1	4	0.1	1.4	5.8	2.1	3.3	0.9	3	2.9	4.1	2.9	3.7	3.3
6000	6060	0	1.2	3.8	2	7.9	3.9	1	5.5	0	1.1	5.5	3.2	4	1.2	2.2	0.3	0.3	0.4	5.4	1.9	1.9	0	4.7	1.5	3.5	2.3	4.3	3.5	5.4	1.7	3.3	0.4	3.4	1.3	2	1.5	4.2	2.3	3	2	3.7	0.5	3.1	2.1	3.9	3.1	3.8	4.6
6060	6120	0.4	1.9	1.2	3	6.7	1.4	1.9	8.5	0	0.5	2.6	0.9	1.1	1.9	1	0.1	2.5	2	7.2	1.2	1.9	0	5.2	0.2	5.4	3	2.6	2.8	0.2	1.7	0.9	1.5	1.7	1.9	2.3	4.2	1.3	4.1	5.1	0.7	2.1	4.1	4	3	5.4	2.9	0.8	3.8
6120	6180	0	1.4	2	1.1	8.5	3	2.8	8.8	0	0.5	1.1	2.2	2.2	5.7	0.9	1.1	1.4	1.4	2.3	0.3	2.3	0	4.8	1.8	2.7	5.3	3	3	0	2.7	0.8	1.6	7	3.5	2.2	3.8	1.6	4.3	5.3	2.3	7.8	0.9	4.2	3.3	5.2	1.5	0	3.8
6180	6240	0.2	0.8	3	1.9	7.8	1.6	0.7	5.7	0.5	0.3	4.7	2.9	2.3	6.6	1.5	1.7	0.6	3	3.8	2	5.1	0	5.8	0.2	0	9.1	5.6	2.9	0	1.3	1.3	0.4	4.2	3.3	0.9	2.9	0.7	5.1	6.1	1.6	6.1	2.4	3.1	4.1	4.6	1.7	0	3.4
6240	6300	1.1	0.6	2.3	2.3	5.8	3.1	1.1	5.6	0.4	1	6.3	2.6	2.6	5	0.1	1.6	1.4	0.6	4.6	0.5	1.2	0	7	0.5	1.3	5	4	3	0	5.3	0.6	1.9	8.2	1.6	1.4	1.5	0.1	2.1	6.4	1	5	2.9	4.1	2.6	5.3	2.9	0	2.1
6300	6360	0.6	0.8	1.6	3.2	6.5	2	0.8	7.6	0.3	2	7.8	2.8	2	4.2	0.7	1.5	3.5	3.4	5.2	0.4	3.3	0	7.9	2.3	2.4	10.7	4.6	3	0	3.2	1.9	3.1	8.4	1.5	2.9	0.9	1.8	3	3.6	1.5	3.3	1.3	3	2.8	7.3	2.5	0.1	2.9
6360	6420	0	2	2.1	4	7.7	1.5	1.1	7	2.9	0.8	6.7	2.7	2.7	2.9	2.9	2.7	1.3	4.7	5.6	0.9	4.7	0	4.2	0	2.1	12.4	3.6	3.3	4.8	1.3	3	1.3	5.3	2.9	1.9	0.9	0.9	3.1	5.2	0.9	4.1	1.2	2.5	3.4	7.7	2.4	0	3.2
6420	6480	0.3	2.3	2.8	2.7	5.5	1.3	1.9	8	0.3	0.4	5.3	2.4	1.7	2	2.6	2.6	1.4	2.6	8.7	0.3	3.1	0	4.3	1.9	1.5	9.4	4.1	3	9.9	2.2	0.1	1.8	4.8	4.1	2.1	3	0	1.6	3.7	2.9	6.3	2.2	2.9	3.2	3.7	3.1	0.1	2.4
6480	6540	0.2	1.5	2.6	4.7	6.1	2.2	0.8	6.1	0.4	0.6	8.4	1.3	3.2	3.5	2.2	1.7	2.9	0.9	7.3	0.8	5.8	0	7	2.1	2.7	7.9	5.3	2.8	3.5	1.1	5.5	2.6	5.9	2.3	2.7	2.2	0.3	3.1	4.8	1.6	4.4	2.2	4.2	3.6	3.6	2.4	0	2.7
6540	6600	0.3	1.5	3.4	4	3.8	0.5	2.6	5.9	1.2	0.1	5.7	4.4	0.5	6.2	2.5	1.9	3.1	1.1	3.3	1	5.7	0	4.7	1.5	2.7	4.4	2.8	3.2	6.2	3.4	0.1	1.2	7.3	2.2	2.2	1.6	0	3.3	0.7	1.1	3.1	1.3	3.4	2.8	4.3	2.4	0	3.8
6600	6660	0.1	1.4	1.6	5.8	6.3	1.5	0	7.5	3.1	2.1	6.9	5.9	1.3	4.3	1.7	2.7	1.2	0.8	4.9	1.4	6.7	0	6.2	0.8	1.5	7.7	4.4	2.8	5.9	3	0.1	2.4	8.2	2	1.9	3.7	0	3.7	2.9	1.2	3.5	4.3	4	4.7	2.1	1.3	0.3	3.3
6660	6720	0.4	1.8	2.1	2.6	5.1	2.1	0	9	1.3	3.2	5.4	8	2.1	1.7	2	1.2	0.2	1.3	5.5	1	8.8	0	5	1.7	1	1.6	5.6	3.2	5.9	2.7	0	0.2	7.2	2.3	2.3	1.6	0	3.2	3.5	0.6	3.8	2	2.9	2.9	3.2	2	0.7	3.3
6720	6780	1.3	0.5	3.8	3.1	8.1	1.9	0	5	1.5	1.8	7.8	7.4	1.4	3.1	1.7	0.9	0.4	0.8	7.3	0.6	5.9	0	7.6	0.9	1.6	7.3	5.3	2.4	8.3	2.6	3.6	0.4	7.8	1.8	1.7	5.2	0	4.1	3.2	1.2	4.7	1.3	2.7	3	4.1	3.4	1.2	0.5
6780	6840	0	0.8	2	5.6	5.7	1.9	0	5.8	1.5	0.5	4.7	7.1	0.2	0.6	1.2	2.1	2	0.9	1.4	2.4	3	0	7.3	0.2	1.1	4.2	3.5	3.7	8.1	2.2	5.2	3.8	4	2.8	2.3	5.9	3.5	4.5	1.9	1.1	3.1	1.8	3.3	1.7	3.8	2.6	0.6	2.7
6840	6900	0	1.7	3.4	8	7.1	2.8	0	4.5	0.9	1.2	6.2	7.6	4.5	3.4	0.8	0.9	4.1	0.5	3.6	2.1	6.5	0	7.4	2.2	1	7.6	5.5	2.6	6.2	3	1.7	3.4	0	3.8	3.3	3.8	2.6	2.6	0.8	0.6	4.2	2.9	3.2	2.2	5.4	3.4	0.2	2.5
6900	6960	0	2.9	3.5	7.4	5.3	1.8	0	5.5	1	1.3	7.4	7.6	3.1	3.3	1.6	1.3	1.7	0.4	3.8	0.9	10.9	0	8.2	0.5	2.5	5	5	2.8	4.7	3.7	4	2.3	1.3	2.5	2	1.6	0	0.4	4.3	0.4	7.3	2.3	2.6	3.1	4.8	2.9	1	3.1
6960	7020	0.3	3.9	4.1	3.6	5.8	1.5	0	4.6	0.1	0.8	4.7	6.8	0	3.4	0.8	0.7	1.6	1.3	6.8	1.8	10.1	0	4.9	0.5	0.6	4.2	4.1	2.5	3.6	2.5	1	2.2	0.6	2.4	1.3	3.7	0	1.1	1.8	0.8	4.5	1.6	3.3	2.8	5.5	3.4	0.9	2.7
7020	7080	0.1	3	2.6	4.8	5.4	2.9	0	4.1	2.1	2.5	5.8	4.3	0.3	1.3	2	2.1	0.5	1.1	5.2	0.5	7.8	0	2.7	2.7	2.5	3.4	4.1	2	4.8	1.3	5.1	3.9	0.8	2.6	2.2	6.6	0	0.1	1.4	2.5	3.6	1.8	3.3	3	4.6	3.6	0.4	4.3
7080	7140	0.9	1.8	1.8	6.3	6.2	0.3	0	3.6	0.5	0.3	9.5	6.4	0	2.5	1.5	0.1	0.8	1.2	4.4	0.4	8.4	0	3.1	3.7	3.2	6.9	7.1	2.3	7	1.6	5.1	0.4	0.7	4	3.4	3.4	0.3	1	1	1.8	5.8	0.8	3.4	2.7	4.2	3	0.4	4.5
7140	7200	0.1	3.1	2.7	0.2	5.5	0.9	0	4.2	4.5	0.5	4.3	6.2	1.3	1.1	0.7	1	1.6	0.4	4.9	0.6	7.3	0	2.1	4.2	3.6	6.1	5.2	2.4	4.9	0.8	3.1	0.8	0.1	1.7	2.5	4.9	1	0	1.9	1.3	5.4	1.5	2.9	3.1	5.8	2.8	0.7	5.6
7200	7260	0.1	0.8	3.4	1.9	5.4	2	0	6.5	1.7	0.7	4	4.1	1.1	0	2.6	2.3	1.6	0.7	1	0.6	5.5	0	2	5.1	2.4	4.3	4.8	1.9	6.6	3.4	3.7	1.8	0.2	2	2.7	3.7	0.2	0	2.7	1.4	3.8	1.4	2.4	2.3	3.5	3.4	0	3.3
7260	7320	0	3.8	2.3	3.1	6.8	1.8	0	3.5	1.3	1.4	7	6.8	2.2	0.9	2.6	1	1.7	2.6	2.5	1.1	4.6	0	3.7	2.8	0.5	6.5	2.3	1.4	2.3	2	0	1.1	0	2.8	2.2	5.3	3.1	0.1	0.9	0.9	4	1.3	4.2	2.8	4.2	3	0.1	5.8
7320	7380	0.6	0.3	2.5	3.6	5.8	2.1	0	2.6	0.4	3.8	8.2	8.9	1.6	2.2	2.4	2.2	1.1	0.7	4.2	0.7	0	0	5.8	0.1	1	8.1	3.4	2.5	5.1	2.3	1.1	0.8	0	1.6	2.6	3.1	0	0.1	1.5	1.8	1.6	3	3.2	3.1	3.5	3.1	0	6.7
7380	7440	0.8	1.8	3.3	2.4	8.4	1.7	0	7	1.2	1.2	0.9	2.6	1.5	1.5	2.6	2	1.8	0.8	2.5	0.3	6.8	0	0.8	4.5	2.6	5.5	5.6	3.9	5	3.6	0.1	0.7	0	4.8	1.8	4.4	0	0	2.7	1.5	2.2	2.9	2.8	2.2	3.9	2.5	0.1	5.8
7440	7500	0	1.8	2	3.5	6.1	2.7	0.7	8.9	1.1	0.7	1	6.5	1.4	2.1	2.1	1.6	0.9	0.7	5	0.6	8	0	0.4	3.4	0.4	11.7	5.4	5	1.3	3.5	0.2	0.3	0	1.2	2.6	3.8	0	0.7	1.3	0.8	2.1	1.4	5.2	1.7	4.1	2.8	0.6	6.5
7500	7560	0	1.7	3.7	5.2	7.2	1.5	2.6	7.9	2.2	0.6	2	5.9	2.6	0.9	2.3	1.6	0.6	1.1	6.3	0.6	7.9	0	0.5	2.2	3.3	4	1.1	2.1	8.8	3	0.8	0.2	0	2.3	2.1	4.6	0	2.1	3.4	2.1	1.5	1.1	2.1	2.3	3.5	2.5	1.2	5.4
7560	7620	0.1	2.8	3.5	5.6	7	1.5	1.5	6.6	0.3	0.9	2.1	3.9	3.2	0.5	1.2	0.6	0.6	0.6	5.2	0.4	6.5	0	0.6	1.4	1.4	3.4	1.8	2.3	4.7	3	2.6	0.9	0	4.3	1.6	4.5	2.7	1.6	0.5	1.6	2.4	1.1	0.9	3	5.8	1.9	1.8	5.1
7620	7680	0	3.9	6	2.4	7	1.5	3.2	8.1	1	0.8	1.5	1.9	0.9	1.1	1.2	2.8	2.1	2.5	7.6	0.6	7.7	0	2.4	1.9	0	9.6	4.2	3.3	4.8	2.3	2.1	1	1.9	1.1	1.8	4.4	0.2	0.9	1.6	1.6	2.2	1.5	2.7	1.2	4.5	2.3	1.1	5.8
7680	7740	0	2.1	2.9	2.2	5.1	3	0.5	8.5	0.4	0.4	1.4	2.5	3	0.6	1.2	2.4	1.3	1.6	3.6	5.3	2.5	0	2.4	0.1	1.9	3.1	5.6	4.1	7.1	2.4	1.6	1.6	0.3	3.5	2	0.3	0.6	1.5	3.8	1.6	1.3	1.3	1.7	2.2	2.8	3.1	1.8	3.3
7740	7800	1	2.4	3.6	2.1	5.3	2.9	3.2	6.8	1.5	0.4	2.6	3.7	1.3	0.7	0.2	1	1.4	2.3	7.1	3.6	0.8	0	2	0.2	1.1	8.1	7.2	3	4.5	2	0.6	4.3	0	0.8	2.1	0.5	0	1.1	3.9	1.8	1.6	0.8	1.7	3.1	3.9	3	0.2	4.4
7800	7860	0.6	1.5	3.1	3.6	4.8	1.3	4	6.5	1.5	0.2	3	5.3	1.9	0.9	0.3	0.4	0.5	1.3	3.5	1	2.1	0	5	0.4	0.9	1.8	4.3	2.6	5.6	2	0.8	2.1	0	3.9	1.7	1.4	0	0.4	3.4	2.3	1.6	1.2	1.6	3.7	5.8	2.1	0	3.8
7860	7920	0.2	2.1	4.8	2.5	8	1.2	3	6.7	0.9	0.6	1.1	3.7	0.1	0.5	1.5	0.8	1.9	0.4	5.2	0.7	6	0	0.3	3.3	0.6	6.2	3.8	3.4	8	2.7	3.4	0.2	0	1.2	2.3	3.3	0	4.5	1.9	1.5	2.4	1.3	2.1	2.7	6.1	1.8	0.4	1.9
7920	7980	0.1	1.7	5.1	0.7	6.7	4.3	1.4	7.2	2.7	1.4	1.5	2.1	0.3	0	0.6	3.1	1.8	2.6	0.4	0.7	6.8	0	3.9	0.4	0.5	4.3	5.3	3.3	4.9	2.2	2.5	0.6	0	2	2.2	2.3	4	0.6	1.5	1.6	1.7	0.8	4.1	3	6.1	2.6	1.4	1.3
7980	8040	0	2.9	5.9	2.9	6.5	1.7	1.1	4.8	1.2	0.2	1.4	2.1	1.1	0.5	1.5	0	0.8	2.3	4.9	1.9	9.2	0	0.4	0.4	1.1	1	1.7	2	6.1	1.9	2.6	0.9	1.7	1.7	2.3	2.8	0.2	0.8	1.7	1.5	2.6	0.5	1.7	3.4	6.1	2.9	0.5	2.4
8040	8100	0.1	2.9	5.8	3.4	2.9	1.4	0.5	5.5	2.7	1.5	1.7	3.1	4	0.7	0.8	0.2	0.2	1.5	5	1	7.7	0	0.9	0.2	1.4	6.6	3.4	3.2	6.1	2.6	3.9	0.6	1.2	3	1.3	1.1	0.9	0	1.1	0.8	1.3	2	1.8	2.7	5.4	1.5	0.1	2.3
8100	8160	0	2.4	5.3	4.9	5.5	1.4	0.6	3.8	0.1	2	2.3	4.5	2.5	0.6	0.6	1.1	1.2	2.6	8.5	0.5	8.4	0	1.1	0.6	0	10.4	6.4	3.6	6.2	2.6	0.3	2.2	0.3	2.7	1.8	3.8	1.2	0.4	0.8	3.3	3.4	2.5	3	2.5	5.4	2.7	0.6	5.5
8160	8220	1.2	2.1	5.1	2.8	4.6	2.7	1.5	5.3	0	0.8	1.6	3.4	3.7	0.1	1.4	0.3	3.4	1	4.4	0.2	1.8	0	3.4	0.7	0.9	4.9	1.7	2.5	6.7	2.2	0.7	0.7	0.6	1.3	2.1	5	3.4	1.6	1	1.8	3.3	1	2.7	2.2	4.5	2.3	0.8	5
8220	8280	0.8	3.2	6.1	1.5	5.6	1.3	3.5	3.6	1.2	0	3.9	2.9	3.4	1	1.9	0.5	0.1	1.1	3.7	3.2	2.3	0	4.6	0.1	0.8	5.8	3.6	2.8	4.9	1.7	1.2	0.6	0.9	2.5	2.5	1	0.1	2.2	1.6	2.5	3.3	2.1	0.6	2.5	4.8	1.5	2.1	4.4
8280	8340	0.4	1.4	6	6.7	7	1	4	5.2	0	2.5	3	3.4	4.2	2.8	1.7	0.4	0.7	0.5	7.1	0.6	6.6	0	0	0.3	0.1	5.7	6.6	1.8	5.5	1.5	3.1	1.6	0	1.8	2.4	1.3	1.1	4	1.1	1.4	3.3	3.8	2.3	2.5	4.3	3.6	1.2	3.2
8340	8400	0.2	2.1	7.2	4.2	6.2	2.6	1.4	6.8	0	0.2	1.9	2.7	2.7	2	2.2	0	2.3	1.1	4.3	1.2	4	3.7	1.1	0.3	0.2	3.5	2.1	3	3.1	3	2.5	0.3	0.1	1.4	2.4	2.1	2.4	0.8	1.3	2	3.7	3.9	4.4	2.1	3.2	2.3	1.1	2.9
8400	8460	1	2	3.5	8.2	7.6	1.1	0.7	3.2	0.1	1.6	1.3	2.5	0	0.7	2.3	0.4	1	0.9	2.9	1	2.3	3.1	5.3	2.7	2	7	2.6	4.4	2.9	2.6	0.1	0.7	2	1.6	2.1	2.5	0	0.5	0.7	1.1	2.5	1.9	2.3	2.5	4.2	2.4	0	0.4
8460	8520	0.1	3.6	5.6	2.8	6.9	3.2	1.2	3.5	0	0.6	3.2	3.1	1.3	1	1.6	1.3	0.7	2.4	5.8	1.8	3	0	5	2.3	2.3	10.7	2.4	3.4	1.7	2.1	1	1	1.3	4	3.4	2.6	1.8	0.3	1.9	0.5	1.3	2.1	4.2	2	4	2.5	0.1	4.8
8520	8580	0.6	2.2	3.5	3.7	4.8	1.5	0.6	7.2	0	0.4	0.2	2	2.1	0.9	2.2	1.1	0.4	1.8	7.1	2.4	3.1	0	5.3	4.4	2.4	4.2	1.6	4.1	3.3	3.6	0.4	0.8	3.6	4.7	2.4	3.7	0	0	3	1.5	3	2.1	4.2	3.3	4.3	3	3.1	3.7
8580	8640	0.7	0.8	5.1	3.9	4.1	2	0.3	5.9	0.2	0.9	0.9	2.2	1.8	3.4	2.8	1.4	0.5	0.4	4	0.9	2.6	0	9.6	5.4	0	4.5	7.1	3.3	0	3.8	0.4	1.2	4.1	1.8	2.5	2.8	0.1	0	0.7	1.8	2.2	1.8	3.9	2.7	4.2	1.7	4	3.5
8640	8700	0	0.4	4.3	2.6	7.2	0.5	1.1	8.2	0.1	0.3	3	1.8	0	2.4	2.1	1.8	0.9	0.5	5.2	2.3	3.2	0	3.5	2.5	0.6	9.7	2.2	3.2	2.4	5	0	1.6	8.7	1.9	2.2	3	1	0.7	3.7	0.9	2.5	3.1	0.8	2.4	4	1.6	2.9	1.6
8700	8760	0	1.2	3.3	2.9	3.9	2.1	1.5	4.3	0	0.3	1.7	2.2	1	3.2	3.1	0.2	1	0.7	3.4	2.1	2.4	0	7.4	1.9	0	4.2	3.3	2.6	5.2	3.6	1.2	2.8	1.1	6.4	2.5	1.6	0.3	5	2.4	0.8	4.3	1.7	2.3	2.7	3	3.2	0	3.4
8760	8820	0	0.6	5.4	3	5.1	2.7	0.5	4.1	0	0.6	2.8	4.6	2.5	0.1	1.4	0.7	0.9	0.4	6.5	1.3	2.6	0	5.6	1.2	2.1	3	4.8	2.7	8.1	3	0.1	0.6	1.2	4.8	2.7	2.8	0.1	4.7	4	1.2	0.9	2.1	5.3	2.4	5.1	2.8	0	3
8820	8880	0	1.3	5.5	3.8	2.3	1.1	1.9	2.1	0	0.3	2.2	2.8	2.7	0.6	2	0.3	0.5	1	7	2.5	2.8	0	5.7	3.6	3.5	4.2	4.1	2.4	0.7	2.8	0.1	0.8	0	1.6	1.2	3	0	1.9	4.7	1.1	1.6	1.8	3.1	3.6	5.5	3	0.1	2.8
8880	8940	0.1	3	6.3	2.4	4.3	1.5	2.8	2.4	0	0.8	1.2	3.8	1.4	3	1.8	0.4	0.5	2.6	3.3	1.7	3	0	4.5	0.9	3.1	7.4	3.7	4.1	6.5	2.9	0.6	0.6	4.4	3.1	2.1	1.3	0.1	0.1	5.4	2.4	4.8	2.5	3.3	3	6.7	1.9	0.4	2.2
8940	9000	0.2	3.1	7.2	3.9	6.1	2.8	0.1	2.5	0	0.7	6.7	5	0	2.2	2.8	1	1.3	0.8	5.9	2.1	3	0	2.6	0.6	1.9	5.1	2.6	3.3	7.2	2.2	0.4	0.9	5.3	5.3	2.8	1.1	3	1.1	4.5	1.5	2.7	2.4	2.7	3.2	7.6	1.5	0.2	2.4
9000	9060	0	1.6	5.3	4.5	2.2	0.6	1.7	2.6	0	0.8	6.8	5.2	0.3	2	1.5	0.7	2.3	0.5	6	1.5	2.5	0	6.3	1.3	3.1	8.1	1.8	4	1.6	2.9	1.4	0.4	5.9	1	2.1	2	0.3	2.3	3.1	1.6	2.7	1.7	3.8	3.6	7.3	1.5	2.9	1.7
9060	9120	0	1	7.8	2.1	6.5	2.9	0	2.5	0	0.5	7.7	3.1	0	1.6	1.5	1.8	1.6	2.2	8.1	0.3	2.7	0	8.2	0.3	0.5	2.6	3.4	6.5	3.7	2.4	3.1	0.5	6.9	1.2	2.3	0.3	0	2	1.6	1	4	0.6	1.6	2.9	8.2	1.8	3.5	2.9
9120	9180	0.3	2.5	9	4.1	5.7	2.1	0	2.8	1.2	0.7	8.2	3	0	0.3	1.7	0.6	1.1	2.5	6.6	0.6	2.7	0	4.6	1.7	0.7	7.6	4.7	5	0.4	2.2	0.9	1.1	8.6	1.1	2.2	1.9	1	1	2.5	1.3	2.2	2.9	5.6	2.9	5.4	2	1	1.4
9180	9240	0.6	1.1	4.3	2.6	6.9	2.2	2.2	4.9	2.6	0.2	8.6	4.1	0.3	1.6	1.8	1.4	1	0.7	4.4	0.3	3	0	4.9	0.7	0	0.9	4.7	3.5	4	2.1	2.2	2.4	10.1	2.1	2.2	1	0	1.5	2.9	2.4	3.6	1.9	3.6	2.2	6.4	2.3	0.9	3.1
9240	9300	0.6	1.3	3.6	2.5	2.4	1.7	0.3	3.3	1.9	0.6	7.4	2.8	0	0.2	1.6	1	0.7	0.8	4.3	0	2.9	0	5.8	2	2.1	2.9	5.3	4.1	3.9	1.8	0.8	1.7	8.1	3.4	2.6	3	0.9	2.1	2.6	1.5	3.6	3.3	3.4	4.5	3.4	1.2	0.4	3.1
9300	9360	0.1	0.5	4.5	5.3	1	2.1	0	3.2	1.5	0.2	10.5	2.4	0.3	2.7	2.2	2.1	1.2	0.1	6	0	3.3	0	5.3	3.5	2.2	2.6	1.7	3	3	1.5	4	0.8	7.3	2.9	2.4	3.9	0.7	1.2	2	1.1	3.3	2.9	4.5	3.7	3.8	1.2	1.3	1.4
9360	9420	0	1.1	6.4	5.3	2.8	1.3	0	3.6	0.1	1.1	9.2	3.2	4.4	5.2	2	0.7	2.5	0.8	3.9	0	2.9	0	4.6	1.3	2	6.2	4.3	6.2	0.3	1.9	1.6	0.9	1.8	1.4	2.2	3.6	0.2	1.4	1.1	1.3	4.5	2.4	4.1	3.7	4.2	2.1	2.1	2.5
9420	9480	0.2	3.3	5.7	6.9	1.8	1.2	0	2.8	0.2	1.6	8.6	1.8	0.3	0.7	2.3	0.9	1.2	2.1	7.9	0	3.9	0	2.5	0.2	1.3	4.4	3.6	4.4	5.2	2.5	2.1	0.6	0.7	0.8	2	3.2	0	1.9	2.8	2	4.4	1.6	1.1	2.9	5.9	2.1	2	2
9480	9540	0	1.9	3.8	4.3	2	1.5	0	2.8	1.1	2	12	4.2	2.8	0.8	2.1	1.5	0.8	2.1	6.4	0	2.9	0	5.2	1.2	3.8	7.6	3.8	3.4	4.8	3	0.4	0.9	2.5	2.3	2.6	4.5	2.2	0.8	1.9	1.6	3	1.6	2.1	2.3	7	1.2	1.6	1.8
9540	9600	2	1.1	3	4.4	3	1.6	0.8	3	1.3	1.8	12.2	2.7	3.4	1.3	1.6	0.8	0.2	0.5	4.3	0	2.7	0	6.5	0.6	0.8	7.4	3.9	4	7.2	2.8	1.7	4.7	1.6	3	3.1	3	0.3	2	2.6	2	3.5	1.4	2.9	2	4.8	1.8	2.7	0.7
9600	9660	0.6	1.5	3.4	4.8	2.3	2.6	0.6	5.6	0.2	1.9	10.2	2.4	1.6	0.7	1.7	3.2	0.1	3	2.6	0	2.9	0	6.2	1.4	0	10.1	2.2	4.3	4.9	3.2	0.6	0.8	3.8	2.1	3	1.3	0	1.5	4.4	2.4	4.9	3.2	5.4	2.3	6	1.5	1.5	2.3
9660	9720	0.2	1.2	3.4	7.8	2.5	0.7	0.5	1.1	0	2.1	6.2	2.5	0.8	0.7	2.4	1.2	1.7	1.2	5	0	3	0	3.4	0.5	0	5.6	0.4	1	2.7	3	1	0.7	6.9	1.7	3.4	2.2	0	1	3.1	1.9	2.9	1.1	3.5	2.7	5.9	1.2	0.8	1.6
9720	9780	0.1	1.4	4.7	5.6	3.9	0.9	0.2	1.3	0.2	1	7.9	2.2	0.3	1.5	2	1.4	0.8	1.8	3	0.8	3.3	0	5.8	1	1.1	4.3	1.3	1.2	0.9	3.3	3.5	0.7	1.5	4.1	2.6	2.9	0.1	3.7	2.3	2.9	2.9	1.7	1.5	3.2	6.9	1.2	3.7	3
9780	9840	0.6	1.1	3.4	2.4	1.4	1.8	0.7	1.6	0.3	2	7.6	3.4	1.7	3	1.7	3.4	0.4	1.6	4.2	1.1	3	0	5.5	0.8	0.8	1.2	2.4	3.3	0.1	3.4	3.7	0.7	6.3	7.8	2.8	2.8	0.2	4	1.7	2.1	4.7	2	3.8	2.2	6.2	1.6	3.4	2.7
9840	9900	0.1	0.5	1.9	6.3	1.3	0.8	0.3	2.6	0	1.3	8.6	4.9	0.9	3.3	1.3	0.4	1.9	2.8	3.1	1.1	2.8	0	2.5	1.2	2.7	9.7	1.8	3	0.5	2.7	2.4	0.2	9.1	1.3	2.7	4.3	4.3	2.9	2.3	1.7	1.6	1.9	3.4	2.3	6	3	1.9	0.7
9900	9960	0	0.4	4.6	10.3	4.1	0.9	0.5	2.4	1.7	0.5	6.4	3	0.2	1.6	0.7	0.3	3.3	0.4	3.1	2.3	2.9	0	0.6	1.6	2.8	4.7	7	2.6	8.3	3.4	1.6	0.9	3.5	1.7	2.1	0.5	0.1	2.4	2.2	1	3.9	1.4	0.2	4.3	4.1	3.3	1	2
9960	10020	0	0.3	3.7	3.7	4.4	0.9	0.2	2.5	0	1.7	8.5	2.4	3.7	0	1.4	1.2	0.7	0.9	4.7	2.5	3.7	0	2.8	0	2.1	12	1.6	5.1	10.4	6.1	2	1.5	8.3	1.5	2	1.4	1.5	3.2	5	1.6	4	2.3	5.2	3.9	1.7	3	0	1.9
10020	10080	0.1	0.3	3.5	3.4	5	0.7	0.5	2.5	0	2	3.4	2.2	0	0.8	2.6	3.4	2.6	0.5	3.5	2	2.7	0	7.3	2.8	2.6	8.4	3.6	3.5	5	6.8	3	0.9	6.2	1.4	2.3	2.1	0.8	1.6	2.5	1.4	3.1	2.1	6.3	2.9	3.1	2.4	0	2.8
10080	10140	0	0.5	4.4	6.3	4	2.4	2.3	2.3	1.8	0.5	4.7	2.2	3.6	0.5	1.4	1	3.5	2.5	6.6	0.6	2.6	0	3.8	0.9	2.3	9.9	5.7	4.8	7.6	7.8	1.3	1	0.9	0.9	1.5	3.6	0.4	3.9	3.3	1.6	3.8	2	6	2.4	4.3	1.4	0	2.7
10140	10200	0	0.6	2.2	0.6	2.7	1.5	3.6	1.6	2	2.1	3	2.7	0.6	1.1	0.5	1.3	3.5	0.6	2	0.3	3.4	0	6.3	0.9	2.5	7.4	3.3	4.5	5.6	9.6	2.6	0.8	3.2	1.1	1.6	1.9	3.8	3.7	1.8	1.5	2.3	2.2	3.6	2.6	3.7	1.1	0	1.6
10200	10260	0	0.5	2.8	4	4.5	1.3	2.5	1.7	4	0.4	11.1	1.6	0	3.4	1.7	0.3	2.2	0.7	3.7	0.5	2.5	0	6.7	2.1	2.8	2.6	4.8	3.1	2.4	9.2	1.7	0.1	1.2	2.3	1.9	1.5	0.3	3.6	3.8	1.4	5.4	1.7	3.8	4.1	4.9	1.2	0	2.2
10260	10320	1.5	3	1.9	6	4.1	2.1	1.9	1.8	2.2	0.8	10.3	3.8	0.8	0.8	1.2	0.4	2.4	2.3	2.5	0.9	3.2	0	5.1	0.4	2.1	3.5	4.2	4.5	4.2	3.1	1.9	0.5	4.5	2.5	1.8	0.9	2.1	3.3	1.8	1.4	3.2	1.7	1.5	3.4	5	2.7	0	1.6
10320	10380	0.3	0.1	3.6	3	3.1	1.8	0.2	2	0.3	1.5	6.9	1.8	2	5.1	1.2	0.5	1.1	0.4	5	0.8	3.6	0	4.3	0.4	3.1	6.7	3.4	5.3	6.6	2.7	2.4	0.5	3.6	1.4	1.3	1.3	0	2.1	1.2	1.2	4.1	2.7	2.9	4.6	2	1.5	0	1.8
10380	10440	0.6	0.5	3.8	2.9	5.3	1.2	1	1.9	1.1	0.4	7.1	3.4	2.1	0.3	1	2.3	1.2	0.6	3.3	1	3	0	4.5	1.9	1.7	8.9	3.6	3	0.1	2.5	2.3	0.3	1.2	0.7	1.7	2.4	0	2.2	2.7	2.5	5.4	2.1	2.4	2.1	0.8	2	0.1	2.3
10440	10500	0	0.8	5.5	4	5.3	2	0	1.6	1.6	0.5	12.8	3	1.8	0.4	0.4	0.5	2.4	2.3	3.4	1.1	3	0	0.4	0	1	4	4.2	2.2	8.1	2.6	2.9	1	2.5	1.2	0.9	2.2	0	4.9	4.2	2.2	5.7	1.7	3.4	2.1	2.9	2	0.3	3.1
10500	10560	0	0.6	3.3	4.8	3.3	1.8	1.1	1.5	1.2	0	12.3	2.6	2.5	0.2	0.8	0.1	2.5	0.1	4.8	1	3	0.3	1.3	0	0.8	9.3	3.7	2.4	7	2.3	0.5	0.4	3.3	1.3	1.9	2.9	0.6	1.9	2.1	2.4	2.1	2.2	4.8	3.1	2.8	2.6	0.2	2.8
10560	10620	0.8	0.4	4.3	5	6.5	1.8	0.4	1.9	2.9	0.5	13.7	3.1	0	2.1	1.3	0.4	4	1.6	4.3	1.1	2.9	1.2	4.1	0.4	0.6	3.1	1.3	4.5	0	3.1	0.8	0.7	3	3.2	2.6	1.4	0	2.2	4.2	1.7	3.9	2	2.1	1.1	2.9	1.7	2.9	2.3
10620	10680	0	0.2	2	4.2	4.2	1	1	2.2	0.1	0.9	11.4	5.1	0.4	0.5	0.7	1.6	1.4	0.8	4.2	0.5	2.8	1.9	4.5	1.2	0	8.2	2	4.2	0.8	2.7	3.1	0.3	1.5	6.5	1.6	3.1	0	0.8	1.5	1.5	5.1	1.3	2.2	0.9	4.6	1.5	2	1.6
10680	10740	0	0.5	6.6	5.7	5.5	0.8	0.4	2.1	0	0.6	8.4	1.4	2.7	0.7	0.9	0.8	2.5	2.3	4.8	0.6	3.7	2.8	0.3	0.5	1.8	2.9	5.9	2.9	7.2	2.9	3.8	0.7	2.1	6.9	1.8	3.2	2.1	0.7	2.8	1.8	5.9	2.4	4	4.2	3.6	0.9	0	1.8
10740	10800	0	2	6.5	9.1	1.9	0.6	0	2	1.4	1.3	10.2	4.7	3	1.4	1.9	0.3	0.6	0.7	3.7	0.8	3.2	1.9	5.7	0.6	1.2	8.2	6	4.4	4.7	1.8	3.6	0.9	3.1	9.8	1	1.6	0.5	1.1	3.6	1.8	4.1	2.2	0.8	3.5	2.5	1.5	0	2.8
10800	10860	0	0.2	5.5	3.5	1.5	1.9	0	1.4	0.9	0	5.8	4.5	0	3	2	0.9	1.5	2.7	4.3	1.5	2.9	2.3	6.8	0.3	1.8	3	4.1	5.1	0	3.4	4	0.8	2.8	9.3	1.4	3.8	2	4	3.4	1.7	3	1.9	1.2	4.5	1.7	1.7	0.1	2.3
10860	10920	0.1	1	7.2	5.5	3.2	1.9	0	1.3	0.4	1.4	3.1	2.6	0.1	0.9	0.9	0	4.3	0.6	4.8	1	2.9	0.2	2.4	0.4	2.5	2.1	6.5	5	2.5	2.3	1.7	0.3	3.9	4.4	1.4	1.1	4	3.3	2	2.6	5.4	0.1	1.6	0.2	4.2	1.7	0	2.5
10920	10980	0.1	5.6	7	3.6	6.3	1.2	0	1.9	0.5	0.7	2.4	2.4	0	0.9	1.5	1	1.9	0.6	1.5	1.8	2.9	3.6	5	0.8	1.8	4.3	4.6	3.3	10.3	2.4	0.6	1.7	0.1	4.7	2.5	1.9	0.1	3.9	4.5	2.2	5.6	4.2	4.1	0	0.9	2.2	0	2.1
10980	11040	0	2.5	6.2	3.5	5.5	1.6	0	2.6	1.5	0.6	2.9	3.4	0	0.4	1.2	0	0.7	0.2	3.8	1.1	3.9	1.1	7.4	1.7	3	9.2	1.5	4.5	8.8	2.6	0.8	3.5	1.5	2.7	2.5	1.7	1.8	3.6	2.8	1.6	4.6	3.4	1.2	1.1	4.4	1.9	1.1	2.7
11040	11100	0.2	2.6	5.3	5.6	5.4	0.9	0	1.8	2.9	0	3.7	2.3	0	0	1.1	0.5	0.9	2.1	3.7	1.8	3.2	0.7	7.4	2.2	1.7	4.5	3.5	2.3	4.7	1.8	1.1	1.1	1.8	1	2.5	3.3	1.5	2.9	1.7	1.9	6.1	1	2.8	2	5.7	1.8	3.5	3.3
11100	11160	1	1.2	4.6	5.7	5.9	2.2	0	1.8	0.4	0.2	6.9	2.5	4	0.2	1.1	2.5	0.8	1.6	3.1	0.2	5.4	0.1	6.6	2.3	2.2	9.6	7.5	2.4	10.2	2.8	0.9	0.3	2.3	2.2	1.9	2.2	0	3.1	1.9	2.1	5.8	1.8	2.1	3.1	2.3	2.3	4.2	2.8
11160	11220	0.4	0.8	4.7	4.2	5.7	1.9	0	2.1	0.3	0.3	7.3	2.4	2.2	0.2	1.5	1.8	1	0.2	4.6	0.6	5.5	0.1	8.6	1.4	3.5	4.7	7.6	3.5	4.7	2	1.2	1.9	1.5	6.6	1.5	3	0.8	2.9	1.9	1.9	3.9	1.8	1.6	2.5	3.9	2.1	1.9	2.4
11220	11280	0.8	0.7	5.6	2.5	5.1	1.9	0	1.8	0.7	0	8.4	2.5	0	0.4	0.9	1.8	0.6	0.7	5.5	0.7	5.7	0	4.3	1.3	3.1	6.4	9.3	2.1	6.8	2.6	0.8	1.1	3.5	7.6	1.7	0.1	1.7	3.7	3.6	2.2	4.9	0.9	2.6	2.2	4.5	1.5	0.6	3.3
11280	11340	0.5	0.5	5.7	0	4.3	1.1	0	5.4	0.5	1.3	7.6	2.2	4.2	0.5	1.3	0	0.7	0.4	5.1	1.2	4.6	0.6	8.3	0.5	2.9	6.6	4.3	2.7	5.9	2.6	1	1.8	3.4	6.1	1.5	0	0.4	3	4.8	1.4	5.9	1.5	2	1.2	3.6	1.6	2	2.4
11340	11400	0.3	1.3	7.4	7.2	4.7	1.5	0	3.4	1.2	0.6	8.5	2	0	2.6	1.9	0.8	0	0.3	3.9	1.9	5.7	3.5	6.3	1.3	2.4	9.7	4.6	1.5	7.2	2.2	0.9	2.1	3.3	5.8	1.9	0	0	2.9	2.4	0.9	6.4	2.3	4.4	3.1	0.5	2	3.2	1.5
11400	11460	0	0.2	8	4.5	5.5	2.4	0	1.7	0.6	0.6	8.3	2.9	1.4	1.4	0.7	0.3	3	0.9	1.8	1.8	10.5	0.8	0.5	2.4	2.9	4.3	3.9	4	7.9	2.8	1.4	1.7	3.5	2.6	1.3	0.3	0.1	3.4	2.5	1.5	5.3	1.1	2.5	4.3	1.5	2.1	3.2	1.8
11460	11520	0.5	0.2	6.8	4.3	5.5	0.6	0.4	1.8	2.2	1.2	7.8	2.5	0.4	1.9	2.1	0.2	2.4	0.8	3.7	3.3	9.1	0.8	1.3	1.9	2.8	3.9	7.9	3.9	0.7	2.3	2.8	1.2	3.5	3.3	1.6	1.4	0	3	2.3	1.4	5.4	1.1	2.5	3.6	0.8	1.5	3.8	1.9
11520	11580	0.2	4.3	4.3	7.6	6.8	1.2	0	2.5	1.2	2.6	5.4	2.2	3.9	2.6	2.6	1.3	0.2	0.7	4.3	1.2	8.1	3.1	3.4	1.3	2.6	10.1	5.7	2.7	5.2	2.6	1.9	1.6	2.5	4.8	1.2	3	0	3.1	2.3	1.9	5.2	0.8	2.1	2.2	2	3.9	3.3	1.1
11580	11640	0.6	1.1	4.8	10.4	4.4	0.3	0	1.4	0.5	3.6	5.7	2.2	1.9	0.5	1.6	2.2	1.2	0.5	0	1.2	8.5	2.7	0.3	1.6	2.4	4	7.3	2.2	0.8	2.4	3.2	1.9	3.2	1.1	1.1	2.8	0.1	3.1	1.5	1.2	5.7	0.8	2.8	2.4	4.3	3.4	2.1	1.5
11640	11700	0.2	1.6	5.9	7.3	4.2	2	0	1.5	0.3	0.7	4.7	3.3	2.4	0.6	1.9	0.3	0.2	0.8	5.1	1.9	9.2	0.9	1.2	3.3	2.6	9.5	1.8	1.3	5.5	2.8	0.1	0.6	3.1	2	1.5	3.6	1.2	3.5	2	2.8	6.7	1.5	2	3.3	4.3	2.4	0.7	1.1
11700	11760	0.2	1	6.6	5.6	6.1	2.4	0	1.7	0.9	4.6	4.1	2.1	0	3.8	1.7	4.5	1.5	0.4	5.6	0.5	10.2	0.2	0.7	1.5	2.5	7.3	4.2	3.3	6	2.8	0.3	0.5	3.1	2.5	1.2	5.6	1.3	2.8	3.6	1.9	4.2	1.4	2.7	5.3	2.5	3.1	0.7	1.6
11760	11820	0.1	2.6	8.1	6.4	4.8	1.4	0	2.7	0.6	1	7.6	2.5	0.4	0.7	0.7	1.3	3.1	0.1	1.2	1.6	4.5	0.7	4.2	2	2.1	5.1	5.1	1.9	7.2	2.3	0	0.6	2.8	3.6	0.9	0.6	0	3.4	1.8	1.1	2.6	1.9	1.8	4.3	2.3	2.2	1.9	1.6
11820	11880	0	0.8	7	3.3	5.4	1.3	1.2	4.8	0.3	0.8	9.5	2.1	0	2.7	3.5	2.9	0.7	3.8	2.5	0.2	4.6	0.6	2.5	1.6	3.1	9.8	4.4	4.6	5.7	1.4	0.2	0.3	3.3	2.7	3.1	2.6	0.8	2.8	4.1	2.5	6.1	2	4.1	4.6	3.2	1.5	2.1	1
11880	11940	0.2	2.4	6.8	7.3	4.1	2.1	2.5	6	0.7	0.6	3.5	1.7	0.1	2.9	1.2	0.8	4.2	1.8	3.4	0.3	8.1	0.5	0.7	1.4	2.3	3.9	6	3.4	7	0.6	0.6	1.5	3.1	2.5	1.1	1.9	0.4	3	2	2.2	4.3	0.4	1.7	3.9	2	1.7	3.4	2.2
11940	12000	0.5	1.1	8.1	8.5	4.3	0.8	0.3	6.2	2.5	0.8	2.6	2	0	0.6	0.6	2.7	0.8	1	2.1	1.7	5.9	0.9	0.5	1.2	2.3	3	1.7	4.7	3.3	4.2	4.2	1.6	2.5	2.1	1.8	1.3	2.4	3.1	5.1	2.4	3.8	1.5	3	1.5	1.8	3.9	1.7	2
12000	12060	0.2	2.3	5.2	8.4	3.6	0.7	0	6.8	0.2	0.3	5.7	2.4	0	1.9	1.9	0.7	4.2	0.4	1.8	2.1	6.8	0	0.3	2.5	1.7	7	2.4	4.2	7.3	2.8	3.7	0.3	3	2	1.8	2.3	1.2	2.2	1.5	1.8	3.7	0.8	2.7	1.9	3.8	1.6	0.7	3
12060	12120	0	0.9	7.1	6	2.7	1.3	0	4.5	0.2	0.3	0.9	2.4	0	0.7	3.4	1.9	2.3	0.2	2.2	1.3	5.1	0.2	2.5	3	1.8	3.9	2.3	2.8	2.2	3.1	2.9	1	2.9	1.8	1.7	2.4	0	3.6	3.4	2.2	4.7	1.1	3.7	3.6	3.9	4.5	1.8	4
12120	12180	0.9	1.5	6.3	4.4	0.8	1.4	0	9.7	1.1	0.7	0.1	3.3	0	1.2	0.9	1.7	0.6	1.3	4	0.3	2.9	0.6	0.5	2.1	2.9	1.1	2.9	5.5	5.9	2.2	1.6	1.4	3.4	1.6	1.5	1.3	0	2.3	3.3	2.3	4.4	3.6	4	3.3	4.6	1.5	0.8	3.9
12180	12240	0	1.7	7	5.1	3.5	1.3	0.7	8.4	0.7	1.3	3.2	2.4	0	1.3	2	1.9	0.6	0.9	3	2.7	2.7	2.1	0.4	1.6	1.3	7.8	8.3	1.2	4.5	2.1	3.4	4	3	0.9	1.1	2.3	1.7	2.4	3.6	1.6	5.7	1.5	1.7	2.6	3.4	1.5	3.3	1.6
12240	12300	0	1.4	5.5	7.3	2.4	1.8	0	7.2	2.1	1.4	6	2.1	0	1.1	0.7	2.3	0.9	2.5	4.6	1.1	3.1	0.4	5.4	1.1	1.9	10.6	2.6	2.5	4.6	2.7	1.7	4.1	3.1	1.6	1.9	1	2.5	3	1.5	2.1	5.7	0.9	2.2	3	2.6	2.4	1.7	2.7
12300	12360	0.2	0.4	6.5	5.9	3.5	0.8	0.9	6.2	1.2	1.1	12.4	2.4	0	1.1	0.4	1.9	2.7	1.4	1.8	0.8	2.3	2.1	0.5	1.9	2	9.2	1.5	3.7	7	1.3	1.9	3.3	3.6	1.4	1.2	1.5	2	4.7	3	2.3	4.2	2.2	2.2	3.4	2.3	2	1.2	3.1
12360	12420	0.4	2.1	6	8	5.1	1.8	0	5.6	0.3	0.7	16.1	2.4	0.5	2.1	2	0.4	4.6	1	2.7	0.9	2.8	0	2.1	1.7	2.1	7.4	1.9	4.1	1.1	2.4	1.3	2.9	5.3	2	1	1.5	0.1	4.1	1.1	1.7	5.3	1.4	2.3	3.7	3	2.1	1	3.8
12420	12480	0.5	1.1	4.4	3.8	7.1	2	0	3.6	0.4	0.7	5.9	2.3	0.1	2.2	1.7	2.6	2.9	0.7	4.6	1.3	3.3	1.4	1.4	2.7	2.2	8.8	5	1	5.9	2.2	2.6	1.3	5.2	1.9	1.9	2.6	0	3.6	1.5	1.4	2	2.2	2.6	5.2	3.3	1.5	1.9	4.4
12480	12540	3.4	1.6	2.6	2.1	6.2	1.6	0	3.9	0.8	1	9.1	2	0.1	2	3.1	1.8	2.6	0.5	2.3	2.4	3	0.6	2.3	1.8	2.1	9.4	6.3	2.9	8.7	2.2	3.3	2.9	3.6	2.2	2.8	0.5	0.2	3.5	3.6	1.5	2.7	1.8	2.2	3.9	5.6	2.8	2.1	5.3
12540	12600	0	0.6	6.2	7.7	2.8	1.3	0	0.5	0.3	1.5	13.1	2.2	0.2	0.3	2.1	2	1.8	0.5	3.7	1.5	2.9	1.5	0.4	0.9	2.6	7.3	3.9	5	6.3	1.6	3	3.4	5.4	4.9	0.9	1.9	1.5	3.5	3.3	2	4.2	1.6	2	5.2	5.4	1.4	1	5.2
12600	12660	0.2	0	5.6	5.6	8.2	1.5	0	2.1	0.2	0.3	15.3	1.9	3.5	0.7	1.1	2	2.8	0.7	3.1	3.3	3	0	5	2.4	1.8	7.6	1.1	2.4	5.4	1.9	3.2	1	8	2.3	2.5	3.2	0.5	2.8	3	1.2	3.5	1.6	2.1	3.7	6.3	3.1	1.5	5.4
12660	12720	0.3	0.1	3.2	6.7	5.3	1.8	0	1.5	1	1.7	12.5	1.9	0.7	1.3	1	1.1	2.4	0.5	4.8	1	2.4	0	1.2	2.3	1.1	1.6	4.9	3.2	7.8	1.8	3.9	1.1	6.1	5.1	1.9	1.5	0.1	1.8	2.5	1.8	2.6	1.7	1.9	5	6.5	1.3	1.9	5.9
12720	12780	0.4	0.1	4.3	7.3	4.3	1.1	0	1.5	1.4	1.3	1.3	2.4	0	1.8	2.2	1.8	1.8	1.8	3.4	0.5	1.6	0	1	1.2	3.4	5.4	3.3	2.8	4.4	0.9	0.8	2.8	4.2	1.8	3	3	0	4.6	2.1	2.7	3.3	2.5	3.4	4.1	5.8	0.9	1.9	4.9
12780	12840	0	0.5	5	5.8	3.8	2.6	0	2.1	0.8	2.9	7.9	2	2.9	0.5	1.3	2	2.8	1.5	1.4	0.7	0.9	0	1	2	2.2	5.4	3.5	2.5	5.9	1.8	3.1	0.3	2.9	1	1.3	2.3	0.7	5.7	2	1.8	3.6	1.6	1.7	2.4	2.9	1.6	3.9	3.7
12840	12900	0	0.1	6.1	4	2	0.6	0	1.6	0.7	0.5	6.3	2.1	1.5	1.3	1.9	1.3	3.9	0.5	1.1	1.9	3.4	0	1	0.7	1.5	9.1	0	2.8	6	2.8	0.6	1.6	2.7	2	2.4	3.7	0.2	3.8	2.2	1.5	2.4	2.2	2.7	2.7	4.2	1.9	1.9	4.2
12900	12960	0	0.4	3.9	7	4.2	1.7	0	1.4	1	0.4	7	2	0	1	1.3	0.9	4.8	0.6	1.6	0.8	2.6	0	1.1	2	2	1.9	5.3	3.9	5.5	3.5	3.6	3.3	3.1	1.6	1.3	2	0.5	3	4.2	2.3	5	1	1.4	3.4	4.3	1.9	1.8	4.2
12960	13020	0.6	0.3	2.7	4.6	3	2.3	0	1.5	1.4	0.6	3.8	2.5	0	0.3	2.5	1	3.9	0.4	3.2	0.5	2.2	0	1.4	1.8	3.5	6.8	9.2	2.8	6.6	2.6	3.2	1.3	3.4	1.1	1.7	1.6	1.4	3.4	1.8	0.9	4.1	1.6	2.6	2.1	4.9	2.7	2.4	2.8
13020	13080	0.1	0.1	2.1	9.2	0.9	2.2	0	1.2	1.7	0.6	3.5	2.2	0	1.3	2.7	1.3	2	0.4	1.6	1.9	2.6	0	1.1	1.2	1.5	2.8	11.3	2.5	5	2.1	0.7	0.9	2.9	1.5	1.5	2.7	0.2	3.1	3.2	2	3.2	3	1.9	2.5	4.7	1.6	1.7	2.4
13080	13140	0.8	0	3.4	5.6	3.8	1.3	0	5	1.5	0.5	4	1.9	0	0	0.9	0.7	2.9	0.7	2.9	1.3	2.8	0	0	2.5	1.9	7.8	3	2.2	6.7	2.5	0.1	1.1	1.4	3	1.1	3.1	0.6	2.4	0.5	2.1	7.5	2.5	5.2	3.1	4.1	2	0.9	1.1
13140	13200	0.8	0.2	3	8.2	3.8	0.8	0	1.8	1.2	2.2	1.7	3.2	0	0	1	1.4	3	0.9	3.3	0	3.4	0	1.5	2	1.6	2.8	1.9	2.1	3.3	1.7	3.2	1.5	2.6	3	1.1	4.1	1.4	3.8	1.1	2.1	2.2	2.3	1.8	3.4	4.7	1.5	0.4	0.9
13200	13260	0.4	4.8	2.1	2.2	5.3	3.3	0	4	1.6	0.6	0.5	2	2.4	0.4	0.9	0.9	2	1.1	2	0.8	3.3	0	2.8	2.3	3.5	9.7	0	2	4.6	1.7	2.8	5.9	2.9	2.6	0.9	2.6	1.4	2.8	1.6	1.5	6.8	2.1	1	1.9	4.2	1.1	1.3	1.8
13260	13320	0.2	2	1.9	3.6	6.1	1.9	0	5.7	0.3	1.1	1	2.4	3.1	0.5	1	1.5	3.7	2.6	2.5	1.2	3.5	0	0.8	1.5	2.6	9.6	0	3.1	7.5	1.5	0.6	2.8	2.4	2.7	1.6	0.7	0	2.6	1.6	1.8	2	1.3	4.4	3	4.4	1.3	1.3	2.1
13320	13380	0	0.1	2	5.1	2.9	1.8	0	1.4	1.3	2.7	0.8	2.7	1.2	0.9	0.4	0.2	2.4	0.7	3.7	2.5	2.6	0	0.2	1.5	4.9	8.7	3.5	3.7	6.7	2.3	0.5	0.3	2.7	3.9	2.8	2.6	0.5	2.2	2.3	1.7	0	2.2	3	2.3	3.1	1.6	0.8	2.2
13380	13440	1.4	0	3.7	4.9	6	1	0	5.7	2.4	0.3	1.4	2.1	2.8	0.7	2.5	1.2	0.2	0.9	1.9	0.5	3.1	0.4	0.2	0.8	0	9.9	4.3	5.3	8	1	0.9	0.9	2.5	0.9	2.3	3	0	2.1	2.6	2.8	4.9	1.4	4.4	1.7	2.5	0.7	1.4	1.6
13440	13500	0	0.2	2.5	8.8	6.3	2.3	0	7.5	2.8	0.5	2.4	2.8	3.4	0.6	2.2	0.8	3.3	0.4	2.7	1.2	4	0	1.4	2	0	12.6	3.2	5.3	8.6	2	1.1	2.1	3.1	7.4	1.4	2.3	1.3	3.1	2.6	2.3	8.5	2.3	5.5	3.5	3.4	1.2	1.2	2.9
13500	13560	0.3	1.2	2.8	8	3.8	0.9	0.2	7.3	2.8	0.2	1.3	2.2	4.4	4.7	2.6	0.5	1.7	2.7	2.1	0.4	2.9	0	4.3	2	0	8.2	4.9	4.7	3.6	2.3	2.6	1.1	3.2	8.1	2	2.7	0.4	0	2.8	2.1	9	1	7	3.9	3.7	2.1	1.3	2.6
13560	13620	0.1	3.4	2.8	4.1	3.7	1.1	0.2	6.3	0.7	0.5	0.5	2.8	0.1	2.8	1.1	2.7	1.5	1.3	2.5	0.8	2.9	2.2	1	2.6	0.2	11.9	1.3	3	10.5	2.1	2.6	1.1	2.6	8.2	1.5	1.8	0	2.1	2.7	3	8.5	2.3	6.4	2.5	4.3	1.6	2.7	2.3
13620	13680	0	6	3.6	4.3	0.6	1.7	0	9.3	0.4	1.2	1.4	2.7	0.2	0.1	0.8	0.5	5.8	0.5	2.2	4.3	3.2	1.3	1.6	1	0	9	4	3.4	8	2.1	2.4	1	3.2	5.5	1.3	1.2	0.7	0	2.2	2.2	5	3.2	7.7	4.2	5.2	4.8	2.6	2.4
13680	13740	4.3	6.7	3.7	3.8	3.9	0.2	0	9.3	0.2	0.6	2.4	3.3	0	0.4	1.1	1.1	4.5	0.5	2.3	1.2	2.4	2.1	2.5	1.1	0	8.8	5.6	3	6.8	2.2	2.8	0.5	5.2	1.3	1.2	2.1	1.8	0	3.4	2.3	7.9	2.3	3.9	3.5	4.8	1.7	1.8	1.1
13740	13800	1.1	6.8	3.1	7.3	5.2	2.5	0	8.2	0.1	0.8	2.5	2.7	0	0.3	1.1	1.1	3.2	0.6	3.4	1.3	3	3.1	0.5	3.3	0	6.4	2.8	3	6.1	2.3	2.6	0.8	3.7	7.1	1.2	2.3	1.1	0	2.5	2.6	8.6	2.1	6.2	4.8	7.7	3.2	1.9	1.5
13800	13860	0	4.2	1.6	6.8	3.6	1.9	0	8.5	0.3	1.3	2.1	3.4	0	1.7	1	2.9	2.9	0.6	3.5	1.5	3.2	2.3	1	0.1	0	6	7.2	2.8	3.8	1.5	2.2	1	3.4	1.8	1.1	3.3	1.3	0.2	2.7	3	7	1	2.5	3.8	3.2	1.2	1.5	2.6
13860	13920	0.1	4.4	3.4	5.5	6.9	1.6	0	9	1	1.7	4.7	3.3	4.5	0.9	1	2.8	1.6	0.6	4.8	2	2.8	1	0.5	0.5	0	8.7	5.2	3.1	2.5	1.6	1.6	2.2	3	3.4	2.4	2.2	1.7	0	3.1	2.2	6.9	1.9	5.3	4.3	4.8	3.8	1.7	2.2
13920	13980	0.2	5.4	2.5	6.2	5.9	1.2	0	7.4	1.6	0.3	2	2.4	2.4	0.7	0.6	0.7	1.5	0.1	3.3	2.4	2.1	1.4	0.7	1.7	0.4	8.7	3.1	3.4	7.7	0.9	2.7	0.5	3.6	1.3	2.3	1.8	2.7	1.6	4.3	2.4	4.9	1.4	1.6	5.5	4.5	4.1	1.1	1.1
13980	14040	0.1	0.6	1	9.3	5	0.1	0	1.9	0.8	0.7	1.5	2.9	1.2	3.9	0.9	1.5	1.9	2	3.5	1.4	3.6	0.8	2	0.9	4.1	7.5	5	4.2	5.6	2.9	2.9	0.8	2.9	3.6	1.9	2.8	1.8	1.4	4	3.1	3.6	1.7	3.6	4.1	4.7	3.1	2.8	1.6
14040	14100	0	0.1	4.3	4.6	2.9	0.5	0	4.7	1.3	1.8	1.8	2.4	0.1	3	1.8	1	1.5	2.5	3.1	1.9	3	1.3	4.4	1.4	4.5	9.4	5.5	3	7.8	2	2.7	0.5	3.3	1.9	1.5	3.3	0.8	3	3.3	1.3	4.2	1.6	2.9	2.9	1.5	1.9	2.3	1.6
14100	14160	0.5	0.4	1.6	3.7	4.6	0.4	0	7.3	1.8	2.7	0.7	2.2	0.1	2.9	2.9	0.2	1.8	1.8	2.8	2	3.1	0	1.3	1.7	3.2	9.1	8.1	3.9	10.4	1.4	2.1	2	3.3	3.9	1.5	2.2	0.5	4.3	1	3	4.8	1.9	2.5	3.5	5.1	2.4	1.7	1.1
14160	14220	1.9	0.7	2.2	4.6	4.3	1	0	6.4	0.3	0.9	0.5	1.6	0	0.7	2.3	0.6	2	2.3	5.3	0.3	3.1	0.3	1.3	2.1	2.3	12.4	6.9	4.2	4.1	1.4	1.9	0.8	3.2	1.6	1.4	1.9	0.8	0.8	1.8	1.8	6.2	3.3	1.9	2	3.7	1.6	2.3	1
14220	14280	0.1	0.7	2.8	6.3	4.4	1.7	0	5.7	0.1	0.4	3.9	3.2	0	0.4	1.3	2.5	3.4	0.7	0.8	1.1	2.7	0.2	2.7	0.6	2.6	3.2	2.3	3.2	8.2	3.8	2.6	2	2.9	5.4	1.5	2.5	0.4	1.1	1.8	1.8	3.5	2.7	4	3.1	5.5	2.2	2.9	1.9
14280	14340	0.3	1.2	2.3	3.8	5	0.4	0	7.4	0.5	0.3	1.1	2.4	0.1	0.4	2.3	0.9	1.7	0.4	2	2.1	2.9	0.2	1.2	0.4	3.3	17.2	3.2	2.2	7.3	2.7	2.7	2.3	3.5	5	1.4	3.4	1.5	1.2	3.2	1.8	7	1.1	2	3.9	6.6	2	1.9	1.6
14340	14400	2.8	0.8	1.8	5.7	5.5	1.3	0	7.3	0.3	0.6	2.6	2.6	0	1.6	3.4	2.1	2	0.3	1.5	1.4	3.1	0	1.4	1.3	0.9	12.1	3.5	1.8	4.9	3	2.8	0.9	3.4	3.8	1.1	2.7	0.4	2.7	3.3	2.1	2.1	3.4	0	3.9	6.7	1.6	1.1	2.6
14400	14460	0.2	0.2	1.9	8.2	7.3	2.3	0	6.8	2.1	0.8	3	2.7	2.4	0.9	2.9	0.6	1.8	0.3	4.2	1.4	3	0	1.9	1.4	1.8	4.2	2.9	4.9	7	2	2.6	0.6	4	1.6	2.6	2.8	0.8	3.1	3	2.3	3	1.8	2.8	4.1	5.9	2.2	1.5	2.6
14460	14520	0.4	0.1	2.2	5.3	5.3	1.5	0.2	4.1	1.7	1.8	1.5	2.9	3	1.1	2.1	1.6	3.5	0.1	5.4	0.4	2.9	0.1	3.1	1.7	2.7	5.8	3.3	4.4	9.5	1.9	4.2	1.7	1.5	2.4	1.5	2	0	1.9	1.1	2.7	3	1.2	3.2	3.8	5.5	1.8	1.3	1.6
14520	14580	0.3	0.5	4.3	4.1	3.8	0.4	0.7	4.3	0.2	1	2.9	3	1.3	1.2	2.7	2.2	1	0.5	4	1	3	0.1	2.5	1.6	1.7	12.4	3.1	6.6	5.6	2.1	2.7	0.3	0	3.9	1.2	2.2	3	1.9	2.9	2.7	1.8	2.3	3.1	2.8	4.9	3	0.9	4.2
14580	14640	2.7	0.2	2.3	5.3	4.2	1.7	1.6	4.3	0.5	0.8	1.7	2.1	0.8	0.1	1.8	1.4	0.9	0.9	1	0.5	3.3	0.1	1.3	5.7	2.6	9.9	4.1	6.5	6.8	3.6	2.4	1.7	0	9.7	2.2	2.2	0	4.3	2.9	1.6	2.4	3.5	1.7	2.4	5	1.2	1.5	3.5
14640	14700	2.3	0.2	1.5	9.3	3	1.4	0.2	5.3	0.6	1.7	1.6	3.8	2.1	0.1	2.2	2.7	1.4	0.4	3.6	1	2.4	0	0.7	7.1	3.6	14.2	4.9	6	9.1	1.5	3.7	0.6	0	4.1	1.7	1.4	0.1	3.8	1.9	2.3	2.5	1.4	3.3	3.2	6.4	2.9	1.6	3.4
14700	14760	0.7	0.5	5.5	7.4	1.6	2.2	0.6	1.1	0.5	2.9	1.3	2.3	0.1	0	1.9	1.1	3.3	0.6	2.7	3.2	3.2	1.6	1.9	1	0.9	5.4	6.1	3.8	5.8	2.4	3.8	0.4	0	0.8	1.6	3.2	1.3	2	3.2	2	2.1	2.2	0.6	2.5	6.7	1.6	1.2	2.4
14760	14820	0.2	0.5	6.5	7.5	2.1	1.6	0.1	0	1.3	1	2.5	1.9	3.8	0.8	1	0.8	4.8	0.8	4.8	0.4	3.3	0.3	2.3	1.3	1.8	2.4	8.3	3.2	1.9	0	2.7	0.2	0	3.8	1.8	1.5	0	4.5	1.9	2.8	1.9	4.5	2.4	2.7	7.6	3.8	2.1	2.2
14820	14880	3.5	2	4.9	4.7	4.4	0.2	2.1	0	1	1.8	2.4	3.7	1.7	0.3	1.4	2.2	3.7	0.1	4.7	1.1	3.8	0.5	4.8	0.7	2.6	3.4	7.3	4.6	5.3	0.8	3.1	0.1	0	3	2.4	0.1	0.9	5.8	2.7	1.5	2.6	2	0.6	2.9	7.6	3.1	0	4.2
14880	14940	3.1	1.5	4.9	2.9	3.9	0.6	0.1	0	0.3	2	1.8	4.8	0.6	2.3	2.3	0.5	1.6	3	3.3	1.1	2.7	1.4	3.8	0.5	1.3	9.2	10.6	5	3.7	2.2	3.5	0.9	0	2.4	2.3	0.3	0	3	1.6	2.9	1.4	1.6	0	4.3	7.7	2.7	1.8	3.6
14940	15000	0	0	5.1	2.8	4.6	1.9	0.2	0	0.6	0.3	0.6	6.5	0	0.1	1.8	3	1.6	0.5	2.8	0.2	3.2	0.7	2.5	1.2	1.8	3.8	9.1	3.7	9	3.1	2.4	1.2	0	2.3	3.1	0	0.4	8.2	2.3	2.7	2	4.9	0	2	6.8	1.8	3.1	5.7
15000	15060	0.1	0.3	4	8	4.3	1	1.1	0	0.9	0.3	1	6.8	0	1	1.8	1.9	0.2	0.7	2.7	0.8	3	1.6	1.8	3.6	1.8	7.6	9.4	4.8	9.7	0.8	1.9	0.9	0	1.3	2.7	0	1.1	6.7	1.2	4.1	4.3	3.4	0	5.3	6.5	1.9	4.2	5.5
15060	15120	0.2	0.2	4.7	6.4	5.8	1.5	0.1	0	0	0.7	1.4	8.5	0	0.4	1.6	1.2	1.4	0.7	1	0.9	0.4	3	3.9	2.7	2.3	4.9	2.4	5	9.8	3	1.3	0.8	0	1.9	1.6	0.8	1.4	2.6	1.6	3.5	2.1	1.1	3.8	3.4	6.7	3.3	2.8	4.2
15120	15180	4.5	0.1	2.9	5.3	2.6	0.7	0.6	0	0	1	1.1	6.1	0	0.9	1.9	2.4	2.1	0.5	0.7	0.6	3.6	2.4	6.6	0.8	1.7	2.7	1.1	3.7	9.9	2.1	1.2	2	0.7	4.7	2.4	4.2	0.1	4.3	1	1.8	1.3	2.3	1.8	3	6.2	3	1.3	3.8
15180	15240	0.3	0.6	3.3	5.7	4.5	0.2	1.7	0	0.7	0.5	1.1	7.7	0	1.8	1.4	3.1	1.8	0.9	4.1	0.5	3.3	1.8	5.1	1.2	2.2	7.3	1.4	5.9	9.6	1.6	1.7	3.1	1.9	1.2	1.2	3.3	0	1.3	1.6	3.1	2.7	3.8	3.2	3.8	5.4	2	1.7	3
15240	15300	0.3	0.4	3.1	4.1	3.8	0.7	0.1	0	2	0.3	2.4	8	0	0.5	2.1	0.4	1.8	1.6	2.2	3.1	3.2	2.3	1.9	2	2.7	2	4.2	2.9	4.2	1.1	1.6	0.2	0.1	1.5	1.7	2.8	0.5	6	1.4	2.3	2.8	2	5.2	0	4.7	2.5	2	2.7
15300	15360	0.2	3.1	2.3	4	2.3	2	0.8	0	0.9	0.5	2	4.9	0.2	1.1	1.7	1.5	2.8	0	4.1	3.6	3	0.2	2.1	2.3	2.9	9.8	7.5	4.9	8.3	1.3	4.7	0.4	0	4.3	1.8	3.5	0.3	6.3	4.8	2.9	2.4	2.2	3.3	0	6.8	0.9	1.7	3
15360	15420	1.7	0.1	5.5	2.7	5.5	1.5	5.6	0	0.7	0.8	1.6	4.1	1.7	0.4	2.2	1.3	1.9	1.2	5.1	1.4	2.8	0.4	1.1	1.2	3	8.6	8.4	3.1	9.3	0.4	3.1	0.9	0	5.2	3	2.2	0	6.3	2.7	2.3	1.8	2.9	4.2	0	6.8	1.5	1.5	2.2
15420	15480	4	0.4	4	2.4	4.3	1.4	2.1	0	1	0.9	1.9	1.5	1.6	0.5	1.4	2	3.3	2.8	2.8	0.6	2.8	2.5	4.2	0.6	1.9	5.9	0.5	1.6	6.8	1.1	4.1	1.3	0	2	2	3	0.8	6.3	4.2	2.8	1.9	3.7	3.2	0	7.7	1.1	0.9	3.7
15480	15540	0.4	3.5	5.1	3.8	3.5	3.3	1.5	0	0.3	0.7	1.8	1	2.9	1.5	1.9	2.2	0.9	1	2.9	1.9	3.4	0.9	0.1	3.6	2.1	5.7	0.3	6	9.2	2.6	2.4	2.1	0	3.9	1.7	2.5	0.1	2	3.7	2.8	2.8	4.4	0	0	6.9	3.1	3.2	3
15540	15600	2.5	0.5	1.9	3.5	3.7	0.6	0	0	0.7	0.1	2.9	5.2	0.8	0.5	1.9	1.2	2.2	0.5	3.4	0.9	4.8	0.4	0	6.6	1.6	9	2.7	2.6	9.4	2.2	1.7	1.2	0	6.5	1.4	1.6	0.2	0.4	1.3	2.9	2.4	1.6	0	0	6.1	1.8	2.4	3.8
15600	15660	0.3	0.9	1.7	5.8	2.6	0.6	0	0	0.5	0	2.6	4.2	2.5	1.6	2.4	1.6	2.7	0.7	4.9	0.7	3.2	0.3	0	4.8	1.9	8.9	2.7	3.8	7.8	2.3	2	0.9	0	2.4	1.1	3.1	0	5.5	1.7	5.7	1.8	3.6	0	1.4	4.3	2.2	2.4	4.4
15660	15720	0.8	0.4	1.2	6.8	1.2	1.1	0	0	2.3	0	1.1	2.8	0	1.1	1.1	2.9	1.6	1.7	4.9	0.7	2.6	0.5	0	4.2	2.2	8.9	4.3	6.3	11	1.6	2.2	1	0	3.2	2.3	1.4	0	1.7	3.8	3.7	2.6	3	0	1.3	4.8	1.9	2.1	4.2
15720	15780	3.2	0.6	2.5	8.6	2.1	2.8	0.8	0	4	3.5	4.3	1.3	0	1.9	3.4	1	2.4	1.3	3.2	1.9	2.9	0.5	2.8	1.7	1.9	9.1	7.2	3.8	6.1	3.4	4.3	0.7	0	3.8	1.8	1.3	0	2.7	2.1	1.8	3	4.3	0	0.2	4.1	2.1	0.9	5.5
15780	15840	0.1	0.2	3.8	10.6	1.7	3	2	0	1.4	1.8	2.5	1.5	2.9	0.2	2.9	0.5	1.9	2.3	5	2	4.3	1.2	3.5	3.2	1	9.1	2.5	5.4	9.6	1.5	1	1.4	1.2	8.7	1.4	3.1	0.1	0	2.9	1.9	2.5	0.8	0	0.3	5.4	2.7	1.5	4.9
15840	15900	2.4	0.3	3.6	9.3	3.7	2.1	1.7	0	1.6	0	1.7	2.7	0.4	3	2.6	0.5	1.8	0.8	4	3	2.9	0.2	5.3	4.8	3	12.1	3	3.3	7.6	1.4	1.7	2.2	0	5.1	2.2	3.4	1	0.5	2	3	1.5	0.9	0.2	1.3	6	1.3	2.1	3.3
15900	15960	0.6	0.4	3	7.3	2.6	0.5	0.9	0	0.3	0.4	0.4	1.9	0.1	1.6	2.5	2.3	2.7	0.3	5.3	0.9	3.5	0	2.7	3.8	1.6	12	2	3.8	7.7	3.8	0.9	0.8	1.2	5.3	2.2	3.6	1	2.3	4.8	1.4	1.9	2.5	2.5	3.5	6.8	1.4	1.9	2.5
15960	16020	0	8.4	2.8	7.2	2	0.8	1	0	2.3	1.9	1.1	2.3	0	0.6	2.6	1.4	1.6	4.9	0.7	0.8	1.4	0	1.1	2.7	2.5	13.7	6	2.1	6.3	0.6	1.2	0.9	2.7	1.7	1.8	4.2	2.4	2.9	2.6	2.1	1.7	3.1	3.2	3.8	4.5	2.2	1.2	3.9
16020	16080	0	0.7	3.5	4.2	2.7	0.4	1.4	0	0.9	2.2	3.5	2	2	0.5	2.4	1	3.9	1.4	0.1	0.8	3.5	0	1.1	2.1	2	13.3	10.5	3.1	9.2	3.6	1.6	1.8	2.8	2.5	3.7	3.7	0.8	3.6	2.8	2.1	1.9	2.2	3.8	2.4	0.3	3.7	1.8	3.5
16080	16140	0	0.2	4.4	1.1	2.2	0.1	2.1	0	0.2	0	4.1	3.3	3	1.8	0.8	1.4	3	0.5	3.4	3.3	4.6	0	5.8	3.1	1.5	8.1	0.9	3.9	7.1	1.8	1.7	1.3	6.9	2.7	1.4	5.8	1.8	2.5	3.8	2.7	0.2	3.4	2.4	3.4	1.7	3.3	0.9	4.8
16140	16200	0	5.2	4.2	3	3.7	0.1	1.6	0	2.1	0	3.4	3.5	2.6	0.1	2.2	1.8	1.4	1.6	3.3	2.4	5	0	0.5	7.9	1.7	8.4	3.5	4.8	6.7	1.8	4.5	2.4	5.4	5.6	1.9	6.5	0.3	2.8	4.9	2.3	2.5	3.5	6.9	1.8	1.4	3.5	1.4	4.1
16200	16260	5.2	3.5	2.5	5.7	3.3	6.8	6.3	5	5.9	6.6	2.1	11.5	9.4	9.6	6.3	6.6	6.7	3	1.9	3.8	7.1	11.4	4	4.4	7	3.9	13.1	8.5	2.8	3.9	11.4	11.2	7.9	7.7	10.3	6	10.8	15.4	10.9	4.4	6.8	7.7	5.1	11.4	8.9	8.8	12.6	6.7
16260	16320	5.6	2.7	4.5	4.7	1.5	4.5	7.9	2.1	8.2	4.9	1.9	9.2	8.1	11.4	6.9	6.8	5.9	0	2.9	6.2	9.8	11.8	2.9	4.8	5.7	5.9	13.3	8.8	5.3	6.4	12.1	9.9	7.5	7.4	6.4	8.4	18.1	9.5	8.4	7.2	6.7	6.1	3.8	10.8	8.3	12.9	11	5.3
16320	16380	5.9	5.9	6	8.9	6.9	4.9	8.3	5.9	8.3	7.8	4.8	10.6	6.5	10.4	7.3	6.9	9.3	5.9	5	7.8	11.7	13	9.6	5.2	6.5	14.3	15.5	12.9	8.3	9.8	9	10.9	7.9	9.8	7.6	8.1	17.6	12.1	8.1	8	6.2	7.8	9.9	11.6	7.8	11.4	7.7	6.7
16380	16440	5.3	6.9	5.6	9.6	6.5	5.4	7.2	7.6	10	7.1	1	10.9	5.8	9.7	7.6	6	7.8	6.6	5.4	7.8	9.7	12.4	11.9	6	8.6	10.7	16.2	13.6	6.2	9.6	9.6	12.3	4.8	10.3	7.6	7.3	22.6	13.4	8.3	8.5	9.3	11.4	9.4	13.3	9.1	11.1	9.5	7.1
16440	16500	6.1	6.2	7.9	8.3	7.6	6	5.3	7.5	8.7	8.8	1.8	10.4	8.5	10	7.4	7.9	7.8	5.1	1.7	8.2	10.8	13.1	10.1	5	2.9	12	13.7	13.1	9.8	10.8	7.5	14.1	7.2	10.9	6.9	5.8	21.4	12.3	10	9	5	8.8	9	10.5	8.9	9.7	11.9	7.6
16500	16560	5	5.1	8.4	9.8	6.8	6.8	4	10.9	7.1	3.6	6.9	10.1	5.4	8.8	7.3	5.9	7	5.9	2	8.7	11.3	12.3	9.5	5	4.9	13.2	9.4	9.5	6.4	8.4	12.2	10.2	7.6	8.8	4	7.6	22.1	10.9	9.6	6.9	6.7	8.9	3.7	9.7	5.6	9.6	11.2	6.4
16560	16620	3.9	3.9	6.7	10.3	4.9	5.4	3	7	4.8	1.3	4.9	12.7	2.1	7.9	7.4	6.5	6.6	7	1.8	8.7	8.8	11.1	9.2	5.3	3.1	14	4.6	8.5	4.9	9.6	9.6	8.9	6.6	9.3	4.7	4.8	21.5	7.6	7.2	9.3	9.3	7.5	4.8	9.3	6.7	6.5	11.5	4.8
16620	16680	2.9	2.3	5.7	5.9	4.8	3.4	2.8	5.2	5.5	0.8	3.1	10.8	4	5.7	6.7	5	6.2	8.7	4.5	5.4	7.2	8.2	4.5	4.8	4.4	10.5	3.9	6	4.7	6.7	8.3	5.6	6.2	8.3	4.7	3.8	19	7.9	6.4	6.1	4.4	8	4.7	6.3	3.3	6	10.5	6.1
16680	16740	2.9	1	6.1	4.7	3	2.3	1.9	5	5.6	1.5	3.7	11.2	0.3	2.3	6.3	2.7	5.7	4.4	1	4.8	8.9	5.2	4.3	4.9	4.8	12.6	0.7	5.3	4.6	5	4.3	4.5	5	7.5	2.4	2.8	19.4	7.6	6.5	6	3.7	4.7	5.6	8	2.4	5.5	7.3	4.1
16740	16800	3.3	1.9	5.9	3.9	2.8	1	1.6	4	4.6	2.4	2.5	11.8	0.9	1.4	4.8	2.8	4.8	3.5	0.9	2	7.6	5.2	4	5.6	6.7	10.1	0	7.1	1.1	5.8	5.4	2.7	6.1	7.2	4	2.3	10.4	8	4	5.5	2.2	4.2	1.8	5.3	1.4	5.8	8	4
16800	16860	2.6	1.5	5.6	1.4	3	1.8	1.9	4.2	3.7	2	1.5	8.1	2.9	1.9	5.9	0.5	5.7	1.5	2.9	0	5.8	3.9	4.5	2.6	2.4	11	0	4.2	2.9	5.7	5	0.9	5.5	5.8	1	1.9	14	5.2	6	5.2	1.4	2.5	0	5.5	4.2	4.3	5.9	3.3
16860	16920	1.9	2.2	3.1	4.9	3.2	1.8	0	5.7	4.2	1.2	1.1	9.8	0.8	2.2	4.6	0.2	4.1	1.5	2	5.4	6.7	3.4	3.9	3.6	6.7	6.5	0	5.7	1.4	4.3	5.8	0.6	4.7	5.3	1.8	0.3	0	3.1	4.1	4.8	2.7	1.3	3.1	3.9	2.6	6	6.3	2.4
16920	16980	0.8	1.9	3.8	4.3	2.6	1.9	0	2.4	3.6	2.5	2.4	9.8	1.3	1	6.1	0.2	4.2	1.9	2.3	0	5.9	2.4	3.4	5.4	3	7.2	0	4.8	2.7	5.3	2.9	3	5.1	6.2	2.4	0	0	5.7	5.1	6.4	3	0.2	1.7	2.4	2.3	4.1	6.9	2.4
16980	17040	1.8	1.8	2.3	4.9	2.4	1.4	0	4.4	1.2	1	0.6	10	2.2	1.1	4.6	1.2	2	1	1.9	0.9	7.4	0.9	3.2	5.4	3.8	6.1	0	2	2.1	6.4	4.1	1.6	3.4	5.9	1.9	0	8.5	5.5	3	6.3	1.4	0.9	1.5	5.3	3	4.9	5	3.1
17040	17100	1	1.5	2	2.9	1.9	2.5	0	2.9	3.4	0.5	2.6	9.2	2.2	0.5	6	2.7	2	1	2	0.9	4	0.6	3.9	3.1	2.5	5	0	2.5	2.5	6.6	2.8	1.9	3.7	8.3	2.4	0.3	0	5	4.3	2.2	0.5	2.8	0.6	7.5	3.3	5.7	7.9	3.5
17100	17160	0.8	0.7	3	2.8	1.2	2.5	0	0.6	2.8	1	0	8.3	0.3	2.5	4.6	1.5	1.5	4.9	1.2	0	5.8	3.1	4.5	4.2	1.7	6.6	0.2	4.5	0	5.5	4.3	3.1	4.3	7.9	1.1	3.1	8.2	5.1	5	4.4	0	1	0	3.3	2.1	4.6	6	1.8
17160	17220	1.1	1.6	3	3.2	0	2.6	0	3.8	4.1	1	0.6	10.2	0	2	5.1	0.8	3.5	4	0.8	0	5.9	0.4	2.3	3.2	2	7.1	0	2.8	1.4	7.3	0.7	0.9	1.8	6.7	0	1.1	0	5.3	3.5	2.9	0	4.3	0	4.3	0.6	5.8	4.3	4.8
17220	17280	1.1	3.1	2.3	4.8	0	3.3	0	2.6	2.8	1.4	0	10.5	0	1.9	3.7	2	2.5	0.5	1.6	0	5.7	0.7	4.5	3.2	2.3	6.2	0	2.1	1.6	5.5	3.3	2.2	2.1	4.4	2.3	1.5	0	5.2	2.2	2.4	0.1	3.2	0	4	0.7	7	5.8	3
17280	17340	0.4	0.8	2.8	1.5	0	3.1	0	2.3	3.8	0.2	1.2	9.4	0	4.3	2.3	1.8	1.8	1.9	0.3	0	2.9	0.5	1.8	3.4	2	7.5	0	2	1	5.7	0	1.8	0.4	5.7	2.4	2	0	4.5	2.8	5	4.1	1.8	0	5.7	1.6	4.8	5.8	3.2
17340	17400	0	2	2.6	3.4	0	3.6	0	2.3	3.1	0.3	0.1	8.7	0	2.9	3.9	0.9	2	1.5	0.8	0	4.4	1.2	4.7	1.4	1.1	2.9	0	2.2	7.8	4.2	2.9	0.8	1.3	6.8	1.7	0.5	0	4.6	4.3	4.6	2.3	2.5	0	6.2	2.3	5.7	5.5	1.7
17400	17460	0.3	1.2	1.6	8.2	0	2.4	0	2.5	2.2	0	1	7.4	0	1.8	3.2	0	2.2	1	3.5	0	3	0.4	5.3	3.9	2.4	4.8	0	3	3.5	5	0	2.3	2.6	7.5	1.8	1.1	0.2	2	3.9	4	7.1	1.3	0	5.9	1.4	3.7	4.5	4
17460	17520	0.4	2	0.3	6.1	0	3.7	0	1.6	3.1	0.5	2	8.7	0	3.3	3.8	0.4	0.5	1.8	0.3	0	3.9	0.3	2.1	2.3	0.5	3.3	0.2	2.8	2.8	4	0	2	2	4.4	2.1	1	0	5	3	3.9	2.4	0.6	0	3.7	3.2	4.9	5.1	4
17520	17580	0	3.8	2.4	11.6	0	2.3	0	0	2.4	1.7	0	6.9	0	1	2.3	0.5	3.9	2.1	0	0	3	0.3	2.1	2.4	2.5	2	0	2.9	0.9	2.2	1.8	1.8	1.2	6	0.5	1.9	0	3.9	3.5	4	4.7	1.9	0	6.5	2.9	3.8	3.1	4.1
17580	17640	0.3	1.9	1.3	9.8	0	2.4	0	0	1.9	2.5	0.8	8.2	0	2	2.8	4.2	1.3	3.3	0	0	3.1	0.4	1.1	1.9	1.6	6.2	4.5	2.1	2	0.7	1.5	3.9	0.4	6.8	0.4	2.3	0	2.2	1.7	4.1	1.4	2.4	0	4.9	1.1	3.8	3	3.2
17640	17700	0.5	0.7	1.6	6.4	0	3.8	0	0	0.7	2.2	1.5	6.6	0.5	2	0.5	3.5	3	5.1	0	0	1	2.4	0.8	2	0	7	3	3.5	0.4	0.2	0	0.9	3.5	4.9	0.7	2.8	0	3	3.2	0.9	0	2.6	0	4.8	1.2	4.6	7.9	3.7
17700	17760	1.3	0.2	2.3	1.4	0	0.1	0	0	0	2.2	0.1	5.1	0	2.4	3.4	1.6	2.1	1.2	0	0	1.2	2.5	2.7	3.1	0	4.4	0.3	6.9	2.7	1.3	0	0.5	0.4	3.7	0	3.7	0	6	1.8	4.4	0	2.2	0	3	1.3	6.7	4	2.7
17760	17820	0.4	2	2.4	1.1	0.3	2.2	0	0	0	0.3	0	5.4	0.7	3.3	0.5	0.9	2.5	0	0	0	4	0.3	2.5	3.8	1.6	7.7	4.6	2.2	0.8	1.4	2.1	3.7	0	2.7	0.9	4.9	0	4.5	3.1	3.7	0	1.7	0	6.1	1.9	5.7	2	3
17820	17880	1.3	1.3	1.6	0	1.2	1.4	0	0	0	0.1	0	4.9	0.9	3.1	0	0.7	2	3	0	0	1.1	2.7	3.6	1.7	3.7	3.5	4.7	1.7	0.3	0	0.1	1.7	0.8	4.2	0	4.5	0	5.5	2.7	3	0	1.4	0	5.7	6	6.9	2.9	2.2
17880	17940	0.7	3.2	0.2	2.5	0	2.9	0	0	0	0.3	0	4.6	1.8	3	0.4	0.3	2.1	2	0	0	1.1	1.3	0.8	2.1	2.6	8.8	2.5	5.9	0	0.3	1	0.8	0.2	3.7	0.9	5.8	0	3.4	2.5	1.5	0	1.3	0	5.3	2.7	6.2	0.8	3.6
17940	18000	0.3	0.8	0	3.6	1	0.1	0	0	0.1	1.3	0	4.8	0.2	3.2	2	4.3	1	0	0	3.3	4.7	0	2	2.2	3.3	5.8	2.5	3.5	0	1.3	0	0.8	0.1	2.1	0	4.2	0	4.4	2.5	2.4	0	1.6	0.2	4.3	3.2	5	1.4	2
18000	18060	0.4	1.9	0	0.3	2.9	3.6	0	0	0	0	0	3.4	1.3	3	1.9	2.4	0	0	0	6.7	1.2	0	1.4	2.9	2	1.5	6.6	8	1.4	1.6	0	0.9	0.4	3.1	2.4	3	0	5.1	2.8	4	0	2	1.6	4.5	4.4	4.3	4.4	3.7
18060	18120	0.2	2.1	0	1	4.6	3.6	0	0	0	0	0	4.1	1.4	1.4	2.1	2.7	0	0.9	0	1.6	3.6	0.2	2.1	1.6	1.4	0.2	3	4.3	6.5	1.2	0	0.4	0	2	1.4	3.5	0	2.4	3.8	3.3	0	3	1.8	3.3	3	5.7	2.8	3.3
18120	18180	1.4	0	0	1.3	3.3	1.3	0	0	0	0	0	5.6	0.2	3.1	2.3	1.7	0	0	0	1.6	1.1	0	2.4	3.8	1	3.6	6.2	3.6	11.9	0.4	0	2.2	0.2	5.5	0	0	0	4.5	2.1	1.9	0	1.9	0	3.2	5	5.4	4.3	2.6
18180	18240	0	0.6	0	0.3	2.1	0.6	0	0	0	0	0	5.6	0.9	0.8	2.7	2.3	0	0	3.1	4.3	1.2	0	2.4	3.6	0.2	0.5	4.8	3.6	0.5	0.2	2.4	2.2	1.3	4.8	2	0	0	2.1	2	1.6	0	3.3	3.9	3.9	3.2	3.9	0.8	3.6
18240	18300	0.6	2.3	0	0.8	3.9	0	0	0	0	1.2	0.1	5.8	1.2	0.9	0	0.3	0	1.8	1.8	0	0.2	0	0	2.1	0	0.5	2.9	1.9	0.3	1.4	4.1	0.9	2.3	3.9	1.8	0	0	3.8	4.2	2.5	0	2.2	1.8	3	2.5	3.7	0.3	2.5
18300	18360	0.5	1.1	0	1.4	3.8	0	0.1	0	0	0.5	0	6.9	0.6	2.4	0.1	1.9	1	0.9	2.3	2.1	1.7	0.4	1.9	2.4	0	1.1	0.9	3.9	0	0	0	0.6	2.7	4.3	2.5	0.7	0	1.4	2.9	1.3	0	4.9	1.5	3.9	4.1	3.3	1.7	3.5
18360	18420	0.3	2.5	0	0.2	2.1	0	0.2	0	0	0.2	0.2	4.7	0.7	2.4	0	2.1	2.8	1.1	1.4	2	1.7	0.4	0.8	2.1	2.6	2.4	0	3.7	2.8	0.5	0	0.4	2.1	1	0	2.6	0	0.4	2.1	2.1	0	3.5	2.4	3.4	2.6	4.4	3.7	3.7
18420	18480	0.1	0.2	0	0	1.4	0.1	0.8	0.2	0	0	0.2	4.8	1.3	2.6	0.9	0.6	1.5	2.9	1.2	1	0	0.3	0.3	2.3	4.3	0.5	0	1.1	0.7	1.9	0	2.9	1.4	1.7	0	2.2	0	5.3	1.7	2.8	0	3	0.9	3	0.8	4	7.7	2.9
18480	18540	0	1.3	0	0	1.7	4.1	0	0.5	0.1	0	0.2	5	0.5	1.7	2.6	1	0.8	0.6	2.7	1.4	0	0	0.2	2.4	1.9	0.3	0	0.5	0	1.1	0	2.2	2.3	2.4	3.5	3.3	0	0.1	1.4	2.2	2.5	2.2	0.2	3.5	1	6.9	7.4	3.2
18540	18600	0.6	0.4	0	0	1.1	0.8	0	0.4	2.2	0	1.2	3.8	0.5	3.6	2.9	0.6	3.3	0.3	0.4	0.8	0.4	0	0.3	0.9	0	0.7	0	0.8	0.3	1.1	0	0	0.5	3.2	2.5	3.9	0	4.3	2	2.1	5	1.8	0	3.2	5.6	2.8	3.7	3.8
18600	18660	0	1.9	0	0	2.8	3.1	0	0.1	3.6	0	0.5	2.8	0	2.4	2.4	0.9	1.4	0.1	0	0.3	1.4	0	1.2	0.6	0	0.3	0	0	0.4	1.6	0	0	0	1.5	2.9	6.5	0	2.6	2.9	2.1	4.6	7.2	0	3	2.4	1.8	6.8	3.1
18660	18720	0	3.5	0	0.1	1.3	3.7	0	0	2.9	0	0.4	5.4	0	1.5	2.1	0.9	1.7	2.8	0	0.7	1.3	0	1.6	3.1	0	0	0	0	1.3	4.1	0	0.1	0.7	0.8	2	0.2	0	3.1	4.1	1.6	4.1	0	0	3.5	0.5	3.9	3.6	2.1
18720	18780	0	1.4	0.3	0	0.9	3	0	0	4	0	2.8	7.2	0	2.9	2.5	0.8	3	1.8	0	0	0.9	0.5	1.3	0.8	0	2	0.1	0	8.7	3.4	0	0	1.5	4	0.7	2	0	3	2.3	1.8	4.8	3.8	0	2.8	0.9	3.8	5.5	3.6
18780	18840	0.4	2.2	3.3	1.1	3.2	0	0	0	3	0	1.2	4.2	0	3.1	1.4	1.4	2.2	0.9	0	0	0.4	0	1.6	2.2	0	0	0	0.2	1.5	3.4	0	0	1.9	4.6	1.3	3	0	2.9	2.5	2.4	1.3	6.4	0	2.6	4.7	4	5.5	2.5
18840	18900	0.5	2.6	1.2	6.3	0.4	2.2	0	0	2.6	0	0.5	4.8	0	2.5	2.9	2.1	1.2	0.7	0	1.2	1.8	0	0	2.8	0.6	0	0	0.3	0	2.2	0	0	0	3	0.5	2.4	0	1.6	3.9	0.7	0	4	0	3.3	3.8	3.9	2.5	3.4
18900	18960	0.2	1.1	0.7	7.2	1.7	2	0	0	3	0.1	1.3	5.7	0	0.3	1.1	1.6	1.9	0.2	0	2.5	1.7	0.6	0	3.3	2.1	1.1	0	0	1.9	0.8	0	2.6	2	2.9	1.4	2.9	0.2	3.2	1.3	0.8	0	2.3	0	2.6	2.7	2.6	7.3	2.3
18960	19020	0	2.3	0.8	0.5	3.9	2.6	0	0	2.7	0	0	2.5	1.1	2.4	1	3	1.6	0	0	2.2	3.1	0.3	0.6	2	1.7	0.9	0	0	0	1.3	0	0.8	2.9	6.6	1.2	4.1	0	0.8	1.2	1.4	0	0.8	0	2.6	1.6	1.8	3.9	2.4
19020	19080	0	2.4	1.5	3.7	1.4	2	0	0	3	0	0.4	3.2	0.4	0	1.9	0.8	1.1	0.6	0	4	0.1	0	0.6	0	1.9	0	0	0.2	1.9	1.8	0	1.8	1.9	6.8	2	5.5	0	3.3	1.8	3.5	0	1.7	0	2.3	2.7	1.9	2.9	4
19080	19140	0	1.8	1.3	3.4	0.7	0.5	0	0	4.3	0	1	2.7	1.6	0	1.5	0.4	2	1.6	0.2	0	0.7	0.6	1.8	0	1.7	0.2	0	0.7	6.4	2.4	0	2.5	1.8	1.3	1.4	6.5	0	0	1.1	1.3	0	2.1	0	2.1	2.6	4.2	4	4
19140	19200	0	1.9	1.1	2.1	1	1.1	0	0	3.7	0	0	2.9	0.4	1.3	0.3	0.6	1.9	0.3	0	0	0.4	0	1.5	4.2	0	0.3	0.4	0.4	0.2	1.4	0	0	1	4	0.6	2.4	0	1.3	0	1.6	0	3.5	0	2.9	2.1	2.6	4.3	2.6
19200	19260	0	2	1	2.3	0.6	1.6	0	0	2	0	1.3	2.9	1	2.3	0	0.9	3.1	1.1	0	1.1	0	0.3	0	0	0	0	0	0.8	0	4.6	0	0.4	0.9	4.9	1.5	4.1	0	2.2	3.8	2.5	0	1.2	0	2.6	2.6	4.5	2.6	3.1
19260	19320	0.2	1.8	2	1.7	0.2	0.8	0	0	2.5	0	0.9	2.2	0.7	1.5	0.2	0.6	1.5	0.5	0.3	2.3	0	0.4	0.3	0	0	2.8	0	0.8	0	0.6	0	0.3	0.8	6	1.5	1.4	0	1.1	1.8	3.6	0	2.1	0	1.9	2.3	4.2	2.4	3.4
19320	19380	0.2	1.6	0.2	2	2.1	1	0	0	1.9	0	0	1.9	1.1	4.3	1.1	0.5	0.8	4.4	0.1	2.2	0	0.2	0.7	0	0.2	0.7	0	0	0.2	4	0	1.4	2.5	8.4	2.7	2.1	0	2	3.4	1.8	0	1.1	0	2.1	2.5	3.1	4.3	2.9
19380	19440	0.2	2.4	1	2.6	2	2.1	0	0	0.6	0	0	2.2	0.6	0.6	0.8	0.3	1	6	0.6	1.9	0	0	0.8	0	0	0	2.5	0	0	3.6	0	1.9	2.1	2.9	1.3	0.7	0	1.9	0	2.7	0	1.1	0	2	1.4	5.5	3.2	2.8
19440	19500	0	1.1	2.7	7.5	2	1.8	0	0	2.1	0	0	3.2	0.3	0.8	0	1.1	0.6	2.7	0.3	1	0	0.9	1.9	0	0	0	4.3	0	0.3	6.5	0	0.2	1.7	3.4	1.9	1.6	0.1	2.3	1.5	1.7	0	2.1	1.3	1.3	3.3	6.7	4.5	2.7
19500	19560	0.2	1.5	1.1	7.6	0.9	2.5	0	0	1.9	0	0	1.9	0	0	0.1	1	1.9	0.9	0	0.7	0	1.1	1.1	0	0	0	2.1	0	0	2.3	0	0.3	2.1	2.4	2.1	2	0	2.4	3.1	0	0	1.6	1.4	2.9	2.7	4.7	3.7	2.9
19560	19620	0	0.6	1.5	3.8	2.2	2.1	0	0	1.3	0	0	2.1	1.8	0	0.6	1	1.7	0.8	0	1.6	0	1.9	1.6	0	0	0	1.6	0	0	2.4	0	1	2.1	3.8	1.7	1.9	0	3.3	1.3	1.4	0.7	2.7	1.7	2.1	2.9	6.5	4.6	3.8
19620	19680	0.1	2	1.8	6.7	0.9	1.9	0	0	1.4	0	0	2.8	0	0	0.5	1	1.5	0.8	0	1.6	0	2.4	0.4	3.7	0	0	2.4	0.1	1.8	1.8	0	0.7	1.2	2.1	1.8	4.2	0	3.1	0.6	1.2	1.1	1.6	1.7	1.8	1.8	7	0.9	2.5
19680	19740	0	0	2	7.3	1.1	3.5	0	0	3	0	0	1.6	0	0	0.5	0.7	1.6	3	0	0.4	0	0.7	2.4	1.8	0	0	1.1	0	3.3	3.5	0	0.7	1.2	2.1	1.7	5.5	3.8	1	0.7	1.3	1.9	0.3	4.2	2	2.4	1.1	2.3	4.4
19740	19800	0	0.1	2.3	7.4	1.4	1.2	0	0	0.8	2.4	0	1.1	0	0.4	2.8	0.8	1.3	1.1	0	0.4	0	0.4	0.4	0.6	0	0	0.3	0	1.9	1.6	0	0.9	1.8	4.5	1.8	3.1	0.1	0.2	0	0	2.4	0	2.5	3	2.1	3.4	4	2.6
19800	19860	0	0	2.5	4.1	1.8	0.9	0.9	0.7	2	3.4	0	2.1	1.4	5.8	0.3	1.1	0.4	1	0	0	0	0.5	1.3	3.6	0	0.3	1.4	0	1.1	0	0	0.4	0.3	3.9	1.5	0.6	0.2	0.6	0	0.5	3	0.3	2.4	2.7	1.7	3.1	4	3.4
19860	19920	0.1	0	1.8	2.4	1.4	1.2	0	1.6	2.4	0.7	0	0.9	1.7	1.9	2.7	1.8	2	2.7	0.4	0	0	2.3	1.7	2.2	0	0	1.3	0.2	1	1.8	0	0.3	0.6	4.1	1.9	2.2	0.1	1.2	0	0	3.4	4.6	2.4	2.8	0.2	3.4	4.3	3.7
19920	19980	0.2	0	1.8	1.6	0.5	2.9	0	0	1.6	0.6	0	4	0.8	1.6	3.6	1.6	2.7	0.5	0.4	0	0	1.5	2.6	1.9	0	0	1.3	2.9	0.3	4.5	0	0.4	0.7	4.7	0.8	1.8	0.4	2.1	0	0	3.5	2.5	2.1	2.6	1.1	3.1	2.4	2.7
19980	20040	0	0	2.3	0.3	0.8	0.7	0	0	3.7	0.5	0	2.3	0.3	1.4	0.6	0	1.9	0.9	1.4	0	0	1.5	3.8	1.8	0.2	2.2	0.5	3.8	0	1.5	0	0.8	0.2	1.3	1	2.7	2.8	0.3	0.6	0	1.5	0.3	1.6	2.5	2.5	3.7	0.8	3.2
20040	20100	0	0	1.3	4.8	1.8	1.8	0	0	1.8	0.3	0	1.9	0.9	0.9	1.2	1	0.6	0.4	0	0	0	1.9	0	0.6	0.9	0.3	0	2.9	0	2.5	0	4.1	0.2	0.7	1.1	2.8	2.1	1.2	1.9	4.1	3	1	2.1	3.1	3.5	4	3	5.1
20100	20160	0	0	0.3	2	1.5	0.3	0	0.6	0.3	0.9	0	2	0.6	0.4	1.1	0.7	3.2	0.6	0	0	0	1.1	1.1	4.3	0	0.3	2	3.6	0.1	5.4	0	1.3	0.8	2	2.1	4.5	0	0.3	2.9	3.3	5.3	0.4	1.4	2.6	3	4.1	1.7	2.4
20160	20220	0	0	0	0.1	0.8	0.4	0	4.8	0.5	0	2	0.5	0.9	1.2	0.8	2	1.8	1.7	0	2.2	0	2.1	1.8	1.7	2.4	0.3	1.9	3.1	0	3.9	0	0.2	0.5	3.3	1.3	1	2.6	1.2	0.7	1	2.4	0.8	0.9	2.6	2.8	1.6	2.7	3.7
20220	20280	0	0	0	0	1.2	0	0	0.7	1.7	1.6	2	2.2	0.9	1.3	0.1	0.8	1.7	2.7	0	2.6	0	0.8	0.9	0.6	3.3	0	1.2	5.2	0	1.6	4.4	1.1	0.5	2.5	2.2	3.8	2.1	0	1.1	0.3	0	2.4	0	2.5	2.9	4.5	1.5	1.8
20280	20340	0	0	0	0	0.6	0.2	0	0.1	2.8	0.8	2.3	2	0.6	4.3	0.4	0.2	0.7	1.8	0	1.8	0	0.2	1.4	2.5	0.4	0.2	0.8	1.9	0	2	3.4	0.2	0	5.7	1.3	3.5	0.9	0.1	2.1	1.1	1.2	1.9	1.1	2.5	2.8	0.4	2	4
20340	20400	0.8	0	0	0	0.5	0	0	0.4	1.7	1.3	1.4	1.5	0	0.6	0.5	0.6	1.3	1.3	0	1.3	2.5	0.2	2.4	1.6	2.3	0	2.5	2.1	0.5	1.4	2.3	0	0	0.5	1.6	2	0.1	0.7	1.6	2.7	0.9	1.5	0.7	2.3	2.6	1.7	2.6	2.4
20400	20460	0.1	0	0	0	0.3	0	0	1.1	1.1	0.2	0.1	2.4	0	0	0	0	1.9	1.3	0	1.9	1.9	0	0.8	0.8	0	0	2.8	0.2	3.3	3.8	2.9	0.8	0	1.6	1.8	3.6	5.3	2	0.8	0	1.1	3	0	3	2.8	2.2	2.1	3.5
20460	20520	0.1	2.5	0.2	0	0	1.2	0	1.3	3.6	0.1	0.3	1.3	0.5	1.1	1.5	0.7	1.8	0.4	0	0.5	2.9	0.4	2.3	2.6	0.3	0.3	0.8	1.9	1.8	3.7	4.5	2.2	0	4.6	1.7	0.8	0	1.5	0.7	0	4.1	4.2	0	2.9	3	4.7	2.7	3.7
20520	20580	0	0.8	0.3	0	0.9	0.4	0	2.4	2.2	0.3	1.1	1.7	2	1.2	2.5	0	1.7	0.7	0	1.5	2.2	1.5	3.3	1.3	0.5	0	0	2.1	1.7	4.3	4.5	1.3	0.1	0.5	2	2.3	0	0	0.3	0.6	0	2.2	0	1.6	2.9	3.3	2.3	2.6
20580	20640	0	1.4	3.6	0	1.7	1.2	0.2	3.4	1.8	0	0.1	0.3	0.8	1.2	2.4	0.2	0.9	0.5	0	1.2	1.5	1.8	1	0.5	0.7	7.8	0	4.1	1	0	2.1	0	0	3.8	1.5	2	0	2.9	1.1	0.3	0	2.8	0	2.7	2.6	4.7	3.9	1.7
20640	20700	0.1	1.9	1.1	0	1.2	1.2	2.2	2.9	1.3	0	0.2	2	1.1	1.7	1.6	0	2.4	0	0	0	2.2	0.7	6	0.4	1.8	1.7	0	2.2	0.9	1.7	1.7	0.5	0	0	1.2	2.2	0.6	2.5	2.2	0.4	0	1.9	0	2.2	2.9	2.4	3.6	2.6
20700	20760	0	0.7	0.3	0	0.2	1.6	1.9	1.8	1.5	0	0	2.5	1	0.3	2.4	0.6	1.1	0	0	0	1	0.9	5.6	1.2	3.7	0	0	4.4	0.8	2.9	1	1.5	0.1	0.8	1.8	1.7	1.6	2	1.5	0.5	0	4.1	3.4	3.1	3.8	4.4	3.6	3.9
20760	20820	0.2	0.1	0	0	0.3	2.1	0.8	2.5	1.2	0.4	0	0.8	1.3	0.2	0.2	0.4	1.5	0	0	0	0.4	0.9	8.3	0.7	0	1.9	0	2.7	1.3	1.3	3.5	2.1	0	3.2	1.8	1.7	0	2.7	0	0.3	0	3.8	2.7	1.2	2.3	2.5	3.6	3.2
20820	20880	0	3.8	0.3	0	0.7	3.3	1.9	2	1.6	0	0	2.8	0.6	0.8	0.4	0	0.7	0	0	2.4	3.2	0.2	3.5	0.6	1.4	4.9	0	3.1	0.4	1.3	0.8	3.1	0.1	2.5	1	1.4	1	2.2	0	0.8	0	3.2	2.6	2.7	2.9	1.5	2.6	3
20880	20940	0.2	0.3	0.4	0	1	1.7	2.7	2.3	2.6	0.2	0.2	3.5	0	0.7	2.1	0.9	0.8	0	0	0	1.7	0	1.8	0	1.2	1.1	0	1	0.6	1.9	2	0.8	0	1.5	2.1	2.1	2.4	2.3	1.7	0.8	0	2.1	1.6	3	2.6	2.1	2.9	2.4
20940	21000	0.1	0.1	4	0	1.1	1.6	1.5	1.2	2.3	0	0	2.2	0.1	0.6	2.9	0	1.5	0	0	0.1	2	0	0	0	0	2.7	0	3.3	0.6	1.3	2.2	0.3	0	3.1	0.8	1.1	0.6	1.2	3.3	2.9	0	3.4	3	1.1	3.1	2.5	3.7	3
21000	21060	0	0.2	1.2	0	0	0.7	2.4	1.2	3.3	0.9	0	2.5	0	0.6	2.1	0	1	1.9	0	1.2	0.2	0	0.6	0	0.8	2.2	0.1	2.5	1.4	1.5	0.9	0.5	0	2.5	0.9	1.9	0.7	0.5	1.7	0.3	0	3	2.4	1.9	3	5.1	3.4	3.6
21060	21120	0.1	0.4	1.8	1.3	1	0.7	3	0.7	3.8	0.2	0.7	2.1	0	0.3	2.6	0	2.1	3.3	0	1.2	0	0	0.7	0	0	5.2	0	2.4	0.6	0.8	0.6	0	0	2.4	2.2	1.3	0.3	1.7	0.5	0.1	0	1.7	2.7	2.8	2.5	1.1	3.9	2.4
21120	21180	0	1.5	0.7	0	0.3	0.2	1.9	1.6	2.5	0.2	0.3	3.2	0	0.6	2.8	0	0.1	2.1	0	0	0	0	1.2	0	0	2.6	0.3	2.7	0.3	3.4	1.6	0	0	0.6	1.6	3	0	1.6	0.9	0	0	2	2.2	2.3	2.9	6.4	5.6	2.9
21180	21240	0	0.2	0.1	0.1	1.1	1.4	0.3	2	3.3	0	0.4	2.4	0.1	2.8	2.3	0	1	0.5	0.1	0.3	0	0.1	2	0	0	2	0	3.1	1.3	2.4	1.3	0.7	0	1.4	1.5	2.1	1.5	1.9	2	0.6	0	0.8	2.2	2.3	3	3.6	1.9	2.3
21240	21300	0	1.8	0.7	0.1	0.4	0.6	0.1	2.4	1.6	0	0.8	1.6	0.1	1.4	2	0	2.6	0.1	0	0	0	0.3	2.2	0	0	4	0	2.6	2.6	2	0.2	1.1	0.2	0.4	1.9	0.9	4.3	1.4	2.3	0.7	0	1.4	2.9	2.5	2.8	0.2	1.5	1.1
21300	21360	0	2.1	0.8	0.6	1	0.9	1	0.9	1.5	0.7	2.1	2.3	0.5	0.9	2.9	0	2.1	0	0	0.7	0	0	1.3	0	0.2	3.7	0.9	1.8	0.5	1.8	0	2.5	0.1	0.1	1.2	0.8	1	0.7	2	0.7	0	0.2	2.4	2.7	3	3.8	3	0
21360	21420	0.1	2.1	0.6	0.3	0.7	0.4	2.6	0	0.4	1.4	0.4	2.4	0.2	1.7	2.3	0	1.5	0.2	0	0.9	0	0	1.3	0	1.5	0.6	1.1	2.8	0.9	2	0	1.4	0.1	1.4	0.3	0.4	0	0	2.1	1.9	0	0.8	2.4	2.4	2	3.4	4.2	0.3
21420	21480	0	2	0.7	0.6	0.3	0.1	1.2	0.1	0.7	0.8	0.6	1.3	0.7	0.5	2.2	0	1.9	0.2	0.2	0.6	0	0	1.9	0.1	0	3.9	2.6	2.1	3.5	1.2	0	0.3	0	2.3	0.3	1.6	3	0.4	0.7	2.5	0	0.4	1.8	2.8	0.1	2.4	2.7	0.3
21480	21540	0	2.3	0.7	0.4	0.7	0	3.8	0.2	1	0.3	0.6	2.3	0	0.5	2.6	0.1	2.2	0	0.5	0	0	0	2.6	0	1.4	0.9	1.3	2.6	0.9	0.6	0.1	0.3	0	2.1	0	3.4	0.4	0.6	0.5	1.5	0	0.2	2.6	1.6	0.6	4.6	3.4	3.9
21540	21600	0.4	0.7	0	0	0.6	0	0.7	0	0.4	0.6	1.8	2.4	0.2	0.8	2	0.1	2.3	0	0.6	0	0	1.3	1.6	0	2.3	0	0.4	1.8	0	4.1	0	2.1	0	1.1	0.8	2.3	0.8	1.4	0.1	3.2	0	0	2.2	2.3	0.9	3.6	4.1	4.3
21600	21660	0	1.3	2.8	0	0.5	0	1.6	0	0.6	0.8	1.6	1.6	0	1.6	2.1	0.1	1.5	0	0.4	0	0	0	1.1	0.1	2	1.5	0.4	2.2	0	3.3	0	1.6	0.5	0.6	1.3	1.7	0.2	0.5	1	2.2	0	0.6	1.1	2.4	0.8	3.6	2.8	3.9
21660	21720	0.7	1.8	1.1	0	0.3	0	0	0.8	1.8	1.1	0.4	3.9	0	0.3	2.6	0	3.1	2.3	0	0.1	0	0.3	1.6	0	0.2	0.6	1.9	2.5	0.7	0	0	1	0.5	0	2	1.9	0	0.3	0.7	3.5	0	1.7	0.2	2.5	2.5	3.2	5	2.6
21720	21780	0	0.1	1.3	0	0.1	0	0	0.3	1.8	1.4	0.1	1.7	0	0.9	1.7	0	2.3	0.6	1.6	0	0	0	0.3	0	0.6	1.1	2.1	2.5	1.5	0	0	3.4	0.6	0	0.8	0.7	0.1	0	1.1	2.7	0	3.6	0.2	2.3	2.6	2.3	3.8	3.8
21780	21840	0	0.6	2.2	0	0.4	0	0	1.3	0.8	0.2	0.5	2.2	0	0.7	2.3	0.1	1.8	2.9	1.5	0	0	0	1.7	0.1	0.5	0.2	1.3	1.9	2.4	0	0	1.3	0.4	0.1	0	2.5	0	1.2	0.4	1.7	0	1.1	0.4	2.5	1.2	1.6	4	5.4
21840	21900	0	2.3	1.8	0	0.4	0	0	1.3	1.1	0.4	1.1	2.1	0	0.3	0.9	2.9	1.8	3.3	1.2	0	0	0.2	1.8	0	0	0.3	1.9	1.8	1.8	0	0	1.7	1.4	0.3	0	2.4	0	2.5	1.7	2.2	0	1	1.5	2.6	3.9	3.8	2.9	3.4
21900	21960	0	2.8	1.6	0	0.8	0	0	0.5	2.7	0.7	1.6	2.7	0.1	0.2	0.6	0.6	2.2	2.6	0	0	0	0.1	1.9	0	0	0	2.3	2.8	1.6	0	0	1.1	1.8	0.7	0	0.9	0	2	0.9	2.6	0	1.5	2.2	2.1	3.1	2.4	3.2	4.5
21960	22020	0	2.2	0.2	0	1	0	0	1.7	1.7	0	2	2.5	0	1	0.7	0.1	1.4	0.8	0	0	0	0	1.7	0	0.3	0	2	2.7	0.1	0	0	1.3	2.2	0	1.9	1.7	2.2	0	2.7	2	0	3.3	1.5	2.2	1.8	1.1	3.1	3.6
22020	22080	0.2	0.1	0.8	0.1	0.9	0	0	0.5	1.3	0	1	1.5	0.1	0.7	1.6	0.1	1.6	1.9	0	0	0	0	2	2.1	0.6	0	0.3	3.1	0	0.1	0	0.7	2.4	1.1	1.1	1.8	0.4	0	0.6	3	0	2.1	1.9	2.3	2.9	2.6	2.8	3.7
22080	22140	1.1	1.4	0.2	0	1.3	0	0	0.2	1.1	0.1	0.4	2	0	1.6	2.5	2.3	3.1	1.1	0	0	0	0	1.8	0	0.4	0	0.8	1.1	0	0	0	1.7	3	0.9	1.3	3.3	0.1	1.3	0.3	2.8	0	0.8	2	3.4	2.1	2.4	2.8	3
22140	22200	0.7	0.3	1.4	0.1	0.6	0	0	0.6	0.6	0	0	1.9	0	1.7	2.2	0.4	2.5	1.3	1.3	0.3	0	0	1.8	2.2	0.2	0	1.8	2.8	0.3	0	0.3	2.8	2.5	1.5	0.5	1.8	0.6	0.3	0	3.6	0	2.4	3.5	3	1.9	1.5	1.6	3.1
22200	22260	0.2	0	0.7	0	0.4	0	0	0.2	3	0.4	0.7	2.1	0	1.7	1.8	0.3	1.7	0.7	1.7	0.1	0	0	1.8	1.5	0	0	0.7	2.3	3.6	0	0.4	2.2	3.1	1.2	0.6	2.5	0	0.8	1.5	1.6	0	3.1	2.9	3.4	2.4	2.6	4.1	3.7
22260	22320	0	0	0.2	0	0.4	0	0	0	2.2	0.3	1	2.4	0	1.6	0.7	0	2.3	0.8	1	0	0	0	1.7	2.3	0	0	0.4	1.9	2.9	0	1.1	3	3.4	0.3	0.7	1.5	0	2.9	0.7	2	1	3	2.5	2.2	2.2	3.3	3.4	5.5
22320	22380	0	0	0.2	0	0.5	0.2	0	0	2.5	0.3	0.9	2.2	0	1.7	1.6	0	3	1.1	2.8	0.7	0	0	1.9	1.4	0	0	2.6	2.6	0.8	1.4	0	1.7	1.9	0.5	0	1.4	0	1.6	0.6	1.9	3.1	1	2.6	3.1	2.5	1.8	2.6	3.4
22380	22440	0	0	0.2	0	1	0.1	0.1	0	2.5	0	0.4	1.6	0	2.3	3	0	2.1	2.4	3.4	0.2	0	0.3	1.3	0.7	0	0	3.7	2	1.1	0.6	0.1	1.8	2.6	0.5	1	2	0	1.3	1.4	2.8	3	1.4	2.1	1.9	2.3	2.4	1.3	4.4
22440	22500	0	0	1.7	0	0.4	0.1	0	0	0.8	0.2	0.2	2	0	0	2.2	0	2.3	1.3	1.1	0.3	0	0.3	2.1	0.9	0	0	2.5	2.6	1.1	3.4	0	0.3	2.2	1.1	0.6	1	0	2	1.8	2.6	3.1	2.1	2.2	1.7	2.2	3.7	1.8	3.4
22500	22560	0	0	1.7	0	0.7	0	0	0	1.4	0	0.2	2.2	0	1.6	2.5	0	2.5	1.3	3.6	0	0.1	0.6	1.7	0	0	0	2.9	1.6	0.8	0.2	0	0.6	1.8	1.8	0.6	1.6	0	0.5	1.4	1.4	2.6	1.8	1.8	2.3	1.5	1.7	3.1	3.3
22560	22620	0.2	0	0.3	0	0.7	0.1	0	0	2.8	0.3	0.6	2.1	0.9	2	2.4	0	2.1	0.5	0.5	1.4	0	0.9	1.6	0.1	0	0	2.7	2	0.6	0	0	1	1.5	1.5	1.5	0.6	0	0	1.1	1.9	0.6	1.3	1	2.3	2.6	1.7	2.8	4.6
22620	22680	0	0	0	0	0.4	0	0	0	2.2	0	0.2	2.5	1.9	2.1	2.1	0.1	1.8	0.3	0	0.8	0	1.2	2.2	0.1	0.1	0	3.1	1.1	0.8	0	0.1	2.9	2.4	2.6	1.5	1.4	0	1.3	1.9	2.5	1	1.7	1.5	3	2.5	1.7	0.8	3.1
22680	22740	0	0	2.4	0	0.9	0	0	0	2	0	0	2.3	0.8	1.8	2.1	0	2.1	1.2	0	0.2	0	0	1.6	0.3	0.2	0	2.1	2.1	2	0	0.4	0.9	1.9	1.4	2.4	1.2	0	0.4	1.3	1.7	2.8	2	0.6	2.8	2.7	0.2	3.2	3.3
22740	22800	0	0	1.9	0.6	0.1	1.9	0.1	0	1.6	0.6	0	2.2	0.8	1	1.8	0	2.1	1.7	0	0.3	2	0	1.6	0.3	0	0	0.4	1.5	0.8	0	0	0.8	1.8	0.6	1.2	1.6	2.1	0.6	1.6	1.5	2	1.1	0.8	2.7	2.4	0.2	2.5	2.8
22800	22860	0	0	1.7	0	0	0	0	0	1.6	0.6	0	2.8	0.1	1.5	1.6	0.2	1.2	2.5	0	0	2.4	0	2	0.6	0	0	0.2	1.4	0.4	0.3	0.4	0.7	1.6	1.4	1.5	2.2	0	0.9	1.9	1.9	2.5	0.6	1.6	2.4	1.7	3.6	4.2	1.6
22860	22920	0	0	0.1	0	0	0.4	0	0.4	2.5	0.4	0	2	0	2	0.8	0.3	1.1	1.1	0	0.2	1.4	0.9	1.3	0.1	0	0	0	2	0	0	0.8	0	1.8	2	1.5	1.9	2.2	2.3	2.5	0.9	2.4	2.5	1	3.2	3.7	3	2.1	2.2
22920	22980	0	0	1.6	0.1	0	0.8	0	1.4	2.1	0.2	0	2.4	0	1.9	0.7	0	0.7	0.6	0	0	1.2	0	2.4	0.8	0	0	0.6	2.2	0.2	1.1	2.1	1	1.8	0.6	2.1	1.9	3.3	2.2	1.6	1.4	1.5	0	3.2	2.3	2.2	1.2	3.2	1.8
22980	23040	0	0.7	2.6	3.3	0.7	0.2	0.5	0.6	2.4	0.3	0	1.6	0.1	1.2	1.8	0	0.3	0.6	0	0.3	0.9	0	1.5	1.1	0	0	0.5	1.8	0.2	0	0.4	2.1	1.1	0.8	1	1.9	0.8	2.9	0.8	1.8	2.6	0	1.3	2.6	1.9	1.4	3.1	2.8
23040	23100	0	3.2	2.1	6.2	0.6	0.8	1.2	1.5	1.3	0.9	0	2.3	0.1	1.9	1.9	0	1.5	2.5	0	0	1.2	0	1.8	0.4	0	0	0.9	1.9	1.4	0	0.7	0	1.2	0	0.8	2.4	0.1	1.4	3.3	1.5	2.3	3.5	2.3	3	2.6	1.6	2.1	2.4
23100	23160	0	0.6	1.4	2.1	0.4	1.6	0.5	1.2	2.1	0.9	0	2	0.5	1.3	2.2	0.4	1.6	1.2	0.5	0	1.6	0	1.4	0.9	2.7	0	1	2.4	2.1	1.1	0.5	0.3	0.9	0.3	0.5	1.3	0	0.2	0.6	1.4	2.5	2.6	1.9	1.1	1.6	4	1.3	1.9
23160	23220	0	0	0.9	5.8	0.6	2.6	1.6	1.3	2.2	0.1	0	1.8	0.2	1.9	1.9	0.8	1.2	1.8	0	0	1.9	0.5	0.2	1.8	0.9	0	0.5	1.7	3.3	0.1	1	0.6	2.2	1	0.7	0.9	0	0	0.6	1.7	1.8	0.6	1.7	2.1	1.5	2.2	1.1	3.3
23220	23280	0	0	1.3	3.7	0.5	1.9	3.6	0.8	2	0	0	1.9	0.5	1.4	1.8	0.2	2.1	1.1	0	0	1.2	0.3	1.7	0.8	0	0	0.8	1.9	0.3	0	0.7	0.8	1.3	0.5	0.9	3	0	1.6	0.9	0.3	3	1.7	2	2	1	2.9	1.2	1.7
23280	23340	0	3.1	1.2	4.9	2	0	3	0.6	2	0.1	0	2	0	1.1	2	0	2.4	1.6	0	0	1.8	0	2	2	0	0	1.6	2.2	0	1.1	1.8	0.8	1	1.1	1.4	1.3	2.6	2.4	0	1.3	2.7	0.3	2.2	2.5	5	1.8	1.6	2.6
23340	23400	0.3	2.5	0.9	3.4	1	0.3	3.7	1.2	2.5	0.3	0.1	1.9	0	1.3	1.6	0.1	1.8	1.9	0	0.9	1.3	0	1.6	2.6	1.8	0	2.2	2.5	1.5	1.6	1.6	1.5	1.3	0.8	0.8	1.2	0	1.9	1	1.3	2.3	0	1.9	2.5	1.2	2.2	1.5	1.6
23400	23460	0.2	2	2.1	2.6	1.3	1.6	2.6	1.5	2.6	0	0	1.9	0.3	1.3	2.1	0.2	2.2	2.7	0	0.4	0.4	0	2	1.4	0.4	0	1.2	1.8	2	0.6	1.5	2.3	0.5	0.2	0.7	1.1	0.1	1.6	0.9	1.5	2.6	0	2.1	2.5	2.3	1.5	0.2	2.8
23460	23520	0	2.6	1.8	5.5	0	1.4	4.3	0.1	1.6	0	0	2.2	0.4	1.2	2	0.1	2.1	1.2	0	0	0.2	0	1.4	0.8	2.4	0	0	2.3	2.7	1.5	1.9	2.4	1.9	0.4	1	4.2	0	0.6	1.2	1.4	2.6	0.1	2	2	3.1	2.5	0	2.9
23520	23580	0	1.3	1.7	0.7	0.6	1.8	2.8	0.2	2.3	0	0	1.7	0.3	0.8	2.1	0.1	2	2.3	0	0.2	0	0	2	2.3	0.4	0	0.1	2.5	1.8	0.9	1.3	1.2	2.7	0.5	0.8	2.4	0	0.2	1.7	1.7	1.9	0	1.7	2.3	1.6	2.5	0.5	2.2
23580	23640	0	1.6	1	2.5	0.9	1.1	1.9	0.1	2.3	0	0	1.8	1.1	1.2	2	0	2.2	2.4	0	0.8	0	0	2	2.1	2.3	0	0.2	3.5	2.3	0.7	1.3	2.2	2.2	0.6	0	1.4	4.7	0.8	0.9	2	2.5	0	2.2	2.7	2.3	1.9	0.7	2.5
23640	23700	0	1.5	1	2.5	0.1	0.8	0.7	0.2	2.6	1.2	0	1.5	0.6	1.8	2.2	0	1.2	2.1	0	2.3	0	0	1.8	1.7	1.6	0	1.1	0.7	1	0	0.7	3.5	1.6	0.5	0.9	1.7	1.1	0.2	0	1.6	2.1	0	1.2	2.2	1	1.2	1.4	2.1
23700	23760	0	1.6	2	4.1	0.2	1.1	1.4	0	2.5	0.1	0	1.4	0.6	0.8	2	0.2	0.1	2.1	0	1.2	0	0	1.4	2.1	0.2	0	0.2	0	1	1.6	0.5	0.5	1.6	1.4	1.9	1.5	6.5	0.1	0	2.1	1.3	0	2	1.8	0	1.6	1.6	3.4
23760	23820	0.2	1	1.9	0.1	1.8	1.1	0.6	0.6	2.4	1.5	0	2	0	0.7	2.5	0.2	0.1	0.9	0	1.7	1	0	2	0.3	0.9	0	1.8	0.5	0.5	1.3	1.6	1.9	1.4	0.3	1.4	2	2.3	2.3	0.8	1	0.6	4.1	2.3	2.4	0	1.6	2.3	2.1
23820	23880	0	0.9	1.1	0.5	0.3	1	0	0.3	2	0.6	0	2.2	1.4	0	0.7	0.2	0.3	0.1	0	1.6	0.9	0	1.5	2.3	0	0	0.2	1	0.7	2.4	0.7	1.1	1.5	0.5	1.6	2.1	0.3	0.3	1.4	0	0.6	2.6	1.2	1.5	0	2.4	2.9	2.5
23880	23940	0	2	0.2	2.2	0.1	0.1	0.5	0.5	2	0.2	0	2	0.7	2	0.8	0.5	0.8	0.9	0	0.1	1.1	0	0.8	0.7	0	0	0	0	0.7	2.3	0.4	0.8	1.4	0.4	2.1	2	0.2	0.4	1.6	0	2	2.8	1.4	1.2	0.3	2.2	2.5	2.4
23940	24000	0	1.9	0.2	1.9	0	0.5	2.9	1.3	1.6	0.6	0	1.8	0.6	0.3	0.6	0.2	0.4	0.5	0	0.7	0.8	0	1.9	0.1	0	0	0.2	0.8	0	1.6	0.8	1.4	2.5	0.8	1.5	1.5	0	0.2	1	0	2.5	3.1	1.8	1.2	0.3	2.3	2.1	1.9
24000	24060	0.1	1.2	1	1.9	0.2	0.1	3.6	0.7	1.6	0.4	0	1.3	0	0.6	0.9	0.2	1.7	0.5	0.3	0.2	1.2	0.1	1.2	0.4	0	0	0.6	1.1	1.1	1.6	0.5	1.3	1.6	1.2	1.7	1.5	0.4	0.4	2.3	0	2.2	1.1	1.2	1.9	1.4	2.2	2.9	2.7
24060	24120	0	0.6	1.2	0.6	0.1	0.4	2.3	0.3	1.5	0.3	0	1.4	1.3	0	1.5	0	0.6	0.6	0.8	0.3	0.7	0	1.7	2.5	0	0	0	2.5	1.8	1.4	0.4	1.3	1.2	0.2	0.2	0.8	0.2	0.6	2.2	0	2.9	3.1	0	2.4	3.6	1.6	2.5	2.5
24120	24180	0	0.1	1.6	0	0	0.3	3.2	0	1.4	0	0	0.1	0.5	0.3	2	0.1	2.1	0.9	0.2	0.4	1.2	0	1.5	2.5	0	0	0	2.4	1.2	0	0.3	1.3	2.2	1.1	0.1	0.3	0	0.4	1.2	0	2.4	1.1	0.2	1.9	3.3	1.6	2.8	2.5
24180	24240	0	0	1.8	0.3	0.4	0.1	0.7	0.5	1.7	0	0.1	1.3	1.1	0.5	1.3	0.1	0.8	0.2	1.4	0	1.6	0	0.9	1.6	0	0	0	2.3	2.1	0.6	0.4	2	2.1	0.4	0	0	0	2.3	1.5	0	2.1	1	0	2.6	2.6	1.2	1.8	1.9
24240	24300	0	2.1	1.1	1.2	0.5	0	1.9	1.3	1.7	0	0	1.8	0.6	0.7	1.6	0	0.1	0.5	1.2	0.6	1.9	0.2	2.2	2.7	0	0.1	0.1	2	2.1	2.1	0.6	3	1.8	0.3	2	0.9	0	2.7	0.5	0.3	2.2	2.8	1	1.1	2.5	1.5	2.8	2.8
24300	24360	0	1.3	0.5	1.4	0.3	0.4	3.2	1.4	2	0.5	0	2.4	0.1	0.4	1.7	0.1	1.6	0.3	0.6	0.3	2	0.4	1.4	1.4	0	0	0	1.2	0.8	1.7	1.1	2	2.5	0.8	3	2	0	2	1.1	3	1.9	0.9	0	2.1	0.9	1.7	3.4	2.8
24360	24420	0	2.3	0.8	0.5	0.1	0.2	3.7	1.5	2.1	1.7	0	2	0.3	0.3	1.7	0.1	1.4	0.8	0.1	0	0.8	0.3	1.6	1.1	0	0	0	1.8	0.5	0.6	0.6	2.3	0	0.3	2.5	2.6	0.3	1.7	1.6	2.3	1.3	1.6	1.8	2.9	0.5	2.6	3.1	2.4
24420	24480	0	2.3	0.1	0	0	0	1.5	0.8	1.7	1.5	0.5	6.5	0.6	0.8	1.6	0	1.9	0.9	1.8	0.2	0.2	0	1.9	0.8	0	0	0.1	1.8	0.6	0	0.8	2.7	0	0.3	2.2	1.1	0.4	1.5	1.5	1.6	1.5	0	2.5	2.4	1.7	0.9	3.1	1.7
24480	24540	0	2.9	0.3	0	0	0	1	0.3	2.1	1.1	0.1	3.6	0.8	0.8	1.1	0.1	1.2	0.9	1.5	0	1.1	0	1.3	0.3	0	0	0.7	1.5	0.5	0.2	0.4	2.3	0	0.4	1	2.2	0.6	0.5	1.6	3.4	1.3	0.9	3.1	2.2	3	1.5	3.5	3.9
24540	24600	0	1.9	1.1	0.4	0	1.4	2.1	0.3	1.9	0.2	0.4	5.4	0.9	1.3	1	0.2	1.6	0.3	2.8	0.1	1.1	0	1.7	1.1	0	0	1.1	1.8	3.2	0.3	1.3	3.3	0	1	1.3	1.8	0.3	0.8	1.8	0.8	1	1.6	1.5	2	2.4	1.1	2.3	4.3
24600	24660	0	2.7	1.1	0.6	0	1.4	2.1	0.6	2	0.4	0	3	0.3	0.4	1.8	0	1.3	2.9	0.9	0	1.3	0.1	2.5	0.7	0	0	1	1.8	1.2	0.2	1	0.9	0	0.4	1.4	1.5	0	1.5	1	1.9	1	0.8	1.7	2.5	1.7	2.8	2.9	3.4
24660	24720	0	1.5	0.8	2	0	2	0.5	1	2.6	0.3	3.1	2.5	0.5	1.3	1.8	0	1.9	0.9	1.4	0	2.6	0	0	0.8	0	0.9	3.1	2	0	1	0.9	0.4	0	0.6	2	1.5	0.2	0.4	1.6	0.3	0.4	1.9	1.6	1.7	1.8	1.7	1.6	2.3
24720	24780	0	2	1.3	1.3	0	1.2	0.6	0	2	0.5	2.1	2.1	0.8	0	1.6	0.1	1.4	0.5	0.7	0.1	1.7	0	2.1	1.6	0	4.2	0.3	0.6	0.4	0.3	0	1.2	0	0.1	2.4	2	2	0.1	3.7	0.7	0.8	0.1	1.9	2.4	2	2.8	4.8	3
24780	24840	0	1.1	1.5	0.7	0	0.3	0	0.6	1.2	0.9	0.3	1.2	0.1	0	1.8	0	1.2	1.2	1.3	0.1	0	0	0	1.3	0	1.3	0.3	2.2	0.8	0.2	0.7	3.4	0	0.6	1.3	3.3	0	0	0.2	2.4	0.7	0	2.5	2	2.3	0.9	3.2	3.1
24840	24900	0.1	1.3	1.4	0	0	0.6	0	0	1.8	0.2	0	1.4	1.2	0	1.7	0	0.8	2.2	0.9	0.2	0	0	2.1	0.7	0	2.1	0.2	0.1	0.7	0	0.5	1.4	0	0.3	1.8	2	0	0.8	0.5	1.5	0	0	1.1	2.4	2.3	1	3.8	3.2
24900	24960	0	2.3	1.1	0	0	1	0	0.3	1.3	0	0.9	1.4	1.7	0	1.6	0	0.7	1.1	1.3	0.3	1	0	2.5	1.4	0	2.3	0.3	0	0.9	0	0.1	2	0	0.3	2	1.7	0	2	0.4	2	0	0	1.6	1.2	2.7	2.1	4	1.9
24960	25020	0	0.4	1.3	0.1	0	1	0	1.6	1.3	0	0.4	1.7	2	0	1.6	0	0.6	0.8	0.6	1.6	1.2	0	1	0.8	0	1.3	1.4	0.9	0.8	0	1.4	2	0	0.1	0.4	0.2	0	0.8	0.6	0.7	0	0	0.9	3.4	2.3	3	2.3	2.9
25020	25080	0.1	0.7	1.9	2.3	0	0.9	0	1.5	4.7	0	0	1.3	1.6	0.1	1.9	0	1.8	0.3	0.5	0.4	1.2	0	4.3	0.8	0.1	2.2	1.6	1.4	0.3	0	1.5	1.8	0	0.3	0.9	1.6	0	0.6	1.1	1.4	0	0	2.5	1.7	0.8	1.4	4.7	3.1
25080	25140	0	1.1	0.4	0.2	0	0.7	0	1.3	1.6	0.1	0.1	1.2	0.6	0	2.5	0.2	2.2	1.8	0.8	0.3	1.6	0	4.6	0	0	1.6	1.5	0.8	0	0	0.1	3.4	0	1.5	0	2.8	0	0.5	0.9	1.8	0	0	1.6	2.1	0.6	3.3	2.6	3.2
25140	25200	0	0	1.7	0.8	0	1.2	0	0.5	1	0.4	0.9	1.3	0.4	0.1	1.3	0	3.1	1.5	0.7	0.4	1	0	2.3	0	0	0	1.1	1.4	0	0	1.3	1.7	0	1.5	0.5	1.6	0	0.9	0.4	0.5	0	0.1	1.8	2.2	0	1.8	3.7	2.3
25200	25260	0	2	1.5	0.4	0	0.6	0	1.6	1.7	0.4	0	1.7	0	2	1.3	0	1.6	0.4	0.5	0.5	1.9	0	2.7	0	0	0.4	1.4	1.7	1.3	0	0.5	1.3	0	2.2	2	1.1	1.6	1.3	1.6	1.5	0	0	1.9	0.9	0	0	6.6	2.9
25260	25320	0.1	2.4	1.9	0	0	1.5	0	2.3	2.3	0.7	0	1.1	0.9	0.7	2.5	0	0.4	1.5	0.2	1.4	1.8	0	4	0	0	2.2	0	2.3	1.3	0	0.1	1	0	1.6	2	1.5	0.4	0.2	3	2.7	0	0	2.1	1.9	0	0	4.5	2.5
25320	25380	0.1	2.2	1.3	0	1.1	0	0	0.8	1.5	0.5	0	2.3	0	0.7	2.3	0	1.8	2.4	0.3	1.4	0.1	0	1.1	1.7	0	0	3.3	1.1	0.8	0.1	0.9	1.8	0	2	0.2	1.3	0.5	0.3	2.6	0.5	0	0	2.6	1.4	0.4	2.3	3	2.3
25380	25440	0	1.3	1.1	2.9	1.6	0.6	0	0.1	0.8	0.1	0.4	1.1	0	0	2.4	0	1.9	1.6	0.6	0.2	0	0	0.9	0.8	0	0.9	1	1.9	0.1	0	0.3	1.6	0	1.4	0.3	1.9	0.8	0.2	2.4	1.2	0	0	2.3	1.5	0.9	2.6	1.6	1.4
25440	25500	0	2.3	1.4	0.7	3.1	1.6	0	0.3	0.3	0.6	0.4	0.7	0	0.8	2.3	0	0.6	0.8	1.1	0	0	0	1.3	0.5	0	3.7	3.1	2.2	0	0	0.4	0.7	0	1.4	0.7	1.7	0.3	1.4	0.7	1	0	0	2.8	1.3	2.9	3.4	5.3	2.7
25500	25560	0	0	1.1	1.1	1.7	1.1	0	0.2	0.1	0.3	0.2	1.2	0	1.9	2.6	0	0.8	0.6	1.2	0.2	0	0	1.9	1.1	0	0.4	1.6	4.3	0	0	0.6	0.4	0.1	0.9	0.9	2	3.9	1	1.1	0.5	0	0	2.4	0.7	2.9	2.9	3.6	2.4
25560	25620	0	2.5	1.4	4.7	2.1	0.5	0	0.5	0	0.8	0	3.8	0	1	2.4	0	1.2	1.4	0.5	0.9	0	0	1.6	0.1	0	1.1	1.5	2.2	0	0	1.2	1.1	0.1	0	0.8	1.5	0.7	2.3	0.8	0	0	0	2.4	2	2.7	0.8	3.7	2
25620	25680	0	0.7	1.1	0.4	0.5	2.9	1.1	1.7	0.3	0.6	0	2.8	0	1.3	2.3	0	0.7	0.6	0.1	1.9	0.1	0	1.2	1.1	0	3.3	1.2	0.7	0.1	0	2.4	2.4	0.3	0.9	0.4	1.3	2.2	2.2	1.6	2.9	0	0	2.4	2.6	2.4	3.2	2.8	2.5
25680	25740	0	0.9	0.8	1.1	0.7	2.8	0.2	0.1	0.5	0.9	0	1.1	0.7	1.1	1.8	0	0.6	0.3	1.1	1.6	0.2	0	1.8	0.8	0	1.1	0.7	0.9	0.3	0	1.4	2.6	0.5	0.9	0.7	2.4	0.6	2.6	0.8	1.3	0	0	2.5	1.8	2.7	1.8	2.4	2.4
25740	25800	0	1.5	0.2	3.2	0.2	1.5	0	0.4	0.4	0.9	0	1	1.3	0.6	1.7	0	0.7	0.5	1	0.1	0.3	0	1.4	0	0	0.3	0.1	2.2	0.1	0	2.2	1.1	0.8	0.6	2.2	0.6	0	1.3	1.3	2.3	0	0	1.9	1.7	3.1	1.9	2.3	1.8
25800	25860	0	0.7	0.3	0.7	1.3	3.9	0	0.4	0	0.1	1.1	2.9	2.1	0.3	0.8	0	0.8	0.5	1.6	0	0.9	0	1.7	0	0.5	1.4	0.3	0.7	0.2	0	0	2.1	0.9	3.1	1.3	1.5	0.1	0.2	0.5	1.6	0	0	2.4	2	2.8	2.4	4.5	2.5
25860	25920	0.1	1.8	0.1	0.9	0.9	0.6	0	0.3	0	0	0.1	1.2	0.2	0.8	1.7	0	1	0.5	2.3	1	2.6	0	1.6	0	0.7	0.4	0.1	1.9	0.3	0.7	5.2	1.5	0.1	2	1.6	1.4	2	1	0.8	1.9	0	0	2.1	2.2	2.7	2.8	1.9	2.5
25920	25980	0	2.1	0.4	1.2	1.3	1.6	0	1.8	0	0	0	2	0.6	1.6	1.7	0.1	0.5	0.5	2.5	0.5	0.1	0	2.1	0	2.1	0.1	2.5	2.6	0	0.3	0.6	1.7	0.2	1.4	1.1	1.8	0.3	0.3	0.6	2	0	0	2.4	1.8	2.7	1	2.7	2.7
25980	26040	0	2.2	1	0.2	0.3	0.2	0	0.8	0	0	0	1.7	0.4	0	1.5	0	0.3	2.5	2.1	0.9	0.1	0	1.4	0	0	0	0.8	1.7	0.3	0.6	0	1.4	0	1.6	0.6	0.1	0.2	1.3	0.6	1.5	1.3	0	1.8	2	1.7	0.8	4.1	3
26040	26100	0	2.6	1.2	1.5	1.5	0.6	0	0.8	0	0	0.2	1.8	0	0.9	1.8	0	0.6	0.7	2.1	0.3	2.1	0	1.9	0	0	0	0.8	1.9	0	2.3	0	2.7	0.3	1	0.3	0	0.6	0.3	0.4	1.5	1.5	0	2.5	1.7	5.5	0.4	4.7	2.7
26100	26160	0	1.6	1.4	0.8	1.5	1.2	0	0.6	0	0	0	2.2	0.3	0	1.9	0	1.6	0.8	2.2	0	1.4	0	2.1	0	0	0	0.5	1.8	2	1.4	0	0	0	0.7	0.2	0.5	0	0.3	0.6	2	1.7	0	2.5	2.7	3.4	1.1	4.2	2.7
26160	26220	0	2.5	0.3	0.2	0.4	1.7	0	0.7	0.5	0	0	1.8	0	0	1.8	0	2.3	0.2	2.1	0	0.7	0	1.4	0	0	0	0.2	2.1	0.1	0	0	1.3	0.1	0.6	0.3	1	1.9	0.5	0.9	1.8	3	0	2.5	2.6	2.8	2.5	5.7	2.4
26220	26280	0	2.1	0.5	0.2	0.5	0.9	0	0.1	0	0	0.1	1.8	0.2	0	2.6	0.1	1.5	0.3	1.8	0	0.3	0	1.3	0	0.1	0	0.3	1.6	0	0	0	0.3	0.7	0	1.5	0.8	0.2	0.7	1.7	2.6	0.9	0	2.8	2.5	2.9	0.1	3.2	2.5
26280	26340	0.1	2	1.3	0	0.3	1.1	0.3	0.6	0	0	0.4	2	0	0.5	1.5	0	0.7	1.5	1.2	0.2	0.9	0.1	1.9	1.6	2.1	0	0.7	1.1	0.2	1.4	0	1	0.6	0.7	1.9	1.6	0.7	1.1	1.1	1	0	0	2.5	0.7	2	1.6	2.5	2.7
26340	26400	0	2.5	1	0	0.9	0.2	1.4	0.4	0	0.3	0.3	1.9	0	0.7	1.7	0	0.3	2.1	1.8	0	1.4	0	1.4	1.2	0.6	0	3	1.8	0.4	1.2	0	3.4	0.2	0.3	1.8	2.3	1.1	0.9	2.3	1.4	0	0.3	2.4	3.8	2.2	1.4	4.5	2.4
26400	26460	0	2	1.2	0.3	0.5	2.7	2.3	0.6	1.1	1.1	0.2	1.6	0	0.1	1.6	0	0.5	0.6	1.4	0	0.6	0	2	1.8	2	0	2.2	2.3	0.3	1.1	0	0.3	0.5	0.3	0.1	1.5	4.3	0.3	2	1.4	1.3	0.8	2.7	2	2.3	1.5	3.2	2
26460	26520	0	1.2	1.3	0	0.3	0.9	1.2	1.3	0.9	0.3	0.2	1.4	1.9	2.1	1.5	0	2	1.3	2.1	0	1.5	0	0.9	1.9	0.7	0	2.5	1.6	0.8	0	0	0.6	1.1	0.9	0.3	1.8	0	2	1.9	1.1	1.4	2.2	2.4	2.6	0.8	1.2	7.1	3
26520	26580	0	1.6	1.1	0.9	0.2	1.8	1.2	1.3	0.2	2.1	0	1.7	1.2	1.1	2.1	0	0.8	1.6	0.9	0	0.7	0	1.7	1.4	0.8	0	2	1.4	2.4	0	0	0.8	2.7	0.2	0.7	2	0	0.3	0.5	1.7	0	0	3.4	2	2.9	2.2	4	2.3
26580	26640	0	2.8	1.3	1.2	0.1	1.2	1.6	1.3	0.3	0.9	0	2	0.1	0	1.7	0	0.6	0.6	0.7	0	0.6	0	1.1	1	0.3	0	0.4	2	2	0	0	1	2.4	0.1	0.7	3	0	0.2	0	0.9	0.1	0	2.6	2.5	2.2	2.6	6.4	2.4
26640	26700	0	1.4	2.9	1.3	2	1	0	1.5	0	0	0	1.5	0.1	0.1	2.4	0.3	1.2	1.2	0.9	0	1.4	0	1.8	1.5	0	0	0.5	2	0	0	0	0.5	3	0.3	0.6	0.3	0	0	0.5	1.8	2.5	3	2.2	2.7	0.3	0.1	4	5.2
26700	26760	0	1.9	2.2	1.3	0	1.2	0.5	0.3	0	0	0	0.9	0.7	0.4	0.8	0	1	1.3	1.9	0	0	0	1.8	0.9	1	1.3	0.7	1.6	0.8	0.9	0	0	2.6	0.2	0.1	1.6	0	0.3	0.4	1.3	0.8	2.6	2.8	1.6	0	2.9	3.7	3.8
26760	26820	0	1.7	1.8	0.5	0.9	1.4	1.2	0.7	0.1	0	0	4.1	0.5	1.4	0	0	0.3	1.2	0.9	0.3	0.9	0	1.1	0.4	0.7	0.7	0.8	0.6	1.5	0.1	0	0	2.4	0.2	0.1	3	0	1.4	0.7	1.5	1.7	1.9	2.7	1.8	0	1.4	1.4	3.3
26820	26880	0	2.9	0.6	0.6	0.4	2.8	1.8	0	0.1	0	0	2.1	0.6	0.4	2	0	0	0.7	1.5	0	0	0	2.1	1.1	1.2	0	0.3	1.1	1.3	0.9	0.1	0	2	0.5	1.6	2.9	0	0	0.4	0.2	1.7	2.9	2.8	2.5	1.6	2.7	2.8	2.4
26880	26940	0.1	1.1	0.7	0.8	0.2	0.2	0	0	0	0	0	1.3	0.5	0.5	2.9	0	0.2	0.9	1.6	0.1	0.4	0.2	0.9	1.3	0	0	0.3	0.9	2.1	0.5	0	0	0.9	0.4	2.7	1.3	0	0.3	0.5	0	2.4	2.5	2.4	2.1	3.8	1.9	1.3	2.5
26940	27000	0	0.5	4.1	0.2	0.8	0	0	0.6	0	0	0	1.9	0.7	0	1.3	0	0	0.7	0.3	0.1	0.6	0	1.3	1.6	0.9	0.2	0.7	0.6	0.2	0.9	0	1.4	2.1	2.6	2.7	0.5	0	0.5	1.8	1.3	2.5	1.3	2.3	0.2	2.8	2.4	2.7	2
27000	27060	0	0	3.8	0	0.3	0	0	1.1	1.2	0	0	1	1.7	0	0	0	0	2.2	0.6	0	0.4	0	1.5	3	2.3	0	1.5	1.8	1.1	1.8	0	0.6	2	2.5	1.5	1.1	0	0.9	1.8	0.2	1.8	2.3	1.8	0.4	2.7	1.2	2.4	2.4
27060	27120	0	0	1.9	0	0	0.5	0	0	1.9	0	0.9	0.8	0.7	0.1	0	0.1	0	0.3	0.1	0	1.3	0	1.4	1.7	1.1	0.2	0.7	1.2	2.1	0.2	0	0.8	1.6	1.6	1.7	2.1	0	3.5	1.4	0	0.5	1.8	2.4	1.7	2.5	2.3	1.6	2.3
27120	27180	0	0	0.1	0	0.3	0.7	0	0	1.1	0	0.9	0.4	0.2	0.5	0	0	0	0.6	0	1.6	0.4	0	1.1	1.8	1.7	0.3	1.3	0.2	2	0.3	0	1.4	2.7	1.1	0.8	0.8	0	2	2	2.3	0.4	1.3	2.9	1.8	2.6	3.2	1.4	2.8
27180	27240	0	0	0.6	0.1	0	0	0	0	2.3	0	0.1	1	0.2	0.6	1.1	0.2	0	0	0	1.4	0	0	2.1	0.5	1.4	0	0.5	0	0.6	0.3	0	0.4	2.6	1.2	2.5	0.7	0	2.2	1.3	2.2	1.7	0.8	2.5	1.8	2.2	2.8	1.1	2.4
27240	27300	0	1.5	2.9	0	0.7	2.3	0	0.5	2.4	0	1	2.5	0.1	2	1.5	0	0	0.1	0	0.9	0.3	0	1.5	0.4	0	0	0.3	0.9	2.4	1.7	0	0.5	2.2	0	1.8	1	0	0.7	1.7	2.5	1.3	1.5	2.4	1.3	1.8	1.4	0.4	3.3
27300	27360	0	1.9	1.5	0	1.6	1.4	0	1.8	2	0	0.1	3.4	0.2	1.9	0.3	0	0	0.6	0	0.1	0	0	2	1.2	0.2	0	0.1	1.8	0.9	1.8	0	0.3	2.2	0.3	2.4	1.5	0	0.5	0	2.6	1.2	2.3	2.3	1.8	0.3	2.1	0.3	1.4
27360	27420	0	0.7	2.7	1	1.6	1.7	0	1.3	0.9	0	1.1	3.4	0.2	1.5	1.9	0.2	0	1.4	0	0.9	1.1	0	2	1.3	1	0	0.2	1.8	2.2	1.9	0	0.6	2.2	0.3	2.4	0.3	0	0.6	1.8	0.3	1.9	2	2.6	2.1	3.2	1.7	0.8	0.8
27420	27480	0.1	1.3	2.1	1	0.8	1.8	0	0.3	1	0	1.3	1.7	1.1	1	1.3	0.3	0	2.4	0	0.2	0.8	0	2.9	1.8	1.6	0	0.7	2	1.3	0.7	0	0.3	1.6	0.2	1.1	1.4	0	1.1	2.1	0.7	1.9	0	2	4.1	1.8	1.8	0.3	1.5
27480	27540	0	0.3	2.6	0.3	0.4	3.4	0	0.1	0.7	0	0.3	2.8	0.6	1.2	0.1	0	0	1.3	0.1	0.5	0.4	0	2.5	0.6	1	0	0.3	1.9	1.4	0.6	0	3.3	1.9	2.5	0.2	0.7	0	1.5	2.4	1	1.2	0.7	2	2.3	1.6	2.6	0.1	2.6
27540	27600	0	0.4	2	0	0.6	1.1	0	0.3	2.8	0.3	1.3	0.9	0.4	0	0.7	0.1	0	1.2	0	0.3	1.2	0	1.6	0.5	0.9	0.3	0.4	1.5	1.7	1	0	1.6	1.7	2.1	0	2.3	0	0	2.5	0.4	0.6	2	0.3	2	0.3	2.2	1.6	1.9
27600	27660	0	1.3	1.9	0	0.2	1	0.1	0	2.2	0	0.7	3.2	0.4	0.5	0	0.2	0	0.9	0	1.3	0.2	0	0.2	2.1	0.4	0.7	3.1	0.9	1.8	1.6	0	1.2	2.1	1.3	2	2.1	0	1.8	2.2	0.1	0	1.3	1	1.5	2.5	3	3.9	1.9
27660	27720	0.1	1.8	1	0.4	0	0.4	0	0	0.8	0.2	1	1.2	0	0.4	1.2	0	0	0.9	0	1.8	0.5	0	0	2.6	1.1	0.9	2	0.7	0	0.1	1.1	1	1.8	2.2	1.8	1	0	0.2	1.9	0	0	0.3	3.1	2.2	3.2	0.5	1.6	1.9
27720	27780	0	1.4	1.5	0	0.4	0	0	0	2.8	0.5	0.5	2	0	0	0.8	0	0	0.8	0	1.3	0.5	0	0	1.6	0.8	1.1	2.4	1.7	0.9	0	2.7	1.4	1.5	0.4	2.7	1.7	0	0.6	1.5	0	0	1.4	1.9	2.3	2.5	2.5	1.1	1.4
27780	27840	0	1.5	2.1	0	0	0	0	0	1.8	1.2	0.1	2.8	0	0	0.5	0	0	0.8	0	0.4	0.8	0	0	0.7	0.6	2.2	3.1	1.3	2.5	0	0.3	1.9	1.6	0.3	1.7	1.5	0	1.4	1.4	0	0	2.7	3.1	2.1	2.8	3.4	0.2	2.5
27840	27900	0	2.1	0.6	0	0.5	0	0	0	1.6	1.6	0.3	0.8	0.3	0	0	0	0	0.3	0	0.5	1.4	0	0	0.9	1.9	0.3	1.3	0	2.9	0	0	1.8	1.9	0.6	1	2.6	0	0.6	0.7	0	0.1	1.7	1.7	1.4	2.9	2.9	2.8	1.3
27900	27960	0	1.8	1.1	0	0	0.8	0	0	3.1	1.4	0.1	1.8	0.5	0.1	0.4	0	0	0.3	0	0.6	1.4	0	0	0.1	2.3	0.2	3.7	0.8	0.9	1	0.2	2.2	1.4	0	1.1	0.2	0	0.7	0.6	1.1	0	0.8	4	2	3.1	1.5	5.4	2.2
27960	28020	0	1.3	0.5	0	0	1.1	0	0	2.5	0.8	0.4	1.4	0	0	0.4	0	0	1.3	0	0.6	1.6	0	0	0.3	0.6	0	2.8	1.1	1.9	1.7	1.1	0	1.7	0.7	1.1	0.3	0	0.1	0.8	0	0	0.7	3.2	2.3	2.3	2.6	1.9	2.6
28020	28080	0	1.8	1.7	0	0	1.6	0	0	2.7	1.7	0.2	0.9	2	0.5	0.6	0	0	0.3	0	0	0.8	0	0	1.3	1.1	1.3	3	0.1	2.9	0.6	0.5	0.8	0.4	0.3	1.3	1.6	0	1	0.6	0	0	1.5	3.9	1.6	2.6	2.3	3.7	3
28080	28140	0	1.5	1.9	0	0	0.2	0	0.3	2.6	1.7	0.5	1.4	0.4	0.9	0.3	0	0	0.2	0	0	0	0	0.8	2.3	0.3	0.4	2.9	0.3	2	1	0	0.5	0.2	0.3	0.7	2.7	0	0.4	0	2.8	0	1.6	0.4	4	2.3	2.5	2.4	1.7
28140	28200	0	1.9	2	0	0	0	0	0.1	0.4	1.4	0.3	0.5	0.8	1.5	0.4	0	0	0	0	0	0.4	0	2.3	1.9	0.4	4.2	3.1	0.6	2.1	1.7	0.1	1.4	0.6	0.5	0.4	1.2	0	0	0.5	0.3	0	2.1	2.6	1.6	3.1	0.8	1.8	2.3
28200	28260	0	2	0.9	0.2	0	0	0	0.7	3	0.6	0.8	4.9	0	0.4	0.4	0.1	0	1.2	0	0	0.7	0	1.1	1.9	2.2	0.1	2.3	2.7	2.5	1.8	0	1.4	0.6	0.2	0.5	0.8	0	1	1	0.3	0	2.7	6.8	2.1	2.4	2.4	2.8	2
28260	28320	0	2	1.3	0.6	0	0.7	0.1	0	2.3	0.3	0.9	1.9	0	0.8	0.4	0	0	1.1	0	0	0.8	0	2.8	1.3	1.1	5.4	0.9	0	2.3	1.3	0	0.4	3	0.4	0.6	0.5	0	2.2	1.2	1.1	0	2.4	3.9	2.2	1.9	1.2	3.3	1.6
28320	28380	0	2.1	0.8	0.8	0	0.3	0	0	1	0.6	0.8	1.1	0.1	0.7	1.8	0	0	0.2	0	0	0.5	0	3.7	2	0.9	3.3	0.7	0	2.9	1.2	0	1.3	2.1	0.6	0.6	2	0	2.3	1.1	1	2.3	2.5	3.6	2.6	2.1	1.1	3.3	2.1
28380	28440	0	1.8	2.7	0.6	0.4	0.9	0	0	3.1	1.6	0.8	1.3	0	1.8	0.6	0.2	0	0.7	0	0.5	0.3	0.2	1.9	0.3	0.1	0.7	0.2	2.8	2.2	1.3	0	1.2	2.7	0.9	1	0.7	0	1.9	1.7	2	1.9	1.7	1.9	1.8	3	1.6	2.1	0.3
28440	28500	0	1.8	2.2	2.6	0	0.8	0	0.1	0.3	0.2	0.3	1.8	0	0.1	0.1	0.1	2.8	1.8	0.8	0.5	0.3	0	2.8	1.1	0.4	2.4	2.6	0.4	2.3	0.2	0.3	0.7	1.5	2	1.5	0.8	0	0.5	1.3	2.2	5	2.1	3.8	2.2	2.5	1	2.4	1.4
28500	28560	0	1.9	1.8	2.6	0	1.6	1	0.6	0.9	1.8	1.7	1.6	0	1	0.7	0.1	1.3	1.5	0.8	0.4	0.6	0	2.6	2.2	0.1	4.3	2.3	0.8	1.7	0.4	0	0.4	2.3	1.7	2.4	1.8	0	0.1	2.7	1.2	3.9	2.2	3.6	2	2.6	0.3	2.6	2.6
28560	28620	0	0.5	6.3	0.1	0	1.3	1.4	0.7	0.9	0.9	1.6	0.8	0	0.9	0	0	0.8	2	1.3	0.1	0.3	0	4.1	0.2	0	2	2.1	2.1	2.5	0.4	0	0.7	1.8	1.8	1.9	0.5	0	0.5	1.5	2.8	2.5	0	2.2	3.2	2.3	0.8	4.4	1.9
28620	28680	0.1	0.3	3.1	0	0.4	1.8	2.3	0	0.4	0.9	0.6	1.2	1.2	1.3	0.5	0	2.4	0.7	1.3	0	0.8	0	3.1	0.5	0.5	1.8	2.9	1.5	2	0	0	1.6	3	2.5	1.5	1.4	0	1.2	1.6	1.4	2.7	0	2.2	1.7	2.5	1.1	3	2.9
28680	28740	0	0.1	2.4	0	1.4	0	3.6	0	0.6	0.2	0.5	1.2	0.6	0.7	0.6	0	1.7	1.4	2.4	0	0.8	0	3.4	0.6	1.1	0	2.5	1.9	2.1	0.5	0	0.8	1.4	2	0.3	1.9	0	1.3	1.7	1.5	0.7	0	2	2.7	3.1	1.3	0.9	3.7
28740	28800	0	0.1	1.7	0.1	0.9	0.1	2.9	0	0.9	0.1	0.8	0.3	0.4	0.7	0.1	0.2	2.3	1.6	1	0	1.8	0	2.8	1.1	1.7	0	3	1.3	1.6	0.5	0	2.8	1.9	2.7	1	1.6	0	0.4	1.6	1.3	2.1	0.3	2.5	0.9	2.7	1.5	2.4	3.2
28800	28860	0.2	0.1	3.6	1.5	1.9	0	2	0	1	0.9	1	1.2	0.6	1.1	0.9	0.4	1.7	1.4	0.5	0.2	1.5	0	5.4	2	2	0	2.9	0.3	0.5	0.7	0	0.8	0.9	0.5	0.9	1.3	0	1.3	1.7	1.4	1.6	0	2.1	1	2.7	2	2	2.4
28860	28920	0	0.1	0	0.6	0.4	1.8	3.1	0	1.1	1.3	0.1	1.3	0.5	1.4	0.3	0.3	1	2	0	2.7	1.7	0	5.4	1.9	1.1	0	2.9	0.2	0.9	0.3	0	1.6	2	1.6	1.3	1.8	0	1.9	1.7	3	1.8	0	1.8	2.2	2.4	1.4	0.7	2.3
28920	28980	1.1	0.1	0.7	1.3	4.2	1.9	2.7	0	0.4	1.3	0	1.7	0.3	1.1	0.4	0	1.7	0.9	0.1	0	1.6	0	4.8	1.5	1.5	0	1.8	0.1	0.9	1.8	1	2	2	1.4	1.9	1.2	0	3.2	1.1	2.1	3.4	0	3.7	1.9	2.9	2	2	2.7
28980	29040	0.1	0.6	2.6	0.6	1.7	0.2	3.2	0	0.1	1.3	0.3	1	0.7	1	0.7	0	2.3	2.3	0	0.3	1.5	0	3.3	1.8	2.4	0	0.7	0.1	0.9	0.9	0	0.8	1.8	1.2	2.4	1.4	0	2	0.9	2.5	1	0	2.9	2.2	2.2	1.3	0.8	2.4
29040	29100	0	1.5	0.6	1.1	2.1	0	3.7	0	0.3	1	0.4	1.7	0.4	0.9	1	0	0.8	2.2	1.8	1.3	0.5	0	0	1.3	1.1	0	0.8	0.2	0.2	1.6	0.6	1.3	2.6	3.9	1.8	1.6	0	2.2	0.6	0.6	0.7	0	1.9	1.7	2	1.7	1.4	2.5
29100	29160	0.1	2.2	0	0	0.9	0	1.7	0	0.5	0.6	1.5	1.5	0	1.1	0.5	0	0.9	1.7	1.3	1.3	0.3	0	0	1.7	1.4	0	1.9	0.1	0.6	1.3	0	1.8	2.3	0.9	1.9	0.3	0	2	0.3	2.8	0.3	0	2.4	2.3	2	1.4	0.8	2.3
29160	29220	0	1.2	1.3	0.3	0.7	0	2	0	1.6	0.6	0.6	2.9	0.8	1.9	0.7	0	2	2	1.8	0.6	0.8	0	0	0.2	1.1	0	1.8	0	1.4	1.1	0	1.6	2.6	0.7	1.7	1.4	0	1.7	1.2	2.5	0.8	0	2.1	2.6	2.1	1.6	0	2.6
29220	29280	0	1.4	1.8	0	0.8	0	1.1	0	0.1	0.1	0.2	3.3	0.6	0	1.8	0	2.3	2	1.5	0	0.5	0	0	1.3	0.5	0	0.1	0	0.1	0.7	0	0.1	2.8	0.5	1.5	1.1	0	0.8	1.9	2.8	3.1	2.6	1.8	1.7	2.1	0.3	0.7	2.3
29280	29340	0	1.3	1.3	0	0.3	0	0.4	0	0	0.2	0.1	0.6	0.6	0	1.8	0	1.6	1.6	1.6	0	0.8	0	0.9	1.6	0.5	0	0	0.1	0	0.1	0	0.1	2.5	0.4	2	0.5	0	0.4	0.4	3.5	0	2.6	2.4	3	2.5	0.1	1.4	2
29340	29400	0.1	2.6	1.4	0.4	0	0	0	0	0.5	0.3	0.3	3.7	0.3	0	2.1	0	2.5	0.3	1.7	0.5	0.1	0.5	2.4	0.7	0.6	0	0.1	0.1	0	1.7	0	0.7	1.1	2.3	2.4	0.4	0	1.6	2.2	1.7	1.2	2.6	2.8	2.3	3	2.4	2.1	2.5
29400	29460	0	0.4	2.5	0.9	2.6	0	0	0	2	0.4	0.3	1.2	0.2	0	1.8	0	2.1	2.2	1.2	0.7	0	0	4.4	1.4	0.7	0	2.8	0.4	0	1.1	0	1	1.7	2.1	0.4	1.5	0	2.7	0.4	1.1	2.3	0.4	1.8	2.5	2	3.4	7.3	2.6
29460	29520	0	0	2.4	2.5	1.8	1.6	0	0	0.5	0.4	0.3	0.8	0	0	1.9	0	2	2.2	1.1	0.7	0.6	0	1	0.2	2.7	0	0	0.5	1.5	2	0	0.7	2.7	1.8	2	0.9	0	1.1	0.4	3.3	1.5	3.2	1.5	1.5	2	2.6	3.1	2.2
29520	29580	0.1	0.5	3.1	0.3	0.3	2	0	0	0.8	2	0.2	1.1	0	0	2.6	0	1.4	1	0.9	0.8	0.7	0	3.5	2.3	0	0	0	0	0	1.2	0	1.1	2.3	1.2	1.1	1	0	0.3	0.1	2.7	0.2	2.5	2.5	2.4	3.1	1.6	2	1.8
29580	29640	0	0.6	1	0.3	0.1	2.1	0	1.1	0.7	0.6	0.5	1.1	0	0	2	0	0.2	0.1	2.4	0.7	0.8	0	1.4	2.2	1	0	0.7	0.3	1.8	0.9	0	0.4	1.1	0.2	1.1	1.7	0	0.3	0.7	2.3	1.1	1.1	2.7	2.4	1.5	1.8	3.4	1.8
29640	29700	0	1.7	0.8	1.5	0.6	0	0	0.5	1.4	1.5	0.4	2.3	0.1	0	0.7	0	0.7	1.5	0.5	2.3	0.2	0	0	1.4	0	0	0.9	0.2	0.4	1.5	0	0.1	1.4	1.1	2.2	1.1	0	1.7	0.2	2.6	0	1.6	2.3	1.9	1.7	1.9	3.3	2
29700	29760	0	1.9	1.1	2	1.7	0.3	0	0.9	2.3	0.8	0.7	2	0.4	0	1	0	2.6	1.7	0	1.9	0	0	0.1	1.7	0.4	0	0.7	0	0	0.6	0	0.4	1.8	2.3	1.9	1	0	2	0.8	0.6	0	2	1.4	2.3	2.3	4.8	3.1	1.8
29760	29820	0.1	1.1	1.4	0.1	1.8	1.1	0	1.5	1.3	0.7	2.1	1.6	0	0	1.6	0	1.2	1	0.4	2.1	0	0	0	1.1	2	0	1.6	0.3	0.4	0.5	3.9	0.3	3	1.9	1.2	1.3	0	1.6	2.8	1.1	0	2.1	0.5	2.9	1.4	3.7	1.6	2
29820	29880	0	0.7	2	0	0.9	0.6	0	0.9	0.4	0.2	0	1.5	0	0.2	0	0	0.2	1	0.3	1.4	0.6	0	0	0.5	0.4	0	2.9	0	0.1	0.1	0.3	0	1.5	0.3	1.9	2.4	0	0.6	0.4	1.9	0	1.1	0.4	2.4	0.8	2.1	1.8	1.8
29880	29940	0	0.9	1.4	0	1.4	2.1	0	0.5	0.2	0.9	0.3	2.9	0	0.2	0.2	0.1	0.1	1.7	0.2	1.4	2.1	0	0	1.2	0.2	0	2.6	0.2	0.9	1.3	0.2	0.1	2.6	0.4	1.3	0.7	2	0.3	0.2	1.1	0	0.9	0.2	1.4	2.3	5.3	2.6	1.2
29940	30000	0.2	1.9	0	0.6	0.3	0	0	0.8	0.4	0.2	0.7	1.3	0.2	0.2	0.6	0	0.4	1.3	0.3	0.8	0.5	0	0	2.1	1.7	0	1.8	0	0.2	1.8	0.7	3.5	2	1.4	0.3	2.8	9.2	0.6	0.3	0.6	0	0	1.1	1.8	2.3	3.1	2	2.4
30000	30060	0.1	0.7	0.2	0.7	0.9	0.7	0	1.1	1.3	0	0.5	3.4	0.2	1.2	0.8	0.1	2.4	1.5	0.9	0.5	0.8	0	0	1.8	2.3	0	2.2	0	0	2.9	0.4	0	2.5	2	1.6	0.7	0	0	0	0.9	0	1.3	1	2.3	2	3.8	2.9	1.6
30060	30120	0	2.2	2.9	1.2	2.2	0.3	0	0.7	3.4	1.7	0.1	1.4	0.1	1.1	1.6	0.4	2.1	0.6	1.1	0.7	1.4	0	0	0.6	1.5	0	2.6	0	0.3	0	1.1	0.2	1.8	2.4	2.3	2.3	0	0	1.6	1.2	0	2.2	2.1	2	1.9	5.2	2.2	1.8
30120	30180	0	1.9	3.2	0.4	1.8	1.2	0	0.6	1.4	0	0	1.9	1.4	0.7	0.8	0.2	2.2	2.5	0.3	1.1	1.6	0	0	1.1	1.5	0	2.6	0.6	0	0	1.4	0	0.3	1.4	1.3	1.6	0	1.9	0.4	1.9	1.4	2.8	1.7	1.8	1.7	4.2	1.6	1.1
30180	30240	0	0.3	2.4	0.4	0.9	1.6	0	1.4	2.1	1.8	0.2	1.6	0.6	1.7	0.8	1.6	1.6	0.3	0.2	1.9	1.7	0	0	1	1.5	0	2.1	0	0	0.5	1.1	0.8	0.3	1	0.5	2	0	0.9	1.1	1.1	3	2.1	2.4	2.4	1	6.6	2.1	1.6
30240	30300	0.7	0	2	0	0.6	0.6	0	0.4	2.3	1.4	0.2	1.2	0.4	0.6	0	0.2	1.7	1.4	0.1	1.3	2.4	0	0	1.2	0.4	0	2.6	0	0.1	0.9	0.3	1.1	0.9	1.8	0.8	1.6	0	1.1	1.7	2.2	1.3	2.1	1.6	2.4	2.5	3.6	3.9	2.1
30300	30360	0	1.1	1.7	0	0.2	0.3	0.1	0.3	2.5	1.7	0.1	0.6	0.7	0.2	1	0.3	1.8	0.8	0.1	1	1.3	0.2	1.4	0.8	2.4	0.7	3	0	0	1.2	0	1.7	2.8	0.7	0.9	1.6	0	1.1	2	1.5	0.7	3.6	2.7	2.3	1.9	6.7	2.3	2.2
30360	30420	0	1.2	0	0.7	0	0.9	0	0	1.5	0.7	0	0.3	0.3	0	2	0	1.1	1.8	0.2	0.4	0.6	0	0.5	2.5	1.6	0	2.2	0.2	1	1.2	0	1	2.8	1	0	1.8	0	0.1	2.6	0.5	0.7	3.1	2.5	2.1	2.2	4.8	2.6	1.9
30420	30480	0	2	0.3	1.9	0	1.8	0	0.7	1.8	1.1	0	0.8	0	0	0.6	0	0.2	0.8	1.3	0	1.1	0.3	2.5	1.7	0.6	0	2.7	0	2.1	1	0	1.5	1.8	1.4	1.1	1.3	0	1.2	0	2.9	1.3	3	2.3	2.1	2.3	4.3	2	1.7
30480	30540	0	1.1	2.5	2	1.4	1.5	0	1.5	1.9	0.9	0	1.5	0	0	0	0	0	3.1	1.5	1.1	1.3	0	0.6	0.2	0.5	0	2.5	0.1	1.1	0	0	2.9	2.1	1.6	1.3	3.4	0	2.1	0.8	0.3	2.9	2.7	2.5	1.9	1.7	3.4	3.2	1.5
30540	30600	0.8	0.5	2.2	1.2	3	1.1	0	1.2	1.7	0.5	0	3.5	0.8	0	2.2	0.1	0	1.9	0.3	1.2	1.5	0	0.8	0.4	0.5	0	2.8	0	1.8	0	0	1.3	2	1.3	0.7	4.3	0	2.5	1.6	0.1	0.1	2.7	2.4	2.1	2.1	3.2	3.4	1.3
30600	30660	0.2	1.2	0	1.4	2.1	2.5	0	1.1	1.6	0	0	1.4	0.9	0	2.2	0	0	1.5	0.5	0.9	0.4	0	0.7	1.7	0	0	2.6	0.2	0	0.1	0	2.1	2	1.3	1	1.8	0	0.8	2	0.4	0.7	2.1	1.2	2	2.2	2.5	3.4	2.1
30660	30720	0	0	0.3	1.7	2.5	0.5	0	2.4	1.3	0.5	0.1	0.8	0.1	0	2	0	0	0	0.8	0.9	0.9	0	1.4	2.1	0	0	1.9	0.1	0.9	0.2	0	1.6	1.4	1.4	0.8	0.9	3.2	1	1.5	2.8	0.8	2.5	1.8	2.5	1.8	3	1.7	2.1
30720	30780	0	0.2	0.7	1.1	2.1	0	0	2.6	1.3	0	0.2	2	0	0	2.3	0	0	0.6	0.3	0.5	0.4	0	2.3	2.7	0	0	2.6	0	0.9	1.8	0	2.5	1.8	0.2	2.7	2.4	5.2	0.7	1.8	2.4	0.8	2	2.2	2.5	1.9	3.2	1.8	0.4
30780	30840	0	2.7	0.8	0.8	1.3	0	0	2.3	1.3	1.1	0	2.5	0.8	0	2.2	0	0.1	2.1	1.8	0	0	0	1.5	0.5	0	0	2.5	0	1.7	1	0	0.7	1	1	1.1	1.7	2.5	0.4	1.1	2.6	0.8	2.3	1.9	1.6	2.1	3	0.8	2
30840	30900	0	1.8	0.2	0.7	1.1	2.3	0	2.1	1.3	1.4	0	1.6	1.5	0	1.8	0	3.1	1.9	1.1	0.4	0.2	0	0.4	0.5	0	0	2.4	0.1	0.1	0	0	0.8	1.1	0.7	1.4	1.7	3.3	0.9	2.3	2.4	0.6	2	2.5	2.1	1.9	3.3	1.9	2.7
30900	30960	0.1	1.9	0.3	0.3	1.9	0.9	0	0.7	1.6	0.3	0.2	0.8	0.2	0	1.5	0	1.9	0.2	0.6	0.3	0.5	0.3	0.4	0.3	0	0.5	2.6	2.4	1.5	0.3	0	0.4	1.6	0.2	2	1.2	3.3	1.1	2.1	2.5	0.1	1.5	2.1	2.7	1.9	2.8	4.1	2.5
30960	31020	0	1.7	0.3	0.1	1.9	0	0	1.6	1.7	0.4	0.1	2.9	0.7	0.2	2.1	0	2.1	0.2	0.8	0	0.5	0.4	0.2	1.6	0	0.3	2.3	2.9	1	0	0	0.8	2	0.3	0	0.3	0.6	2.9	1	1.6	1	2.2	2	2.5	1.5	2.8	1.3	1
31020	31080	0	0.8	0.4	0	1.1	2.2	0	2.1	2.5	0.6	0.1	0.1	0.9	0	2.2	0	1.6	0	0.5	0	0.5	0.8	1.5	1.9	0	0	2	0.7	1.4	0	0	2.1	2	0.3	0.7	0.3	0.3	1.7	2.4	0.7	3	1.5	2.2	2.3	1.3	3.1	2.5	2
31080	31140	0	0.5	1.9	0	1.8	0	0	1	0.2	0.4	0.3	2.1	0.3	0	0.9	0	1.1	0	0.6	0	0.9	3.7	3.6	0.9	0	0	3	1.4	0.5	0	0	1.7	1.2	0.3	1.1	1.1	0.2	1.3	0	2	2.1	2.4	2.7	3	0.8	3.7	2.7	3.6
31140	31200	0	2.1	2.8	0	1.2	0	0	0.7	1.3	0.4	0.1	1.8	1.1	0	1.2	0.2	0.5	0	1	0	0.7	0.8	0.5	1.3	0.2	0	2.6	0.8	0.4	0	0	1	1.5	0.5	1.9	2.1	2.5	0.7	0	1.9	2	1.9	2.5	2.3	2.3	3.2	2	3.7
31200	31260	0.1	2	1.4	0	1.6	0	0	1.2	1.9	0.3	0.5	1.9	0.5	0	1.4	0.2	0.3	0	1	0	0.9	0	1.5	0.6	1.5	1.8	2	0.4	4.9	0	0	0.1	1.9	0.1	0.8	1.3	4.2	2.4	3.3	1.2	3.9	2.1	2.3	2.3	0.5	1.4	3	2.6
31260	31320	0	0.5	0.6	1.6	1.4	0	0.2	0.9	2.8	0.6	0	1.5	1.5	0.8	2.6	0.2	0.3	0	1.5	0	0.2	0	3.2	0	0.6	0.5	2.7	0.1	3.7	0	0	0.4	1.7	0.6	1.2	1.3	2.8	1.3	1.4	1.2	0.8	2.2	2.3	2.4	3	2	3.3	2.8
31320	31380	0	1.5	1.5	1.1	1.3	0	0	1	0.8	0.3	0.1	1.9	1.6	0.6	0.5	0	0.7	0.7	2.1	0	0.4	0	1.5	0.3	0.5	0	2.2	0.4	0.3	0	0	0.2	2	0.3	1.9	1.1	0.3	1.8	3	2.9	0	2	2.4	1.8	3	2.1	3.2	2
31380	31440	0	1.6	1.9	0.3	1.2	0.1	3.9	1.4	2.2	0.4	0.2	1.6	1.4	1.3	1.8	0	1.2	0.8	1.5	0	0.8	1.5	2.9	2.1	1.1	1.5	3	2.5	2.1	0	0	0.8	1.7	0.4	1.5	1.2	1.2	0.7	0	1.1	0	1.5	2.6	1.9	1.6	1.8	3.4	2.3
31440	31500	0.1	1.7	1.1	0	0.7	0	2.9	1.6	2.5	0.3	0.2	2.1	1.3	0.9	2.1	0.1	2.4	0.3	0.8	0	0.8	0.7	3.6	0.6	1.5	0.7	2.3	0.3	0.6	0	0.1	0	1.9	0.4	1.6	0.5	5.3	1.7	2.1	2.1	0	1.9	2.2	2.6	2.5	2.5	1.4	3.6
31500	31560	0	1.6	1.3	0	1.2	0	2.1	0.9	2	0.8	0.2	1.3	0.9	0	1.6	0.3	2.3	0.2	0	0	0.8	0.2	6.6	0.8	2.5	1.8	2.4	1.6	0.4	0	1.3	0	2	0.3	1.3	0.3	0.1	0.9	2	0.9	0	1.8	2.8	2.6	1.4	2.2	3.4	2.5
31560	31620	0	2.8	0	0.1	1.5	0	1.6	0.7	2.1	0.6	0.1	0.1	0.7	0.5	1.9	0	2.2	1.9	0	0	0.5	0	6.5	0.1	1.8	0.6	3.2	0.9	1.2	0	0.4	0.7	1.8	0.5	1.9	0.6	0.7	2.5	1.6	2.8	0	2.3	1.7	2.1	0.8	2.5	1.8	1.6
31620	31680	0	1.3	0.1	0	1.2	0	0.3	0.8	1.4	0.3	0	2.4	0.1	0	2	0	0.1	1.2	0	0	0.5	0	0.1	1.2	2	0.5	0.5	1.6	1.6	0.7	0	1.2	2.5	0.2	1.9	0.3	3.1	2	0.4	2.6	0.4	3.1	2.6	2.5	0.9	2	2.3	1.7
31680	31740	0.3	1.6	0	0	1.4	0	3.3	0.6	0.8	0.3	0.2	1.1	0.1	0	2	0	0.4	2.3	0.2	0	1.9	0	0.6	1.9	1.5	3.2	3.4	0.7	2.3	1.2	0	0.8	2	0	1.1	1.6	2.8	2.2	1.2	2.6	3.1	0.7	1.9	2.1	0	1.9	3	1.5
31740	31800	1.4	1.8	0	0	1.9	0	1.8	0.1	0.9	0.2	0.2	2.2	1.3	0.3	1.6	0.5	0.7	1.5	0	0	0.9	0.2	0.7	1.1	0.5	1.6	0.4	0.5	0.2	1.5	0	0.6	0.7	0.3	1.8	0.7	0.2	2	1.4	1.2	2.1	0.9	2.8	2	0	2.5	3.3	1.7
31800	31860	3	1.8	0.2	0	0.7	0	0.6	0.1	1.4	0.2	0.9	1.9	0.3	0.8	0.8	0	0.6	0.8	0.4	0	2.6	3.8	1.9	0.8	0.6	3.6	0.7	2.1	0.2	1.4	0	0.4	0.3	0	1.1	0.7	0.1	1.1	2.5	2	1.3	1.6	2.4	1.7	1.8	0.9	3.6	2.7
31860	31920	1.4	2	1.7	0	1.5	0	1	0.1	1.2	0.6	1	1.9	0	0.3	0.5	0.2	2.6	0.7	0	0	2.4	2	1.2	0.1	0.8	1.6	0.3	2.3	1	2.9	0	0.6	0.4	0.2	1.2	0.4	0.5	0.2	2.9	1.6	2.4	2.9	2.6	2.9	1.8	1.5	2.7	1.5
31920	31980	0.6	2	2.5	0	1.7	0.6	0.6	2.1	2.3	0.2	0.1	1.3	0	0.8	1.4	0.5	1.6	1	0	0.1	0.7	0	0.9	0	0.1	2.3	2.1	1.3	0.2	2.8	0	3.7	1.6	0	1.4	0.9	0	1	1.7	1	2.6	2.4	2.4	2.5	2.6	2.3	1.1	1.4
31980	32040	1.2	2	0.5	0	1.3	0	0.8	1.4	0.2	0.2	0.9	1.8	0.4	0.6	1.7	0.3	0.8	0.7	0	0	0.1	0	0.8	0.2	0.8	2.3	2.3	2	0.4	1.9	0.5	3.4	1.6	0	2.2	1.2	0	1.4	0	0.3	2.2	1.4	2.5	2.7	2.8	2.1	2	2.4
32040	32100	2.8	1.9	0	0	0.9	0	1.6	0.2	0.1	0.1	0.6	1.9	0	0.6	0.8	0.9	0	0.7	0	0.1	2.2	0.8	0.9	2.1	2.2	2.8	0.3	1.4	0.9	0.3	1.6	0.8	2.1	0	0.9	0.5	0	0.3	3.4	0.4	1.8	1.5	1.8	2.6	1.1	2.6	3.2	3.2
32100	32160	1.2	2.1	0.2	0	1.1	0	0	0.7	1.4	0.5	0.6	1.4	0	1.5	1.2	0.4	0	0.9	0	0	1.1	0	2.4	1.5	2.2	1.2	1.3	0.4	1.3	0.1	0.6	1	2.1	0.6	0.7	1.4	2.4	0.2	3.8	0.7	0.8	1.5	2.8	2.1	1.9	2.3	2.5	2.5
32160	32220	1.9	1.4	0.4	0	1.1	0	2	0.8	0.7	0.6	0.4	1.8	0	2.1	1.8	0.3	0.1	1.6	0	0	0.6	0.3	1.3	0.1	1	0.8	2	1.1	0.9	0	3.9	0.2	0.8	0.8	1.3	1.8	2.3	2	0.3	1.7	1.4	1.5	1.9	2.6	3.4	2.7	3.2	2.7
32220	32280	1.7	1.9	0	0	0.7	0	2.1	0	0.3	0.7	0	1.8	0	0.6	1.4	0.6	0.3	1.6	0	0	0.3	0	0.8	0.8	0	1	0.8	0.6	1.6	0.1	2	0.3	1.9	0.3	0.4	0.3	2.9	2.1	0.4	2	1.5	1.6	1.7	1.8	2.7	2.1	0.9	1.1
32280	32340	1.9	2.1	0	0.2	1.5	0	1.3	0.8	0.1	0.5	0	1.3	1.4	0	1.8	0.3	0.1	0.7	0	0.9	0.2	0	2	2.1	0	1.2	1.5	0.6	2.3	1.5	2.8	0.3	2.1	0	1.1	2.3	0.1	1.7	1.6	1.3	1.4	1.6	2.3	2.1	3.2	2.7	2	2.7
32340	32400	0.2	1.8	1.7	0.2	1.4	0	0	0.8	0.6	0.3	0	0.6	1.6	0.4	1.5	0	2	0.5	0	0	1.1	0	2.3	1.3	0	0	1	0.8	2.1	2.5	1.1	0.3	2.6	0	2.1	4.6	4	2.3	3.9	1.9	4.1	0.2	2.4	1.9	2.7	0.7	2.3	1.6
32400	32460	2	1.9	3.2	0	0.3	0	0.9	0.4	1.5	0.1	0	1.5	1.8	1.8	1.4	0	2.2	1.3	0.1	0.3	0.8	0	1.5	1.7	0	0.4	0	0.3	1.6	0.3	2.2	1	1.7	0.3	1.9	1.2	5.1	0.7	1.9	1.3	2.2	1.7	2.4	3	2.8	3.2	2.9	1.3
32460	32520	1.4	2.1	5.3	0	0.6	1.5	0.5	2.1	1.4	0.2	0	0.3	1.1	1.8	1.6	0.1	1.6	1.8	0.2	0.3	0.7	0	1.8	0	0	0.5	0	1.2	2.2	0	3.1	0	2.1	1.2	1.7	0.6	0.7	0.2	1.8	0.5	2.2	1.7	2.2	2	1.6	2.2	3.1	1.9
32520	32580	1.1	1.6	2.4	0.2	1.1	0.7	1.1	2.9	0.8	0.3	0.7	1.4	0	0.2	1.6	0	0	1.1	0.3	0.7	0.7	0	1.9	2.4	0	0.2	0	2.7	2.1	0.1	0.3	0	1.7	2.5	1.4	0.4	0.3	0.6	0.6	2.9	3.3	2.7	2	1.9	0.4	2.6	3.9	2.5
32580	32640	0.7	1.8	0.8	0	1.1	2.1	0.3	1.9	0.9	0.6	0.3	0.5	0.7	0.3	1.4	0	1.3	1.5	0.2	0	1.1	0.6	1.7	0.6	0	0.4	0	1	2	0.3	1.7	0	2	0.4	2.3	0.7	9.2	1.3	0.3	2.3	3.6	1	0.8	2.5	0	2.7	3	1.5
32640	32700	1.6	2.2	1.1	0	1.9	1.1	2.9	2.1	0.7	0.8	0.1	1.5	2.2	0.3	1.6	0	1.1	1.6	0	0	1.5	1.7	2.2	0.8	2	0	0.9	2	2.8	0.9	2.6	0	2	1.3	1	2	0	2	0.2	1.4	0.7	1.9	0.5	2.4	1.5	1.2	4	1.8
32700	32760	0.4	1.8	0.7	0.1	1.6	0.3	1.6	2.1	0.3	0.3	0	1.6	0.8	1.8	2	0.1	1.9	0.9	0.1	0	0.7	1.3	1.4	0.8	0.6	0	2	0.4	1.2	0.6	0.4	0	1.2	0.3	2.2	1.2	0	2.5	0.4	1.1	0.4	0.8	0.6	2.4	1	3.4	6.6	4.7
32760	32820	0.9	2	0.8	0	1.5	0.8	1.4	2.8	0.2	1.1	0.2	0.7	0.6	1.1	1.7	0	0.7	0.3	0.3	0	0.5	0.2	2.1	2.4	1	0.3	2.9	1.5	2.8	0	1	0	2.3	0.4	2	0	0.3	1.4	0.8	1	0	2.3	1.5	2.8	0	2.6	3.7	4.3
32820	32880	0.2	2	1.6	0	1.5	0	2.7	1.6	0	0.4	0	0.8	0.1	0.8	1.6	0	0.6	0.5	1.4	0	0.9	0	0.5	0.4	0.1	0.3	3	1.4	1.5	0	1.2	0	1.2	2.5	1.2	1	1.4	2.2	0	1	0	0.7	1.7	1.5	0.8	1.8	2.6	2
32880	32940	0	2.1	1.7	0	1.4	1.4	0.4	1.7	0.3	0.2	0	1.9	0.6	0.5	1.8	0	0.4	0.5	0.6	0.3	0.4	0.2	0.8	0.2	0.5	0	0.8	1.4	2.3	0	0.5	0	2.1	1.1	1.9	1.8	1.5	1.4	1.2	1.4	0	2.4	1.9	2.3	0.1	1.8	2.3	3
32940	33000	0	2.3	1.4	0	1.5	0.2	3.2	2.1	3.9	0.6	0	1.7	0.3	0.2	1.6	0.1	0	0.9	0.8	0.3	0.5	0	1.2	0.6	0.5	0	0.4	1.1	2.3	1	0.6	0	1.6	0	1.5	1.8	1.5	0.5	1	1.9	0	2.6	1.3	2.2	0.9	1.1	5.2	4.1
33000	33060	0	1.2	0.5	0	1.6	0.7	0.7	2.6	2.5	0.5	0	1.2	0	0.5	2	0	0	0.5	1.1	0.4	0.4	0	0	0.4	0	0	0.1	3	0.5	1.7	0.3	0	2	0	1.4	0.9	0.4	0.7	0.8	1.6	0	1.9	1.7	2.5	0.2	2.2	2.7	2.8
33060	33120	0	1.9	3.5	0.4	1.6	0	1.5	2.2	3	0.3	0	1.2	0	2.6	2.4	1.2	0	0.5	1.1	0.1	0.6	0	0	1.1	0	0	0.4	3	2.4	2.2	0.3	0.3	1.3	0.1	1	1.7	0.2	0.6	1.1	1.4	0.9	1.8	1	2.2	0.1	1.9	5	3.2
33120	33180	0	1.8	0.4	1.1	1.8	0.9	1.8	1.6	2.6	0.6	0.6	1.3	0	1.5	2.2	0	0	0.8	0.8	0	0.6	0	0.1	1.9	0	0	1.4	2.3	1.3	0.9	0.5	0	2.2	0.3	0.6	0	0.6	0.6	0.4	0.3	3.1	2.4	0.3	3	0.1	0.7	5.3	2.4
33180	33240	0	0.9	1.4	0	1.2	2	2.4	1.5	1.2	0.4	0.5	1.2	0	2.7	1.8	4.3	0	0.6	1.5	0.2	0	0	0	0.2	2.6	0	2.2	0.5	0.8	0	0.6	0	1.9	0	2.1	1.3	0	2.3	0.2	0.3	0.8	1.1	0.2	2.1	0.3	1.5	2.1	2.8
33240	33300	0	1.1	0.5	0	0.9	2.5	1	1.4	1.1	0.2	0	1	0.2	2.2	1.3	1	0.2	0.2	1.2	0.3	0	0	0	0	0.8	0	1.7	0.4	0	0.9	0.4	0	1.7	0	0.8	2.1	0	1.9	0.4	0.3	2.1	1.6	0.8	2.8	2.4	0.9	3	2.8
33300	33360	0	2.5	1.7	0	2.5	1.6	0.4	1.1	1.2	0.6	0	1.3	0.1	0.4	0.2	2	0	0.7	0	0	0.3	0	0	0	0.9	1.9	0.8	1.9	0.4	2.6	1	0	1.6	3.3	2	0.3	0	1.7	0.9	0.3	0.6	1.8	1.3	2.2	2.7	0	2.4	2.3
33360	33420	0	0.9	1.8	0.1	1.6	0.9	0.2	1.1	1.4	1.3	0	2	0.1	0.7	1.3	1.6	1.1	0.7	0.1	0	0.6	0	0.3	0	1.6	0	0.4	1.9	0	1.7	0.5	0	2.1	1.5	0.6	0.5	0	2	1.3	0.3	0.1	2.4	2.6	1.7	2.7	0	1.9	2.3
33420	33480	0	1.3	1.1	0.9	1.5	1.6	1.8	0.1	0.2	0.9	0	0.5	0.2	0.2	1.1	0.2	0.3	0.5	0	0	0.3	0.3	0	0	1.6	3	0.5	2.9	0	1.4	0.9	0.9	1.9	2.2	1.3	0.3	0	1	2.1	0.3	0	2.1	1.8	2.3	1.6	2.9	0.9	1.6
33480	33540	0.1	1.3	1.5	0.4	2.3	1.5	1.2	0.3	0.2	1.3	0	0.2	0	0.8	0.7	0	1.2	0.2	1.8	0.1	1	0	0.2	0	2.2	1.5	0.2	2.9	0	2.1	2.5	0.2	1.6	5.3	1.1	2.7	1	0.7	1.7	0.4	0	2	1.9	2	1.4	2	3.4	1.2
33540	33600	0	1.1	0.2	1	0.3	1.4	1.8	0.4	0.1	0	0	1.5	0	0.2	0	0	0	0.3	2.1	0	0.3	0	0.5	0	2.6	2.7	0.3	2.3	3	0.7	0.5	0	1.7	0	0.8	2.9	0	0.2	2.9	0.3	0	1.9	2.8	1.8	1.1	2.2	2.4	1.4
33600	33660	0	2.2	0	0.4	0.8	1.5	2.4	0.5	1.1	0.4	1.3	2.4	0	0.6	0	0	1.1	0	1.7	0	1.9	0	0	1.5	1	4.2	2.9	2	1.2	3.4	1.9	0	1.5	1.2	1.1	1.2	0	0.8	2.4	0.4	0	1.6	2.3	1.9	1.7	2.7	1.7	2.6
33660	33720	0	1.3	0.1	0.9	2.6	1.6	0.7	0.7	2.1	0.8	0.4	0.6	1.9	0	0.2	0	2.2	0	1	1	0.3	0.6	1.5	0	1.4	2.9	2.8	1.8	0.9	0.1	2	0.6	1.9	1.5	1.1	2.2	0	0.3	0.2	0.3	0	0.5	4.1	1.2	1.2	2.5	3.2	2.6
33720	33780	0	2	0.4	0.9	0.7	1.1	0.9	0.5	1.8	0.5	1.8	1.5	1.7	1.3	0.9	0	2.5	1.3	0	0.4	1.5	0	1.4	1.7	2.4	0.5	2.7	2.6	1.6	0.5	1.1	0.2	1.7	0	2.2	1.2	0	0.7	3.3	0.9	0.2	2.2	2.4	2.5	0.8	2	2.6	3.3
33780	33840	0	1	0.7	1.1	0.8	2.2	0.2	0	2	0.7	0.1	0.5	0.8	1.1	1.5	0	1.2	1.5	0.1	1.6	0.8	0	1.8	2.2	1.3	0.5	1.8	0.7	0.4	0.2	1.9	0.2	1.5	0	1.5	3.4	2.8	0.5	1.9	0.5	0	0	2.4	2.1	0.8	1.1	2.5	3.1
33840	33900	0	0.4	3	0	1.5	1.2	0.8	0	2.2	0.5	0.3	0.8	0	2.2	1.4	0	0.6	0.1	0	0.2	0.8	0	3	1.4	1	0.6	0.1	1.5	1.8	0.3	0.5	0	1.7	2.1	1.5	1.2	0.1	1.2	2.2	0.5	2.2	0.8	1.9	1.8	0.5	2	2.6	1.5
33900	33960	0	0.5	1	1.1	1.8	1.7	0.3	0.4	1.4	0.3	0.9	2.1	2.7	0.6	1.1	0	0.2	0.3	0.5	0.1	0.8	0	2.5	0.2	0.8	2.7	0.6	1.2	0.5	0.9	0.4	0	1.8	0.7	1.5	1.1	1.4	1.6	1.9	0.7	1	0.6	1.9	2.4	0	2.4	3	1.9
33960	34020	0	0.4	0.6	2.2	1.5	2	2.3	1.6	0.4	0.7	0.2	3.7	1.8	0.6	1	0	0	2.6	0.4	0.4	1.1	1.7	2.8	1.5	1.4	1.2	0.2	1.3	0.9	0.9	0.4	0	2.1	1	1.5	1.3	2.1	2.2	2.3	0.6	2	0.3	1.7	2.7	0	2.6	2.5	3.6
34020	34080	0	1.8	0.2	2.1	1.9	0	0.1	0.6	0.4	0.6	0.1	0	0.6	0.8	1.5	0	0	1.7	0.2	0	1.4	0.2	4.7	2	0.8	2.5	0.3	1.4	0	1.6	0.2	0	1.8	2.1	2.1	1.3	0.3	0.4	0.8	0.2	0.6	1.6	2.1	1.7	0	2	2.8	3.4
34080	34140	0	2.4	1.7	1.3	1.1	1.1	0.3	1.3	1.4	1	0	1.4	1.2	2.9	1.2	0	0.3	1.8	0.1	0.9	0.3	0	0	0.3	0	2.3	0.1	2.1	3.1	0.4	1.5	1.5	1.7	0	1.5	1.6	1.4	2	2.3	0	2.2	0.1	2.2	2.9	0	0.4	1.4	2.2
34140	34200	1.4	1.3	2.9	1.5	2.1	0.7	1.9	3.1	2.4	0.5	0	4.2	0.3	1.7	0.8	0.1	0.3	1.2	0.2	0.3	0.4	0	0	1.9	0	3.9	0	2.1	2	0.5	2.3	0.9	1.4	1.3	0.3	0.5	2.6	1.6	2.3	0	0.8	0	2.1	2.7	4.2	3.3	2.5	3.3
34200	34260	0.3	0.5	3	1.2	2	1.4	2.5	1.7	2.3	0.5	0	2.6	0.4	1	1	0	0.4	1.3	0.4	0.2	0.7	0	0	1.2	0	3.6	0	2.2	0.8	0	0.9	3.2	2	2.1	0	0.5	7.2	0.3	0.7	0	2.8	0	2.2	2.5	1.8	2.8	1.7	2.9
34260	34320	0.9	0.2	1.2	0.2	1	1.4	1.1	0.6	1.7	0	0	0.5	2.1	1	0	0	0.1	0.4	0.4	0.3	0.1	0.3	0	1.8	0	1.7	0	2.5	0.1	0	0.1	2.1	2.1	2.3	0.1	0.6	0	0.8	1.3	1	0.7	0	2.7	2.6	3.5	1.7	1.2	1.6
34320	34380	0	0.1	2.1	0.2	1.3	0.5	1.2	1.3	1.4	0.6	0	2.7	0.3	1.1	1.1	0	0.5	0.9	1.2	0.3	0.6	0	0	2.4	0	4.3	0	2.2	1.1	0.8	0	2.2	1.8	2.8	2.1	1.7	0	1.7	0.6	1.5	0.6	0	2.2	1.8	1.5	1.2	2.3	3.1
34380	34440	0	0.3	1.3	0	0.8	4.4	0.6	1.8	1.6	0.3	0	1.7	2.2	1.4	2.1	0	1.3	1.5	1.3	0.1	0.4	0	0	2.2	0	0.2	0	1.8	1	0	0	2.6	2.3	1.4	1.9	0.1	1.9	1.4	1.6	0.5	1	0	2.5	2.6	0.3	1.6	3.2	2.8
34440	34500	0	0.7	0.1	0	2	3.3	1.7	2	0.9	0.6	0	0.9	0.6	2.3	0	0	1.6	0.8	1.4	0	1.2	0	0	0.5	0	1.1	0.1	2.1	2.2	0.9	0	3	2.3	1.5	1	1	0	1.8	2.9	0.5	1.1	3.5	2.7	1.6	0	2.5	1.3	2.3
34500	34560	0.6	2.1	0	0	0.9	2.8	2.9	1.5	1.3	0.6	0	1.7	0.9	1.8	0.5	0.1	1.7	1.3	0.3	0.6	1.4	0	0	0.9	0.1	1.4	0	0.8	0.7	0.7	0	1.3	2	1.5	1	0.3	0.7	1.5	0.8	0.4	0.4	2.8	2.6	2.6	0.2	1.1	2.7	2.4
34560	34620	0.1	0.9	0	0	1.8	5	0.8	2.7	1.6	0.5	0	1.6	0.3	1.9	0	0	1.9	0.8	0	1.9	2	0	0	0.4	0	0.5	0	3.2	1.7	0	0	2.7	1.9	1.6	0.7	0.9	0.3	0.7	1.1	0.7	0.6	0.6	2.7	1.9	0	1.6	1.7	1.8
34620	34680	0	2.6	0.6	0	1.2	2.6	0.8	2.3	0	0.5	0.4	2.2	0	1.3	1	0.7	1.6	0.2	0	0.6	1.1	0	0	0.3	1.2	1.4	0	2	1.7	0	0.3	2.1	2	0.3	0.1	2.4	0.3	0.4	2.3	0.3	0.8	1.5	2.5	2.5	2.2	1.6	3.4	2.6
34680	34740	1	1.6	2.8	0	1.8	3.1	2.1	2.4	0.1	0.7	1.1	2	0.5	1.1	1.7	0	0.6	0	0	0	0.7	0	0	2.6	0.3	0.9	0	1.7	2.4	0.6	2	0.7	1.7	0.4	0.4	2.1	0.1	0	2.1	0.2	3	2.4	2.1	1.7	4	1.5	2.1	1.6
34740	34800	0.2	1	1	0	1.8	1.5	1.3	1	0	0.8	0.7	1.6	0.2	0	1.8	0	0.9	0	0	0.5	0.3	0	0.4	2.4	0	2.1	0.2	1.3	2.2	1.1	0.2	0.5	3.8	1.1	0.7	0.9	0.2	0	0.4	0.7	0.3	2.2	2.6	2.2	0	0.2	3.2	2.2
34800	34860	0	2.2	2.9	0.1	1.7	3.1	1.4	0.8	0.8	0.6	0	1.5	1	0	0.9	0	0.6	0	0	0.2	0.1	0	0.8	1.6	0	1.6	0.6	0.3	1.4	0.6	0.3	0.6	1.7	0.3	0.2	1.7	0	0.2	0.3	1	0.6	1.8	2.4	3	0	0.5	1.4	2.6
34860	34920	0.5	0.6	2.7	3.8	1.3	0.9	0	1	0.9	0.8	1.9	1	1.5	0.1	0.8	0	1.9	0	0	0.6	0.3	0	0	0.8	0.8	0	0	1	1.1	0.6	0.4	0.2	3.8	0.6	0	0.6	1.1	1.2	1	0	1.2	1.8	2.3	1.8	2.6	3.6	2.7	2
34920	34980	2.1	1.9	1.5	2.7	1.8	1.5	2.4	2.3	1.1	1.1	1.5	1.2	1.2	2	0.5	0.4	1.4	1.6	0	1.7	0.6	0	0	0.4	1.9	0.7	0.8	1.9	1.2	0.3	0.8	0.7	1.6	1	1.1	0.3	1.5	0	1.4	0.7	2.6	2.3	2.1	2.1	1.9	2.3	4.5	1.9
34980	35040	0.7	1.8	1.6	0	0.7	2.7	1.8	0.6	0	0.7	1.2	1.3	1.1	0.1	1.2	0.1	1.6	1.1	0	0.4	0.4	0	0.2	0.5	0.2	0.2	1.4	1.8	2.5	0.3	0.7	0.6	1.8	0.2	0.4	0.3	0.2	0.7	2.4	0.6	1.6	2.1	2.6	2.2	1	2.3	3.8	2.4
35040	35100	0.8	1.7	0.9	0	1.5	2.1	3.1	1.5	0.2	1.2	0	1.4	1.2	0.3	1.8	0.7	2.8	0.8	0	0.3	0.3	0	0	0.4	0	0.9	1.6	2.4	2.1	1.2	1	1.1	1.6	0.3	0.3	1.5	5.8	0.2	2.3	0.5	1.1	1.5	2.8	2.1	2	2.2	1.8	2.1
35100	35160	0	1.7	1.1	0	1.2	2.3	2	0.8	0.3	1.5	0.4	1	0.6	0.5	0.2	1.6	1.9	2.7	0.3	0	0	0	0	0.5	0	2.8	0.6	1.8	2.4	0.8	0.7	2.2	1.7	1.1	0.9	0.8	0.1	0.3	1.7	0.3	1.5	0.6	2.5	2.5	1.7	2.4	2.1	2.2
35160	35220	0.3	2	1	0.1	0.8	0.3	1.5	0.6	0	0.7	1.3	0.4	1.4	2.6	0.3	2.1	1.1	2.5	0.3	0.3	0.9	0	0	0.1	0	2.5	2	1.4	2.2	1.2	0.9	0.5	2	0.3	0.2	1	2.2	0	1.6	0.3	0.2	1	2.2	2.4	3.1	2.1	3.3	1.7
35220	35280	0	1.6	0.9	0.1	2.1	0.3	2.3	0.8	0	0.6	0.6	0.6	1.1	1.8	1.2	1.1	0.4	0	1	0	0	0.5	0	1.1	0	3	2.9	2.3	1.9	3.5	0.2	1.3	2.1	0.2	0.3	0.4	0	1	1.1	0.1	1.5	2.4	3.3	1.9	2.8	2.6	3.9	2.2
35280	35340	0	1.4	1.1	0.4	1.8	0.9	1.7	1.1	0	0.2	0.2	0.3	1	1.1	0.3	0.3	0.7	2	0.5	0.1	2.4	0	0	1.7	0.1	1.6	2.4	1.6	1.5	0.4	0.8	1.7	1.9	0.2	0.1	1	0	0.9	1.5	0.1	0.7	0.7	2.3	2.3	2	1.8	2.6	2.6
35340	35400	0	1.8	0	0.1	0.3	0.8	0.1	0.7	1.4	0.1	0.6	0.5	0.2	1.5	1.2	0	0.5	2.2	0.9	0	1	0	0.2	1.7	1.6	0.2	2.1	2.5	1.4	0.7	1.1	1	1.6	0.3	0.2	1.2	0	1	2.1	1.8	0.3	0.4	1.6	1.5	2	2.5	3.9	1.6
35400	35460	0.2	0.8	0.6	0.8	0	1.7	0.3	0.2	2.4	0.2	0.3	0.6	0.7	1.2	0.8	0.1	1.1	0.9	2.1	0	1.8	1.2	0	1	0	0.5	1.3	0.5	0.1	0.2	1.1	0.1	1.8	0.5	0.4	0	0	3.2	0.1	3	2.5	3.2	2.5	2.6	2.1	2.5	4.9	2.1
35460	35520	0.9	1.7	1	1.1	0	1.6	2	2.4	1.2	0.3	0.3	1.8	0.6	1.6	1.2	0	0.9	0.7	1.3	0	3.4	0	0	1.7	0.5	0.9	0.3	0.8	0.9	0.9	0.9	0	1.7	0.4	1.3	0.6	0	1.6	0	2.1	3.2	3.1	2	2	2.6	2.2	2.9	1.9
35520	35580	0	1.2	2.3	1.1	0	1.3	2.3	1.7	0.5	0.4	0.1	1.8	0.6	0.8	0.9	0.1	0.9	0	1.2	2.3	0	0	0	0.7	0	3.3	0.1	1.4	0.1	1.3	0.4	0	2	0.8	2.5	1	0.8	0.4	1.7	1.9	2.4	1.1	1.5	2	2.1	1.8	2.7	2
35580	35640	0	1.2	1	0.9	0	1.6	0.7	1.1	0.6	0.5	0.6	1.6	0.7	1.4	1.1	0	0.5	0.3	0.5	0.1	0	0	0.1	2.4	0.7	2.8	0.3	2.1	0.6	1.1	0.5	0	2.3	1	1.6	1.1	3.2	0.5	2.1	1.1	0	0.7	1	1.9	2	1.8	5.4	1.5
35640	35700	0.1	1.6	0.6	0.9	0.3	1	1.5	2.2	0	0.4	0.3	1.1	0	0	0.1	0.1	1.9	1.1	0.4	0.5	0.8	0	1.8	1.9	1.5	2.7	0.2	1.3	0.3	0	0.6	1	1.7	0.4	2.4	2.7	0.6	1.1	1.6	0.9	0	1	2	1.5	1.9	1.5	3.2	3
35700	35760	0	0	0.1	0.6	0.4	5	2.3	0.6	0	0	0.9	1.5	0	0.6	0.5	0	0.2	1.4	0.5	0.6	0.2	0	1.6	1.6	2.1	0.8	0.2	0.4	0.4	1.3	1.2	0	1.9	0.3	1.5	1.6	0.3	1.7	0.5	0.7	0	0.6	0	2.3	1.4	1	6.5	2.7
35760	35820	0	0.4	2.2	0.5	2.5	2	1.3	0.7	0	0	0	1.1	0.1	1.3	0.2	0	1.3	0.9	0.8	0	1.1	0.3	0	1.2	1	1.6	0	1.6	0.7	0.3	2.1	0	2.5	0.2	0	2.9	0	0.3	1.8	1.9	0	0	0	1.5	2.1	0.2	5.4	1.8
35820	35880	0	0.3	1.9	0.3	1.9	1.4	0.7	0.3	0	0	0	1.1	0	1.9	0.6	0	0.4	1.1	0.9	0	1.8	1.4	0	1.2	2	0.2	0.4	2.5	1	0	1.8	0	2.1	0	0.6	2.1	0	0.6	1.1	1.4	0	0	2.7	3.7	0.6	0.1	5.1	1.8
35880	35940	0	0	2	0.1	0.8	1.2	0.2	0.3	1.1	0.4	0	0.9	0.2	1.8	0.6	0.1	0.7	0.3	0.9	0	1.7	1.6	0	1.3	2	0	0.2	0.2	0.6	0.3	5.8	0	1.9	1	0.1	0.2	0.1	1.6	1.3	3.4	0	0	1.8	1.8	0.2	0.4	4.7	2.2
35940	36000	0.1	0	1.9	0.2	1.1	1.9	2.2	1	1.3	0	0	1.4	0	1.5	1.1	0	0.1	0.1	0.8	0	0.4	2.4	0	1.5	1.7	0	0.1	1.9	0.9	0.1	0.2	0	3	0.5	2.2	0.5	0.1	0.9	3.5	1.6	0	0	2.6	2.1	0.3	1	5.5	2
36000	36060	0.7	1.9	4.6	0.2	1.3	0.2	1	0.7	2.4	0.3	0	0.3	0	2.5	0	0.3	0.3	0	1.7	0	0.1	1.9	2.5	0.5	1.3	0.3	0.1	1.9	2.5	0	1.4	0	2.1	0.8	1.8	2	0.8	0	0.7	1.6	0.6	0	1.8	2.2	0.3	1.1	7	1.6
36060	36120	0	2.5	0.8	0.3	1.4	0.1	1.3	0.6	1.1	0.6	0	0.3	1.5	2.1	0.6	0	0	0	1.6	0	1.5	2.1	1.6	1.8	0.4	1.5	1.1	0	1.4	2.1	2.1	0	2.3	0	1.3	2.6	0.7	0.6	0	0.6	2.6	0	1.4	2.3	1.3	0.9	4.7	1.6
36120	36180	0	1.2	0.2	0.5	1.8	0.5	0.6	0.9	0	0	0.5	1.1	1.2	1.6	0.1	0	0.1	0	1.1	0.1	1.1	2.2	0.9	0.7	1	1.4	0	2.4	0.9	1.3	3.2	0.1	2	0.6	0.6	1	0	0.6	0.4	0	3.2	0.2	1.8	2.6	0.3	2.5	4.9	2.3
36180	36240	0.3	2.5	3.2	0.8	1	0.1	2.7	1.4	1.6	0.2	1.3	0.8	1.2	1.7	0	0	0	0	0.6	0	0.8	1.5	2	2.3	1.8	0.2	0.8	2.3	1.6	0.8	1.3	0	2.1	1.7	1.5	0.6	0.2	0.6	2	1.5	2.7	1.5	3.1	2.3	0.4	0.5	5.7	2.4
36240	36300	0	1.6	0	0.6	1.3	1.6	1.5	1.1	0.9	0.2	1.8	1	0.3	1.9	0	0	0	0	2.1	0	0.4	2.5	2.1	1.2	2.8	0.7	3	1.4	2	0	0	0	0.5	2.4	1.3	1.6	0.5	0.3	2.1	1.5	0.9	2.3	1.9	1.9	0.4	1.6	4.2	2.3
36300	36360	0	1.2	0.1	1.1	1	2.3	0.9	1.6	1.5	0.1	0.7	0.9	0	1.4	0	0.3	0	0	0.6	0	0.1	2	0.8	1.9	1.3	1.9	1.3	1.6	1.5	0	0	0	0.6	1.1	0.1	1.3	0	0.6	2.6	1.7	1.4	0.9	2.2	2.4	0	2.7	1.6	2.3
36360	36420	0	1.4	0.2	1	1.4	0.6	0.3	1.4	0.8	0.3	0.2	1.2	0	1	0.4	0	0	0	0.2	0	0.1	0	1	0.6	2.1	0.6	1.9	2.6	1.3	0	0	0	1.6	0.6	0.8	0.7	0	1.1	0.6	1.4	1	0.9	2.2	2.3	0.6	1.9	2.1	1.9
36420	36480	0	1.5	0.9	1.5	1.7	1.7	0.2	1.5	0.9	0.2	0.5	1.1	0	0.7	0.7	0	0	0	1.5	0	0.4	0	0.7	0.4	1.9	0.6	0.5	2.8	2.2	1.5	0	0.3	1.1	0.9	0.5	0.7	0.2	0.3	1.5	2.3	2	1.1	2	1.8	1	2.6	5.1	2.4
36480	36540	0	2.1	0.8	0.2	1.8	1.7	2.1	2.2	0.8	0.1	0.2	1.2	0.1	2.5	0	0.2	0	0	0	0.2	0.3	0	1.6	0	2.3	0.6	0.2	0.3	2	1	0	1.5	1.8	0.3	0	1.1	0.1	0.7	2.3	0.8	1.5	2.1	2.5	2.3	1.4	1.7	4.8	2.6
36540	36600	0	1.8	3.6	0.7	1.8	1.7	0.3	2.1	1.5	0	0.7	0.6	2	1.3	0	0	0	0	0	0	0.6	0	1.6	0.1	2.7	0	1.1	0.4	2.4	1.7	1	0	2.4	1.8	1.2	1.5	0	0.5	4.8	1.1	2	1.4	2.4	2.7	1.2	3.2	4	2.3
36600	36660	0.1	1.1	1.2	2.7	1.2	1.7	0.7	2.3	1.1	0	0	0.6	0	1.2	0	0	0	0.7	0	0.2	0.5	0.3	1.5	0.4	1.7	0.5	1.4	0.8	1.8	1.9	0.7	0	2.1	1.4	2.2	0.3	0	0.6	3.2	0.9	1.8	0.7	0.7	2.2	2.1	2.5	2.2	2.4
36660	36720	0.2	1.1	1.9	1.5	0.1	3.1	1.6	1.1	0.8	0	0.7	1.1	0.6	1.2	0.8	0	0	0.7	0	0	0.2	0.6	1.2	0.7	1.5	0.6	1.4	1.9	2.2	2.2	0.7	0	2.4	1.3	1.7	0.3	0.1	0.5	0.4	0.8	0.3	1.3	3.1	2.5	2.9	2	2.1	2.7
36720	36780	0.1	1.7	1.3	0.8	0.3	1.5	2.4	1.7	1.1	0.2	2.1	0.6	0.3	1.4	0.6	0.2	0	0.8	0	0	0.2	0.2	1.7	0.9	0.3	0.4	1.8	0.3	2.8	1.2	1.2	0	2.3	1.1	1.4	0.3	0	0.6	0.1	0.7	0.3	0	2.7	1.9	2	2	1.1	2.2
36780	36840	0	1.4	1.3	0.7	0.6	2	1.4	2.2	1.1	0	2.2	3.3	0.1	1.6	0.9	0	0	0.1	0.5	0	0	0	1.6	0.6	1.5	1.6	1.9	1.8	0.5	0.3	0	0.6	2	0.6	1.5	0.7	2.1	0.8	0	0.6	0	1.6	1.7	2.7	1.9	2.3	2.3	2.4
36840	36900	0.1	1.6	1	1.3	1	0.4	2.4	1.3	0.3	0.4	1.2	3	0.3	0.7	0.3	0	0.1	0.1	2.1	0	0.6	0	1.7	2	0.6	1.5	0.5	1.7	0.7	0.2	0	0	2.4	0	2	0.5	0.8	0.3	4	0.2	0	2.5	1.7	2.5	2.8	2.4	0.8	2.4
36900	36960	0	2.6	1.3	1.3	1.2	1.1	1.5	1.7	0.7	0	0.5	2.1	0.3	1.6	0.6	0.1	3.4	1.1	2.1	0.1	0.1	0	1.8	0.6	1.1	2.4	0.2	1.3	2.3	0.2	0	1	1.9	0.4	1.8	0.7	3.9	0.7	2.1	0.3	0	0	2.3	2	3.9	1.1	1.8	1.9
36960	37020	0	2	0.5	0.7	1.3	0.6	1.3	1.7	0.2	0	0.5	1.5	0.1	0	0.3	0	3.1	0.8	1.8	0	0	0.4	1.1	0.2	0	3.7	0.4	1.8	0.3	2	1.1	0.5	1.8	0	1	0.6	2.3	1.2	0.8	0.5	0	0	2.2	1.5	3.8	1.3	2.4	1.9
37020	37080	0.1	1.1	2.2	0.3	0.3	0.8	2.2	1.2	0.2	0.1	1.2	1.7	0.3	0	2.3	0	0.6	0.4	0.8	0	0.2	0.2	1.9	0.7	0	0	2.8	1.9	0.7	1.9	0	0	2.8	0.3	0.6	0.2	0.1	0	2.4	0.9	0	0	2.3	2.1	0.1	2.1	1.6	2.6
37080	37140	0	1.7	2.5	0.2	0.1	1.1	2.1	1.6	0	0	0.2	1.1	0.4	0	2.3	0	0.3	0.4	0	0	0.8	1.8	0.4	0.5	0	1.3	2.8	0.7	1.9	2.1	0.5	4	1.5	1.2	1.2	0.6	0	0	2.1	1.3	0	0.1	2.5	2	0.7	1.3	2.9	1.7
37140	37200	0	2.1	4.2	0.8	1.5	0.7	2.1	2.8	0.1	0.1	0.9	2.1	0.3	0	2.5	0.5	0	1.3	0	0.7	0	1.9	2.2	1.5	0	0.4	1.4	1.3	1	0.5	1.2	0.9	2.3	0.1	1.8	1.2	0	0	2.4	0.6	0	0	2.7	2.6	3	1.6	1.7	2.4
37200	37260	0	1	2.9	1.7	1.5	0.2	2	0.5	0	0.8	0.3	2.4	0.5	0	1.8	1.3	0	1.8	0	0.9	0.4	1.8	1.5	1.4	0	0.3	2.4	1	0.3	0	1.6	1.9	1.6	0	1.6	0.7	0	0	3	1.2	0	0.1	2.9	2	1.1	1.8	2.8	1.5
37260	37320	0	1.6	4.5	2.3	1.3	1.4	1.7	1.7	0	0.6	0	3.3	0.1	0	1.2	1.9	0	0.3	0	0.6	0	2.1	0.6	0.9	0.1	0	2.2	2	0	0	1.2	2.3	2.3	0.2	2.3	0.4	0.4	0	2.9	0	0	0	2.4	2.3	0	1.4	3.2	2.1
37320	37380	0	2.3	2.4	1.6	0.9	0.2	2.1	1.9	0	1.4	0	2.9	0.2	0	1.8	0.6	0	0.5	0	0	0	0	0.1	1.7	0	0	2.2	2	0	0	0.4	2	1.9	0.2	0.5	0.8	0.5	0	2.1	1.1	0	0	1.2	2.1	0.5	0.4	1.9	2.3
37380	37440	0	1	2.2	0.7	1.5	1.3	2.1	1.9	0	0	0.3	0.6	0.3	1.2	1	0.6	0	0	0	0	0	0.4	1.3	1.1	1	0.2	1.3	0.4	0	0.4	0.3	1	2	0.3	2.2	1.5	0	0	1.9	1.9	0	0.1	2.3	2	3.4	2.3	3.3	1.8
37440	37500	0.3	1.6	0.7	0.3	0.6	0	2.2	1.9	0	0.1	0.5	1	0.4	1.7	0.3	0	0	0.5	0.5	0	0	0	0.3	0.7	1.3	0.3	0.1	0.7	2.5	0.2	0.6	2.2	1.8	0	1.5	2.3	0.4	0	0.9	1.9	0	0	1.9	2.4	1.2	2	2.7	2.2
37500	37560	0	1.6	0.6	1.6	0.3	0	2	0.7	0	0	0.5	2.8	0.3	1.7	0.5	0	0	1.1	1.1	0.3	0	0.2	0	1.1	2	2.3	0.2	0.8	2.5	0.3	0.9	1.3	2.6	0.2	1.3	0.8	0	0	2.3	2	0	0	2.3	1.4	1.8	2.9	1.9	1.3
37560	37620	0.3	1.5	0.3	0.4	0.2	1.7	2.1	0.2	0	0	0.9	1.4	0	0.3	0	0.1	0	0	0	0.4	0.6	0	0	0.7	2.6	1.9	2.3	0	1.2	0.2	0.7	0.1	2.6	1.6	2	0.6	0	0.2	0.7	2	0	0	2.2	2	2.7	2	1.7	2.7
37620	37680	0	2.3	0.2	0.3	1.6	0.3	2	1.6	0	0	1.2	1.3	0.2	0.6	1.8	0	0	0	2.5	0.4	0.2	0	0	1.3	0.2	3	2.1	1.6	0	0.2	0.3	0.6	2.1	0.9	1.5	1.2	0	0	1.3	1.6	0.8	0	1.9	2	1.5	1.5	3.4	2.3
37680	37740	0	1.1	1.1	0.5	1	1.5	2.1	2.3	0	0	1.4	1	0	0.7	1.7	0	0	0	0.4	0.2	1.1	0	0	1.1	0	0.4	1.1	2.3	0.8	1.3	0.4	0.8	1.3	1.6	1.4	1.7	0.2	0	2.2	1.9	1.5	4.4	3.2	2.7	4.1	2.1	2.4	3
37740	37800	0	1.9	2.9	0.1	1.5	2.9	1.3	1.4	0	0	1.8	1.1	0	1.8	2.4	0	0	0	2.4	0.9	1.2	0.1	0	0.3	0	0	0.9	1.1	1.6	1.3	0.6	1.5	1.4	1.4	0.7	2.3	0.4	0.9	0.4	1.7	3.8	3.5	3	2.9	2.4	1.4	3.4	0.4
37800	37860	0	1.5	2.1	1.3	1.2	0.2	1.9	0.2	0	0.2	1.6	1.8	0	2.7	2.1	0	0.1	0	0.9	0.8	0.5	0.1	0	1.4	0	0.7	1.6	1.2	2.6	0.8	0.4	0.4	2	0.3	2.1	2.1	0	0.6	1	1.5	4	1.1	2.2	2.5	2.2	1.8	3	0.6
37860	37920	0	1.9	1.3	0.2	0.6	0	2	0	1.5	0.1	1.4	0.3	0.1	2.4	1.6	0	0	0	2.6	0.7	0.7	0.1	0	0.9	0	0.5	0.7	1.9	1	0.3	0.8	0.1	2.3	0.6	1.6	2.3	0	0.7	1.7	1.3	2.4	0.3	2.1	2.7	4.5	2	2.6	0.4
37920	37980	0	1.8	0.4	1.4	0.9	0	2.5	0	2.3	0	1.8	0.9	0	1.4	2.3	0	0	0	2.2	0	1.7	0	0.2	0.8	0	0.5	0.6	1.2	0.3	0.2	1.4	0.8	1.5	0.2	1.3	0.4	0.1	2.3	1	2.6	0	0	1.9	1.1	2.1	2.6	2.9	1.9
37980	38040	0	0.4	1.9	1.5	1	0	1.8	0	1.5	0	1.4	1.7	0	1.6	2.2	0	0	0	1.3	0.2	0.3	0.3	0	2.1	0	0.7	2	2.5	0.6	0.5	0.4	1.6	3.2	0.7	1.9	0.5	0	1.4	1	1.8	1.4	0	2.5	2.6	3	1.9	2.5	1.8
38040	38100	0	0.7	2.1	1.5	0.9	0.1	1.4	0.2	0.5	0	0.8	1.9	0.2	1.5	1.8	0	0	0.1	1.9	0.2	0.8	0.9	0	1.5	0	0	0.9	2.1	0.4	2	0.4	0.6	1	0.1	1.1	1.3	1.1	2.3	0.3	1.7	1.6	0	2.2	2	1.4	1.6	2.2	0.4
38100	38160	0	1.8	1.9	1.6	1.2	0	1.7	0	0.9	0.5	0.2	0.6	0.1	1.9	1.5	0	0	0	2.1	0	0.3	0.3	0.1	1.3	0	0.4	2.6	1.4	0.6	1.5	0.7	0	3.3	0.9	1.4	2.6	0.2	0.5	0.2	0	3.9	0	2.4	1.6	3.8	2.3	1.8	1.8
38160	38220	0	2.2	1.7	0.5	0	1.4	1.6	0.9	2	0.3	1.1	1.4	0	1.4	1.3	0.2	0.2	0	1.9	0.5	0	2.4	0	0.5	0	0	4.2	1.6	0.6	1.3	0.8	0	2.6	0	0.5	2.1	0.7	0.8	1.9	1.4	3.9	0	0.7	2.5	2.7	1.4	2.5	3.5
38220	38280	0	1.5	0.3	0.5	0	0.5	1.8	1.8	0.9	0	0.1	1.4	2.6	1.4	1.5	0	0.7	0	1.9	1.1	0	2.2	0	0.3	0	0	1.4	1.5	0	0	0.7	0	1.2	0.5	1.1	1.4	0.3	2.9	2	1.5	1.7	0	0.4	1.7	1.4	1.5	3.3	3.8
38280	38340	0.1	0.9	0.9	0	1.3	0.9	1.6	1.4	2.5	0	0.5	0.7	0.3	1.1	1.3	0.3	1.5	0	2.7	1	1	0.5	0	2.2	0.4	0	3.3	1.2	0	0	0.7	0	1.1	1.4	1.5	2.1	0	2.1	2	1.9	3.1	0	0.5	2.2	2	1.1	2.2	3.1
38340	38400	0.1	1.4	1.7	0	2.1	0.2	1.6	1.6	2.8	0.2	0.2	0.2	0.3	1.5	0.8	0.2	2.2	0	2.1	1.3	0.6	2.6	0	1.8	0	0	2	1.5	1.4	1.1	0.8	0	2.5	0.6	1.8	1.4	0	0.8	1.9	1.3	2.5	0	0.3	2.5	2.4	2	2.7	1.5
38400	38460	0.1	1.4	0.4	0	1.8	1.8	0.5	2.3	1.2	0.1	0.7	0.5	0	1.4	1	0.6	0.8	0.5	2.1	2.5	0	0.9	0.3	1.9	0	0	2.1	0.7	2.8	1.4	1.5	1.4	2	0.6	2	1.5	0.3	1.2	1.7	1.8	1.6	0	0.1	2.3	1.7	0.9	3	1.9
38460	38520	0.2	1.5	0.6	0.2	1.2	2.1	0.5	2.3	2	0.4	0.3	0.6	0.1	1.8	1	0	0.7	0.5	1.9	0.2	1.1	1	0	0.8	0	0	2.6	0.8	1.9	2.5	0.9	0	2.3	0	1.6	1	0.2	2.3	2.2	1.7	0	0	2.6	1.9	3.2	0.8	3.3	1.9
38520	38580	0.7	2.6	0.6	0.4	0.6	1.3	1.8	2.2	0.5	0.3	0.6	0.6	0	0.8	0.6	0.1	1.6	1.9	1.9	0.7	0.4	0	0	1	0	0	2.3	1	1.1	1.1	3.1	0	2.8	0.2	1.5	1	0.1	2.4	0.9	0.8	0.2	0	2.6	2.4	3	0.7	3.5	2.6
38580	38640	0	1.6	0.2	0.4	1.8	1.6	0.1	1.6	1.5	0.1	0.7	1.7	0	0.9	1.6	0	1.8	0.4	0.8	0	0.3	0.1	0	0.8	0	0	1.9	2.8	0.1	0.6	0.7	0	2.8	0	0.5	2	0	2	0.6	2	0.5	0	2.5	1	3.1	0.7	3.9	1.6
38640	38700	0	0.7	2.1	0.2	1.1	1.3	0.6	2.1	1.9	0.2	1.3	1.3	0	0.1	1.6	0.2	2	0	1.8	0.2	0.5	1.6	0	0.5	2	0	1.1	0	0	0.4	0.7	0	2.1	0	1.3	1.3	0.2	1.6	0.1	0.8	2	0	1.1	1.4	3.2	0.2	4.2	2.6
38700	38760	0	0.3	2.5	0	0.6	1.3	0.7	0.8	2.5	0	1.1	1.3	0.1	0	0.6	0.1	1.5	0	0.3	0.4	2	0.9	0	0.7	0.8	0	0.8	0.3	2.7	0	0.5	0	2.5	0.4	0.4	2.1	0	1.1	0	1.7	1.6	0	0.5	1.7	1.6	1.3	2.8	1.6
38760	38820	0.2	0.8	0.3	0.1	1.1	0.7	2.1	1.2	2.5	0	0.6	0.7	0	0.7	1.4	0.3	1.5	0.2	2	0.3	1.9	0.5	0	2.2	1.3	0	0.9	1.9	2	1.5	1.4	0.8	1.9	0.1	0	1.8	0.6	2.1	0	0	1.6	0	2.7	2.1	2.4	0.2	5.6	2.9
38820	38880	0	1.5	0	0	0.3	3	0	1.3	0.6	0	0.3	0.6	0.6	1.5	0.2	0.2	1.8	1.5	2.2	1.1	1.3	0.8	0	0.9	1.5	0	0.9	0.5	0.7	0.7	3.1	0.3	2.5	0.2	0.9	0.5	3.1	2.5	0	0.8	3.3	0	1.6	1.9	0.6	0.1	5.7	2.3
38880	38940	0.1	2.7	0	0	0.1	0.8	1.2	1.1	0.5	0	0.1	2.5	0	1.8	1.3	0	1.5	2.2	1	1.1	0.2	0	0	0.8	1.9	3.5	0.2	0.6	0	0	2.8	0	2	0.2	1.8	1.5	1.9	0.9	2.8	1.7	2.5	0	1.3	2	2.5	1.2	4.1	2.1
38940	39000	0	2.4	0.1	0	0.8	1.3	1	0	0.4	0.1	0.1	2.3	0	1.6	1.4	0.1	0.5	0.5	0	1.4	0	0	0	1.6	1.5	1.4	0.2	0	0.1	0	0.2	0	1.1	0	1.9	1.2	0	0.3	0.8	2	0.7	1.3	0.6	2.5	2.7	3.7	4.7	2.3
39000	39060	0	1.1	2.1	0	0.9	2.2	1.1	0.3	1	0.3	0.2	2	0	1.1	1.1	0	0.8	0	1.7	1.8	0.3	1.2	0	1.5	0	1.7	0.5	0.3	0.9	0	0	0	1.9	0	2	0.5	0	0.3	0.8	2.3	2	2	2.5	3.1	3.3	1.8	7.3	2.8
39060	39120	0	1	0.6	0.8	2.6	1.8	1	1.4	0.8	0.3	0.3	0.9	0	0.8	1.5	0	0	0.2	1.9	2.7	1.1	0	0	1.4	1.2	3.7	0	0	0.3	0	0	0	2.3	0.7	1.3	1.1	0	0.5	0	1.5	3	3.1	2.9	2.3	0.8	1.1	3.8	1.9
39120	39180	0.1	0.4	1.7	0.2	1.9	3.1	1.1	1.4	0.2	0.1	1.5	1.8	0.1	0.5	2.2	0	0	0.4	2	1.2	0	0.1	0	1.6	0.4	3.4	0.6	0	1	0	0	0	2.1	1.1	2.1	2.5	0.1	0.9	0	0.8	2.2	1.9	0.9	2.4	2.4	2.6	6.6	1.8
39180	39240	0	2.3	3.3	0.9	1.7	1.9	1.3	2.2	0	0	0.8	2	0	1.5	2.1	0.1	0.1	0.5	0.2	0.9	0	0	0.5	1.3	0.9	0.9	1.2	0.3	1.1	0	0	0	1.7	1.1	0.6	0.9	0.3	0.3	0	0.8	2.9	1.9	1.5	2.4	2	0	4.1	1.7
39240	39300	0	1.5	1.6	0	2.1	0.1	0	1.4	0	0	0.7	1	0.1	1.9	1.3	0	0	1.3	0.1	0.6	0	0	1.6	1	2	1.2	0.8	0.1	0.2	0	0	0	1.8	0.9	1.5	0.9	0	0.9	0	0.5	1.7	2.1	3.4	1.8	3.3	0.4	4.2	2.2
39300	39360	0	2.2	1.2	0	2.2	0.9	1.1	2	0	0	0.1	0.2	0	1.8	1.6	0.4	0.1	1.4	0.5	0.9	0	0	0.7	1.8	0	3.4	0.6	0.1	1.1	1.1	0.1	0.6	1.6	1.3	1.6	0	0	1.1	0	0.3	1.3	1.9	3.8	0.8	0.9	0.8	3.1	1.8
39360	39420	0.1	1.5	0.4	0	1.6	1.3	2.2	1.6	0	0.2	1.1	1.8	0	0.5	1.5	0	0.1	0.6	0	1	0	0	0	2.1	0	1.2	0.3	0.1	0.5	1.4	0	0	1.2	0.2	1.8	1.4	0	1.4	0.2	0.7	3.3	2.9	1.3	2.2	1.5	3	5.4	2.4
39420	39480	0.1	0.3	1.5	0	1.7	1.4	1.3	1.2	0	0	0.5	1.4	1.3	1.1	1.1	1.4	0.1	0.7	1.1	0.4	0	0	0	1	0.1	0	0.1	0	1	2.2	0	0.4	2	0.5	1.9	1.5	2.1	1.7	3.2	0.4	3.5	0.6	1	2.4	1.6	2.5	4.1	1.8
39480	39540	0.2	0.4	2.2	0	1.6	1.1	1.6	1.5	0	1.3	0.9	1.9	0.3	0.1	1.5	0.3	0.3	0.3	1.1	0.4	0	0.5	0	0.7	0	1.9	0.1	1.5	0.5	0	0	0	1.7	0	1.1	2	0.8	2	1	0.3	2.7	1.1	2.5	1	3.2	2.6	5.4	1.6
39540	39600	0.3	3.3	1	0	1.8	1.4	1.3	1.6	0	1.2	0.9	1.5	0.2	0.7	1.5	0.6	0.1	1.1	0.9	0.2	0	0.7	0	1.1	0	2.5	0.3	2.6	0.9	0	0	0.3	1.8	0.6	1.2	1.4	0.2	1	2	0.2	1.6	0.8	4.5	1.6	2.4	1.7	4.8	2
39600	39660	0	0.5	0.6	0	1.7	1.7	1	0.4	0	0.6	1	1.1	0	1.5	0.8	0.8	0	1.3	0.9	0.4	0	0	0	0.6	0	1.5	0.6	0.2	2.7	0	0	0	2.4	0.2	1.7	0.4	0.6	0.8	0.2	0.3	0.8	0.8	2.4	2.5	2.6	1.5	1	2.1
39660	39720	0	0.5	0.4	0	1.8	1.2	1.5	1.4	0	0.6	0.9	1.1	0	2.1	1	0	0	0.8	0.6	0.5	0	0.3	2.3	0.5	0	0	2.9	0	0.4	0	0	0	1.9	0	1.7	0.5	0.7	1.3	2	0.3	1	0.6	2.2	1.7	1.7	0.8	4	2.5
39720	39780	0	1.6	0.9	0	2.2	1.1	0.4	2	0	0.7	0.5	1.7	0.4	1.1	0.8	0	0.1	1	0.3	0.9	0	1.6	0.7	2.3	0	1.5	1.6	0.8	0.3	0	0	0.1	2.1	0.8	0.3	1.5	0	1.3	2.4	0.4	0	3.7	2	2.2	0.9	2	1.7	1.6
39780	39840	0	0.2	1	0	1.1	1.3	0.6	2	0	0.2	0.8	2.5	0.7	1.4	2.3	0	0	1	0.2	1.5	0	0.3	0.1	1.8	0.3	0.8	0	0.3	1.1	0	0	0	1.5	0	0.2	2.3	1	0.1	0.3	0.2	0.4	0.2	1.9	2.7	2.4	2.9	1.5	2.5
39840	39900	0	0.2	1.5	0	1.9	2.8	0.7	2.8	2	0	2	1	0	1.4	1.8	0.6	0	2.5	0.3	1.5	0	1.5	0	0.7	0	1.7	0.2	1.3	0.3	0	0	0	2.3	0.3	0	1.1	0.1	0	0.3	0.2	2.8	1.9	0.9	0.9	3.3	2.2	3.9	2.1
39900	39960	0	0.6	0.9	0	0.9	1.4	2.1	2.5	2.4	0.4	0.7	4	0	1.1	1.7	0.4	0	1.2	0	1.1	0	0.7	0	1.1	0	0.1	0.3	0.5	2.5	0	0	0.3	2.5	0.6	0	0.8	0.1	1.4	1.1	0.5	1.2	2.4	0.2	1.9	2.9	2.5	1.5	2.3
39960	40020	0	0	2.3	0.7	1.6	1.3	1.6	0.2	1.4	0	0	1.9	0	1.4	1.8	0.3	0	0.6	0	0.3	0	0	0	0.9	0.8	0.8	0.2	2.2	0	0	0	0	0.6	0.2	0	1.7	0.2	2.3	2	0.4	2.9	2.5	1.3	1.9	2.3	2.1	0.8	2.4
40020	40080	0	0.4	0.2	1.5	0.6	2.1	1.3	0.1	1	0.3	0.5	2.1	0.3	0.7	2.1	0.3	0	0.8	0	0.2	0	0	1	0.8	0.6	1.5	1.5	2.2	0.1	0.6	2.1	2	2.8	0.2	0	1.3	2.4	1.7	1.8	0.3	1.7	1.7	1.9	2	2.4	2.8	2.5	2
40080	40140	0	2.9	0.5	0.9	1.4	2.3	1.9	0.5	0	0.2	0.1	1.3	0.1	1.5	2.1	0.1	0.1	0	0.3	0.8	0	0.9	0.2	0	0	0.7	2.3	0.5	0.6	0.7	0.4	1.2	2.8	0.4	0	0.6	0.6	1.7	0.6	0	2.4	1.8	2.1	1.7	3.2	2.1	2.9	2.3
40140	40200	0	2	1	2	0.1	2.1	0.9	0	0.2	0.5	0	1.2	0	1.1	1.6	0.2	0.1	0	0.6	0	1	1.2	0	2	1.8	1.8	1.9	0.2	3.4	0.4	3.1	0.6	2.1	0	0	1.8	0	1.5	1.8	0.2	1.2	0.9	2.3	1.1	1.9	1.9	3.1	2.3
40200	40260	0	2.2	3	0	0.3	1	1.9	1.9	0.5	0.2	0	1.5	0	0.2	1.5	0	0.2	0	0.1	1.3	0.1	1.7	0	0.2	1.6	0	1.9	0.9	1.1	0.6	0.9	0.7	1.8	0	0.8	3.4	3.1	1.1	2.9	0	2.1	2.3	2.8	1.8	2.2	2.6	1.6	2
40260	40320	0	1.2	0.7	0.1	0.1	1.6	2.1	2.1	1	0	0	0.2	1	0.5	1.6	0	0.1	0	0.2	0.8	0	0.3	0	2	0.2	1.7	1.7	0.2	1.7	1.1	0	0	2.6	0	2.4	2.6	0	1.7	1	0.3	2.1	1.9	2.1	2.2	2.4	0.6	3.8	2.2
40320	40380	0	1.4	0.6	0.4	0.2	1	2.3	2	0.1	0.8	0	0.4	0.1	0.4	1.1	0.2	0.2	0	0.1	0.3	0	0.2	0	1.1	0	0	2.1	0.7	1.3	0.1	0	1.4	2.7	0.4	2	2.4	0	1.2	0	1.2	2.8	0.5	2.2	1.8	1.8	2.4	2.5	2.7
40380	40440	0	1.1	2.7	1.3	0.6	1.2	1.7	2.1	0	1	0	2.2	0	0.8	1.3	0	0.1	0	0	0.6	0	0	1.5	1.8	1.3	0.8	0.9	1.8	2	1.6	0	0	2	0.4	0.8	1.5	0	0.3	2.1	0.9	1.1	0	2	2.1	2.6	2.3	2.8	2.8
40440	40500	0	2.6	1.5	0.8	0.3	2.7	1.3	1.5	0	0	0	2.2	0	0.6	0.7	0.1	0.1	0	0.1	0.4	0	0	1.1	1.7	1.6	0	0.8	0.9	1.2	0.6	0	0.8	2.2	0	1	2	0	0.3	0.5	1.9	2	0	1.8	1.9	1.8	2	2.3	2.3
40500	40560	0	1.6	2.3	0.8	0.4	0.8	1.1	3.2	0	0.3	0	1.1	1.5	3	0.5	0	0	0	0.4	0.4	0	0	0.9	1.8	0.6	1.3	0.5	0.8	0.4	0.4	0	2.3	1.9	0	0.6	3.1	6.2	2.8	0.3	1.5	2.4	0	2.2	2.1	2.1	2	1.6	1.2
40560	40620	0.2	2.7	1.7	1.1	0.4	0.7	0.4	2	2.3	0.3	0	1.1	1.4	1.5	0.5	0	0	0	0	0.6	0	0.6	1.7	1.9	0.8	2.1	0.2	1	2	0.2	0	3.1	0.5	0	0.7	0.9	1.3	1.6	1.2	0.4	1.2	0	1.5	1.5	1.6	2.6	1.5	1.8
40620	40680	0	1.8	2.1	0	0.2	0.9	2.5	0.8	0.5	0.1	0	0.8	0.5	1.9	0.1	0	0.5	1.1	0.1	0.1	0	0	1.4	2	0.2	1.5	1.1	2	0.8	0.4	0	0.4	1.4	0	0.4	3.3	0	1.1	0.9	0.4	2.3	0.1	1.8	1.9	0.7	2.7	2.3	1.9
40680	40740	0.2	1.1	2.2	0	0.7	2.1	1.6	2.4	0.1	0.4	0	2	0.8	1.6	1.7	0	0.9	0.9	0.5	0	0	0.4	1.5	1.9	0.7	2.4	0.2	1.5	1.7	1	0	0.9	1.4	0	0.6	0.3	0.1	0.1	1	0.6	1.7	0	2.4	1.7	2.3	2.8	2.3	4.2
40740	40800	0	0.4	1.9	0	1.7	1.6	2.2	2.3	0.4	0.1	0	2.4	0.5	1.4	0.5	0.2	0	0.7	0.1	0	0	0	2	2.9	2	2.4	2.7	1.7	1.7	0.5	0	0	1.6	0.2	1.1	1.4	0.1	0.2	0.3	0.3	2.5	0	3	1.2	2.5	1.9	3.3	3.5
40800	40860	0	0.1	2.2	0	1.8	2.3	2.4	1.3	0	0.9	0	2.4	0.6	1.1	0.3	0.3	0	0	0	0	0	0.6	1.1	1.6	0	3.7	1.1	1.9	0.1	1	0	0.5	1.4	0	1.4	2.6	0.5	1.5	1.2	0.3	2.9	0	2	2.2	3.3	2.4	1.3	1.8
40860	40920	0	0.7	1.7	0.1	2	1.9	2.1	0.8	0	1.9	0	2.5	0.5	1.4	1.6	0.8	0	0	0.4	0.8	0	0	1	0.8	0.2	2.7	2.1	1.6	0.1	2.4	0	1.3	1.2	0.9	3.6	1.9	2.3	0.5	1.1	0.5	0.9	0	2.5	1.7	1.7	2.3	2.6	2
40920	40980	0	1.1	1.9	0.2	2.1	0.7	2	0.9	0	0.8	0	1.4	0	1.2	1.8	1	0.3	0	0.5	0	0	1.1	0	0.4	0.3	1.6	1.3	1	0.6	0	0	0.7	1.3	0.3	2.1	1.9	0	0	0	0.7	0.6	0	2.5	1.6	1.5	1.9	2.6	2.5
40980	41040	0	2.5	1.7	0	2	0.9	2.1	0.6	0.2	0.3	0	0.5	0.3	0.6	0.6	0.4	0	0.2	0.1	0	0.2	0.9	1.1	1.1	0.1	1.4	0	0.7	0.7	1.3	0	0.3	1.2	0.2	1.1	0.9	0	0	0.4	0.4	0.4	0	3.1	1.9	1.8	1.3	2.2	1.7
41040	41100	0	1.8	1.2	0	1.9	3.9	2	0.9	0.1	0.2	0	1.9	0	0.5	1	0.6	0	0.7	0.3	0	1.8	0.8	0	2.2	0.6	0.7	0.9	0.2	1.4	2.2	0	1.4	1.5	2.1	2.4	1.7	0.1	0	0.8	0.5	0.9	0	3.1	1.7	2	2.7	3.3	2.3
41100	41160	0	1.1	1.9	0.1	1.4	1.1	2.1	0.5	0	0.6	0.8	1.1	0.4	0.4	0.1	1.1	0.1	0.4	0.1	0.3	2	0.6	0.3	0.2	0.4	2.1	0.4	0.7	0.3	1.2	0	1.2	1.7	1.4	1.3	1.5	0	0	1.7	0.7	1.6	0	2.1	1.9	2.2	1.4	1.5	1.5
41160	41220	0	0.9	0.7	0.3	1.8	1.6	1.8	1.2	0	0.1	0.7	1.5	2	0.6	0	0	0	0.9	0.4	0	0.9	0	0	1.4	0	1.3	0.3	0	0.1	1.3	2.4	1.4	1.4	1.9	1.6	0.8	0.6	0	0.8	3.3	1.4	0	1	2.1	1	0.3	2.9	1.9
41220	41280	0	1	0.4	0.1	1.7	3.3	2.3	0	0.1	0	0.4	1.6	1.5	0.1	0	0.7	0	0.2	1	0	0.7	0	0.5	0.7	0.7	2.4	1.5	1.9	0.3	0	1.6	2.2	0.5	0.5	1.1	2.4	0	0	1.9	0	0.8	0	2	2.1	2.1	1.9	2	2.1
41280	41340	0.1	0.3	0.2	0	2	2.1	2.1	0	0.3	0.2	0	1	0.2	0	0.4	0.3	0	0.3	0.6	0	0.5	0	2.3	0.9	0.8	2.3	2.1	0.1	0.3	0.6	0.2	1.9	0	0.3	1.5	0.8	1.7	0.3	1.6	1.6	1.3	2.8	2.1	1.8	3.6	2.1	0.5	2.4
41340	41400	0	0.4	0.2	0	1.7	1.7	1.5	1.1	0.1	0	0.2	1.8	0.7	0.6	0.3	0	0	0.2	0	0.1	0	0.6	2	1.7	0.6	1.1	0.3	1.1	1.5	0.6	0	2.7	0.4	0.3	1.7	0.1	2.1	0.3	1.6	1.5	3.4	2.3	2.3	2.6	1.8	3	2.7	2.7
41400	41460	0	0.7	1.8	0	1.6	3	1.4	0.4	0.2	0	0.2	1	0.3	0.5	1.1	0	0	0.2	0	0.3	1.4	0.2	2.1	2.1	0.2	0.2	0.2	1.4	0	0	0	2.4	2.1	0.2	1.6	0.4	0	0.6	2	0.8	2.5	2.1	1.3	1.8	2.8	1.8	4	4.7
41460	41520	0	1.3	0.4	0	2.2	3	1.9	0	0.2	0	0	1.5	0.3	1.2	2	0.2	0.8	0.3	0	0	1.9	0.1	1.6	1.7	0.6	0.6	0.1	1.7	0.2	0	0	2.8	1.9	0.3	2.2	1.1	0	2.6	0.8	1.3	1.3	0.7	2.1	2.2	1.6	1.9	2.7	2.1
41520	41580	0	0.2	0.1	0	1.9	2.1	2.1	0.2	0.5	1.5	0	1.5	0	2.1	2.1	0	1.5	0.6	0	0.5	2	0	2.4	1.7	0.3	0	0.1	1.5	0.3	0	0	2.7	2.2	0.5	1.3	2.4	0	1.9	2.5	0.1	5.4	0.8	1.9	1.9	0.6	1.2	3.6	2.5
41580	41640	0	0	0	0	1.8	1.5	2	1.6	0	0.5	1.1	0.9	0.4	0.7	0.3	0	0.4	0.9	0	0	2.1	0	0.2	1.7	0.5	0	0	2	0.3	0.2	0	0.5	2.3	0	1.5	2	1.9	1.3	0.7	0.7	3.7	1.3	3.2	2	3.3	1.8	1.8	2.2
41640	41700	0	0.4	0.7	0.1	1.7	0.4	1.5	1.8	0	1	0.5	1.6	1.1	0	0.7	0.2	0.7	1	0	0	0.6	0.7	0.4	0.5	0.6	0	0.1	2.3	0.3	1.3	0	0	1.7	0.6	1.3	1.1	0.4	1.4	0	1.6	1.3	0.2	1.9	3.5	1	1.7	1.4	2.2
41700	41760	0	0.2	0.3	0.1	2	1.9	1.2	1.1	0	1	0.3	1.7	1.3	1.1	0.3	0	0.6	1.6	0.4	0	0	0	0.7	0.3	1.8	0	1.6	2.7	0.5	0.2	0.3	1	1.7	0	1.7	1.4	0	1.9	0	3.1	0.7	0	2.3	0.7	1.8	1	3.9	2.5
41760	41820	0	0.1	0.2	0.1	2.2	0.2	2.2	1.4	0	0.6	0.2	1.1	0.9	0.2	1.3	0	0.6	0	0.4	0.2	0.7	0	0.8	0.3	0.1	0.7	0.7	1.4	0.5	1.3	1.4	0	1.6	0	1.8	1	2.4	2	0	1.1	0.3	0	2	0	1.8	0.3	3.1	2.5
41820	41880	0	0.8	0.3	0.4	1	0.9	0.4	1.1	0.4	1.3	0.4	0.8	1.7	1.1	1.8	0	0.1	0	0	0.2	0	0.8	1.1	2	0	0	1.2	2.7	0.8	1.4	0.6	0	2.2	0.8	1.7	1.4	0.9	0.3	0	0.6	0.3	0	2.4	2.2	1.9	0.2	3.2	1.1
41880	41940	0.1	1.7	0.3	0.1	2.1	1.2	1	1	0	1.3	0.3	1.5	0.1	0.2	1.8	0	0.5	0.8	0.2	0	0.4	0.3	0.8	1.4	0	0	2.4	2.4	0.4	0.2	0	0	1.4	0.3	1.5	0.8	0	0	0	0	0.1	0	2.6	1.4	3.3	0.2	2.1	2.3
41940	42000	0	2.7	0.5	0.2	0.7	1.9	1.7	1	0.2	0	0.1	0.7	0.3	0.1	1	0	0.8	1.2	0	0	0.5	0.4	2	1.3	0	0	1	1.9	0.3	0	0.4	0	1.1	0.3	1.1	0.8	1.5	0	0	1.5	0	2.2	1.3	1.5	0.8	2.1	3.1	0.5
42000	42060	0	0.5	0.5	0.1	0.8	1.5	0.8	0.7	0.1	0.5	0.3	1.1	0.6	1.7	2.1	0	0.8	0.4	0	0	0.8	0.2	1.1	0.4	0	0	0.9	1.5	0.4	0	0.7	0	3.3	0	0.5	1	2.2	1.1	0	1.7	0	1.5	2	1.6	1.9	1.5	2.7	1.9
42060	42120	0.1	2	0.3	0.1	1.8	0.5	0.8	0.2	0	0.6	0	1	0.2	2.1	2.7	0	0.9	1.4	0.1	0.1	0.7	0.2	0.3	2.1	0	0	1.1	1.9	0.9	0.2	0.4	0.2	1.8	0.4	2.9	1.9	4.4	3.2	0	2.8	0	2.1	1.6	1.7	2.6	2.6	1	4
42120	42180	0	0.6	0	0.2	1.3	2.8	0.8	0.5	0	0.8	0.9	0.9	0	1.8	1.5	0	0.6	0	0	0	2.2	0	0.9	0.8	0	0	1.6	1.1	0	0	1.3	0	2.2	0.2	2.1	0.9	0.1	0.1	0.3	1	0.8	1.1	0.6	2.4	0.4	2.4	1.9	3.1
42180	42240	0	0.7	0	0.1	0.9	1.4	0.5	2.7	0	0.5	1	0.5	0	1.7	1.3	0	1.5	1.3	0	0	1	0.1	2	0.4	0	0	1.4	0.8	0.2	0	0.3	0	1.7	0.3	2	1	1.2	1	4.5	1.9	2.3	1.2	1.4	1.9	3.1	1.4	2	3.7
42240	42300	0.1	0	1.3	0.3	0.7	0.9	1.4	1.9	0	0.6	1.1	1	0	1.6	1.7	0	1.5	1.4	0	0.8	0.4	0	1.5	2	0	0	2.6	0.4	0.3	0	0.3	0	1.2	0.6	1.9	1.2	3	1.2	1.9	1.8	3.7	0	1.1	2.7	1.9	2	2.1	4
42300	42360	0	2.1	3.1	0.5	0.5	1.1	1.8	1	1.8	0.9	0.4	1.1	0	1.8	1.8	0	1.5	0.6	0	1.7	1.6	0	1.6	2.5	0	0	0.6	0.4	0.1	0	0.1	0.6	2.2	0	1.1	1.1	1.1	0.9	1.7	1.1	0.3	3.2	1.7	1.9	1.9	0.5	1.8	2.6
42360	42420	0	0.1	0.2	2.4	1.9	2	1.2	0.7	2.2	0.9	0.6	0.8	0	1.5	2.2	0.1	0.3	0.1	0	1.1	0.3	0.8	2.2	1.2	0	0.5	0.5	0	0.3	0.2	0	0.1	2.6	0.6	0.6	1.3	0.2	2.3	1.6	0.6	2.5	2.3	1.2	2.3	4.4	1.3	1.2	2.7
42420	42480	0.1	0.3	0	0.8	1.4	1	1.5	0.3	1	0	0.1	1.3	0	2.5	0	0	0.2	0.3	0	0	0.5	0.3	1.3	1.5	0	0	1.8	0.6	0.5	0	0	0	1.8	0.3	0.7	2	0	1.5	1.8	0.7	5.7	0.4	2.3	1.8	2.9	3.4	1.1	3.7
42480	42540	0	1.6	1.5	0.6	1.6	1.7	2.4	0	0.2	0	0.3	0.3	0	1.9	0.4	0.1	0.1	0	0	0	0.8	0.4	0.8	1	0	0	0.9	1.4	1.4	0	0	0.6	2.1	0.2	0.7	1.1	0.3	0.8	1.8	0.8	6.7	2	1.1	2.1	2.9	1.2	1.6	4.5
42540	42600	0	1.3	1.9	1.9	1.6	2.1	2.3	0.1	0.7	1.5	0.3	0.6	0.3	2.3	1.2	0	0.1	0.5	0	0	1.6	0.2	1.2	1.5	0	0	1.1	1.5	0.8	0	0	0.8	2.4	0	2	1.7	0.5	0.5	2	0.9	2.8	1.5	2	2.1	2.5	2.9	2.4	4.1
42600	42660	0	1.9	2.3	0	1.4	3	1.3	0.3	0.8	1.6	0.6	0.9	0.2	1.9	0.6	0	0.3	1.5	0	0	1.2	0	0.5	1.7	0	0	0.9	0.4	0.7	0	0.8	0	1.9	0.5	0.3	1.5	0.1	0.1	1.6	0.9	7.8	1.4	2.5	2.2	1.5	1.4	0.7	4.6
42660	42720	0	0.9	1.9	0	0.8	1.7	1.7	0.3	2.3	1.5	0.2	2.1	0.2	2.4	0.6	0.1	0	0.7	0	0.6	0	0	0.7	2.9	0	0	0.9	0.8	0.1	0	0.5	0.1	2	0.2	0	0.5	0.3	0.3	2.1	0.5	3.1	1.3	2.3	1.8	2.9	2.3	1.7	4.8
42720	42780	0	0.8	0.7	0.1	0.7	0.5	1.2	0.7	1	1.1	0.3	2.8	0	1.6	1.1	0	0	0	0	0.2	0.5	0	1.4	1.9	0.7	0	1.2	0.7	0.1	0	0.2	0	1.9	0.8	0	1.2	0.1	1	1.8	0.3	2.7	1.4	2.1	2.2	1.2	2.5	2	3.2
42780	42840	0	1	1.1	0.5	0	2.3	0.7	1.2	0.2	0.8	1	4.6	0.2	1.8	0.8	0	0	0.4	0.7	0.2	1.3	0.2	0	1.5	2.4	0	0.9	0.7	0	0.2	0.2	0.5	3.1	0.1	0	2.3	0.2	1.1	1.9	0.1	1.1	1.6	1.3	2.4	0.6	1.8	1.7	2.2
42840	42900	0	2.1	1.4	0	0.1	0.3	2.2	0.3	0.2	0.9	0	1.4	0.2	1.7	1.7	0	0	2.2	1.4	0	0.6	0.7	0.2	2.3	1.2	0	1	0.4	2.2	0	0.3	0.6	1.8	0.9	0.9	2	0	0	2.2	0.2	2.1	1.9	1.5	1.7	0	2.3	2.6	1.9
42900	42960	0.2	0.3	0.6	1	0.3	1.7	0.3	1.4	0.1	0.3	0	5.6	0.1	1.5	3.3	0.1	0	2.7	1.7	0	2.6	0	1.3	1.1	0	0	0.8	1.6	1.6	0	0.5	0.4	1.6	0.3	0.4	1	0.1	1.3	1.9	0.1	3	0.7	0.9	1.7	1.4	2.5	3	4
42960	43020	1	0.3	1	1.7	0.5	0.5	0	2.1	0.1	0.1	0	3.7	0	1.1	2.3	0	0	2.3	0.1	0	1.3	0	0.4	0.9	0	0	0.8	1.6	0.2	0	0.2	0.3	2.5	0.5	1.1	1.8	0	1.1	3.2	0.2	2.8	1.7	0.3	2.2	0.7	2.5	2.4	2.8
43020	43080	0.3	1.2	0.6	0.6	0.9	1.3	0.4	0.8	0	0	0	0.7	0	1.3	2.7	0	0	0.3	0	0.2	0.3	0	1.3	0.6	0	0	0.9	0	1.8	0	1.4	0.3	2.5	0	2.1	1.1	0	0.5	1.6	0.1	3.8	1.2	0.5	2.2	1.6	2	2.9	1.8
43080	43140	0.1	2.4	0.5	0.3	1	1.2	2.4	0.4	1.2	1	0	1.4	0	1.1	2	0	0.1	0.8	0	0	0	0.5	2.2	1.8	0	0	1.1	0.1	2	0	0.2	0.2	2.9	0.2	1.4	2	0.1	1.1	2.2	1	1.9	2.1	0.9	1.3	0.3	2.4	2.2	2.4
43140	43200	0.3	2	1.5	3.4	0.3	1.2	1.9	1.4	0.4	0.9	0	1.4	0.2	1.1	1.4	0	0.1	0.4	0	0	0.4	0.6	2.9	0.1	0	0	0.7	0.2	2.5	0	0.1	0.9	2.5	0	2	1.6	0	0.9	0.9	1.7	0.3	1.1	2.7	1	0	1.3	2.2	2.5
43200	43260	0	0.7	0.8	0.8	0.9	0.8	1.1	1.4	0	0.3	0	1.4	0	1.8	0.3	0	0	1.8	0.2	0.1	0	0.2	1.5	0.5	0	0	0.8	0.3	1.4	0	0	0.2	2.5	0.4	1.4	1.5	0	0.1	1.3	2.2	0.5	2.4	2.1	1.2	0	2	2	2.4
43260	43320	0	1.3	1	0.9	1.6	0.4	2.1	0.4	0.5	0	0	2	0.1	0.9	0.5	0	0	0.5	0	0.6	0	0	0.3	2	0.1	1.5	4.3	1.4	2.5	1.9	0	0.4	2.7	0.2	2	1.2	0	0.2	1.3	0.9	0.7	1.1	2.6	2.4	0.3	2.2	3.4	2.5
43320	43380	0.2	1.1	0.8	1.2	0.7	2.3	2.1	0.5	0	0	0	1.2	0	1.3	0.6	0	0	0.4	0	1.1	0	0	0	1.7	0	2.3	3.3	0.3	1.7	2.8	0.1	0.3	1.7	0.4	2.1	1.1	0.5	0.7	2.3	0.3	0.1	1.5	1.9	1.3	1.2	2.4	2.2	1.6
43380	43440	0.5	1	0.5	1.9	1.4	2.7	2.3	1.8	0.6	0.4	0	0.2	0	1.3	0.6	0	0	2.5	0	0	0.6	0	1.9	1.9	0	0.5	2.3	1.1	1.6	2.5	0	0.4	2.3	0.4	1	1.3	2.5	0.3	2	0.7	1.5	0.5	0.7	1.8	1	1.6	2.6	2.5
43440	43500	0.4	0	0.7	0.2	2.3	1.1	1.2	1.5	2.4	0.1	0	0	0	1.1	0.4	0	0	0.6	0.6	0	0.1	0	1.3	0.6	0	7	1.8	1.5	1.8	0.6	0	0	1.5	0.1	2.7	2.5	0	2.1	2.1	0	2.4	2.8	2.5	2.1	3.7	2.5	2.1	2.4
43500	43560	0	0.3	1.6	0.1	0.6	0	2.1	0.7	0.5	0	0	0	0	1.3	0.3	0	0.7	0	1.7	0	0	0.3	3.3	3.4	0	2.6	0	0.3	1.3	1.1	0	0	1.6	0.3	2.5	1.2	0.1	2.7	2	0.9	0.7	2.1	0	1.1	3.4	1.7	2.1	1.4
43560	43620	0.2	1.8	1.7	0	1.8	0	1.3	0.6	0.1	0.3	0	2.1	0	1.6	0.2	0	0.1	1.8	1.1	0	0	0.5	4.3	0.4	0	0.5	0.9	0.2	2.1	1.5	0	0.4	0.8	0.4	1.4	1.7	1.6	2.7	1.3	0.2	0.5	1.7	5.2	1.8	1.6	1.8	1.9	1.9
43620	43680	0	1.3	0.2	0	1.6	0	1.9	0.3	0	0.2	0	0.5	0	1.8	0.7	0	0.1	3.4	1.6	0	1.6	0.4	2.4	2.2	0	4.2	3	0.8	1.8	0	0	1.1	0.9	0.4	1.3	1	4.3	1.7	1.3	0.8	0.5	0	4.6	1.5	3	2.8	2.4	2.5
43680	43740	0	1.8	1.1	0	1.4	2.9	0	0.9	1.3	0.2	0	1.1	0	2.9	1.3	0	0.3	0.9	1.1	0	0.7	1.1	0.3	1.1	0	2.2	3.2	0.8	2.1	0.7	0	2.5	2.2	0.8	1.4	0.7	0.9	0	1	0.4	3.1	0.8	1.1	1	1.3	2.1	2.5	1.1
43740	43800	0.4	2.7	1.5	0	1	2.7	0	0.5	0.9	1	0	1.4	1.8	1.1	0.9	0	0.2	0	0.8	0	0.1	2.6	1.5	0.7	0	4.7	2.2	1.7	2.2	1.4	0	0	2.4	0.8	1.1	2	0.3	0.2	1.8	0.5	2	2.1	0.2	1.4	0	2.1	2.3	2.1
43800	43860	0.1	2.1	0.9	0	1.6	3.2	0.7	0.4	2.5	0.3	0	1.4	0.7	2.5	0.8	0	0	0	0.2	0	0	0.3	0	2.1	0	1.9	3	0.9	1.9	2	0	0.8	2.9	1.7	1.1	0.8	0.3	1.3	1.6	2.1	1.3	1.3	2.3	1.6	0.5	2.8	1.8	1.9
43860	43920	0	1.1	1.3	0	0.3	1.9	0	0.2	2.2	1.8	0	0.8	0.3	1.3	1.3	0.1	0.4	0	1	0	1.8	1.6	0	0.9	0	3.5	1.7	1.9	0.9	0.9	0	0.7	1.5	0.8	1	1.2	0	1.1	2	0.9	0.5	0.4	3.1	4.6	2	2.9	2.6	1.6
43920	43980	0	1.6	1.7	0	1.4	0.9	0	0.1	2.9	0	0.8	0.4	0	1.1	1.4	0	0.1	0	0.7	0.1	1.3	0	0	0.9	0	1.3	0.3	1.7	1.1	0	0	1.1	2.2	0.7	0.8	3.2	0.2	1.3	1.8	0.7	3	0.7	1.6	5.8	3.5	1.8	1.8	2.5
43980	44040	0	1.9	1.2	0	0.9	1.2	0	1	2.2	0	1.2	0.7	1	1.7	1	0	0.2	0	1.7	0	2.7	0.2	0	2	0	2.2	3.2	2	0.9	0	0	1.5	2.5	0.8	0.7	2	0	0.2	2.2	1	2.7	1.9	1.4	2.9	1.3	1.7	1.6	1.7
44040	44100	0.1	1.8	1.2	0	0	1.2	0	0.2	1.3	0.3	0.5	0.8	1	1	2	0	0.1	0	2	0.2	0.4	0.8	0	0.4	1.2	6.5	2.3	2.1	2.1	0	0	1.5	1.8	0.5	0.4	0.7	0.1	0.2	1.6	0.2	2.9	1.2	2.5	4.8	3.2	2.5	0.9	2.4
44100	44160	0	1.8	1.4	0	0.1	0.3	0	0.5	2.4	0.3	0.4	0.7	0.6	1	0	0.1	0	0	1.5	0.1	0.5	0	0	0.3	2.6	1.3	0.3	1.1	2.8	0	0	1	2.6	0.1	0.1	0.6	0	0.6	1.9	0.4	1.9	1.7	1.8	5.8	3	2.3	2.1	2.1
44160	44220	0	1.4	0.6	0	0.9	2.4	0	0	0.9	0.6	0.2	0.5	0.6	1.9	0	0	0	0	2.1	0	0	0.2	0	0.4	2.5	1.5	0	1.6	2.2	0	0	2	2	0.3	0.8	2.3	0.1	0.9	2.2	0	1.3	1.8	1.9	8.2	3.3	2.4	3.5	1.6
44220	44280	0	1.2	0.8	0.1	0.2	1.4	0	0.6	1.6	0.1	0.5	0.5	0.2	1.3	0.9	0	0	0	1.3	0	0	0	0	2.1	3.6	0	1.1	0.9	0.6	1.5	0	1.4	2.6	0.6	0.7	2.5	0.1	0.6	2.3	0.1	1.5	0.7	2.2	5	2.5	2.4	2.7	1.5
44280	44340	0	1.3	0	0	0.9	0.6	0	1.5	1.2	0.3	0.6	0.8	0.1	2	2.6	0	0.7	0	1.9	0.3	0	0.7	0	2.2	0.6	0	1.1	1.9	0.1	2.3	0	1.5	2.7	0.8	0.9	0.7	2.3	0.6	2.1	0.1	1.4	0.8	1.6	3.8	2.9	2.1	3.2	2.5
44340	44400	0	1.5	0.3	0	0.8	2.2	0	0.8	0.2	0.2	0.1	1.3	0.3	2.1	1.3	0	0	1.3	1.8	0.1	0.2	0.9	0	2	2.6	3	0.4	2.4	1.2	0	0	1.4	2.1	0.1	0.7	2.1	0.5	2.1	2.2	0.1	0.5	0.3	1.9	6.1	1.6	2.5	2.8	2
44400	44460	0	1.3	1.3	0	1.4	1.2	0.8	0.8	0.5	0.6	0.5	0.8	0.3	1.6	1.7	0	0.5	1.6	0.6	0	0	0.1	0	1	1.9	0.3	1.8	1.6	1.4	0.9	0	1	1.7	2.2	0.6	1.4	0.8	0.3	2.4	0.1	1.3	2.3	1.4	6.8	0.6	2.2	2.4	1.1
44460	44520	0	1	2.3	0	0.2	1.8	1.8	0.7	0.8	1.2	0.7	1.5	0.8	1.9	2.2	0	0.3	0.7	1.4	0	0	0.2	0.2	1	2.2	0.4	0.9	1.6	2.4	0.4	0	0.9	2	1.5	0.3	3.6	0	0.5	2.5	1.9	3	1.6	2.7	2.2	1.9	2.1	2.9	1.9
44520	44580	0	0.7	1.9	0	0	1.8	0.2	1	1.1	0.7	0.7	1.1	0	1.7	1.1	0	0.2	0	1.3	0.1	0	1.1	0.1	1	2.6	0.7	0.5	1.3	0.9	1	0	0.4	2.1	0.4	2.6	1.3	2.3	0.6	1.8	2.3	2.5	1.2	1.9	4.7	3.8	2.5	2.7	1.9
44580	44640	0	1.8	2	0.8	0	2.2	2	1.6	2.7	0.4	0.2	2.1	0.3	1.4	0.3	0	0.4	0	1.3	0	0.3	0.3	0	1.8	1.9	1.4	0.9	1.6	0.4	0.4	0	0.4	1.6	0	1.9	1.5	1.1	0.7	1.2	1.7	2	1.3	2.3	2.9	2.5	1.9	2.3	0.5
44640	44700	0	1.9	0.3	0	0	1.1	1.3	1.6	1.5	0.8	1.2	1.9	1.3	1.4	0.3	0	0.4	0	1	0	0.8	0	0	0.6	2.7	1.3	1	2.7	0.9	0	0	2.4	2.3	0.1	2	1.2	0.1	1.7	0.8	0.9	2.4	1.5	1.8	2.5	3.3	2.4	5.7	0.8
44700	44760	0	0.8	0.7	0	0.2	1.8	0.9	2.6	0.1	0.6	0	1	1.3	1.8	0.5	0	0.5	0	1.2	0	0.8	0	0	1.3	2.2	1.2	1.2	0.1	1.8	0	0	0	1.8	0.2	0.5	2	0	1	1	1.4	2.1	1.3	2.2	3.8	2.5	2.1	3.4	1.4
44760	44820	0	0.3	0.3	0.2	0.3	0.8	0.9	1.4	0.1	0.7	0.3	1	0.6	0.4	0.2	0	0	0	1.3	0	0.8	0	0	1.5	0.5	1.8	0.9	0.1	1.4	1.8	0	0	1.6	1.1	1.9	2.6	2.9	2.5	0.7	1.9	3.5	2.3	2.5	1	3.3	1.8	3.8	0.7
44820	44880	0.1	0.2	0.9	0.2	0.9	0.8	1.6	1.7	0.5	0.6	0.2	0.3	1.3	0.5	0	0	0.1	0	0.4	0.2	1.4	0.5	0	1.1	0.3	1.6	0.8	0.2	1.3	1.1	0	0	1.9	0.8	0.9	2.5	1.1	2.1	0.8	0.7	4	2.1	2	2.5	3.2	2.1	2.5	2.2
44880	44940	0	0	1.6	0	0.4	1.6	1	1.2	1.3	0.9	1.3	0.7	1.7	0.4	0.3	0	0.6	0.1	0.3	0.3	2	0	0.1	0	0.4	1.8	1.1	1.1	2.4	0.8	0	0	0.8	0.7	1	3.4	1.6	1.7	1	1.1	3.4	1.6	2	2.2	1.8	1.7	2.7	2.1
44940	45000	0	0	0	0	1.9	1.4	1.9	2	1.2	1	2.2	0.1	0.6	0.8	2.2	0	0.5	0	0	0.3	0	0	1.5	0	0	1.8	0.6	1.7	2	0.2	0	0	0.4	0.1	0.4	2.9	0.8	0.9	0.2	0.1	3	0.7	1.8	1.9	1.8	1.9	2.4	2.6
45000	45060	1.9	0.2	0	0.7	0.2	2.3	1.7	1.1	1.3	1.3	1.1	2.9	0	0.5	2.2	0	0.2	3	0	0.4	0.2	0	0.3	0	0.5	0.9	0.8	1.9	1.8	2	0	1.2	0	0.4	1.2	4	0.6	1.4	0	0.3	5.8	1.9	2	0.7	1.5	1.6	3.1	1.7
45060	45120	0.1	2.4	0.6	0.7	0	1.2	0.9	1.5	0.2	0.3	1.8	1.1	1.2	1.3	2.1	0	0.6	0.4	0	0	0	0	2.1	0	1.8	1.3	0.9	1.7	1.2	1.5	0	0	1.4	0.3	1	4.1	1	1	2.2	0.6	4.8	0.6	2	0.8	2.3	1	2.8	1.9
45120	45180	0.5	0.8	0.7	0.1	0.1	1.9	0.8	0.1	0.5	0.6	2	0.7	1.8	1.3	1.9	0	0.7	0.2	0	0	0.3	0.5	1	0	3.3	4	0.9	0.2	0.3	0.3	0	0	0	0.5	1.2	1.7	4.4	0.4	0.1	1.3	2.3	0.6	1.6	0.6	0.6	2.1	1.9	2
45180	45240	0.9	1.2	0.9	0	0.4	0.9	0.6	2.7	0.4	0.8	1.8	0.2	1.7	0.3	1.5	0	0.6	1.9	0	0.8	0.3	0.4	0.4	0	0.8	1.9	0.7	0.9	0.1	1.8	0	0.5	0.5	0.7	1.2	1.5	0	0	0.4	0.5	3	0.6	1.9	3.3	0.2	2	2.8	2
45240	45300	0.1	1	1.1	0	0.4	0.7	0.4	1.9	1.5	0	1.6	0.9	0.6	0.3	2	0	0.2	0.1	0.4	5.1	0.5	0.3	0.2	0	0.5	2.5	0.7	0.8	0	0.9	0	0.8	0.3	0.2	0.6	2.2	0	1.6	0.4	0.8	4.1	0.3	1.7	2.5	0.9	2.2	2.3	1
45300	45360	0	0.9	1.6	0	0.4	0.2	1.6	1	0.6	0.6	0.8	1.1	0.1	0.3	2.1	0	0.8	0	0	0	0	0.8	0	0	0.8	2.2	0.8	1.5	0	1.7	0	1.1	1	0	1.1	1.1	0	0.5	1.1	0.4	3.1	2.9	2.5	2.7	1.9	1.9	2.6	0.9
45360	45420	0	1.2	3.8	0.1	0.3	0.6	1.6	1.7	1.1	0.9	0.2	0.7	0.5	0.6	1.8	0	0.7	0.2	0.7	0.8	0.7	1.7	0.3	0	1	1.9	1.3	0	1.9	0.6	0	0.8	0.3	0	0.4	0.7	0.1	0.2	0.7	1.7	2.6	2.3	2.3	2.4	2.5	1.6	2.3	2.1
45420	45480	0	1.8	1.7	0	1.5	0.3	0.1	2.8	0.1	1	0	1.3	0.5	0.5	2.1	1.1	0	1.8	0.8	0.2	1.1	0.1	1.4	0	0	1.9	0.5	0.6	2	0	0	0.8	0.9	0.6	0.6	1.2	0.2	0	1.4	0.7	0.2	0.9	2.7	1.8	2.9	1.7	2.9	1.1
45480	45540	0	1.4	0.4	0.1	1.4	1.9	1.1	0.3	0	1	0	1.8	0	0	0.5	0	0.2	1.4	0.8	0	0.5	0.5	0.6	0	0	1.9	1.2	0	0.5	0	0	0.6	2.6	0.3	1.4	0	0	0.3	1.6	1.3	3.9	0.5	3.1	3	3	2	2.3	1.2
45540	45600	0	0.2	2.7	0	0.7	1.1	0.7	0.9	0	0.9	0	0.2	0	0.2	1.9	0	0.1	2.8	1.4	1.2	0.6	0.2	2.8	0	0	3.1	1.6	0	1.1	0.1	0	0.5	2.3	0.3	1.7	1.1	0.5	2.5	0.7	2.5	2.1	0.4	1.8	2	2.6	2.5	2.8	0.8
45600	45660	0	0.9	1.2	0.1	0.7	1.6	0.4	2.2	0	0.4	0	1	0	0.2	2.2	0	0.2	2.6	1.8	0.4	0.6	0	2.7	0	0	1.6	3.8	0.7	0	0	0	2.9	1.9	0.3	0.2	1.7	2.4	0.1	1.1	2.4	3.2	1	1.5	2.8	0.7	1.9	2.7	1.1
45660	45720	0.1	1.2	1.4	0.2	1	2.3	0.1	1.6	0	1.1	0	1	0	0.6	0.8	0	0	1.6	1.4	0.2	0.6	1.5	0	0	0	1.7	1.5	0.8	0.4	0	0	1.3	1.6	0.5	0.4	0.3	0.9	0.9	2.4	1.7	0.8	1.4	2.3	2.5	0.4	2	1.7	2.3
45720	45780	0	1.3	1.9	0.1	0.9	0.8	0.9	1.8	0	1.3	0	1.1	0.3	1.2	1.6	0	0	0.8	1.6	0.2	0.2	1.1	4.2	0	0.8	2.6	2	0.4	0.3	0	0	1.1	2	0	0.4	0.2	2	1.4	1.4	1.5	1.6	0.4	2.7	2.6	1.8	1.9	3.5	1.6
45780	45840	0	2	1.4	1.1	0.8	0.3	1.1	0.8	0	1.3	0	0.5	1.4	0	1.2	0	0.5	0.4	1.5	0.5	1.4	0.7	3.4	0	2.9	3.2	4.1	2.6	0.1	0	0	0.2	2.2	0.5	0.4	0.3	0.1	2.2	3.1	1.4	2.2	1.6	2.1	2.2	3.3	2.2	2.7	1.9
45840	45900	0.1	1.6	0.7	0	1	1.7	2.3	0.2	0	1.3	0.9	0.3	0.2	0.8	1.3	0	0.1	0.6	1.1	0.7	1.2	0.3	4.5	0	1.2	1.7	0.4	1.8	0.2	0	0	0.1	2.4	0.3	0.6	1.8	1.5	2.3	1.7	0.3	3.5	1.9	2.5	2.4	2.8	1.9	2.4	2.5
45900	45960	0	1.4	2.4	0.1	0.9	1.1	1.6	1	1.1	1.6	0.6	0.6	0.5	0.6	1.5	0	0.8	0.8	1.7	0.7	0	0.4	2.5	0	0	2	1.1	0	0.1	0.9	0	0.5	2.4	0.6	0.9	1.6	0.6	1.9	2	0.5	2.1	0.2	2.3	3	2.5	2	2.2	2
45960	46020	0	2	1.5	0	0.7	2.4	1.4	1.1	1.5	1	0.5	0.1	0.3	0.4	2	0	1.6	0.7	1.8	0.8	0.3	0.5	5.7	0	2	1.1	0.1	2.2	0.3	1.3	0	0	2.2	0.3	0.5	1.7	0.5	1.8	2.1	1.1	0.8	0.6	2.3	2.4	3	2.3	2.4	2.4
46020	46080	0	1.5	0.3	0	1.6	2.3	1.3	0.9	1.2	0.3	0.2	1.2	0.5	0.7	2.6	0	0.9	1.7	1	1.6	1.6	0.4	5	0	1.5	1.4	0.4	1.2	1.8	0.4	0	0	1.8	0.6	0.7	1.3	0.6	2.3	2.3	1.1	2.2	2	2	2.8	0.8	2.1	2.4	2.4
46080	46140	0	0.8	0.5	0	1.3	3.1	1.4	1.6	1.1	1	0.1	0.5	0	0.2	1.8	0	0.5	1.5	0.4	1.1	0.7	0.8	6.3	0	0	0.9	0.4	2.8	0.3	0.4	0	0.3	1.8	0	2.2	1	0	2.8	0.4	1.3	3	0.9	1.2	2.8	1.3	1.9	1.8	1.6
46140	46200	0	0.4	2.1	0	1.3	1.6	1.4	0.9	1.3	0.3	0	0.5	0	0	2.1	0	0.7	0.3	0.4	0	0	0.6	7.8	0	0	1.1	0	1.1	0.4	0	0	0.9	0.8	1.2	0.9	2.1	0.1	1.7	1.9	1.4	1.9	1	0.1	2.2	0.9	2.5	2.4	2.5
46200	46260	0	2	2.3	0.2	1.8	1	2.3	0	0.3	0	0.1	2.4	0.2	0	1.7	0	0.3	0.3	0.1	0.3	0.3	0.8	8.1	0	0	2	0	1.4	0.4	0	0	0	1.9	1.3	0.9	1.7	0.1	2	3.8	1.3	1.9	0.1	0.5	2.1	2.9	2.1	3.4	1.9
46260	46320	0	1.6	1.7	1.6	1.3	1.3	1.4	0	0	0.8	0.4	0.7	0	0	1.9	0	0.8	0.5	0.1	0	0	0.4	8.1	0	0	1.6	0	3	1	0	0	2.4	1.8	1.9	1.4	2	0.3	1.9	1.8	0.6	1.6	0.2	1.3	1.4	2.8	2.8	2	1.8
46320	46380	0	1.3	3.1	0	1.6	0.3	0.4	0.7	0	0	0.1	2	0	0.6	1.5	0.3	1.4	0.4	0.2	0	0	0.3	6	0	0	1.5	0	1.4	0	0.3	0	1.9	2.6	2.1	0.9	1.7	0	1.8	1.6	1.5	1.9	0	1.1	1.9	2.7	2.1	2.4	1.7
46380	46440	0.2	1.9	0.6	0	1.8	1	0	1.3	0	0.7	0.2	2.2	0	3.4	2	0	2.7	0.8	0	0.3	0.2	0.7	4.1	0	0	2.4	0	0.2	0	0.2	0.3	2.2	1.7	1.9	1	1.6	0	1.6	1.2	1.3	2.4	0	1.9	1.9	2.2	2	1.6	2.1
46440	46500	0	1.9	0	0.4	1.9	0.3	1.3	1.7	0	0.1	0.2	1.5	0	1.6	2.2	0.2	0.7	1	0.8	0.5	0	0.4	1.2	0	0	2.5	0.6	0	0	0	0	2.4	2.1	1.5	0.6	1	0	1.3	3.2	1.8	2.4	0	1.7	1.7	2.9	2.6	2.3	1.2
46500	46560	0	1.1	0	2.3	1.8	2.4	1.1	1.9	0	0.3	0.2	1.9	0.1	2.1	1.7	0	2	1.4	1.4	1.2	1.2	0.4	2.3	0.4	0	1.1	0.9	0.8	0	0	0	1.7	1.9	1.1	0.3	1.2	0	1.8	1.1	1	1.7	0	2.7	0.3	2.1	2	3.2	4.1
46560	46620	0	0.7	2.4	0.7	1.4	0.9	1.6	0.7	1.2	0	0.3	1.5	0.1	2.5	2	0.1	0.3	0.9	1	0.9	0.1	0.8	2.5	1.1	0	0.1	2.1	1.1	0	0	0	2	1.7	0.4	0.8	0.1	3.5	0.9	2.6	1.7	2.3	0	2.5	0.9	2.5	2.7	1.1	2
46620	46680	0	2.2	0.2	1	1.4	0	1.5	1.6	1.1	0	0.2	1.1	0	1.6	2.2	0	0.1	0.3	0.2	0.1	0.4	0.9	2.9	2.1	0	2.4	1.3	0.3	0	0	0.1	1.9	1.9	0.2	1.8	1.1	1.3	0.7	0.8	1.2	1.1	0	2.3	2.6	1.2	2.2	1.7	2
46680	46740	0	0.7	0.3	0.5	1	0	1.5	1.5	1.4	0.6	0.1	1.2	0	2	1.6	0	0	0.7	1.9	0	0.3	1.5	1.4	3.5	0	1.6	0.2	2.8	1.1	0	0	2.3	2.5	1	0.4	1.7	4.1	1.5	1.3	0.8	2.2	0	0.8	1.9	2.3	2.2	1.8	2.5
46740	46800	0	2	0	1.3	0.4	0.1	1.6	1.8	0	0.2	0.2	0.9	0	2.5	1.7	0.1	0.3	0.5	2	0	1.1	0.7	0	1.3	0	1.8	1.4	2.6	0	0	0	1.1	2.2	0.5	1.7	1.7	0.5	2.5	2.1	0.4	1.2	0	0.6	1.5	0.7	2.4	1	2
46800	46860	0	2.2	1.1	0.1	0.9	1.5	1.6	1.5	0	0	0.1	1	0	1.8	1.8	0	0.1	0.5	2.1	0	0.6	0	0	1.5	0	0.4	1.3	1.3	0.3	0	0	0	2.1	0.2	2.2	2.2	2.1	0	2	1	1.7	0	0.5	2.8	3.1	1.9	1.6	1.6
46860	46920	0	1.6	0.9	0	0.4	0.1	1.8	1.6	0	0.4	0.1	0.8	0	1.7	1.5	0	1.6	2.3	0.8	0	0	0	0	1.6	1.6	0.7	1.1	0.5	0.1	0	0.2	2.6	2.5	0.7	1.3	1.3	0	0.2	1.8	2.1	1.9	0	1.8	1.9	3.9	2.3	2.6	1.4
46920	46980	0.1	1.2	0.5	0	1.1	0.1	2.6	0.7	0	0	0.1	0.9	0	1.7	2.2	0.1	2.3	0.5	0.5	0	1	0	0	2.5	2.5	0.8	1.9	0	0	0	0	0	2.3	0	1.8	2	0.2	0.8	1.5	2.1	2.1	0	0.3	3.1	2.1	1.8	7.6	2.2
46980	47040	0	0.5	0.1	0	1.4	0.2	0.5	0.2	0	0	0.1	0.8	0	0.8	1.9	0	1.3	0.5	1.3	0.6	0.3	0	1.2	0.4	1.1	2.7	0.7	0	0	2.5	0	0	2.5	0.5	1.1	1.2	0	1	0.8	2.2	1.3	0	1.7	2	2.5	2.3	1.7	1.8
47040	47100	0.1	0.5	0	0	1	1.2	0.9	2.2	0	0.2	0.1	0.9	0.3	1.6	2.2	0	0.8	0.4	0.3	0.9	0.2	0	2	1	0.5	1.4	0	0	0	0.9	0	0	1.4	0	0.4	1.3	0	0.5	0.9	2	2.5	0	2.1	2.7	2.4	2.3	2.5	1.9
47100	47160	0.4	0.1	0.2	0	0.1	0.8	2.1	2.8	0	0	0.2	0.6	0.8	1.4	2	0	1.7	0.1	0.9	1.7	1.3	0	2.4	0.6	2.4	0	1	0.9	0	1.3	0.3	0	2	0.9	1.2	1.2	0.2	0	0.7	1.3	1.8	0	3	2.4	2	1.8	2.2	2.5
47160	47220	1	0.6	0.2	0	1.1	1	1.4	0.8	0	0.8	0.4	0.7	0.6	0.8	2	0	0.9	0.2	0.2	1.4	0.3	0.3	1.6	2.3	0.5	0	0.5	1.6	0.3	0.5	1.3	0	1.2	1	0.5	0.6	0.2	0	2.5	0.1	1.6	0.2	2.1	2.9	1.7	2.1	2.6	1.6
47220	47280	0	1.4	0.4	0	1.4	0.8	1.9	2.1	0	1.4	0.3	1.4	1.2	0.5	1.9	0	0.8	0.3	0.5	0	0.8	1.9	0.9	1.1	0	0	0.9	1	0	0.8	0	0	2.4	0.3	2	0.7	0	2.8	0	2.8	0.4	0	2.3	2.1	1.2	2.1	2.3	2.8
47280	47340	0.1	0.7	1.2	0	0.3	0.5	1.6	1.9	0	2	0.2	2.5	1.2	0.4	2.4	0	0.1	0.9	0.1	0.1	1.7	0.6	1.4	2.8	0	0	0.3	0.7	3.5	0.2	0	0	0.5	0.8	2.5	0.9	0	1.8	0	2.9	2.4	0.1	2.9	2.6	1.1	1.9	1.5	1.8
47340	47400	0	0.5	2	0	0.7	0.7	1.1	1.5	0	0.5	0	0.3	0.6	0.7	2.1	0	3	2.8	0.1	0	0.7	0.7	1.5	1.4	1.1	0	1	0.4	0.3	0	0.3	0	2.1	0.5	1.7	0.5	0.1	0.4	1.4	2.4	2	1.1	2.1	2.3	3.6	2	0.6	2.4
47400	47460	0	1.4	1	0	0.8	1.4	1.6	1.6	0	1	0.6	0.9	0.1	1.1	1.5	0	1.4	2.1	0.1	0	1.1	0.8	1.6	0.7	0	0	2.9	1.4	0.3	0	2	0	3	0.3	1.5	0.6	0.1	0.4	2	2.2	1.9	0.7	2.7	2.4	2.7	2	2.1	2.6
47460	47520	0.3	1	0.3	0	1.4	1	3	0.4	0	0.9	0	1.5	0.7	1	0.6	0	1.1	2.1	0.2	0	0.7	0	1.3	2.1	0.5	0	2.1	0.7	0	0	0	0	0.8	0.3	1.8	2.4	0	2.3	0	1.8	0.8	1	2.2	2.1	2.3	1.8	1.6	1.8
47520	47580	0	1.2	0.8	0	0.4	1.2	0.8	1.8	0	0	1.2	0.3	0.1	1.6	0.6	0	1.8	2.3	0.2	0.2	1.3	0.3	1.1	0.7	2.2	0	1.8	0.7	0	0.8	0	0	0.1	0.2	1.8	0.7	0	0.7	0	1.6	1.5	1.7	2.3	2.3	2.2	1.5	2.3	2.4
47580	47640	0	2.8	1.7	0	1.8	1.2	2.9	1.5	0	1	0.6	0.4	0	1.2	2.4	0	0.6	1.6	0	0	0.9	0.1	1.3	1	1.1	0	2.1	1	0	1	0	0	0.5	0.7	0.8	0.5	0.3	0.6	1.7	1.9	1.6	2.1	2	2.5	2	2.3	1.5	2.4
47640	47700	0	0.6	0.4	0	2	4.7	0.4	3.4	3.8	0.5	0	0.7	0	1.2	1.9	0.1	1.4	1.8	0.1	0.3	0.4	0	1.1	2.5	0	1.1	2.4	0.9	0	0.7	0.1	0.4	0.1	0.3	1.4	1.6	0.1	0	1.6	2	0.7	1.6	2.7	2.1	1.4	1.1	0.3	1.6
47700	47760	0.1	0.7	0.1	0.1	2	1.1	0.3	0.5	1.8	0	0	2.1	0	1.6	0.4	0	1.7	1.3	0.1	0	1.4	0	1.7	2.3	0	4.5	0.8	0.9	0.7	0.6	0	1.6	1.2	0.3	0.8	0.7	2.4	1	2.4	0.9	4.5	0.7	2.3	2.5	1.7	2	1.5	2.4
47760	47820	0	0.1	1.6	0.5	2.1	1.9	1.4	1.4	1.3	0.5	0.2	0.8	0	1.3	1.4	0	0.4	1	0	0	1.5	0	2.3	0.6	0	2	1	0.5	1.8	0.9	0	0.5	0.9	0.3	0.2	0.3	0	1.7	0.5	1.3	1.9	0.6	2.6	2.2	2.4	2	1.8	1.7
47820	47880	0	1.8	4	1.2	1.6	2.1	0.2	1.5	0.4	0.3	1.5	0.4	0	1.3	0.6	0	0.8	0.5	0.3	0.2	0	0	1.1	2.3	2.4	3	0.4	0.1	0.5	1.2	0	0	2.5	0.5	0.7	0.3	0	2.6	0.9	0	5	0	3	1.9	1.1	2.2	1.8	1.9
47880	47940	0	0.8	3.3	0.6	1.5	1	0.5	1.9	2.5	0	1.1	0.3	0	1.6	0.7	0	0.1	1.1	0.3	0	0.7	0	0.2	1	0.6	1.6	0.1	0.5	1.8	1.4	0	0	2.4	0.6	1.4	0.5	0.1	2.4	1.3	0.5	0.1	0	1.7	2.7	1.5	2.5	4.3	2.1
47940	48000	0	0.3	0.2	2.7	0.8	1.4	2.9	0.8	0.8	0.4	2	1.1	0	1.4	1	0.1	0.3	1.3	0.1	0	0.4	0	1	2.6	0.3	2.5	0.4	0.7	2.4	1.8	0	0	2.1	0	1.5	0.8	0.6	0.4	2.7	0.8	0.3	0	2	1.6	1.9	1.9	3	1.9
48000	48060	0	0	0	0.1	1	0	1.4	1.8	0.2	0	1.3	2.1	0	1.6	1.4	0	1.7	1.1	0.1	0.4	1.8	0.1	1.3	0.1	0.2	0.6	0.3	1.5	1.8	1.8	0	0	2.4	0.7	2.7	2.9	0	0	1.1	1	1.9	0.1	1.9	2.1	0.8	1.4	2.5	2
48060	48120	0	0.4	0.1	0.2	1.2	0.6	2.5	1.7	0.2	0	1.9	2.1	0	0.5	0.9	0	1.5	1.6	0.1	1.4	1.1	0	1.4	1.4	0.1	0.7	0.2	0.5	0.7	1.8	0	0	1.8	0.3	1.5	0.2	0	0.6	2.5	2.1	0.9	0	2.4	2.1	1.8	1.4	2.6	1.1
48120	48180	0	0.8	0.5	0.1	1.6	1.8	1.4	1.9	0.3	0	1.4	1.4	0	0.3	0.3	0	1.8	1.8	0.2	0	0.6	0.4	1.7	2.8	0.3	3.9	0.4	1.6	2.1	1.4	0	0.2	1.5	0.3	1.3	1	0	1.2	1.9	1.8	2.1	0	2.7	2.2	2.3	1.8	2	1.7
48180	48240	0	1.6	0	0	1.3	1.2	1.7	1.5	0.8	0	0.6	1.1	0	0.6	0.8	0	1.1	1.6	0	0	0.9	0	2.3	1.2	0.3	1	0.5	0.1	1.4	0.6	0	0	3.1	0.4	1	1	0.2	0.6	2.6	1.4	0.6	0	1.9	1.6	1.1	2	2.3	1.7
48240	48300	0	0.2	0.1	0.4	1.8	2	1.5	0.8	1.4	0.6	0.8	1.2	0	0	0.2	0.1	1.1	1.5	0.2	0.1	1	0.4	0.9	2.2	0	1.4	0.7	0.4	1.2	2.1	0	0	2.2	0.4	2.1	2.3	0.2	0.6	3.8	1.1	0.5	0	2.5	1.6	1.3	2.1	2.4	2.4
48300	48360	0.2	0.6	0	0.2	1.2	0.6	1.2	1.2	1.9	1.1	0.1	1.2	0	0.5	1.2	0	1.7	0.7	0	0	0.8	1.4	0.3	1.3	0.8	1.1	1	0.6	0.7	1.3	0	0	1.8	0.3	3.4	1.2	0.1	0.2	2.3	1.8	0.6	0	2.1	0.2	1.3	2	1.6	2.5
48360	48420	0	1.7	0	1.5	1.7	1.7	2	1.8	0.7	1	0.1	1.1	0	0.6	2.3	0	1.1	0.2	0.1	0.5	0.7	0.4	1.2	1.1	0.2	1	1.1	0.6	1.8	0.2	0	1.1	2.4	0.8	0.6	0.8	0.1	0.6	2.1	1.4	0.2	0	2.3	1.2	0.5	2	1.6	1.7
48420	48480	0	1.1	0	0.5	0.4	2.6	1.7	1.8	0.5	0.4	0.3	0.9	1.8	0.5	0.9	0	0.4	0.9	0	0	0.9	0.8	1.5	0.2	0.2	0.9	1.1	0.1	2.3	0	0	0.8	2.5	0	1.5	1.3	0	0.6	1.5	1.4	0.6	0	2.3	1.4	1.3	2.3	2.3	2.7
48480	48540	0.1	1.4	0.1	0	0.3	0.3	0.6	3	0.4	0	0.5	1.1	0.2	0	2.5	0	0.4	0.5	0	0	0.9	0	1.9	1	1	0.2	1.3	1.2	2.3	0	0	0	1.7	0.3	0.2	2.3	0	0.7	1.1	0.3	0.9	0	1.9	0.9	0.2	2.5	2.1	1.9
48540	48600	0.7	2.3	0.6	0	0.9	0.4	1.8	1.4	0.1	0	1.1	0.1	0.2	0.2	1.8	0	0.6	0.2	0.2	0	0.4	0	0.4	1.5	0.9	0.1	1	1.8	2.2	0	0	1	1.1	0.2	0.8	1.7	0	0.2	2.2	2	2.3	0	2.5	0.5	1.3	1.8	1.9	1.6
48600	48660	1.5	1.7	0.3	0	0.3	0	0.5	1.3	0.3	1.5	1	0.5	0.1	0.1	1.4	0.1	0.3	0	0	0	0.3	0	0.5	0.7	1.5	2.6	1	2	2.6	0.2	0	1	0.6	1.6	0.6	2.1	0.4	0.7	1.1	1.6	3.3	2.4	2.7	2.2	3.1	2.1	2.2	1.6
48660	48720	0.4	1.9	1.6	0	1	0	0.6	1.9	0.1	0.2	0.6	1.4	0.6	0.4	1.4	0	2.3	0.3	0	0	0.5	0	0	2.1	2.5	0.3	2.7	1.6	1.1	0	0	1.1	0.2	1.7	0.8	2.2	0.2	0.6	2.9	2.1	2.2	1.9	2.6	2.6	3.1	2.1	2.5	2.2
48720	48780	0.9	1.5	1.3	0	0	0.2	1.5	2.1	0	0	0.1	0.5	0.3	0.1	0.2	0	1.9	0.2	0.4	0	1.1	0.7	0	1.2	1.5	0.9	2.2	0.7	0.2	0	0	0.2	0.4	2.3	0.4	1.2	0	0.4	2	2.3	1	2.1	3	1.8	2.2	1.4	2	1.9
48780	48840	0	0.4	0.5	0	0	1.8	1.8	2.5	1.1	0.4	0	0.6	0.8	0.6	1	0	0.8	0.1	2.3	0	0.5	0.9	0	0.6	0	0.3	3	1.9	0.1	0	0	1.7	0.3	1.6	0	1.3	0.6	1.5	1.6	2.5	2.6	2.2	3.1	2.3	2.8	1.2	2	1.8
48840	48900	0	1.9	0.5	0	1.3	1.7	1.4	1.8	0.8	0.5	0.7	1.6	0.1	2.4	0.7	0	2.7	0.3	2.7	0	0.6	0.2	0	0.7	1.3	0	3.2	1.1	2	0	0	0	0.9	0.7	0.7	1.5	0.1	2.8	2.6	2.3	1.7	1.2	2.2	2.2	2.8	1.8	1.6	2
48900	48960	0.2	0.2	0.4	0	0.2	0.2	0.5	2.4	0	0.3	1.1	1.4	0	2.5	1.5	0	1.5	1.3	1.5	0	0.5	0.7	0	2.2	1.2	0	2.1	1.6	0.6	0	0	0	0	0.1	0	0.3	0	2.7	1.2	2.5	0.3	2.2	1.8	3	2.2	1.9	1.3	2
48960	49020	0.8	1.8	1.7	0	0	0.9	0.8	1.6	0	0.6	0.4	1.4	0	1.4	2.4	0	1.1	1.1	1.3	0.2	1.1	0.1	0.3	1.2	1.1	0	1.2	0.8	0.6	0	0	1.3	0.8	0.8	0.9	0	0.4	0.6	2.9	2.3	1	2.1	0.3	1	1.2	2.1	0.4	2.3
49020	49080	0.7	0	0.9	0	1	0.7	1.6	2	0	0.8	0.1	0.8	0	2	2.2	0	1	0.5	0.5	0	1.3	0.3	0	1.5	0.8	0	2.4	0.6	0.2	0	0	0.6	0.1	0	2.4	1.5	0.1	0	1.7	0.8	3.2	1.9	1.9	1.9	4.1	2.4	0.7	1.7
49080	49140	0.1	0.5	0.7	1.8	0.8	0.5	0.8	0.5	0	0.8	0.4	0.7	0	1.6	1.9	0	2.8	0	1.3	0.1	0.5	1.2	0	1.2	1.6	0	1.4	0.8	0	0.4	0	0	1.6	0.2	2.2	1.4	0.2	1.3	1.3	2.2	1.9	1.4	2.2	2.4	3.8	2.1	1.4	2
49140	49200	0	0.3	0.9	1.8	0.3	0	1.5	0.4	0	0	1.5	0	0.3	1.8	1.1	0	1.8	0.8	1.8	0	0.3	0.6	0	1.1	1.8	0	1.4	1	0	0.3	0.1	0.6	2.6	0.2	2.1	1.5	0.1	1.1	1	1.5	1.4	0.9	2	2.7	1.6	2	2.6	2.6
49200	49260	0	0.1	0.1	0.1	0	0.8	2	0.4	0	0.2	2	0.9	1.9	1.8	0.9	0	0.4	0.4	0.5	0	0.8	0	0	1.3	1.6	0	1.7	0.7	0	2.1	0.1	2	1.3	0.8	2.1	0.6	0.1	0	2.5	0.6	1.2	2.8	2.6	2.7	0.9	2.5	1.6	1.6
49260	49320	0	0	1.3	0	1.3	0.1	0.9	2.2	0	0	2.3	0.8	1	1.7	0.8	0	0.4	1.1	0.9	0.6	0.4	0.4	0	0	0.7	0	1.2	0.9	0	0.9	0	0	2.1	0.1	1.6	0.6	0	0.1	1.6	1	0.8	1.7	2.3	2.1	3.4	2.4	1.5	2.4
49320	49380	0.1	0.3	1.2	0.3	1.9	0.9	0.6	1.8	0	0	0.5	1.4	1.1	1.4	1.1	0	0.7	0.3	0.3	1	0.7	0.1	0	0	0.6	0	1.1	1.8	0	0.9	0	0	2.1	0.2	0.8	0.9	0.4	1	0.8	1	1.3	2.7	2.6	2.6	3.7	2.3	1.4	2.2
49380	49440	0	0.4	0.7	0	1.3	0.2	0.7	0.4	0	0.3	0.1	1.7	1.1	1.6	1.7	0	1.3	0	0.4	1.5	0.4	0	0	1.3	0.3	0	1	1.5	0	0	0	0	2.4	0.1	0.6	1.2	0.1	0.7	2	2.4	4.5	2.4	2.4	2.6	3.1	2.5	1.8	1.8
49440	49500	0	0.9	1.6	0.2	1.9	0.4	0.3	1.7	0.3	0.2	0	1.4	0.2	1.4	2.1	0	0.1	0	0.2	0.4	0.8	0.9	0	1.1	0.6	0	1.5	0.9	2.2	0.9	0	2.1	1	0.2	0.7	0.9	0	0.5	1.2	2.5	2.4	1.4	2.3	0.5	4	1.7	1.3	1.6
49500	49560	0.2	0.6	2.1	0.1	1.9	0.6	2.5	1.8	0	0.1	0.2	0.5	0.5	1.6	2.1	0	0	0	1.3	1.6	0.3	0	0	1.4	0.2	0	1.3	0.8	1.1	0.6	0	0	1.4	0.2	0.8	0.6	0	0.4	0.7	1.9	0.7	1	2.2	0.8	1.8	2.9	2.3	1.7
49560	49620	0	0.1	0.6	0	1.1	1.5	0	0.3	0.2	0.6	0.3	0.5	0	0.8	0.7	0	0	0	0.7	0.8	0.5	0.6	0	0.6	0	0	1.8	0.7	1.5	0.9	0	0.7	1.3	0.1	0.3	0.9	0	0.2	1.6	1.4	0.3	0	2.1	2.7	2.4	2	2	1.8
49620	49680	0	1.3	0.9	0	1.8	1.3	1.2	0.2	0.7	0.4	0.5	0.2	0	1.3	1.3	0	0.1	2.1	0.2	0.4	0.5	0.3	0.1	0.8	1.6	2	0.8	1.2	0.7	0.7	0	0.4	0.9	0.8	0.3	0.1	0.3	0	1.6	3.2	0.6	0.8	2.7	2.2	0.7	1.6	1.7	2.4
49680	49740	0.3	0.6	0.3	0.1	1.6	2	1.6	0.5	1.4	0.4	0.3	1.2	0.2	1.7	1.3	0	0	0	0.7	0.4	2	0	0	2.9	1.2	0	0	0.8	0.3	0	0	0.3	0.9	1.6	1	0.4	0.1	1	0.5	2	2.6	0.4	1.2	2.6	1.7	1.7	0.6	2.3
49740	49800	0.2	1.8	0	0	1.5	0.4	2.1	0	0.6	1.2	0.6	0.3	0.7	2	0.7	0.1	0	0.1	0.5	0	2.6	0	0	1.9	0.5	0	0.4	0.5	0.5	0	0	2.4	2.5	0.8	1.9	1.4	0	1	0.4	2	2.9	0	0.4	2.2	1.7	0.3	3.1	2.1
49800	49860	0	1.6	0.4	0.6	2.2	1.8	1.5	0	0.9	0.4	0.3	2.4	0.7	1.9	1.8	0	0.1	0.9	1.3	0	2.1	0.3	0.3	1	0.3	0	1.4	0.5	0.1	0	0	0.3	2	1.1	1.1	2.4	0	1.6	0.4	2.2	1.6	0.3	1	1.7	1.9	0	2.8	2.4
49860	49920	0.3	1.6	0.6	2.1	2	1.6	2.1	0	0.5	3	0.2	0.7	0.9	2.2	0.6	0	0	0.3	1.7	0.9	1	1.9	0.1	0	0	0	0.5	0.6	0	0	0	0	2.3	1.3	2.6	1.8	0	1.9	0.2	2.5	0.4	0.5	1.8	2.7	0.9	0	2	2
49920	49980	1	0.6	2.4	1.6	2	0.8	0.2	0.2	0	1.5	0.4	2.7	0.2	1.8	0.1	0.1	0	0	1.6	0.6	2.3	0.3	0	0.2	0	0	0.3	2.1	0	0	1	0	2	1	1.1	1	0	0.6	0.8	2.2	0.5	0.3	3	1.7	0.3	0	2.3	2
49980	50040	0	0.5	1.1	1.5	1.5	1.3	1.5	0.9	0	1.6	0.7	0.9	0.2	1.8	1.1	0	0	0	1.4	0.5	1.3	0	0	1.2	0.4	0.2	0.3	0.6	0	0	2.4	0	2.1	1.2	0.8	0.9	0	0.6	1.8	2.3	3.1	2.4	1.6	2.2	0.9	2.6	3	2
50040	50100	0	1.2	2	1.1	1.6	0.6	2.1	0.9	0	1.1	0.7	0	0	1.8	2.1	0.1	0.4	0	1	0.5	0.6	0	0	2.5	0.8	0.3	0.1	1.3	1.4	0	0.5	1.7	1.7	2.1	0	1	0.2	0.4	1.6	1.8	2.2	2.1	2.4	2.4	2.8	2	2.2	2.4
50100	50160	0	0.9	2.5	0.4	1.5	1.2	1.8	0.2	1.7	1.7	0.3	1.1	0	1.4	1.9	0	0.4	0	0.7	0.1	0.8	0	0	2.5	2.1	0	0	1.4	0.3	0.9	1.1	0	2	2.7	0	1.6	0.1	0	2.1	1.1	2.6	0.1	2	2.6	2.9	1.8	1.8	2
50160	50220	0	2	0.4	0.2	1.9	0.7	1.4	1.5	1.5	1.9	1.1	2.1	0.1	1.4	2	0.1	0.4	0	1.6	0.2	0.2	0	0	0.9	0	1.2	0.1	1.8	0.8	0.9	0.6	0.5	2.5	1.3	0.4	2.6	1.1	0.8	1.8	2.7	0.4	0.4	2.4	1.7	2.6	2	2.2	2.2
50220	50280	0	1.8	0	0.1	1.7	0.7	1.3	0.3	0.7	1.5	1.4	1.6	0.7	1.7	2.5	0.1	0.1	1.2	1.1	0.1	0	0	0	0.6	1.3	1.5	0	2.1	1.4	2.2	0	0.4	1.8	1.6	0	0.7	1.3	0.5	1.9	2.1	0.5	0.8	2	1.9	2.4	2	2.2	2.5
50280	50340	0	1.8	0	1	2.1	0.3	1.6	1.3	1.5	1.2	1.1	0.5	0.8	1.3	1.7	0	0	0.3	2.1	0.4	0.5	0	0	0.7	1.5	0	0.1	1.8	1.7	0.8	0	0.3	1.8	1.5	0	2	1.6	0.7	1.6	0.9	1.1	0.5	2.5	1.8	3	2.7	2.8	1.9
50340	50400	0	1.3	0	0.9	1.7	0.6	1.9	2.4	0.9	0.3	0.3	1	1.1	1.5	2.4	0	0	0.6	0.3	0.3	0.6	0	0	0.3	2.1	0	0.4	1.5	0.7	1.5	0	0.6	1.7	1.6	0	1.1	0	1.1	2.1	2.4	1.5	2.1	2	1.6	2.5	4.5	2.5	1.9
50400	50460	0	2	0.3	1.4	1.9	0.2	1.6	2.3	0.1	0.1	0.1	0.7	0.6	1.6	2.4	0	0.3	0.2	0.6	0.9	0.1	0	0	1.3	1.5	2.5	3.2	2	1.5	2.5	0	0.4	1.5	1	0	2.4	0.2	0.3	2	1.8	3.4	1.2	1.8	2.1	3.3	2.2	2.4	2.4
50460	50520	0	2.1	2.4	0.8	1.7	0	1.1	1	0.1	0.6	0	0	0.2	1.7	1.9	0.1	0	0.9	0	0.9	0.4	0	0	2.9	0.2	0.9	2.7	1.6	1.1	1.9	0	0	1.8	0.3	0	2	0.3	0.3	1.5	1.7	2.9	0.7	2.5	1.7	2.9	2.7	2.7	2
50520	50580	0	2.3	0.8	1.8	1.4	0.5	1.4	1.6	0.2	0.5	0	1	0	1.6	2	0	0.4	0.3	1.1	1.6	0	0	0	2.1	0.1	1.2	1	1.6	1.2	1.6	0	0	2.9	1	2.2	1.4	0.1	0	0.8	1.3	0.2	0.6	2.7	1.8	3	3.1	2.2	2.2
50580	50640	0.3	1.7	2.1	0	2.2	0	0.6	1.9	0	0.4	0	1.1	1.1	1	1.8	0	0.1	0.8	0.7	0.2	0.5	0	0	2.1	0	0.7	0	1.2	0.4	1	0	0	1.7	0.1	1.3	1	0.1	0	1.6	1.6	0.5	1.1	1.4	2.8	3.2	2.5	2.3	1.9
50640	50700	0.2	1.7	1.6	0.1	1.7	0.5	1	1.9	0	1	0	3.1	0.8	1.9	2.5	0	0.2	0.4	2.2	0.3	1.2	0	0	1	0.3	0.9	0	0.9	0	1.6	0	0	2.1	2.2	1.8	1	0.8	1.6	2.2	2.3	0.6	0	0.7	1.6	2.9	2.6	2.9	2.2
50700	50760	0.2	0.3	1.6	0.5	2.2	1.8	0.8	2	0.3	0	0	0.8	0.3	1.3	1.8	0.2	0.8	0.4	1.4	0.4	0.9	0	0	1.6	0	1.6	0	0.2	0.4	0.3	0	1.2	1.8	1.9	1.3	1.3	0	0.4	1.8	1.3	0.6	2.2	0.9	2.4	2.8	2.2	2.3	1.9
50760	50820	0	0	2.6	2.1	1.1	1.8	1.1	1.4	0.8	0.5	0	1.3	1.1	1.9	2.1	0	0.7	0.2	0.5	0.1	0.9	0	0.1	1.9	0.2	1	0	0.1	1.3	0	0	2.4	1.8	1.6	0.8	1.4	0	0	1.6	1.8	0.9	0	2.1	2.1	2.3	2.1	2	1.6
50820	50880	0	1	0.4	1.3	1.4	1	0.9	1.4	0.3	0.5	0	0.9	1.1	1.7	1.8	0	0	0	0.6	0	1.1	0	0	0.3	1.3	1.4	3.7	0	0.6	0	0	0.4	1.9	0.5	0	1.7	0	0.8	1.1	1.3	0.6	0.1	2.1	2.6	2.6	1.8	2.3	1.9
50880	50940	0.1	1.6	0.1	0.7	0.9	1.2	1	1.7	0	0.2	0.2	0	0.4	2.5	1.5	0	0	0	0.3	0	0	0.1	0.3	0.4	0.5	1.1	1.8	0	1.1	0.3	0	0.8	1.7	0.8	0.2	1.8	0.6	0.6	0.6	1.6	1.2	0	2.2	1.5	2	2.5	2.6	2.3
50940	51000	0.4	1	0.1	1.4	0.3	0.7	1.2	1.1	0	0.3	0.3	0	1.1	0.7	1.9	0	0	0	0.7	0.2	0.5	0	2.5	2.8	1.3	1.7	0.3	0	0.8	1	0	1.1	1.4	0.3	0.3	1.9	0.2	0	2.7	3.6	1.8	0	1.7	2.8	1.2	1.9	2.1	1.6
51000	51060	0.3	0.5	1.9	0.4	0	0.3	0.7	1.3	0	0.3	1.8	0	0.5	0.1	1.8	0	0	0	0	0	0.9	0	1.8	0.8	2.6	0.4	0.6	0	0.2	0	0	0.6	1.7	0	0.3	1.6	0	0.7	2.4	2	3	2.4	2.7	1.7	2	2.6	2.6	2
51060	51120	0.2	1.4	2.7	0.4	2.2	0.5	1.9	1.7	0	0.1	1.4	0	0	0.5	1.5	0	0	0	0.5	1	1.3	0.2	2.1	1.1	5.1	1	2.6	0.6	0	0.3	0	1.4	2.3	0.4	1	0.3	0	0.6	2.7	1.2	1.3	1.1	2.1	2.4	1.5	2.1	2.4	1.2
51120	51180	0	0.4	0.6	0.3	1.3	0.4	1.5	1.9	0	0.2	0.1	0	0.3	2.1	1.7	0	0	0	0	0.8	1.5	0.2	1	2.3	1.3	0.8	1.9	0.3	0.4	0.4	0	0.2	1.5	0	2.3	1.8	0	0.2	2.9	2.5	1	0.8	2.5	2.1	1.5	2	3.2	2.3
51180	51240	0	1.7	0.9	0.8	0.6	0.2	1.8	1.5	0	0.2	0.2	0	0.6	0	1.6	0	0	0	0.2	0.1	1.7	0	1.8	1.9	0.3	1.9	0.5	1.1	1.2	0.8	0	0.5	1.4	0.4	0.2	1.4	0	0.8	1	1.7	0.8	1.1	2.4	2.4	2.2	2.4	2.1	2.1
51240	51300	0.3	0.8	3	0.4	0.3	0	1.6	1.8	0	0.4	0.2	0	1.1	2.1	2.2	0	0	0	0	2.3	0.3	0	1.4	1.9	0.2	2	0	0.5	0.7	0.2	0	1.3	1.6	0.5	0	1.9	0.1	0.6	2.1	2.8	0.2	2.8	2.2	2.6	1.4	2	2.2	2
51300	51360	0	1	0.8	1.2	0.9	0.2	1.6	1.8	0	0.7	0	0	0.3	0	2.1	0	0	0	0	1.1	0.5	0	1.4	1.5	0.5	1.8	0	0.4	0.5	0.5	0.1	0.9	1	0.9	1.1	2.2	0.2	1.9	1.6	1.6	0.1	1.3	2.5	2.6	1	2.1	1.9	2.2
51360	51420	0.1	1.9	2.6	0.6	1.3	0.2	0.6	1.4	0	0	0.4	0	1	0.7	1.9	0	0	2.1	0	0	0	0.1	0.4	1.1	1	0.5	0	0.3	0.3	0.3	0	0.5	1.1	0.8	0	1.4	5.8	1	0.3	1.7	2.3	1.9	2.3	2.5	0.8	2	1.4	3
51420	51480	0	1.9	1.8	0.8	1.6	0.1	2.5	2.4	0	0.2	0.4	0	1	0.8	2	0	0	0.3	0.3	0	0.2	0	3.8	1.6	0	0.3	0	0.4	0.3	0	0	0	1.8	1.8	0.8	1.5	0	0.4	0.5	1.3	1.8	1.8	2.5	2.7	3.3	2.2	1.7	1.8
51480	51540	0.2	1.9	1.3	1.9	1.4	0.1	2.3	0.8	0.7	0.1	0.8	0	0.3	1.2	2	0	0	0.1	0.1	0	0.2	0	2.6	1.6	0	0.4	0.1	0	0.1	0.1	0	0.2	1.3	1.1	0.7	1.7	0.6	0.1	0	0.3	2.4	1.5	2.4	2.4	2.9	1.5	1	1.9
51540	51600	0.1	2	1.2	1.3	2.4	0.2	1.6	1.1	1.3	0.1	0.7	0	0.2	1.8	2.3	0	0	0.2	0.1	0	0.5	0.3	1.5	0.7	0	0.2	2	0	0.7	1.4	0	0.3	0.4	1.1	3.4	0.6	0.1	0.5	1.4	0.5	0.7	1.4	2.9	2.5	2.1	2.1	2.2	4.6
51600	51660	0	2.1	0.4	2	1.1	0.2	0	3	0.6	0.2	0	0	0	1.9	2.2	0	0.1	0.3	0	0	0.6	0	2.7	1	0	0	1.4	0	0.2	2	0	0.2	1.1	0.8	1.4	1	0	0.2	1.4	0.6	2	0.2	1.6	2.5	2.7	1.7	2.4	1.7
51660	51720	0	1.8	0.5	2.5	0.3	0.6	0.6	0.2	0.1	0	0	0	0.5	1.9	1.5	0	0.8	0.4	0.1	1.7	1.8	0.2	0.7	0.2	0	0	1.3	0.7	0.9	1.5	0	0.9	0.3	1.3	1.6	0.3	0.3	0.4	3.8	0.6	1.3	0	2.5	2.3	2.4	2.2	1.9	2.2
51720	51780	0.1	1.6	0.1	1.3	2.9	0.2	2.4	0	0.8	0	0	3	0.6	2	2	0	0.2	1.4	0	0.1	0.6	0	3.6	0.9	1	0	0.6	0	0.1	0.8	0	1.4	1.6	2.3	1.4	0.7	0	0.4	0.6	1.5	1.7	0.7	2.3	2.4	1.6	2	2.3	3.2
51780	51840	0	0.9	0.3	0	1.1	1.4	0.8	0.1	2.8	0	0	1.7	0.2	1.7	1.3	0	0	0.2	0	0	2.6	0	2.3	0	2.9	2	2	0.4	0.2	1	0.2	0.2	1.4	0	1	0.3	0	0.7	0.3	0.1	1.5	0.2	2.5	2	2.2	2.5	1.6	3.7
51840	51900	0	1.1	0.4	0	0.8	1.9	0.7	0.3	1.5	0	1	2.7	1.7	3.1	2.2	0	0	0	0.1	0	2.8	0	3.8	0	0.9	0.2	1.5	0.6	0.2	1.3	0	0.4	1.8	0.3	0.1	0.6	0	0.3	2.6	0.3	0.9	0.4	2.8	1.9	2.2	2.1	1.8	1.1
51900	51960	0	0.8	2.3	0	0.8	1.3	2.6	0.1	0.1	0.1	1.5	2.5	0.2	2.6	2.6	0	0	1.3	0.6	0	1.1	0.3	1.9	0	3.6	1.4	3	1.3	0.3	1.4	0	1	1.7	0.3	1.1	2.3	0	0.2	2.5	1	1.3	1.1	2.6	3.3	2.2	2.1	4.8	1.5
51960	52020	0	0.3	1.3	0	0.9	1.6	0.8	0.4	0.2	0.4	0.4	0.8	0	1.3	1.6	0.2	0.4	1.4	0.7	0	1.1	0.1	0	0	1.9	1.1	3.9	0.8	0.1	1	0	1	2.3	1.8	2	1.4	0.2	0.2	3.1	0.9	1.8	1.8	2.6	3.9	2.9	2.5	3.8	2.4
52020	52080	0	0.1	1.2	0.1	0.4	0.1	2.3	2.2	0.7	0.7	0.9	3.1	0	2.3	1.5	0.2	0.4	0.9	0.8	0	0.5	0	0	0	1.7	0	2	0.9	0.3	1.2	0.1	2.4	2.1	0.6	1.7	1	0	0.9	2.1	0.3	4.2	0.4	2.2	1.9	3.2	2	1.5	2.2
52080	52140	0	0.1	0.8	0	0.5	0.2	1.9	1.5	0.7	0.3	0.8	0.5	1.3	1.8	1.5	0.2	0.1	0.6	0.5	0	1.2	0	0	0	0.5	0.2	0.6	2.2	0.1	0.3	0	1	2.1	0.5	0.9	1.4	0.4	0.4	1.1	1.5	1.7	1.7	1.3	1.9	2.9	2	2.2	2.6
52140	52200	0	1.7	1	0	0.5	1.2	2	0.8	1.4	0.9	0.5	0.6	1.1	1.8	1.4	0	0.1	1.8	1.2	0	0.6	0	0	0	3.2	0.7	2.1	1.7	0.4	0	0	1.5	2	2.7	1	2.2	0	0.3	0.2	0.5	2.9	1.2	1.4	1.6	0.9	2.3	3.2	1.6
52200	52260	0.8	3.8	4.7	3.7	3.4	2.1	5.4	2.7	4.1	4.4	2.2	3.1	2.1	5.2	2.3	2.9	2.4	3	4	2.9	4.8	1	1.4	5.5	3.9	2.1	4.7	4.3	6.5	1	2.5	6.8	3.5	2	2.9	1.6	3.1	3.4	5.6	3.6	2	3	8.2	4.7	1.7	7.2	3.5	3.7
52260	52320	0.9	2	2.4	2.2	0.8	0.6	1.6	0.6	1.6	2.3	0.6	1.3	0.1	1.1	0.4	0.1	2.4	2.4	3.5	1.8	2.7	0.1	0.2	0.3	2.8	1.3	3	2	5	1	0.3	2.2	0.3	1.1	1.8	2.5	3.3	1.9	2.4	2.3	1.6	2.7	2.3	0.3	3	1.7	0.6	2.6
52320	52380	1.3	1	1.2	0.8	0.3	1.1	1.7	2.8	0.1	1.9	0.1	0.6	0.4	0.5	1.3	0.1	0.6	2.4	1.8	2.6	1.3	0.1	1	0.5	0.8	1.6	1.2	2.8	3	0.6	1.3	3.1	0.8	1.3	0.6	2.6	0.2	3.4	1.9	0	0	0.1	2.5	0.1	0.9	2	0.3	0
52380	52440	1.1	1.4	0.3	1.9	2	0.8	2	1.7	0	2.4	0.3	1.3	0	0.8	0	0	1.4	2.1	2.3	2.7	0.7	0	0.9	1.1	1.1	2.4	1.3	0.8	1.7	0.5	0.9	2.5	0.2	1.8	1.4	0.7	0.2	0.4	1.1	0	1.9	0	3	0	0.9	0.8	0	0
52440	52500	0.8	0.7	0.6	0.7	2	0.5	1.4	1.1	2.2	1.8	0.5	0.6	0	0.4	0.1	0.1	1.1	1.8	0.3	1	1.7	0	2	1.4	0	0.3	2.4	0.3	2.8	2.1	0	1.7	0.2	1.7	1.9	1.4	0	0.6	1	0	3.2	0	3.2	0	3.8	1.6	0	0
52500	52560	1.6	0.4	1.4	0.3	0.9	0.6	0.1	1.6	1.2	1.5	0.2	0.6	0	0.6	0	0	0.7	1.3	0.6	0.8	0.6	0	0.8	1	0.1	2.2	0.4	0.5	0.7	2.9	0	1.5	0.4	2.1	1.3	0.6	0	0	0.8	0	3.3	0	1.2	0	3.2	2.2	0.8	0.2
52560	52620	1.6	2.4	0.7	0.5	0.3	1	0.4	2	0.6	0.3	0.4	0.5	0	1	1.8	0	2.2	1.2	1.2	0.9	0	0.1	1	1.1	0.9	2.2	0.6	0.4	0.8	1.4	0	0.4	0.3	2	2.1	0.7	0.1	0	0.1	2.5	3	0	1.8	0	3.4	1.6	0.5	0.6
52620	52680	1.5	2.1	1.1	0.8	1	0.5	0.4	1.8	0.5	0.7	0.6	0.6	0	1.1	1.4	0.2	1.6	1.3	0.5	1.9	0	0	0.1	0.9	2.4	1.5	0.3	0.4	0.7	0.4	3.1	0.3	1.4	2.3	1.1	0.3	0.8	0.8	0	0.7	3	0	1.4	0	3.2	0.7	1.5	1.8
52680	52740	1.9	0.1	0.8	0.3	1.8	0.3	0.8	1.8	0.6	1	0.5	0.5	0	0.6	0	0	1.4	1.5	0.5	0.4	0.3	0	0.7	1.4	2.5	0.3	2.9	0.6	1	1.6	1.7	1	1.8	0.7	1.6	0.4	0.2	2.4	3.5	0.9	3.3	0	1.5	0	3.4	1.3	2.3	2.4
52740	52800	1.4	1.6	0.8	0.6	0.9	0.1	0.3	1.7	1.6	0.3	0	2.1	0.1	1.4	0.3	0.1	1.3	0.3	1.1	1.1	0.3	0	3.4	1.4	2.5	0.3	1.5	0.6	0.3	0.3	2	2.1	2.5	0.6	1.9	0.3	0.1	1.5	1.2	2	2	0	2.1	0	3.6	0.6	2.5	4.9
52800	52860	0.8	0.8	1.4	0.1	1.5	1.4	1.1	1.9	1.1	1.3	0.3	2.2	0	0.3	1.5	0.2	1.2	2	0.4	0.8	0.1	0	2.5	1.4	2.6	0.5	2.1	1.2	1.6	0.6	1.5	0.2	1.6	0.4	2.1	2.6	1.2	1.9	2.3	2	3	0	0.7	1.3	3.1	1.5	3	1.4
52860	52920	0.9	0.9	0.9	0.3	1.3	2.9	0.6	1.7	0.8	2.5	0.5	0.5	0	0.7	2.2	0	0.6	0.7	1.3	0.2	0.6	0	1.2	1.6	1.7	5.9	1.4	1.4	1.3	0.5	0.5	1.1	2.9	2.2	2	1.6	0.2	2	2	1.6	3.7	0	1.7	1.7	3.2	1.1	1.8	2.8
52920	52980	0.5	1.7	1.5	0	1.6	1.6	0.2	1.4	0.9	0.7	0.6	7.4	0	2.2	0.9	0	0.6	0.5	2	1.1	1.4	0	2.8	1.5	0.8	2.7	1	1.6	3.8	0.5	0.6	0.6	1.9	2.2	1.6	2.9	0.2	0.8	2	1.6	4.7	0	3.9	2.4	2.6	1.8	1.7	4.9
52980	53040	0.1	1.6	2.8	0.8	1.5	2.3	0.9	2.6	0.4	0.3	1.3	6	0.2	1	1.3	0.3	1.4	0.8	3.3	2.2	1.6	0	2.3	1.5	2.2	5.1	0.6	1.2	4.1	2.2	2.5	0.8	2.2	1.8	1.2	5.2	0.9	1.9	1.6	1.9	8.1	0	0.6	3.1	3.3	1.9	4.2	3.9
53040	53100	1.1	0.6	2.4	0.7	2	2	0.6	1.6	0.5	0.5	1.1	0.6	1.3	0.9	0.4	0	1.3	1.2	3.4	0.4	3.6	1.1	2.5	1.8	1.7	5	8.4	0.9	5.2	2.4	2.7	1.8	2.3	0.9	0.9	6	0	2.2	4.9	1.6	8	0	1	1.2	3.7	2.2	5.5	3.2
53100	53160	0.9	0.7	1.5	0.5	1.4	0.5	0.2	1.7	0.9	1.7	0.9	1	1	2.3	0.2	0.6	1	1.8	3.4	0.9	1.5	1.9	7.5	0.9	0.5	2.9	13.7	1.4	5.4	2.6	1.5	2.8	2.2	2.5	0	7.9	0.2	2.7	5.6	2.3	8.4	0.2	2	1.8	2.6	2.1	5.6	3.2
53160	53220	1.2	0.6	1	0.6	2.9	2.3	1.1	1.6	1.1	1.9	2	4.8	1.5	3.1	0.5	0.1	1	1.8	2.8	1.6	2.3	0.3	6.5	0.5	0.1	6.9	15.2	1.2	9.7	3.9	0.2	0.5	2.4	0.4	1.9	7.5	0.4	3.4	6.8	3.6	7.3	0.1	4.9	2.3	2.1	0.2	4.8	4.1
53220	53280	1.4	0.2	1	0.2	2.7	2.4	2.3	1.8	2.3	0.7	0.2	1.3	2.4	1.5	0.8	1.9	1.2	0.8	3.4	4.9	2.7	0.2	6.6	1.5	0.3	9.9	12.2	0.6	4	3.2	0.3	0	0.6	2.1	2.2	8.5	0	3.6	7.1	1.1	8.2	0.2	5.3	2.2	0.9	0.8	3.3	1.6
53280	53340	0.7	2.1	1.1	2.6	3.4	4.4	2.2	3	0.5	0.8	0.4	0.6	4	4	0.2	1.6	4.3	1.7	2.3	2.5	1.4	0.1	7.5	0.6	2.4	5.7	14.5	3.3	0	4	0.3	2.7	1.4	1.9	1.9	10.7	0.7	2.7	7.3	2	8.4	0	7.3	2.5	2.3	2	2.8	5.1
53340	53400	0.4	0.5	4.6	3.2	3.1	2.7	0.5	1.4	1.4	1.9	1.3	4.1	1.7	2.8	0.8	1.1	4	1.4	5.1	4.4	4.1	1.8	8.1	1.4	4.2	8.6	12.6	3.4	4.8	0.5	1.7	4.1	3.1	1.1	1.2	10.5	0.8	4.7	9.1	5	7.9	0.7	7.8	5.3	2	1.2	5.1	2
53400	53460	2.5	0.3	3.4	3.1	3.7	3	0	2.8	0.6	1	5.3	6.8	0.7	4.1	3.3	0.6	2.9	3.2	3.4	2.2	5.7	2.2	8.5	1	3.2	5.2	6.9	3.5	9.5	2.8	1.4	4.8	1.8	0.3	0.6	12.6	0.7	6.7	11.7	4.1	10.1	1.2	3.4	4	0.8	0.7	6.6	2.9
53460	53520	3.3	2.2	3	1.4	2.3	3.3	0	2.1	1.2	1.8	6.5	4.3	0.8	1.9	3.3	0.3	2.8	3.1	3.1	2.2	6.2	3.3	7.6	0.7	5.7	7.6	10.7	3.6	10.7	4.9	0	1.5	2.2	0	1.4	10.3	0	4.4	8.9	2.7	9.9	2.2	6.4	5.9	0	1.1	4.4	4.7
53520	53580	5	2.8	8	3.9	2.4	6.3	0	3.5	0.8	3	6.5	8.1	2.5	3.6	6.2	2.4	2.8	2.8	2.8	4.7	4.9	4	6.9	0.3	5.5	8.5	0.4	5.8	10.8	9.2	0.1	3.4	2.7	1.3	2.4	8.4	1.5	7	7.1	3.7	8.6	1.2	8.1	4.2	3.1	0.7	7.5	6.4
53580	53640	4.4	2	9.3	6.6	2.6	6.5	0.1	3.2	1.7	5.4	2.3	1.4	4.9	7.1	6.2	2.3	3	1.4	3.6	1.7	0.8	4.7	9.2	1.2	6.5	3.5	2.1	6.7	11.6	9.4	2.8	1.7	2.6	1.2	1.5	7.8	0.1	6	12	5.5	9.1	0.9	6.4	7.4	2.8	0.7	7.6	8.4
53640	53700	3	1.2	4.1	5.8	1.4	7.1	0	2.1	4.2	3.9	0.5	2.2	6.7	3.3	6.6	3.2	3.7	5	5.1	8	0	4.7	7.1	3.8	7.7	2.9	5.4	5.6	10.7	10.4	8.3	4.7	3.4	1.9	1.4	8.2	1.4	7.2	11.7	6.7	7.5	0.3	9.3	8	1.8	0.1	6.3	5.8
53700	53760	3.4	9.3	7	4.9	5.4	6.2	2.6	1.9	2.9	3.8	1.8	10.7	4.1	7.4	6.9	3.3	5.4	5	4	7.2	0	7.2	6.5	0.7	6.6	9.3	8.2	3.3	12.6	8.2	7.4	5.2	1.1	3	2.4	8.1	0.9	8.2	12.7	6.3	7	2.6	10	7.8	3.5	2.5	2	7.9
53760	53820	2.7	8.4	9	3	6.6	6.9	2.8	3.1	1.5	3.4	2.7	7.4	2.4	5.4	7.4	1.1	6.1	4.6	3.2	6.5	7.1	7.3	8.2	6.5	7.2	9.9	12.5	6.6	10	7.8	8	1	2.3	6.6	2.3	7.7	0.7	9.8	12.4	7.6	2.4	2.7	9.8	8.4	4.5	2.6	4.5	8.8
53820	53880	4.8	5.2	7.8	4.7	6.4	5.3	2.4	5.7	0.9	3.2	8.3	8.4	1.8	5.2	6.5	0.1	8.3	3.8	4.4	4.8	7.2	6.5	6.7	4.3	7.7	10.6	15.7	9.4	7.9	9.9	9.1	7.8	0	4.4	2.8	5.9	0.6	8.2	13.8	7.7	6.8	2.3	9.9	10.1	3.1	0.7	7.8	8.2
53880	53940	6.7	8.7	8.7	6.1	4.9	6.2	4.1	8.2	4.1	4.4	9.4	8.7	4.8	7.8	5.8	1.6	8.4	2.8	7.1	3.8	8	8.2	6.7	3.1	8.9	2.3	13.9	10.3	9.1	9	9.2	4.5	0.6	5.3	2.8	5.4	1.1	8.3	14	8.8	8.6	2.4	9.4	7.7	3.1	1.6	6.1	7.8
53940	54000	7.1	7.9	5.9	8.1	0	7.9	1.9	9.1	6.9	4.5	8.9	9.8	8	6.5	6.7	5	5.8	5.8	6.9	6.1	7.9	7.4	9.6	5	8.5	7.8	12.9	11.7	12.1	10	10.6	5.9	0	8.4	3.6	5.9	0.3	9	14.9	7.3	8.7	2.4	9.5	9.4	6.6	2	4.8	8.2
54000	54060	5.7	7.1	6.5	5.5	2.5	7.1	4	8.8	4.1	5.4	5.5	8.8	7.3	8.2	5.1	2.4	8.4	4.5	7.8	6.1	8.7	6.2	8.2	3.2	7.3	7.3	13.5	11.3	11.4	11.7	11.5	1.7	0	9.5	2.7	7.3	1.9	10.6	10.8	8.8	9.3	4.7	3.7	8.3	3.3	1.7	3	7.4
54060	54120	6.2	8	5.1	8.8	7.4	8.2	6.7	9.3	6.8	0.9	4	9.7	4.6	7.1	6.9	0	8.1	4.2	7.9	2.9	8.2	3.3	8.3	6.8	10	9.2	12.2	9.3	12.6	10.9	10.2	2.7	0	9.2	2.9	8.1	0.8	10.2	11.2	6.3	9.8	2.8	7.5	8.3	6.1	2.4	2	7.1
54120	54180	6.2	6.4	8.8	2.3	8.5	7	6.8	8.7	2.5	6.1	7.6	10.6	0.7	5.9	5.4	1.6	4.4	5.3	4.8	4.6	9.3	6.7	7.9	9.1	10.6	10.5	12.8	11.8	12.9	7.7	8.4	6.1	0	10	3.6	1	1.1	8.5	13.1	9.4	9.7	6	5.2	7.5	4.3	4.3	2.6	9.3
54180	54240	5	9	5.8	5.2	7.3	7.5	5	8.1	4.6	4.5	8.2	10.1	1.8	5.6	9.1	2.6	6.4	7	5.3	5	10.8	7.4	5.1	8.9	10.9	11.9	8.5	8.7	12.9	10.3	8.6	3.9	0	6.7	3.7	4.2	0.8	9.1	10.5	9.3	9.9	3.6	8.2	8.9	4.6	3	2.4	7
54240	54300	5.9	4.7	8	10	6.8	7.6	5.3	8.7	5.6	5.5	9	7.5	5.6	5.5	8.4	0.1	4	5.6	4.5	4.8	8.6	6.5	8.4	9.9	7.1	7.9	9.7	10.4	12.7	12.1	3.6	4.4	0	7.8	4	1.3	2.2	11.7	13.1	7	8.7	2.4	7.4	7	6.5	1.8	3.8	9.2
54300	54360	6	9.8	8.5	10.5	4.9	8.8	7.3	7.4	2.5	4.9	7.3	8.4	2.7	4.4	3.5	2.8	6.7	5.3	5.5	6.2	8.8	6.8	9.2	9	9.7	3.2	12.2	9.3	12.1	11	9	4.4	0	8.2	5.4	1.9	0.1	8.9	10.9	9.9	6.5	6.1	10.5	9.4	8.4	3.5	6.2	6.6
54360	54420	6.2	8.1	10	10.8	9.2	9.1	5.5	8.9	4.2	6.4	7.6	11.2	2.1	6.4	0.6	0	6.7	4.8	6.7	4.3	9.7	6	10	8.9	8.5	8.6	10.9	10	11.1	9.4	6.3	2	0	5.7	4.3	2.9	0.8	9.1	13.5	6.7	6	1.7	7.2	8	9.3	4.2	8.6	9.3
54420	54480	7.5	6.9	8.8	8.8	6.7	9.2	6.4	10.4	5.3	5.8	7.7	10.4	3.8	4.7	1.9	2.5	4.4	5.9	6.7	5.8	7.7	6.1	8.9	3.3	9.5	6.6	9.3	9.8	14.1	11.2	6.6	4.7	0	9.6	5.7	7.4	0.6	8.9	15.3	8.5	7.9	5	5	9.3	9.2	3.3	9.4	5.5
54480	54540	7.6	3	9.1	6	5.7	10.2	2.4	6.3	6.8	3.5	7.2	9.3	7.2	5	2.1	6	6.6	6.1	6.5	6.4	1.7	5.2	10.6	3.3	8.9	9.4	7	6.5	12.7	12.5	4.8	6.1	1.1	8.1	3.5	6.5	0.8	10.9	10.7	8	11.4	6.5	8.9	7.8	7.5	4.3	0.7	8.7
54540	54600	8.1	7.4	7.3	4.9	7.4	7.9	7.3	8.4	5	7.2	6.9	10.1	3.9	7.6	5.6	1.6	7.3	5.8	6.8	7.9	3	6.5	8.2	7.2	10.8	9.9	13	11	13.9	10	5.1	6.4	2.1	6.5	3.5	8.6	4.5	9.3	13.7	7	6.1	5	5.8	8.3	7.7	5.6	4.5	8.1
54600	54660	7.5	4.3	7.9	11	8.6	8.3	9	7.3	4.7	7.6	5.8	9.9	3.3	1.4	7.7	4.2	7.9	3.9	0.3	7.2	3.9	6.8	6.8	3.6	7.8	10.1	12.7	9.4	13.9	10	7.8	4.7	1.8	11.9	5.6	8.2	8.2	10.5	12.7	4	8.7	4.8	10.4	7.7	7.6	7.5	5.5	7.4
54660	54720	8	0.5	10.2	9.8	6.5	9.5	9.4	7.8	8.9	7.8	7.7	8.8	2.3	3.4	6.8	3.8	7.5	5.3	4.5	6.7	7.9	7.5	9.5	8.2	8.7	12.3	11.2	0.9	13.8	10.3	5.7	4.1	0	7.8	4.1	5.3	3.5	11.6	11.8	5	6	7	6.8	6.6	7	4.3	5.3	10.2
54720	54780	9.4	7.5	6	9.8	5.9	10.3	3.4	6.8	7.3	6.6	9.1	7.3	4	5.3	8.4	5	7	7	4.5	3.3	8.5	6.5	9.7	6.4	7.5	12	9.4	2.4	3.4	11.8	7.8	5.7	0	9.8	4.7	1.2	7.3	7.7	12.9	7.1	5	8.4	8.5	6.1	9.7	6.1	7	10
54780	54840	8	7	7.6	7	6.5	8.2	6.5	7.6	6.4	6.6	9	9	4.6	6.1	3.1	5.3	5.8	6.7	5.3	6.9	5.8	5.9	9	6	7.5	10.4	14.4	6.9	10.6	8.2	9.6	9	0	10.9	1.1	4.8	0	8.9	9.8	6	9.5	7	9.1	7.7	8.9	6.7	7.2	9.1
54840	54900	9.1	5.5	8.7	11.3	7.7	7	8.3	5.5	6.6	6.5	8.7	10.6	3.1	7.9	6.4	1	7.7	7.3	7	6.5	10	5.7	8.7	7.2	8.6	15.8	14.6	9.6	13.4	11.5	8.9	6.9	0	11.7	5.7	5.8	7.4	9.2	11.5	8.6	9.8	9	8.6	1.6	5.7	2.7	8.8	10.9
54900	54960	8.8	6	8	7.1	6.4	7.1	5.6	1.7	6.6	5.4	8.2	11	6.3	3.1	7.1	2.5	7.6	5.7	7.3	3.9	6.9	5.4	8.2	6.8	6.9	15	13.6	10.7	14.5	12.6	6.5	7.6	0	9.4	4.5	6.1	3.8	10.9	12.7	7	9.5	7.6	9.5	0.3	8.4	5.9	7.5	11.5
54960	55020	10.3	3.5	6	12.1	6.4	9.9	8.6	2.1	7.3	7.6	8.7	11.3	8.2	6.4	4.1	2.8	8.3	7.6	2.8	4.2	9.8	3.4	8.2	4.5	6.8	14.8	12	10.1	15.3	10.7	10	7.1	0	10.5	5.1	2.1	0	10.2	12.3	7.4	7.5	7.4	8.7	3.7	9.1	4.5	3.1	9.6
55020	55080	10.4	3.4	8	7.1	7.1	10	7.7	5	6.5	6.3	6.6	12.2	5.3	6.1	5.5	0	8.4	7.5	3.8	5.6	8.2	7.2	8.5	2.3	9.8	13.8	11.9	8.7	15	9.4	9.7	3.8	0	11.8	4.2	6.3	9.4	8.1	15	5.8	7.9	8.2	4.5	8.6	9.8	4.3	3	9.8
55080	55140	10.6	5.4	10.5	8.3	7	9.4	6.6	7.2	0.8	7.2	7.9	11.1	2.8	8	3.6	0.5	6.7	5.1	1.1	6.2	2.4	6.1	8.4	7.9	8.3	14.1	12.8	8	13.8	10	8.4	7.9	0	9.6	4.7	6	16.1	6.3	13.1	4.7	7.7	5.5	8.9	5.5	7.7	3.9	3.3	9
55140	55200	11.5	3.1	9.4	10.1	7.6	9.1	6.8	7.5	5.8	5.6	9.2	11.1	3.9	8.3	1.9	4.2	8.8	3.2	6	8.4	9	6.8	9.2	5.5	5.5	14.2	12.9	5.1	14.9	6.5	3.6	7	0.3	10.9	3.9	5.5	21.3	9.1	14.7	6.7	10.4	7.2	9.9	8.6	9.1	1.8	3.4	8
55200	55260	11.8	5.6	9.1	9.7	5.3	9	7.2	8.6	3.1	7.6	7.9	10.4	4.7	3.6	5.8	1.5	9.2	7.5	5.7	7.2	9.4	7.7	9.8	3.4	6.8	15.5	13.8	4.9	12.7	10.7	6.7	6.5	2.3	7	4.3	7	18.9	9.6	13.3	6.9	8.5	8	6.8	0	5.5	2.7	0.3	6.8
55260	55320	9.4	4.8	7.1	10.7	5.6	9.3	7	9.5	4.7	7.2	7.6	12	7.2	5	8.1	1.7	7.4	5.8	3.7	5.9	9.7	6.1	7.7	5.4	10.9	13.6	14.1	3.8	16.5	10.7	6.9	3.5	3.8	11	6	6.9	17.7	12.1	12.4	6.3	8.1	7.6	6.4	0.8	5.3	0.7	0	9.1
55320	55380	9.8	3.6	7.3	11.2	8.3	9	7.6	8.9	6.6	6	8.9	10.9	3.6	7.7	4	4	8.3	5.3	5.9	4.3	8.4	6.9	11.2	9.5	4.2	15.4	14	9.9	16.4	9.4	9.7	7.2	4.3	7.4	4.7	6.3	18.8	10.8	12.4	3	10.4	6.2	5.3	0	3.6	3.6	0.3	9.6
55380	55440	10.6	6.2	7.7	5.3	5.9	11.4	5.3	10.1	8.3	6.6	8.6	11.4	7.5	6.5	3	3.4	5.7	7.5	6.3	7.2	9.9	7.3	10	6.5	11.5	15.7	13.7	11.7	12.7	11.1	9	7.3	3.3	10.2	4.6	7.5	20	9.7	13.4	7.5	8.5	2.7	5	0	6.9	3.5	2.4	9.3
55440	55500	10	5.9	8.5	9.5	9.2	8.9	6.8	10.1	6.6	5.5	7.9	11.4	4	4.2	8.9	5.9	8.2	7.4	6.2	4.2	9.8	4.6	9.2	5.5	10.8	15	12.5	11.2	15.4	10.9	8.1	7.4	6.5	9.3	4.4	7.1	20.9	8.7	13.7	6.7	7.2	8	6.1	3.2	8.3	4.1	4.2	8.5
55500	55560	10.4	4.8	7.7	10.6	8.2	12.2	8.9	9.4	3	4.5	9	9.7	9	4.5	6.9	2	8.8	8.6	6.3	6.4	8.4	0.8	9.5	6.1	10.7	14.3	13.6	11.3	15.1	10.7	7.3	7	5.1	8.4	3.6	8.3	16.8	9.3	11.5	6.7	8	8.7	6.7	5.1	6.8	3.9	3.9	8.7
55560	55620	11.9	2.4	7	11.7	9.2	9.1	7.1	8.1	7.2	5.3	7.9	11.9	7.2	6.6	4.2	3	7.8	7.2	8.3	7.7	8.3	1.4	9.3	5.8	8.2	14.7	10.1	10.3	16.6	10.1	7.6	6.2	3.6	9.4	5.3	6.9	19.1	9.9	13.3	6	6.9	4.6	7.5	5.3	6.3	2.6	6.3	9.3
55620	55680	11.2	4.5	8.3	10.3	8.9	10.8	10.4	7.9	5.6	6.2	6.4	11.8	7.2	3.1	9.1	3.6	7.3	2.3	6.8	5.9	10.5	6.8	9.8	2.5	9.8	16.2	12.8	11.7	15.4	9.9	8.6	7.6	5.2	9	5.3	3.8	11.7	10	12.3	5.6	6.7	5.9	3.4	6.7	7.2	3.8	7	9.2
55680	55740	11	3.3	11.2	5.2	8.7	11.6	6.7	9.2	5.4	8.4	7	9.4	7.9	4	2.3	3	7.5	7.2	7	5.1	9.8	1.8	10.4	2.8	7.3	15.8	14.7	10.6	16.7	8.4	9.4	7	5.6	10.4	4.8	4	22.1	10.6	11.4	5	8.9	6.5	5.1	7.2	7.3	2.7	6.3	9.5
55740	55800	9.4	7.1	6.4	8.9	4.7	10.4	1.2	9.7	6.5	6.8	5.6	8.3	6.8	2.9	4	2.1	6.4	4.6	8.6	2.9	7.5	6.1	10.9	5.2	8	16.1	13.4	4.3	17.1	10.5	3	5.8	2.5	8.8	5	5.6	19	10.7	10.8	6.6	5.7	6	6.3	3.3	7.3	2.3	5.6	10.9
55800	55860	10.2	6.8	7.7	10.9	1.5	10.7	6.4	7	6.4	8.7	8.3	12.7	1.2	5	5.8	3.5	6.8	5	4.3	4.4	9.6	1.8	8.8	6.3	5.8	15.3	12.9	3.3	4.2	7	7.3	6	4.4	8.2	4.3	7.3	20.2	9.6	13.3	5	8.9	7.2	6.1	0.6	9.2	5.1	7.6	10.5
55860	55920	12.7	4	9.2	10.9	7.4	10.3	5.9	9.6	5.8	6.3	7.1	11.8	1.8	5.1	6.8	4.5	8.5	4.7	7.4	7.3	6.9	6.2	8.6	5.8	7.8	15.2	10.5	1.7	11	11.1	6.2	6.9	7.4	8.3	4.7	7.1	7.9	6.8	12.6	5	8.7	4.6	6.7	1.7	9.1	1.9	8.3	9.5
55920	55980	12.6	4	8.8	7.6	10.7	10.7	5	9.3	4.1	9.6	5.6	11.1	6.6	4.3	7	3.4	6.5	4.9	7.2	6.2	5.4	5.8	8.7	7	8.1	17.1	11.6	4.8	10.3	9.2	9.5	5.8	8.7	8.1	4.7	5.3	11.8	8.2	11	5	10.7	7.7	4	3.4	10.3	4	3.4	9.7
55980	56040	10.9	4.8	9.5	10.2	8.1	10.3	5.6	9.1	8.7	7.3	9.2	10.5	10.9	2.7	5.5	6.7	8.1	3.2	7.1	1.4	8	8.6	8.9	4.1	9.1	15.4	12.8	7.9	14.5	10.3	6.3	6.8	8.4	7.1	6.5	6.8	19.9	5.9	5.9	3.7	8.9	3.8	7.8	6.3	8.1	4.6	1.8	8.7
56040	56100	12.7	3.8	7.3	9.3	8.9	10.2	6.1	6.7	6.8	8	6.4	12.2	6.4	2	7.5	4.5	7	2.7	6.5	1.5	8.7	7.8	9.1	6.8	9.7	19.8	13.8	6.2	15.7	9.1	8.1	5.2	3.3	7.2	5	3.6	6.3	10.4	11.4	4	9.1	5.8	5.7	5.1	7.5	5.5	4.8	10.2
56100	56160	13.8	4.5	8.4	10.4	6.1	10.3	8.1	8.1	5.9	8.3	6.3	11	3.9	1.9	5.2	4.6	5.6	3.2	8.3	7.3	7.5	7.5	7.6	5.8	11.1	14.3	14.9	6.6	16.5	9.2	6.1	9.1	4.3	6.9	5.3	1.2	0	9.8	13.3	5.7	7.7	7	7.3	5.4	7.7	4.2	7.5	10.4
56160	56220	13.7	3.5	9.1	9.2	7.9	11.8	4	8.2	4.4	9	8.5	11.4	3.5	1.8	7.3	4.1	9.3	3.8	5.7	4.3	7.8	7.9	10.1	3.2	6.9	15.3	14.9	9.9	13.9	8.8	8.3	7.5	4.8	7.6	5	5.7	8.8	9.7	13.8	5.9	10.8	4.8	6.9	0.9	6.7	2.7	5	9.3
56220	56280	11.7	3.4	6.5	11.7	9.8	11.8	8.4	11.5	3.7	6.2	9.7	11.2	6.2	1.6	7.2	4.8	7	2	5.3	3.7	9.6	6.3	10.1	4.6	4	16.1	13.4	10.1	16.3	11.7	1.6	8.1	1.8	6.5	5.3	6.5	4.9	9.9	12.4	3.3	11.4	7	6.8	0.6	7.3	3.2	0.3	10.3
56280	56340	11.4	3.2	7.5	11.6	8.3	11.5	8.8	5.9	6.2	9.7	9.2	11.7	0.5	4.5	4	4.9	7.3	4.2	5.4	6.7	8.5	4.7	10.9	4.5	7.7	17.8	17.2	8.3	11	10.7	7.2	9.5	1.9	9	4.6	7.4	7.3	10.3	10.4	5.5	9.1	0.7	7.4	5.1	6.9	5.3	1.6	7.7
56340	56400	14.3	4.2	9.5	8.8	4.1	9.2	6.8	7.8	4.1	10.5	7.6	11.5	1.7	2	7.1	4.2	6.7	3.5	5.2	3.2	9.5	7.7	11.2	3.8	5.7	14.6	16.8	7.7	14.9	6.8	8	5.6	7.3	8.7	6.8	6.4	0	10.1	12.7	0.9	9.6	3.1	6.9	2.7	7.7	5.2	2.1	11.5
56400	56460	14.1	8.8	9.2	10.9	6.3	11.5	7.1	8	4.8	7.7	8.8	11.8	1.7	2.4	6.5	4.8	5.7	2.2	3.5	3.2	9.7	8.6	10.1	1.9	8.6	13.9	15.4	10.8	17.2	3.7	7.5	8.4	7.8	10.4	5.5	5.8	0.6	10.1	9.7	1.1	9.3	6	8.5	2.6	9.3	1.5	3.8	9.6
56460	56520	13.9	3.9	8.6	12.9	8.1	11.2	9.4	7.7	3.3	9.4	8	11	8.9	1.9	5.2	5.7	6.2	1.8	6.4	3.5	11.5	8.4	9.6	4.3	8	11.7	15.9	6.5	13.8	8.9	4.4	8.2	0.8	7.9	4.5	5.2	4.5	8.5	13	2	10.1	5.1	4.8	0.2	7.8	3.9	6.6	9.1
56520	56580	13.1	6	7.4	12.3	2.6	11.1	7.8	2.2	4.4	10.6	8.8	11.3	6.1	2	5.3	4.5	5.5	2.3	7.3	1	11.4	3	10.4	3.7	6.4	15.3	12.8	8.5	15.5	10.2	10.2	6.9	3	8.6	3.9	2.7	7.7	10	9.9	3.2	8	6.2	5.4	1.3	8	4.9	6.2	10.4
56580	56640	11.8	3.3	9.1	7.1	2.7	3.6	7.9	6.8	2.4	10.6	9.9	12.9	1.9	2.4	5.7	4	5.5	2	3.3	0.9	12.5	4.8	9.8	3.4	5.7	15.1	16.5	10	12.7	11.1	8.2	8	0.4	10.9	6.2	5.2	3.7	8.8	9.5	3.1	8.1	5.1	5	6.8	8	1.6	7.3	9.9
56640	56700	14.5	6	7.9	6.6	7.3	8.9	3	8.4	4.2	8.6	7.2	10.9	4.8	2.9	6.1	5	7.7	2.9	6.5	1.8	10.3	7.3	9.3	3.6	9.4	17.6	17.4	10.2	15.4	7.8	9.4	8.4	0.1	10.9	6.3	5.4	0	8.4	13.8	1.9	9.8	7.4	8.1	7.1	10.3	2.6	5.1	7.8
56700	56760	13.9	5.7	7.6	3.5	9.2	9	0.9	9	5.4	9.7	7.3	11.7	4.1	2.5	5.9	3.6	5.2	5.6	7.8	2.6	10.5	6.2	9.4	4.9	9.6	15	19.3	5.4	14.9	9.8	8.9	7.5	2	10.1	6.1	5.7	17.8	10.2	10.8	1.8	11	5.2	6.9	7.8	9	3.2	7.8	9.7
56760	56820	13.8	2.9	7.2	0	8.6	10.3	7.3	6.9	3.6	11.1	5.9	10.4	6.5	1.6	4.6	2.3	6.1	4.8	6.3	4	13.2	6.5	10.5	1.3	7.4	14.6	16.8	10.6	15.7	9.1	5.2	9.4	2.3	8.9	6.1	7.7	14.3	4.1	10.9	3	10.5	6.4	7.1	7.1	8.6	2.3	5.3	8
56820	56880	11.3	3.7	8.9	7.5	7	6.9	8.6	8.1	6.2	10.4	4	12.1	5.8	1.1	5.5	4	6.2	6.2	3.5	0.6	12.3	0	9	3.4	5.5	13.9	18.6	9.6	14.1	12.3	9.4	7	3	9.4	6.4	4.8	10.4	10.2	10.7	4.6	9.9	9.3	6.5	9.3	8.6	1.8	6.1	9.6
56880	56940	12.2	4.1	8.7	9.5	4.6	11.1	9.1	2.7	7.4	9.7	4.3	12.4	7	1.1	7.4	4.7	5.5	4.5	5	2	9.3	0.1	8.1	0.7	3.6	15.6	16.6	11	14.9	8.7	7.7	6.4	1.9	9.8	5.2	6.2	12.4	7.8	9.3	1.6	9.6	7	4.4	7.5	10.5	2.5	8.7	9.6
56940	57000	15.9	2.1	8.5	9.6	7.1	9.3	10.1	3.8	5.6	7.5	4.9	12.6	7.5	2.7	6	3.3	7.1	4.3	5.6	3.9	8.8	2.9	9.6	2.5	3.3	15.9	15.8	8.6	15.2	9.2	5	3.6	2.6	9.1	6.3	4.7	15.7	10.6	12.3	0.1	9.7	7.7	5.7	3.8	8	4.7	3.4	10.5
57000	57060	12.4	3	7.8	10.9	7	7.9	8.2	7.8	4.6	11.7	3.2	11.8	5.3	2.2	6	5.4	6.9	3.3	7.1	2.5	9.6	1.5	10	2.6	8.1	16.6	16.5	9.1	15.5	9.3	4.8	8.4	3.2	11.2	7.7	6.2	20.9	11.6	10.1	4.7	11.1	3.9	4.8	1.6	8.2	2.7	2.5	10.5
57060	57120	9.7	5.8	7.8	6	9.6	8.8	8.9	6.2	6.1	3.9	4.1	12.4	5	2.3	7.8	5.7	6.3	3.7	5.4	0.8	10.6	5	7.3	1.1	8.9	12.9	15	7.9	12.8	11.9	7.1	7.4	3.5	8.9	5.5	6.4	22.6	9.2	9.7	6.7	6.4	7.7	6.2	4	8.2	2.7	3.6	9.8
57120	57180	12.2	8.7	8.9	11.5	6.6	10.5	8.5	2.5	5.4	6.5	5.4	12.9	1.7	3.1	4.9	5.5	6.9	2.6	5.2	1.6	11.3	8.2	10.1	4	5.5	2.2	18.3	9.2	7.5	9.6	3.6	3.7	3.2	10.2	4.4	6.8	22	8.3	11	4.4	6.9	7.4	5	3.4	8.2	1.5	6.3	9.7
57180	57240	4.7	7.9	5.6	11.7	7.4	6.6	5.8	4.4	7.7	7.7	2.1	11.5	1.5	2.7	4.3	3.2	6.6	2.8	7.4	1.4	12.5	7.5	11.4	0.5	8.5	12.3	20.5	8.2	15.7	6.8	1.1	10.3	6.5	8.1	5.2	5.3	22.3	8	8.2	3	10.2	4.9	4.7	7.2	9.3	1	3.4	10
57240	57300	0.6	5.2	8.1	11.7	7.3	7	4.3	3.9	7.4	8.7	5.1	12.8	3.4	3.1	6.6	3.1	5	3.3	6.6	2.3	12	6.4	10.7	1.9	7.7	13.6	17.3	7.5	12.9	9.5	5.5	7.9	3.5	10.7	7.4	6.8	16.6	10	5.7	4.7	9.4	6	4.6	5.1	8.4	3.5	0	9.4
57300	57360	7.5	4	7	12	7.7	9.1	1.8	5.4	7.5	10.6	2	11.6	3.6	2.5	1.7	0.9	4.3	3	5.8	3.8	11.3	1.3	10.5	2.4	5.6	12.2	15.6	9	15.1	10.7	5.1	8.5	3	8.7	5.6	6.7	22.5	8.6	11.3	4.9	7.5	4.4	4.3	4.3	8.9	4.7	0.3	10.6
57360	57420	9.9	5.3	4.9	10.3	3.4	10.9	5.4	3.9	5.7	11	1.3	11.6	4.9	2.2	3.9	2.3	5.5	3.5	6.5	3.1	10.9	6.5	12	1.5	3.9	14.8	16	9.7	17.5	10.8	10.4	4.9	3.6	11.7	5.2	7.4	19.2	6.6	10.6	4.3	8	7.9	4.6	0	9.3	3.1	3.1	10.1
57420	57480	9.6	5.2	6.8	9.3	8.3	9.6	7.3	5.1	6.4	12.3	2.5	11.5	7.1	3	0.1	6.3	7.1	4.3	7.3	3.2	11.4	4.3	10.6	2.2	6	15.7	14.4	9	15.3	8.2	8.9	6.4	5.7	11.4	4.4	5.9	5.1	12.7	11.9	4.6	8.5	5.1	5	0	9.9	6.7	3.1	9.2
57480	57540	11.3	0.8	5.7	8.8	5.9	8.2	8.7	7.4	5.6	12.7	1.6	12.2	7	1.4	3.1	5.7	5.6	5.6	6.5	5.1	11.6	3.6	10.2	1.4	5.5	13.3	13.9	6.4	15.1	7.8	7.7	7.4	5.9	11.7	2.1	5.7	0	10.1	10.9	3.8	8.1	8	5.1	0	10.7	0.5	2.3	7.4
57540	57600	9.6	1.1	3.8	6.5	8.3	10.4	3.3	6.8	2.7	12.1	0.4	11.5	1	1.7	3.6	2.8	5.4	4.7	7.8	3	12.9	1.4	10.9	0.5	0.4	16.2	15.2	9.4	14.9	10.6	5.4	6.1	4	11.5	5.8	7	0	9	10.3	2.2	9.1	4.5	6.3	0.9	8.5	3.4	3.1	3.9
57600	57660	6.5	3.1	8.8	5.4	6	6.5	5.7	4.5	3.6	12.5	0.8	13.2	2.9	2	4.4	4.3	3.3	3.7	7.8	4.2	12	0.8	8.6	0.8	4.3	13.6	16.5	5.8	16	10.4	9.1	7.1	4.5	10	5.4	5	0	8.5	11.3	4.7	9.2	3.3	4.7	4.5	8.9	7	6.2	7.8
57660	57720	12.3	3.5	5.8	6.8	5	10.5	3.7	6.7	5.6	6.8	2	11.8	0.7	1.8	6	3.6	5.6	3.7	8.8	2.4	11.4	0.6	9.9	1.4	4.9	14	17.9	7.1	14.4	7.9	9.2	8	6.5	10.1	6.4	5.2	0.3	8.6	10.9	4.4	8	6.4	4.1	4	9.4	2.4	7.7	9.5
57720	57780	11.6	3.6	4.5	11.5	5.5	9.5	6.9	8.1	7.2	11.4	2.5	12.6	1.6	2.2	7	3.4	5.5	2.1	7	1.9	11.4	1.4	10	2.7	5.5	15.9	10.3	4.4	9.4	5.4	9.6	6.4	6.9	8.7	6.4	5.7	0.5	10.6	8.7	6.1	9.5	6.5	5.3	4.2	8.9	3.4	1.4	8.3
57780	57840	10.3	2.9	5.5	10.6	7.5	7.9	6.2	4.2	8.1	11.4	3.4	11.7	7.1	3.6	5.9	3.8	6.9	2.1	4	3.4	12.5	5	9.8	2.5	4.4	15.9	17.4	5.7	6.9	9	10.3	5.6	8.4	10.4	6.8	8	1	7.3	8.8	5.5	10.5	5.7	3.7	6.5	8.1	0.2	5.2	8.5
57840	57900	12.4	3.8	7	10.9	3.1	6.7	5	6.1	3.9	13.2	2.8	13	7.8	0.9	6	3.6	4.6	4.5	5.6	2.6	10	2.4	10.4	1.4	6.4	15.5	17.8	6.1	17.6	10.4	10.5	8.7	3.2	11.1	6.6	8.2	1.8	11.2	11.1	2.6	10.5	5.4	3.2	4.9	9.3	0.2	8.4	8.9
57900	57960	12.6	3.8	6.9	7.2	7	7.8	8.2	6.5	5.6	10.8	1.3	10.4	10.4	0.9	6.2	4.3	4.5	2.5	6.5	3.9	13	2.6	7.9	1.7	3.1	12.9	13.4	7.6	19.2	9.8	9.1	6.4	1.5	10.2	6.8	6.5	1.6	10.7	9	4	8.1	6.6	3.9	7.1	6.3	1.4	7.9	7.8
57960	58020	12.7	4.1	6.4	4.8	5.5	9.8	6.5	7	6.4	11.8	0.8	13.9	10.7	1.1	5.9	1.7	5.5	2.2	3.6	5.8	11.2	3.3	7.3	2.1	3.8	16.7	13.7	9.9	14.9	7.7	9.9	7.7	2.8	9.9	6.5	6.7	4.8	10.8	8.9	5	11.6	6.3	4.8	6.2	8.4	2.1	3.5	8.9
58020	58080	11.4	2.4	5.1	7.4	6.3	3.6	5.8	3	5.2	12.4	1.5	14.1	8.6	1.1	2.7	1.8	5.1	2.8	4.8	3.6	10.3	1.4	9.4	3.2	4.8	15.2	15.6	8.5	17.7	5.2	10.1	4.8	3.1	10.1	6.4	7.4	0	7.6	6	4.5	10.8	7.9	6.1	5.3	8.3	0.9	8.4	7.3
58080	58140	12.3	5	6	10	6.8	4.6	5.4	7.7	7.2	14.4	0.8	11.6	10	1.4	4.1	0.6	6.2	2	4.3	3.6	12.1	5.5	9.3	1.9	1.7	15.4	17.7	10.1	15.1	9	8	7.4	3.5	8.3	5.4	6.9	0	9.2	9.1	4	10.3	6.8	6	3.1	12.7	1.6	8.7	9.1
58140	58200	11	4.9	8.3	11.4	6.5	8.2	5.3	1.9	7.1	12.2	1.1	11.9	7.4	2.1	3.8	4.7	5.3	2.7	4	1.1	12	5.5	7	2.1	8.7	16.9	16.9	4.5	13.8	9.9	8.5	4.2	7.1	10.8	5.7	6.6	0	6	9.3	2.2	11.3	3.4	5.7	2.1	10.5	1.4	6.6	9.6
58200	58260	12.5	1.5	7.3	10.9	6.5	9.5	6.4	3.6	6	9.2	2.5	12.4	3.9	0.8	3.1	3.8	4.6	1	8	2.5	11.2	4	7.8	0.4	6.9	17.4	16.9	7	16.9	8.3	4	9.1	2.4	11.5	5.3	6.9	0	8.9	5.4	4.4	8.8	4.1	7.5	4.2	11.3	2.5	8.1	9.3
58260	58320	11.4	2.6	5.1	7.9	6	4.8	5.6	1.8	4.4	14.2	6.1	11.3	8.9	1.5	3.6	4.5	5.8	3	5.3	2	10.9	5.5	9.6	1.9	9.5	15.8	18.2	10.1	14.5	7.4	10	5.8	0	11.6	6.6	6.4	0	2	8.7	3.3	8.5	3.9	3.5	6.4	9.9	2.2	6.5	9.9
58320	58380	7.2	0.3	7.8	7.1	6.8	6.5	8.1	3.3	6.2	12.4	6.1	11.1	8	0.4	4	3.7	4.8	1.1	6.2	1.5	11.4	5.3	8.1	0.9	2.5	17	17	6.2	14.1	6.6	7.5	4.9	0.2	11.2	4.9	5.8	0	2.9	7.6	4.1	10.2	5.9	5.8	7.7	9.2	0.9	2.6	7.5
58380	58440	9.4	1.1	6.3	5.1	5.8	7.3	9.4	5.8	5.1	12.3	1.3	11.3	7.4	1	1.5	3.5	6	2.4	5	3.5	11.9	2	9.4	1.7	5	17.2	15.5	5.5	17	9.2	9.1	6.6	0	10.4	5.5	6.3	0.2	11.1	2.4	3.4	9.4	4.2	5	7.2	11	0.4	1.5	10.3
58440	58500	6.2	0.1	7.8	8.6	2	9.4	9.4	2	5.2	11.8	0.8	11.5	5.2	1.1	3.3	2.7	4.3	2.3	4	3.1	10.8	1.3	8.9	1.3	1.5	15.1	17.3	5.7	16.1	8.2	11.4	6.4	0	10.7	6.4	5.9	0	9	9.1	3.4	8.3	5.2	4.5	7.2	9.1	2.1	1.8	8.4
58500	58560	2.5	1.3	8.4	8.7	2.8	4.7	8	5.2	2.8	11.9	1.6	10.6	6.5	2.6	5	4.2	4.6	1.4	5.1	3.2	12	2.3	9	0.4	2.8	16.7	18.2	5.1	16.3	6	9.9	5.2	0	12.6	5.9	5	0	7.7	5.4	2.9	11.4	9.2	5	6.8	10.4	1.5	0	9.5
58560	58620	0.8	7.5	8.9	3.8	8.2	5.5	3.9	3.9	3.4	10.7	3.5	10.3	5.3	1.1	5.8	3.4	4.5	1.1	4.6	3.1	11.9	1.4	10.3	0.7	6.7	16.9	15.8	7.4	15.2	9.6	9.5	3.6	0	10.6	3.2	5.6	0.2	10.5	5.8	4.5	11.3	6	5.5	4.7	9.9	1	0.6	8.5
58620	58680	9.7	5.3	6.5	5.4	7	6.6	1	6	3.1	13.1	2.1	12.5	7.9	0.7	6.1	3.4	6.4	1	4.5	1.6	10.3	4	10.4	0.3	6.7	17.2	15.6	6.8	16.6	9.2	9.1	7.9	0	11.7	4	5.3	1.6	9.8	6.3	2.8	8.9	6.1	5.8	5.5	9.1	1.1	2.8	7.3
58680	58740	9.4	0.7	4.8	4.4	7.2	3.3	3.5	7.1	3.5	13.6	2	13.3	6.8	2.1	5	0.3	6.1	0.6	3.5	1.4	12.6	0.8	8.5	2.5	5.5	15.4	6.8	6.9	14.9	7.4	3	5.3	0	12.1	6.1	6	0	7.4	6.2	4.9	11.1	8.2	3.5	2.8	8.5	0.5	2.3	9.2
58740	58800	9.1	0.7	4.6	7.6	6.3	7	2.2	3.9	4.6	12	0.6	10	7.5	2.8	0.9	3.3	4.6	1.5	5.5	4.5	11.3	1	10.8	3.8	2.3	17.4	7.9	7.3	16.8	7.2	11.4	5.5	0	10.2	5.6	5.3	0.6	6.5	4.6	6.3	10.2	5.4	3.7	3	10	1.1	1.2	9.2
58800	58860	3	1.9	6.2	5.7	9.4	5.8	5.2	8	6.1	11.8	1.3	11.1	8.8	1.8	3.6	3.5	3.9	4.3	6.1	2.8	11.6	0.7	8.2	4.1	6.3	17.4	14.8	8.3	14.4	9.2	10.1	6.4	0	9	4.9	4.6	0	10.4	5.2	3.6	10.1	6	3	4.9	6.8	0.9	2.3	7.8
58860	58920	6.1	2.8	7.2	7.2	9.9	3.5	5	2.7	1.7	13.6	0.8	10.8	5.5	5	0.9	3	3.5	0.8	6.1	2.7	11.7	0	6.4	1.3	7.6	15.1	13.2	6.3	17.3	9.9	10.3	7.5	0	10.8	5.4	3.3	1.1	6.3	2.6	1.2	8.2	5.3	2.3	4.5	6.9	1.6	2.1	9.1
58920	58980	10.2	0.9	6.3	8.8	9	4	7.6	4.7	4.7	12.5	0.1	12.2	3.9	3.8	0.4	4.9	4.2	1.9	7.9	1.5	11.9	0	7.1	1	6.8	14.4	13.1	5.7	16.9	10.4	10.6	2.5	0	9.1	6	6	0	0.5	4.4	2.8	10.7	4.9	3.2	5.5	8.2	2.8	1.4	9.9
58980	59040	8.6	1.2	5.6	7.3	8.1	4	6	7.7	3	13.1	1.3	11.5	1.6	1.6	3.4	1.5	5.4	3	5.3	1.2	9.7	3.7	6.3	1.7	3.2	14.8	13.4	5.3	14	8.4	10.5	4.3	0	9.7	4.5	3.9	1.1	2.2	5	2	8.9	3.3	4.9	4.5	9.7	1.9	4.3	8.4
59040	59100	9.7	4.4	5.1	7.7	8.4	5	2.1	7.4	3	10.9	2.1	9.7	5	3.4	3.7	3	5.3	0.7	5.3	2.5	9.6	7.1	6.7	2.8	5.3	15.8	16.3	4.7	17.4	11.6	6.5	7.3	0	10.1	3.5	4.1	1.3	0.4	8.5	3.2	8.5	2.6	4.8	3.1	8.1	0.9	4.7	4.9
59100	59160	9	1.9	5.4	5.7	8.2	1.8	5.7	1.5	2.4	12	0.5	11.7	1	0.6	4.6	4.8	3.2	1.5	5.8	1.3	8.1	6.2	6.8	0.7	6.9	14.2	16.5	7.3	10	8.9	8.3	7	0	10.1	2.5	4.1	1.3	2.6	5.9	1.5	8.3	4.1	4.7	4.4	7.6	0.6	1.9	6.4
59160	59220	7.5	1.1	4.1	7.5	7.1	1.1	6.2	4.3	5	6.8	2.4	11.1	0.5	3	4.3	3.3	4.6	0.9	6.8	0.6	8.8	5.3	3.5	1.7	5.5	17.4	7.2	6.7	16.6	6.6	8.4	6.8	0	11	3	5.5	0.2	6.7	6.4	1.5	9.4	5.8	4.3	2.3	6.8	1.2	4.3	8.6
59220	59280	7.3	2.4	4.9	8.2	5.4	0.5	6.2	5.7	3.4	8.9	0	11.2	0.4	3.3	2.3	3.5	4.9	0.8	3.9	1.9	10.3	1.7	4.9	1	6	15.9	0.3	5.9	19.2	8.4	9.8	4.5	0	10.9	5.1	4.4	0	2.2	7.8	0.8	8.1	0.2	2.9	3.1	5.8	1.7	7.3	9.4
59280	59340	9.8	1.4	6.4	7	8.6	1.6	6.3	2.7	2.7	9.7	1.4	12.4	1.6	2.3	4.6	4.4	3.6	0.9	2.8	3.1	12.1	0.5	6.5	5.1	2.2	15.5	4.3	4.9	14.9	6.4	11.2	8.8	0	13.5	1.6	5.4	0	6.7	8.7	2.3	8.2	2.2	3.5	2.4	5.9	2.1	4.3	8.4
59340	59400	6.4	5.2	7.5	4	6.5	3	9	3.8	3.5	12.3	4.3	0.9	3.1	2.5	3.5	1.9	4.8	0.2	1.9	1.5	10.1	5.1	4.3	1.8	5.5	13.3	15.2	4.6	19.4	9.5	9.6	7.8	0	12.9	1.8	6	0	6.7	5.9	1.1	8.4	2.9	3.6	3.5	7.3	1.2	7.4	9
59400	59460	3.6	1.5	6.6	7.6	3.8	1.3	5.3	2.1	2.5	10.8	3.4	8.3	0.7	1.6	2.5	4.7	4	1	3.6	3.9	12.5	1.6	6.9	2.3	3.1	14	16.5	7.3	13.9	8	6.7	6.2	0.8	11.4	2.4	6.1	2.1	2.6	9.3	1.1	7.3	5.6	3.7	3.3	7.7	2	3.8	8.2
59460	59520	10.5	1.5	8.1	7.7	10.9	2.9	7.2	6.3	2.6	9.8	2.9	1.4	4.6	2.2	0.6	2.9	5.2	1.8	5.5	2	11.6	0	6.9	0.8	5.4	15.1	16.8	8.5	10.6	8.9	6.6	7.8	2.4	12.1	5.3	3.5	0	2.3	5	2.1	9	2.4	3.7	3	8.1	2.1	6.3	10.1
59520	59580	8.7	1.4	9.4	6	10	4.7	3.5	6.5	3.6	11.7	1.1	0	3.3	0.8	2.1	1.2	6.1	4.2	4.3	2.7	12.1	1.5	5.6	1.2	1.6	16	18.2	7.1	15.7	8.5	9.8	7.3	3.1	9.7	3.5	5.3	0.7	0.3	6.4	0.3	8	3	6.5	3.3	6.5	1.6	3.7	9.1
59580	59640	8.8	1.9	4	9.6	10.5	0.5	5.3	8.2	2.3	6.7	1.5	4.6	7	1.4	0.2	2.1	5.3	1.1	5.7	4	12.7	5	7.6	1.4	3.3	14.4	16.7	8.4	16.5	7	8.3	6.3	6.6	11.7	4.4	3.4	0	6.4	2.9	1.4	6.1	4.2	4.5	3.4	9.3	1.5	5.2	8.5
59640	59700	2.8	3	4.6	10.7	8.8	3.1	7	9.4	2.6	8.5	1.4	7.3	3.9	1.2	0.5	2	5.5	3.1	5.5	1.5	12.6	4.9	7.2	1.2	5.2	13.4	14.2	9.1	13.2	6.2	8.3	3.5	7.7	8.6	3.5	2.2	1.9	11.4	6.7	1.6	6.8	1.1	4.2	4.8	5.1	1.4	0.6	9.4
59700	59760	5.9	1.6	5	5.6	9.3	1.6	6.4	7.4	4	11.8	1.5	11.5	3.4	1.1	2.5	5.2	3.3	0	3.8	4.6	10.4	6.3	7.8	2.6	7.2	15.8	15.2	8.4	16.4	7.3	6.7	6.6	7	8.4	4.6	5.5	0.7	9.8	0.1	1.8	7.8	1.9	4.8	5.2	8.3	1.6	2	9
59760	59820	6.2	2.8	2.4	5	7.4	3.6	4.8	10.3	3.7	10.6	0.6	12.2	2.2	1.6	4.6	2.8	4	0	4.3	1.8	13	0.2	7	2.1	5	15.2	17.3	6	16.2	6.2	8.2	7.5	7.4	12.3	2.8	2.9	0.8	8.8	0.2	2.3	6.2	2.4	5.4	3.5	8	1.6	2	9.2
59820	59880	7.9	3	4	7	4.1	1.3	6.7	9.2	3.1	11.3	0.8	12	2.8	1.6	3	3.6	5.3	0.2	5.5	3	11.2	5.7	4.9	3	4.8	14.8	15.8	4.4	16.4	0.4	10.1	1.1	6.3	10.9	5.5	4.2	0.1	6.3	4	1.8	6.8	4	3.2	2.7	8.5	1.1	1.8	8.6
59880	59940	3.6	1.9	3.4	10	1.5	0.2	5.1	7.2	5.8	3.6	0	11.9	2.8	1	0.2	0.7	5.3	3.4	6	3.6	11.3	1.9	8	1.5	1.1	14.5	14.8	6.6	14.8	2.4	8.9	3.5	1.6	10.4	1.8	5.9	2.1	9.2	6.9	1.2	6.3	1.9	3.3	3.9	7.7	1.1	3.7	9.3
59940	60000	5.7	3.7	2.6	6.4	1.6	1.1	6.7	6.8	5	4.8	1.8	10.6	0.1	1.2	0.3	0	5.8	2	6.2	3	10.8	2.4	6.9	2	1.5	15.7	15.6	6.2	14.4	5.7	8.1	2	1.3	11	3.7	4.3	0.4	4	6.6	1.6	5.5	1.7	4.3	2.2	7.9	2.4	2.1	8.9
60000	60060	5	1.6	3.5	9.7	2.7	2.8	6.2	9.6	5.2	6.6	2.6	7.6	1	2.4	1.4	2.5	4.9	0	8.5	4.3	8	3.8	6.9	1.2	1.6	15.1	13.8	8.7	15.4	3.6	8.1	7.4	0.9	8.5	4.6	5.3	0.2	5.3	1.6	2.5	7.3	1.2	2.6	3.9	6.8	1	2.3	7.8
60060	60120	1	2.4	5.2	6	7	1.5	7.5	9	1.1	6.1	0.6	10.7	0.9	1	0.1	0.8	4	1.7	5.2	3.2	9.1	0.2	9.2	2.2	4.3	15.2	15.3	8.5	18	6.7	7.3	4.3	0.5	8.1	4.1	6.8	0	10.2	2.9	0.9	7.1	3.5	3.9	2.5	7.2	0.5	3.2	9.9
60120	60180	7.8	1.6	3.6	5	6.8	1.8	4.7	4.3	3.6	13	0.5	6.1	0.5	0.7	0.2	1	5.3	1	7.4	3.8	11.7	5.2	7.4	1.8	7.4	15.6	7.6	6.7	16.5	4.6	9.1	3.2	1.3	11.6	2.8	7.4	1.6	9.4	4.7	2.2	8	2.2	1.8	1.6	7.8	1.8	3.3	8
60180	60240	5.9	4	8.1	5.3	3.6	1.5	5.4	6.8	2.2	10.6	0.5	8.3	4.3	2.1	2	0	4.7	0.1	4.2	2.3	12	7.2	1.3	2.4	5.7	16.3	15.5	6.7	16.6	2.6	5.9	6.9	2.3	11	3.3	3.2	0	10.4	3.3	2.6	5.9	2.3	4.7	2	8	2.1	3	8.3
60240	60300	5.9	3.6	3.1	9.4	6.4	0.1	5.5	5.2	4.8	11.4	0.8	8.1	3.4	2.8	1.9	0	6.5	0.7	7.2	2.8	12.1	5.1	5	2.1	0	15.1	14.6	6.9	15.7	6.6	8.3	4.1	3.1	9.9	3.8	4.3	0.4	8.7	6	1.7	6.2	3.1	2.9	3.5	6.4	2.3	1.8	8.2
60300	60360	2.2	1.5	5.7	7.7	7.7	1.1	7.8	7.9	5	10.1	1	4.5	1.6	1.3	2.6	0	5.1	6.1	8	3.4	12	1.2	5.8	1.4	5.8	13.8	10.9	8.2	18	8.4	8.5	3.1	3.1	12.9	3.7	3.2	0.1	9.8	2.3	1.8	4.4	2.6	3.3	3	7.5	2.1	1.9	8.7
60360	60420	4.3	2.6	3.8	10.6	8.2	1.5	5.3	7.3	2.5	7	0.8	2.3	2.7	3	0.7	0	3.9	0.7	5.2	1.6	11.4	0.7	4.8	2.9	2.4	13	13.3	3.8	16.6	4.5	5.8	3.6	3.1	9.3	2.8	4	0	7.7	0.4	1.9	4.7	1.5	3.6	5.2	6.8	0.9	1.8	8.2
60420	60480	5.7	1.1	1.6	10.9	2.7	2	5.8	4.8	3.9	2	0.2	3	3	2.2	0.9	0.4	5.9	0.3	6.3	3.4	11.9	5.4	4.4	2	5.3	13.2	12.9	4.8	14.4	0.1	9.7	4.3	3.4	9.2	5.7	4.5	0	5.9	3.8	1.3	2.9	0.4	4.2	4.5	4.6	1.7	2.2	8.9
60480	60540	1.4	1.4	1.2	9.7	6.6	2.4	4.3	5	3.4	6.8	0.4	9.1	1.1	1.4	4.7	0.8	4.5	0.1	4.1	2.1	10.7	4.2	7.6	0.6	4.4	13.1	13.6	3.2	13.9	8.4	6.9	4.5	3	11.4	5.6	3.7	0	2.9	3	1	5.2	1.5	3.8	3.5	6.3	2.7	5	8.2
60540	60600	3.9	3.9	1.9	3.5	7.3	0.3	4.4	7.8	3.5	2	0.3	11.4	0.3	2.8	1.1	2.2	4	3.6	5.5	1.4	9.8	1.7	4.3	2.3	3.5	14.8	9.1	7.1	16.1	3.8	10.7	3	3.9	11.2	2.3	2.6	2.8	3.2	5.3	0.9	6	3	4.2	3.9	6.1	2.7	3.9	8.3
60600	60660	2.2	2.8	2.8	6.7	4.8	0.6	3.1	7.2	7.1	3.3	0.4	9.4	2.9	2.8	1.1	3.9	3.5	1.4	6.1	5	11	0.1	9	0.8	1.2	15.6	12.6	5.8	15.9	6.3	8.7	5.2	3.4	9.3	4.5	3.2	1.6	8.6	0.7	1.5	5.5	2.8	4	3	5.4	1.7	2.8	8.9
60660	60720	1.9	0.9	6.5	8.8	7.3	0.5	4.4	4.8	3.1	3.5	0.4	7.4	0.2	2.7	3.5	2.1	3.4	4.2	6.9	4.9	10.8	0.8	7.6	2.4	4.1	14.6	5.9	8.4	16.2	2.9	11.1	4.4	3.1	10	4.8	3	0	7	3.3	1.9	4.8	2.3	4.6	4	5.2	1.1	3.6	10.1
60720	60780	4.2	2	5	9.3	6.9	0.3	4	4.2	3.4	7	0.4	6.5	0.5	1	3.6	0.6	4	1.9	7.1	2.1	11.2	0.4	8.8	1.2	5.8	15.4	10.4	2.8	15.4	6.8	11	4.8	3.4	10.5	4.5	3.9	2.2	8.4	3.1	2.5	5	1.4	3.6	3	6	3.1	2.3	8.5
60780	60840	3.8	3.3	1.7	10.8	8.1	1.4	3.3	4.8	4.5	6.4	0.3	7.7	2.6	0.5	4.8	0.1	2.2	1.1	6.7	4.3	12.1	0.3	8.8	1.3	8.2	11.7	7.4	3.4	12.9	6.9	6.8	0.8	3.2	8.7	3.1	2.5	0	5.3	2	2.5	5	2.7	3.1	5.2	7.2	1.6	2.6	9.3
60840	60900	5.8	4.3	4	11	2.8	1.1	5.7	6.3	3.9	1.5	0.4	5.9	2.8	0.5	3.6	0.6	4.3	1.5	5.1	2.5	11.4	2.9	9.4	0.7	4.4	9.9	12.3	9.3	14	2.8	8.8	3.8	3.9	9.1	5.5	2.8	3	5.5	0	2.5	4.5	0.9	3.2	5.3	6.5	2.5	2.8	9.2
60900	60960	6.3	1.5	2.2	4.5	0.3	2.3	6	6.4	3.4	4	0.8	8.8	1.2	0.7	1	0.5	3.5	0.7	4.9	4.4	9.6	3.5	9.2	0.8	2.1	14.5	17.3	6.4	14	3.2	10.3	3.8	3	12.3	2.2	2.9	0.3	0.2	0.7	2.4	2	0.5	2.7	5.5	7.5	1.7	2.4	9
60960	61020	2	2	3.8	10.5	0.4	2.1	2	4.1	3.7	4.6	0	6.2	0.4	2	1.4	5.9	2.5	1.9	6.5	4.2	9.3	1.3	4	0.6	7.4	13.6	16.3	6.2	13.5	6.1	6.6	2.6	2.8	11.3	4.5	3.9	0.9	1.4	2.6	0.8	0	1.2	2.6	5.4	7.9	1.4	2.3	8.2
61020	61080	2.2	1.1	1.4	4.9	3.1	0.3	2.1	6.9	5.8	6.8	0.7	10.2	1.5	1.3	1.5	4.8	5.1	0	4	1.6	11.6	0.6	8.5	1.4	6.7	9.9	10	2.5	15.5	6.6	8.7	6.9	2.6	9.2	5.8	2.6	0.8	1.6	5.5	2	0	1.1	2	4	7.8	1.5	2.3	8.9
61080	61140	1.4	0.4	2.5	1.7	8.3	3	3.5	6.5	3.9	3	0.3	8.5	3.3	4.1	1.4	0.7	4.4	1	0.7	2.4	10.8	0.2	9.1	0.5	4.8	10.8	15.4	6.8	13.8	7.1	8.5	0.4	5.3	10	3.7	1.3	0	1.7	4.3	2.6	4	1.1	2	2.9	4.3	2.4	0	9
61140	61200	1.6	2.7	2.9	1.2	5.6	0.8	4.7	7.2	2.6	5.7	1.9	7.1	3.8	1.5	2.7	0.3	4.1	2.7	4.6	2.9	11.5	1.8	6.4	1	0.8	11.9	12.3	2.4	14	6	7.9	5	5.4	10	2.7	3.5	0.9	6.7	5.2	1	6.7	2	4	3.2	6.5	2.4	0.3	7.6
61200	61260	2.9	1.1	6.5	8.1	7.1	0.5	2.8	6.3	4.5	6.3	3.6	10.5	3.8	0.9	4.2	0	4	0.7	4.3	3.4	11.5	2.3	8.5	1.9	1.4	12.4	9.5	2	12.6	2	6.8	3.9	2.9	11.6	4.5	2.1	0.9	5.8	1.6	1.7	4.4	1	3.5	4	5.7	1.8	1	9.3
61260	61320	5.1	0.1	5.3	8.5	3.3	2	5.7	1.8	3	3.4	1	10.3	1.6	0.6	2.6	0	4.6	1.7	2.1	2.5	10.1	1.8	8.1	1.3	2.2	13.6	16.6	1.8	12.9	5.5	4.1	2	0.7	8	2.5	2.7	1	5	2	3	4.1	2.1	3.8	4.3	7.7	1.5	3.4	8.5
61320	61380	4.1	0.9	1.9	10.3	1.9	0	5	4.3	3.2	1.6	0.3	9.1	2.9	1.6	2.6	1.9	3	1.2	2.3	0.7	11.4	2.9	7.7	1.4	8.1	13.9	7.5	3.8	7.1	1.5	6.9	5.1	1	10.3	2.5	2	0	1	3.5	4.4	5.2	1.1	3	2.3	7.4	1.4	1.5	9.1
61380	61440	0.2	0.4	2.4	2.2	3.1	0.2	4.5	3.1	3.7	2.7	0	4.8	0.3	1.3	4.2	4	2.9	1.9	2.8	2.5	10.6	2.1	9	0	5.8	12	8.3	6.2	6.5	5.2	8.5	2.3	0.8	10.2	5.5	3.9	0.7	0.8	1.3	1.2	6.4	1.6	4.4	1.8	6.5	1.1	3.2	8.8
61440	61500	0.8	1.4	3.7	5.6	7	3.5	4.7	6.7	2.9	1.1	0.2	4.7	0.5	2.9	2.4	0.1	3.8	1.3	1.8	4.1	11.9	1	9.4	0.4	6	3.6	17.6	4.9	7.3	2.1	3.1	7	2.6	8.9	6.2	3.7	0	2	3.4	1.6	7.5	3.1	3.6	3.3	5.9	0.7	3.5	4.7
61500	61560	5.9	0.5	2.8	10	5.8	0.1	5.3	4.9	3.3	1.5	0.2	12.6	0.6	2.5	2.1	0	3.1	0.5	1.7	3.6	11	1.4	8.1	1.1	3.5	12.8	15.7	3.9	13.1	6.7	8.2	3	4.3	12	5.8	4.1	1.7	3.1	1.9	1.4	5.5	2.1	3.4	2.3	5.8	1.3	2.5	7.6
61560	61620	6.5	0.5	1.9	11.1	1.4	0.5	6.3	1.4	1.9	2.7	0	12.1	0.8	2.7	1.8	1.6	2.8	3.4	5.7	2.3	13.4	3.2	9.7	0.7	4	11.8	15.4	5.9	14.6	6.4	4.7	1.9	4.4	10	2	1.3	0	6	3.2	0.9	4.7	4	5.7	3.6	7.5	0.8	0.7	8.4
61620	61680	4.2	1.4	4.5	10.1	4.5	3.4	6.5	3.8	2.5	1.8	1.4	11.7	3.5	0.4	3.5	2.9	1.8	5.9	5	0.5	13.1	2.3	6.2	0.5	1.1	14.2	0.8	4.7	16.6	1.6	6.8	3.8	1.8	11.1	2.8	4.7	0.3	8.1	1.1	1.1	5.6	2	6	2.3	6.6	1	1	8.9
61680	61740	5.1	0.8	1.5	6.6	3.2	0.7	5.2	3.8	2	3.2	0.7	7.8	3.6	2.4	3.2	0.1	2.1	2.5	7.7	2.9	6.2	0.1	9.2	0.7	1.1	5.2	13.7	3.1	16.4	4.6	2.8	2.5	0	9.7	3.9	4.2	0	8.9	4.8	2.7	3.9	2	3.6	3.5	5.5	1.7	1.8	8.8
61740	61800	4.8	0.3	1.1	10.8	1.6	1	1.9	4.9	3.7	2.4	0.5	8.2	1.4	2.5	3.7	0.1	3.1	2.4	3.7	1.9	8.8	1.5	7	0.6	2.3	4.8	7.6	1.5	6.2	1.6	3.2	0	1.5	7.7	4.8	3.7	0	6.2	4.3	1.5	3.8	1	3.5	3.8	7.6	0.9	2.5	7.6
61800	61860	3.1	0.2	2.9	10.2	3.3	3	4.5	2.4	2.9	3	0.8	10.9	1.1	2	3.1	0	4	0.8	7.9	2	11.2	1.7	8.8	0.3	2.5	7.9	11.4	2	2.5	6.5	6.8	4.5	2.1	10.8	6.8	4.1	0.8	4.9	7.1	1.3	5.9	1.4	2	1.4	6.4	0.9	2.6	7.6
61860	61920	1	0.8	2.4	2.7	5	0.8	3.1	5	1.8	2.3	0.3	10.6	0.2	1.3	0	0.2	4.6	0.6	7.2	2	11.3	3.4	9.2	0.6	5.3	11.2	11.7	6.8	6.6	3.4	6.3	1.7	3.1	11	3.4	4.5	0	6.4	2.2	2.1	5.1	1.6	3.5	2.4	5.9	1.5	3.1	9.4
61920	61980	0.8	0.1	4.1	4.3	4.1	4.5	3.5	2.7	3.7	1.2	0	12.1	0.6	0.6	0	1.1	4.1	2.8	8.1	3.4	11.6	0.9	7.9	0	3.1	8.5	10.8	2.1	12.3	5.6	6.8	2.5	2.9	8.9	3.4	3.7	0.2	6.8	0.6	2.9	3.8	1.5	3.7	3.3	7.4	0.9	4.2	8
61980	62040	6.6	3	7.9	8.8	1.4	0.5	6.6	3.1	2.6	2.5	0.3	6	2.2	1.8	0.2	1.1	3.9	1.1	7.5	1.5	10	2.5	7.9	1	2.8	7	15.6	3.3	12.5	1.7	2.8	2.9	2.6	10.8	2.5	3	0.6	8.2	0.7	1.7	2.9	2.3	2.1	2	7.2	2.1	2.6	9.4
62040	62100	0.8	1.6	3.7	6	0.5	0.3	4.9	1.9	0.9	2.3	0.1	6.8	1.9	1.8	2.5	2.8	3	2.2	6.8	2.7	10.5	3.1	9.5	0.9	5.2	11.3	15.7	3.3	6.7	1.1	5.7	2.8	2.2	9.4	6	1.9	0	7.6	3.1	3.6	3.6	3.5	5	1.7	4.5	2.6	2.1	8.1
62100	62160	6.3	4.2	1.6	2.7	1.2	1.3	5.5	1.1	2.5	1.9	0	11.6	0.5	2.9	2	1	2.3	0.3	4.2	1	12.1	1.6	9.7	1.8	1.1	9	13.6	3.2	0	5	5.8	4.8	3.6	11.1	4.1	3.8	1.5	1.5	5.5	2.7	3.7	1	4.7	1.3	5.3	1.4	1.7	7.5
62160	62220	0	0.4	2.1	12	0.8	2.9	3.4	3.3	1.9	1.2	0	10.8	0.5	0.5	1.6	1.8	2.8	1.5	6	2.9	12.3	3.7	7	0.2	1.3	10.8	17.6	2.7	3.4	1.3	4.9	2.6	2.9	7.5	4.3	2.9	1.6	5.7	0.8	1.7	4.1	1.4	2.9	3.2	6.7	2.3	4.4	8
62220	62280	0	0.3	6.8	8.2	3.7	0.9	4.2	1.8	3.5	1.1	0	8.8	2.4	1.4	3.1	0.9	3.3	0.6	6.2	1.1	11.7	3.2	8.9	1.1	4.7	8.1	14.7	3	13	4	5.1	2.9	3	6.7	2.7	2.1	0	4.5	2.6	1.3	4.6	3	2.6	1.2	6.4	3.7	1.2	6.3
62280	62340	0	0.3	1.8	4.5	5.2	0.5	4.9	2.5	2.9	1.3	1	10.4	1	1.8	2.6	0.6	3.3	4	5.5	1.8	10.2	3.1	9.3	1.9	3.5	3	14.7	7.4	13.2	2.5	11.8	2.8	2.7	9.6	3	0.9	1.1	0	0	1.5	2.9	2.5	2.4	3.3	4.4	1	4.5	7.4
62340	62400	1.7	0	2.5	7.1	2.8	1.6	3.6	4	1	0.3	0	10.8	1.5	0.5	0.2	1.7	3.3	0.6	6.7	3.6	9	5	4.9	2.4	4.4	6.9	13.4	5.4	17.7	5	5.6	0.3	1.2	8.8	7	3.6	0.6	2.3	0.2	1.1	2.2	0.7	2	1.8	6	0.6	5.1	8.8
62400	62460	1.4	1.2	1.5	8.2	0.6	2	5.6	1.2	1.5	0.8	0.2	11	1.1	2.1	0.4	3.8	4.8	5.1	4.8	2.7	10.9	4.3	8.2	0.5	2.1	8	10.2	7.6	13.5	3.1	8.8	2.6	1.2	8	4.9	2.3	0	3	0	1.6	2.2	0.6	6.2	3.2	6.9	1.1	5.1	8.2
62460	62520	3	0.9	1.9	2.2	0.1	0.5	3.6	2.8	2.9	2.6	3	8.4	1.9	1.6	1.7	2.6	2.8	2.1	3.9	2.4	10.8	2	8.1	0.5	5	9.4	17	5.4	15.6	2.8	5	1.4	4.3	7.4	1.5	3.7	0.2	0.3	1.7	2	3.8	0.4	3.7	3.6	7.4	1.2	2.2	6.7
62520	62580	1.3	4.1	0.6	2.6	2.6	4.5	3.3	1.5	0.8	1.9	0.5	2.3	2	3	1.8	0.3	2.3	1.9	3.2	2.4	8.8	3	9.3	1.6	2.4	10.4	16.4	5.7	7.1	6.3	8.2	3.2	2.7	8.2	5.7	2.9	0	1.1	3.4	1.9	1.4	1.9	2.9	2.4	4.8	3.3	1.1	7.5
62580	62640	2.6	0.9	1.5	4.7	8	3.1	2.4	2.2	3.3	1.1	0.2	12.3	1.6	1.4	2.7	1.4	3.7	2.5	3	0.7	7.2	0.8	8.3	1.7	0.7	11.7	15	5	9.7	2.4	4.8	0.9	2.8	7.6	4.7	4.7	0.9	1.7	3	1.9	3.8	1.5	3	2.8	7.2	1.8	1.3	8.6
62640	62700	2.9	0.5	0.8	9.2	1	0.3	6	4.3	2.4	0.8	0.3	12.5	0.8	0.9	1.9	2	2.7	1.9	4.6	3.3	8.8	0.7	9.7	0.6	1.9	12.7	14.4	6.3	12.9	3.7	6.9	2.9	5.4	6.3	2.7	2.3	0.1	1.3	1.8	1.2	0.8	1.4	3.4	3.6	4.7	1.2	4	7.6
62700	62760	3.2	0.8	2.8	4.2	0.5	0.5	5.5	2.3	2.2	0.5	0.2	0.7	1.2	1.7	0.4	4.7	4.7	2.7	2.8	3.7	11.2	3.6	10.7	0.9	2.6	4.1	14	8	4.5	2.9	6.2	2.3	2.8	10.7	3.3	3.3	0	3	3.7	1	1.7	1.9	3	0.9	6	1.7	3.4	7.5
62760	62820	2.7	1	2.4	1.1	4.8	3.8	6.2	0.7	1.2	1.4	2.1	2.6	0.7	1.9	0.4	0	3.1	0.9	2.2	5.6	11.1	1.8	6.2	0.3	6.2	4.3	11.1	3.5	6.3	4.5	6.5	2.7	2.4	9.3	2.9	4.1	0	2.3	4.2	0.5	4.6	2.1	3.9	2.8	5.3	2.1	1.6	8.4
62820	62880	5.2	2.1	2	1.7	3.2	0.3	5.6	1.7	2.3	3.4	0.5	5.1	0.7	0.3	0.4	0.3	3.9	1.2	3.6	1.6	10.6	1.4	7.4	0.8	3.9	7	12.7	7.1	11.7	1.3	5.8	3.7	2.6	12.4	3.5	1	0.1	0.4	3.2	1.5	2.1	1.5	3.9	2.5	6.5	0.8	2.5	8
62880	62940	2.6	1.5	5	4	5.3	2.4	5.8	1.9	1.5	4	3.7	9.8	0.4	1.4	0.3	2.9	3.4	2.6	0.4	3.5	12	1.2	5.3	0.6	0.7	4.3	12.2	4.9	10.9	7	5.3	2.1	3	10.1	3.4	3.5	1	0.2	2.7	0.8	3.1	2.4	4.7	2.8	5.8	2.7	2.6	8.2
62940	63000	0.4	0.1	1.9	3.2	3.1	0	4.6	0.5	1.8	1.8	1	10.2	0.6	1.6	0.6	3.3	3.6	1.5	2.4	2.9	10.8	4.6	9.2	0.9	3.2	7.7	10.9	2.9	14.7	4.8	8.7	1.3	2.4	7.3	5.2	1.3	0	3	0.5	1.3	2.5	0.9	3.7	3	6.8	2.8	3.3	7.9
63000	63060	1.9	2.2	1.8	4.7	1.4	1.1	2.9	1.3	3.5	1.1	0	5.1	0.9	0.9	1	0	2.9	0	2.5	1.6	10.2	3	6.7	0.3	0.7	6.5	12.4	6.3	7.9	3.9	6.2	1.1	2.4	10.4	6.7	1.2	0	1.6	0.4	1.1	4	3.1	5.4	0.9	5.5	3	2.1	8.7
63060	63120	1.6	1.3	6.5	4.6	3	3.3	5.9	3.7	1.9	1	0.8	5.8	1.5	2.9	2.3	0.2	3.7	0	3.1	2.8	10.9	2.2	7.7	0.7	4	10.6	11.3	1.1	0.7	5	4.8	2.3	2.7	5.9	5.7	1.4	1.2	0.2	1.8	0.8	1.6	1.8	2.7	3.1	6.9	0.9	2.6	8.4
63120	63180	1.5	2.5	2.9	2.3	1.1	1.5	7.2	1.2	3.2	1.4	0.2	3.1	0.6	0.3	0.8	3	1.5	0.9	6.4	2.8	9.9	3.1	7.8	0.5	3.5	11.4	2.5	4.1	0.4	2.9	10.1	3.2	2.5	8.3	6.1	1.5	0.1	0.3	0.8	2.5	3.7	1.2	3	1.7	4	2.9	2.7	7.5
63180	63240	5.7	2.4	2.1	1.6	1.1	1	8.1	2.8	2.5	1.5	0.1	10.6	1.7	1.1	0.5	1.5	2.7	1.8	3.9	4.7	7.7	0.9	4.8	0.2	1.3	8.9	8.7	2.2	5.5	4.8	5.9	1.1	3.1	7.7	3.9	2.4	4.4	0	3.2	1.9	2.4	2.3	2.6	0.1	2.3	1.6	2.7	8.1
63240	63300	5.1	2.3	1.7	3.1	2.4	3.5	6.9	2.5	1.3	1.8	0	10.7	0.4	1.9	1.2	2.1	2.1	1.9	2.6	4.3	10.5	2.6	5.7	0.9	0	7.7	12.9	2.8	10.7	1.9	5.1	2.2	3.2	6.3	3.9	2.6	3	4.1	4.3	1.3	3.4	0.1	3.5	1.5	4.7	0.6	2.3	8.8
63300	63360	4.1	1.2	8.1	4	2.8	0.5	6.8	1.7	1.4	1.9	0	3.8	2.2	2.9	0.3	1.3	1.3	0	2.2	2	10.5	2.9	7.8	0.5	0.2	8.8	16.6	3.4	12.2	1.2	5.6	2.9	3.7	4.1	6.5	0.9	0.1	3.8	2	0.9	2.5	0	3.4	1.6	2.4	2.1	1.6	9.5
63360	63420	6.1	2	4.4	0.4	2.9	0.8	3.9	4.2	1.1	0.4	0	7.2	1.5	0.3	2	1.3	4.6	0	1.4	0.8	10.8	3.2	9.5	0.4	2.1	8.4	14.5	6.5	6.2	4.7	1.6	1.3	2.5	7	6.4	2.4	0.6	2.1	2.2	2.1	3.9	0.1	1.1	2.5	4.3	3.3	1	6
63420	63480	4.1	0.8	0.7	2.4	4	1.2	4.3	2.1	2	0.2	2.2	6.5	1.8	0.3	0.9	2	2.2	0	1.6	2.5	8.6	4.7	5.6	0.6	2	11.4	5.9	3.5	5.7	4.2	7.9	2	1.3	9.4	4	2	0	4.3	4	1.3	2.6	0.1	2.3	3.4	3.9	2.2	2	8.4
63480	63540	1.2	1.1	1.2	1.6	3.8	0.5	0.9	0.9	2.2	2.6	0.1	11.1	1.1	1.9	0.9	2	1.9	0	4.1	1	8.2	2	8	0.9	6.8	6	10.9	6	7.3	2	2.1	0.5	3	4.2	6	4.1	0.1	1.3	1.3	1.5	5.4	0.7	3.3	2.4	3.9	2	2	8.7
63540	63600	5.4	1.1	6.4	1.2	6	0.3	2.2	1	2.5	1.2	0.3	6	0.9	0.8	1.4	0.4	1.5	1.3	4.1	2.6	5	1.2	9.4	1.7	7.1	10.5	13.3	4.2	5.3	5.1	2.7	0	4.2	7.8	4.3	0.8	0.1	4.3	1.3	0.7	1.9	2.9	2.2	1.9	4.3	1.3	2.7	7.4
63600	63660	5.6	0.3	3.4	1.6	3.1	1.3	3.1	0.5	3.6	1.2	0.5	4.1	1.3	1.6	1.2	0.1	2.8	3	2.5	1.8	8.7	1.7	9.3	1.1	1.6	0.9	11.7	3.6	10.5	2.8	4.4	1.9	2.5	10.3	6.7	4.2	0	1.9	4.9	0	3.1	1.3	3	2.5	3	1.2	1	5.3
63660	63720	5.4	0.7	1.2	1.1	0.7	2.8	2.7	0.7	1.6	1.9	0.1	5.8	1.6	1.1	1.4	0	3.1	2	4.8	1.4	8.8	3.3	3.8	0.3	3.3	5.2	3.1	6.4	11.2	0.3	1.3	3.7	2.8	5.6	5.8	4.1	0	2.5	6.4	1.4	1.6	0.6	4.3	2.2	3.8	1.4	1.5	7.5
63720	63780	1.6	0.6	1.1	2	1.3	1.6	1.9	0.6	2.5	0.8	0.6	5	1.6	2.5	2.9	0.1	2.7	4	4.4	0.9	9.8	2.9	2.6	0.6	3.4	12.5	11.6	2	3.9	3.8	1.7	2.3	2.8	8.7	3.8	3.6	2.5	3.1	5.7	1.5	2.9	0.8	3.2	2.9	5.4	1.6	1.7	6.1
63780	63840	3	2.3	3.7	2.2	2.2	0.5	4.7	2.5	2.8	1	0	5.2	1.6	0.6	2.5	0	1.4	3.5	4.7	2	11.3	3.8	10	0.5	1.8	10	14.7	2.6	6.2	1	2.5	2.2	2.8	7.6	5.2	3.6	2.6	2.9	2.5	1.2	0.5	0.1	5.8	4.2	4.7	1.8	4.1	7.6
63840	63900	2.1	1.5	1.6	1.6	2.7	2.7	4.9	2.9	1.3	1.8	0	5.3	1.6	1.3	2.4	0.1	2.7	2.8	3.5	1.1	8.8	2.1	8.1	0.9	4.5	11.9	12.1	3.1	11.7	5.7	1.6	1.1	2.1	7.3	3.9	4.3	0.4	3.6	3.2	1	6.6	2.3	3	3.1	4.7	1.4	1.9	7.5
63900	63960	1.1	1.5	1	0.6	1.4	2.1	4.7	1.4	2.1	1.4	0	0.5	1	0.2	1.9	0.3	1.6	4.2	2.5	5.5	10.2	4.2	7.7	0.5	0.9	10.3	9	3.6	12.5	4.2	4.4	4.3	2.5	8.6	7.5	3.4	0.5	3.2	2.6	0.8	2	0.9	2.8	4.1	4.1	1.6	2.8	6.9
63960	64020	1.2	1.8	4.6	2.6	1.8	0.3	7.8	2.6	1.5	1.1	0.2	12.6	0.6	0.5	3.8	1.6	3.6	5.6	1.2	1.4	10.5	2.7	8.7	0.5	0.9	1.7	13.8	2.4	3.7	0.6	3.8	2.4	2.3	10.3	5.1	3	0.2	1.7	5	2	3.5	0.4	2.9	3.2	6.1	2.3	2.3	6.6
64020	64080	0.4	2.6	1.3	1.6	1.1	0.2	7.5	0.8	1.6	1	0	6.9	0.9	1.4	1.5	0	0.7	0.9	0.9	0.9	9.1	2.2	9.4	0.6	3.2	3.1	12.3	6	3.9	2.1	3.9	2.3	1.4	5.4	5.1	1.9	0.4	0.1	1.4	0.4	1.2	1.3	3.6	3.2	6.7	1.7	4.7	6
64080	64140	0.5	1.4	5.5	1.4	1.3	2.8	2.8	1.5	3	0.9	0.6	10.5	0.8	0.2	1.8	0	0.3	2.4	2.6	2.7	8.9	4.4	9.8	0.4	4.8	3.4	17.5	5	9.7	5.3	7	0.2	2	8.7	4.5	3.2	0	0.1	2.6	3	1.8	0.7	3	2.5	3.9	0.5	4.2	7.8
64140	64200	4.4	0.7	5.5	1.2	1	0	1.3	1.3	4.1	1.4	0.7	7.8	0.8	1.3	2.3	3.1	0.9	2.6	2	4.2	8.6	2.1	8.9	0.2	1.1	4.9	13.4	5.9	7.3	5.8	0.9	5.3	2.7	8.9	4.4	3	1.5	0.1	5	1.3	2.3	1.4	3.5	3.1	2.4	1.5	4.6	8.9
64200	64260	0.9	1.7	4.1	3.5	4.3	1.6	1.6	1.5	3.6	2.1	0.7	6.3	1.5	1.5	5.2	0.8	2.6	1.1	3	2.9	6.2	1.3	9.9	0.4	2	2.6	12.7	6.3	1.3	4.9	5.7	3	2.6	4.8	3.4	2.5	0	3.8	2.6	1.2	2.6	1.5	3	1.9	3.7	0.7	5.1	6.7
64260	64320	1	0.6	1.1	4.4	3	1.5	3.8	1.8	0.8	2.4	0	0	0.4	0.2	2.8	0.9	3.7	3.7	1.4	1.4	8.5	1.7	10.6	0.9	3.7	4.3	13.9	3.7	2.5	4.3	5.3	3.6	2.9	4	3.6	1.8	0	0.9	4	2.1	2.9	1.1	3.9	0.7	4.5	1.8	7.1	7.6
64320	64380	0.1	1	2.1	1.5	4.8	0.7	5.5	1.9	3.4	2	1.6	9.4	1.7	0.7	3.2	2.1	2.3	0.8	4.5	0.9	9.7	2.5	9.5	0.3	1.8	0	8.2	7	3.2	1.4	5.1	0.7	3.2	7.1	4.8	1.2	1	0.1	3.8	1.2	2.6	0.9	3.3	1.4	4.6	0.6	4.3	6.9
64380	64440	1	0.3	3.5	0.7	1.6	1.8	2.7	0.8	2.5	1.3	0.4	4.8	1.6	0	3.2	1.5	3.4	0	4.1	2.4	8.9	0	7.9	0.3	6.7	6.1	15.8	2.5	10.5	3.9	7.6	1.9	2.8	7.7	3.5	1.8	0	0	4.6	1.1	2.5	1.7	2.9	2.8	5.8	1.6	6.3	5.6
64440	64500	2.6	0.3	1.3	1.1	2.6	4.3	4.3	1.2	1.4	1.4	0.1	6.7	0.6	0.6	1.6	1.1	2.9	1.6	3.5	2.8	9.8	0.5	9.1	0.6	3.2	2.3	14.9	3.1	11.7	3.2	1.3	1.5	2.8	5.5	5.1	2.5	0.5	0.4	2.8	0.2	1.9	2.8	2.6	2.3	3.8	1	6	6.7
64500	64560	0.9	0.2	1.3	2.1	1.4	3	7.3	2	3.1	1.9	0.5	3.1	0.3	0.4	0.3	0.7	3.5	0.6	6.6	1.1	9.6	1.5	7.3	0.5	5.8	4.4	6.5	2.1	7.6	0.8	6.2	0	2.7	4.2	6.3	1	0	0.5	3.4	1.5	2.5	1.4	2	1.7	3.4	3.5	4.9	6.4
64560	64620	0.5	1	1.8	1.5	2.6	0.3	3.3	2.1	1.1	0.9	0	8.6	1.1	1.6	0.6	0.3	3.9	1.6	6.4	2	9.3	4.7	9.9	0.3	4.5	5.5	11.6	2.1	3.2	0	2.6	0.3	2.6	9	4.7	3.4	0	0.5	4.1	0.4	2.2	0.7	3.2	1.8	2.3	1.1	3.4	5.4
64620	64680	0.2	0.4	0.7	1.4	4.3	0.3	4	2	4.3	0.8	0	8.8	0.5	1.1	0.9	4.3	1.8	1	5.3	0.6	11.6	3.1	7.7	0.1	4.3	1.9	17	3	12.1	5.6	1.2	1.7	2.5	6.7	4.4	0.5	0	1.7	5.1	0.7	2.1	1.3	1.7	1.4	2.8	4.3	3.9	7.3
64680	64740	1	0.1	2.3	2.3	1.6	0.5	4.8	0.3	2.5	1.2	0	4	1.1	1.2	0.1	3	3.4	1.1	5.2	0.5	8.5	0.3	5.1	0.6	1.8	3.5	9	2.6	11.6	0.9	1	2.4	2.2	4.9	8.6	0.7	1.1	3.2	3.7	1.5	1.7	1.5	1.3	2.7	4.8	0.4	2.8	8.2
64740	64800	0.3	0.6	4.2	3.3	3.4	2.2	3.6	1.7	2.9	0.7	0	10.8	0.6	0.8	0.5	1.9	2.4	0.6	6.4	0.6	9.8	0.1	8.2	0.1	3.1	5.9	12.7	4.8	9.1	0	8.5	1	3	6.6	6.7	3	1.9	0.9	5.9	1.1	3.3	0.6	1.1	3	4	0.5	1.2	8.1
64800	64860	0.3	0.3	4.8	1.6	2	0	5	1.5	2.2	1.2	0.5	6	1.3	1.1	0.6	3	3.5	0.8	4.1	1.2	10.3	0	7.5	0.2	2.7	0.2	3.7	5.5	10.3	0	2.3	2.1	2.6	4	7.7	0.8	0	2.5	0.8	0.6	2	1.2	1.5	3.2	3.4	0.7	2.9	8.4
64860	64920	0.3	1.6	3.5	3.1	0.8	1.9	4	1.9	1.1	1.2	0.3	0.2	1.3	3	0.5	2	1.1	0.7	4.5	2.2	11.3	0.2	8.6	0.6	1.8	4.2	7.1	5.3	13.5	0.6	5.7	3.7	3.6	7.8	7.3	1.4	0.8	0	1	1.2	3	2.5	2.3	3.3	4.4	1.5	3.5	7.4
64920	64980	0.6	0.7	2.1	6.7	1.5	2	6.3	1.8	3.5	1.1	0	9.7	0.7	1	0.7	2	3	0.5	2.6	2.6	8.8	0	8.8	0.3	0.2	3.7	9.3	3.4	10.2	1.8	2	0.7	1.6	5	4.5	2.4	4.5	0.7	0.3	2.1	2.2	1.3	3.7	2	2.8	0.5	2.9	7.5
64980	65040	0.3	0.5	4.3	7.9	2	2.9	3	2	2.7	1.7	1.1	7	1.6	1.3	0.3	3.1	2.8	2.6	3.8	1.7	9.2	0	9.1	0.1	0.1	1.6	2.2	2.3	4.9	5.6	0.6	4.2	1.7	5	5	5.5	0	1.6	0.3	1.1	3.9	1.3	3.5	1.7	3.7	1.5	2.4	8.3
65040	65100	0.3	0.5	1.2	2.6	2	0.4	2.5	1.3	1.6	1.3	0	3.6	0.8	0.7	1.5	0.9	1.3	0	4.2	1.3	8.8	2.6	8.6	0.3	0.3	2.5	4.3	3.9	8.9	5.8	0.8	1.6	3	3.7	4.2	4.6	0	0.2	0	0	4.9	1	2.3	2	3.7	1.3	3.5	8.7
65100	65160	1.4	0.5	2.7	0.7	1.6	0.2	2.1	1	2.1	1.8	1.1	6.7	1	1.6	2.4	2	1.7	0	1	2.8	8.1	3.1	7.1	0.6	0.7	4.1	16.7	1.8	6.3	1.4	3.7	2.2	0.8	2.6	4.6	3.3	0	3.2	1.2	1.7	2	1.5	4	3.1	3.6	1.8	3	9.2
65160	65220	3.5	0.4	2.6	1.5	2.3	0.3	3.5	1.1	2.7	3	0	7	1.7	0.1	0.6	1.2	1	0	5.4	2.1	5	2.6	9.8	0.3	0.8	8.3	11.7	3.1	10.3	7	2.2	2.1	3.4	6	4.8	3.6	0	2.3	3.5	0	3.9	1.1	3.1	2.8	4.8	2.9	2.6	8.5
65220	65280	2.3	0.3	5.5	1.9	2	4.7	3.1	1.2	1.2	2.1	0.2	5.4	0.4	0.4	0.7	0	2.5	0	6.3	0.8	8.8	2.3	4.4	0.4	1.6	4.7	13	3.7	2	4.3	1.2	2.1	4	3.2	6.4	2.9	0	2.8	1.8	3.8	2.4	0	2.8	1.6	3.6	2.7	2.2	9.3
65280	65340	2.1	0.2	2.1	2.9	2	1	6.2	2.4	2	0.4	0.3	6.4	0.2	0.1	0.8	0.7	2.8	0	3.9	2.8	8.8	2.7	6.8	0.4	5	4.5	14.8	5.6	2.1	0	1.1	0.3	3	4.2	4	2.9	0.9	2.4	2.1	2.4	3.8	0	2	1.9	4.3	2.9	1.8	8.8
65340	65400	1.6	0.2	1	3.6	3.1	0.8	5.6	1.9	1.5	0.8	0	6.7	0.4	1.9	0.5	2.6	1.5	0	6	0.6	10	0.3	6.1	0	1.3	9.3	8.7	2	7.1	0.4	2.1	0.5	4.8	2.1	5.8	2	2.8	1.9	4.9	1.8	1.6	0	2.1	1.5	4.3	1.5	3.9	9.2
65400	65460	2.5	1.5	6	4.1	3.9	0.7	5.8	1.4	4.8	1	0	2.7	0.8	1	0.5	0.8	1.4	0	4.8	0.4	9.8	2.9	9.2	0.5	0.6	5.6	11.5	3.6	2.2	4.8	1.4	3.8	3.9	4.8	2.8	2.4	1.7	0.8	3.4	1.3	4.2	0	2.2	3.3	2.4	1.5	3.1	8.9
65460	65520	2.5	1.6	5.4	2	3.3	0.4	4.4	2.8	1.9	0.2	0	9.7	0.3	0.9	0.6	2.2	1.7	0.7	5.2	0.5	9.5	1.9	6.4	0.4	1.1	0.8	14	2.7	1.8	7.8	0.6	1.6	3.2	6.6	4.2	2.8	1.9	0.3	2.6	1.1	0.8	0.4	3.3	2.6	3.8	3.6	2.8	10.1
65520	65580	2.8	2.5	2.1	0.6	1.3	1.6	4.8	1.9	1.6	2.5	0	8	0.5	0.3	0.2	2.4	1.2	1.1	1.4	8.1	8.2	3	1.3	0.5	0.8	2.6	12.6	2.6	1.9	3.4	0.4	2	3.5	4.2	3.2	4.3	2.1	2.4	3.5	1.9	2.7	5.2	2.5	2.9	5.4	0.8	2	8.8
65580	65640	0.7	0	6.8	1.3	2.4	0.2	5.9	1.1	2.9	2.1	0.3	9.5	1.3	1.8	0.3	0.9	1.4	3.8	3.5	2.4	10.8	2.1	9.4	0.1	2.4	2.1	12.4	4.2	6.6	7.3	7.1	1.7	4.9	0.5	4.5	2.3	0.9	4.3	2.5	2.3	2.9	0.7	4.2	2.5	5.1	1.4	2.8	9
65640	65700	1	1.8	3.7	3.4	0.9	0.3	8.6	1.7	0.3	0.6	0.5	1.1	1.2	1.4	0.3	2.2	1.9	6.9	1.1	3.1	10.1	4.2	5.8	0.2	1.9	3.4	10.4	4.6	6.6	4.3	3.1	1	6	1.8	3.1	3.8	1.3	2.2	0	2.7	1.1	3.7	2.8	2.8	3.9	1.9	0.2	7.4
65700	65760	4.7	1.2	3.2	1.8	1.8	0.1	6.8	2.6	0	1.1	0.4	9.4	0.6	0.2	0.4	2.9	2.3	2.2	4.6	1.5	9.6	0.1	7.5	0.2	3.8	8.1	6.2	1.7	9.9	6.2	3.5	4.2	5.4	1.5	4.2	4.7	0	0.1	2.8	2.5	2.7	3.1	0.8	4	3.1	2.2	0.1	6.8
65760	65820	0	0.9	0.6	0.4	3.4	0.5	6.1	1.2	4.6	0.9	0.4	5.5	1.6	1.1	0.3	3.5	2.7	2.5	0.8	2.4	8.8	0.3	9	0	7	7.6	5.3	5.3	9.7	4.5	4.6	2.2	4.1	0.7	3.4	0.9	0.3	0	1.4	1.2	2	1.1	2.1	2.6	0	1.4	0.4	7.5
65820	65880	0	2.3	2.9	2.1	1.5	0.1	7.7	2.5	2.1	0	0	8.7	0.3	0.2	0.4	2.1	1.3	2.4	3.6	1.4	8.9	0	7.5	0	5.1	3.2	5.2	5.7	2.5	8.8	7.9	0.9	2	2.2	3.6	2.5	3.4	3.1	2.1	0.7	2.4	1.9	2.2	3.4	1	1.7	1.1	9.2
65880	65940	0	0.7	4.4	1.6	1.6	0.4	9.3	1.4	1.3	1.6	0	5.9	0.4	0.2	0.4	2.3	1.9	2.8	4.2	1.1	5.1	0	4.7	1.1	9	0.2	11.4	3.1	1.1	4.9	0.9	2.2	2.8	5	5	3.9	3.3	2.4	4.3	1.2	2.2	2.2	2.9	1.9	5.5	2.2	1.7	7.6
65940	66000	0	1.4	1	1	1.3	2.2	9.1	1.4	2.3	0.6	0.7	4.3	0.7	0.4	0.1	3.3	2.2	0	0.3	0.8	4.9	0	7.7	0.2	5	0.1	12.1	5.3	0.6	2.8	3.4	0	2.8	2.2	4.5	1.3	0	0.5	1.4	3.1	1.9	2.8	5.4	2.3	4.5	1.4	1.5	7.6
66000	66060	3.5	0.3	1.2	2.3	1.3	2.8	5.3	2.2	2	0.5	0	8	0.7	0.9	1.6	1.1	2.8	0.2	0.1	1.2	8.6	0.4	8.8	0.7	1.3	0.7	12.7	4.8	1.2	5.3	2	1.3	3.2	4.8	5.1	3.5	0.1	0.8	2.5	0.9	2	1.5	3.5	2.6	5.2	3.2	3.9	7.5
66060	66120	3.2	0.1	1.8	5.4	2.6	0.3	3.9	2.7	2.3	3.1	0	7.8	0.8	0.1	0.3	2	3.6	0.3	0	0.3	3.8	0	6.3	0.4	6.3	0	8.4	1.7	1.2	4.6	4	0.4	2.6	6.4	3	1.5	0.8	4.6	2.2	3.5	1.6	1.7	3.7	2.5	3.2	1.6	1.9	8.1
66120	66180	1.5	0.4	1.6	1	2.3	0.6	5.8	3	3.2	3.1	0.4	5.8	0.6	1.7	0.3	2.1	3.3	0.3	0	3	10.6	0	5.8	0.4	7.9	4.3	15.6	2.5	1.7	0.9	6.5	2.4	3.1	7.1	6.5	2.1	1.2	1.3	4.1	2.7	2.5	3	3.6	1.6	3.2	1.2	2.2	8.4
66180	66240	2.2	0.4	6.5	1.8	1	2.8	7.4	1.5	2.4	0.6	0	7.5	0.7	1.9	3.4	2.2	2.1	1.1	2.2	0.3	9.9	0	10	0.3	6.8	4	11.6	1.8	2.9	7.5	1.1	4.2	4.4	7.4	2.4	1.3	0.8	2.6	3.5	1.1	1.7	3.1	3.8	3.5	4.2	1.2	2.3	9.2
66240	66300	2.5	2.4	4	0.7	1.7	0.8	6.9	1.6	1.9	1	0	10.3	0.2	0	1.4	2.3	1.5	1.1	4	0.6	9	0.3	3.2	0.4	3.1	6	5.5	1.4	2.4	5.5	2.1	0.5	2.2	4.2	5.3	1.6	2.7	2.6	2.5	1.6	2.5	1.3	5.3	2.1	4	1.7	1.2	8.1
66300	66360	2.7	1.1	1.4	0.5	1	1.7	6.5	2.4	2.1	0.8	0.3	1.4	0.9	2.1	0.4	1.1	2.8	2	1.1	0.9	8.1	0	6.7	0.5	3.9	1.4	12.5	2.6	1.5	2.1	1.5	0	3	2.6	5.5	4.4	2.7	2.2	4.8	1.6	2.4	1.5	4.1	2	4.8	1.6	2.3	8.8
66360	66420	0	0.4	3.3	2.1	3.1	1.4	1.2	2.6	2.2	1.6	0.2	2.6	0.6	2.8	1.6	2.1	2.1	1.5	1.2	0.9	5	0	6.6	0	1.5	8.5	8.9	5.8	2.3	7.3	0.8	0.1	2.9	3.7	8.4	2.4	3.5	0.5	1.3	0.9	2.4	1.4	4.7	2.6	2.8	1.8	2.5	7.7
66420	66480	1.5	0.2	1.5	1.9	1.2	3.8	0	3	1.8	2.1	0	11	0.8	0.3	1.3	3.1	3.1	0.8	0	4.1	7.3	0	3.1	0.1	0.4	2.2	3.3	3.2	1.5	6	3.8	2.3	2.9	8.1	6.1	3.5	3.4	4.6	2.1	1.2	1.9	0.7	4.8	1.7	4.2	1.1	2.2	6.9
66480	66540	2.9	1	1.7	4	1.4	1.3	0	1.8	2.1	1.8	0	9.4	0.4	0.9	2.9	1.5	4.3	0.6	0.1	1.9	9.8	0.2	5.2	0.1	1.5	7.2	17.4	2.4	1.9	0.3	6.1	2.9	3	3.1	5.5	2	3.7	4.5	1.5	1.9	1.3	0.6	4.1	1.6	2.5	0.9	3.8	4.8
66540	66600	3.1	1.3	2	1.2	0.8	4.7	0	2.7	1.3	0.4	0.3	6	0.9	0.2	3	1.6	1.8	0.4	3.3	0.8	11	0	5.1	0.4	0.6	0.1	15.5	2.7	2.7	4.8	2.2	4.3	5.5	3.7	6	3.4	0	1.8	2.4	1.6	1.4	2.1	3.3	1.5	4.4	1.2	2	5.5
66600	66660	4.2	0.7	1.6	1.4	0.5	0.6	4.4	3.1	2.3	1.1	0	9	1.2	0.2	1.2	2.6	3.4	0.1	2.6	1.5	8.8	0	5.4	0.1	1.7	4.1	8.2	2.8	0.4	1.3	5.2	1.1	3	3.4	5.9	4.5	0	3.3	2.6	1	1.6	2	3.7	3.7	2.5	2.1	1	6.2
66660	66720	4.8	0.2	2.7	2.6	2.2	0.5	6.7	1.5	2	0.6	0.2	2.6	0.6	0.1	3.1	2.7	2.7	0.4	5.1	1.9	7.1	0	5.3	0.3	2.5	3	7.7	2.8	0.2	0	1.2	0.8	3.3	5.9	7.5	1.9	0	3.6	3.2	2.1	1.7	2.2	2	5.8	2	1.6	1.2	7.3
66720	66780	1	0.3	3.8	2.3	3	0.5	0.3	1.4	2.5	0.4	0.7	0.1	0.7	0.2	3.9	2	2.7	0.3	4.5	0.5	9.9	0	2.9	0.4	2.6	2	18.1	2.8	1	2.5	4.7	1.4	2.7	4.3	5.7	1.8	0	3.9	0.8	2.6	0.9	2.5	2.6	1.4	4.2	1.5	1.8	7.6
66780	66840	3.2	0.3	0.8	2.4	2.8	1.2	1.6	1.7	3	0.9	0.3	0	0.9	2.7	1.6	2.6	1.1	1	5.4	1.2	8.8	0	2.8	0.8	2.9	0.6	14.2	1.2	1.2	7.7	8.5	0.2	3	2.5	7.5	1.8	2	4.6	5.3	1.3	0.1	2.5	5.5	1.3	4.8	1.1	1.9	7.2
66840	66900	1.6	0.8	1.1	3.4	1.1	0.6	7.3	2.6	1.9	0.8	0.8	8.7	1.1	0.8	2.3	2.4	3.3	0.3	3.1	0.7	9.1	2.3	2.1	0.9	0.9	4.7	14.5	2	2.8	3.1	7.3	2	2.6	3.1	6.1	2.4	0.7	4.5	2	1.9	0.8	1.6	3.3	2.4	2.7	1	3.9	8
66900	66960	0.8	0.1	3.3	3.6	1.9	0.3	9.4	2.1	3	0.6	1.4	2.4	0.8	0.1	2.7	3.8	0.5	0.8	2.7	0.8	9.5	0.2	4.1	0.4	0.3	2.8	8.7	1.9	2.1	0.3	1	0.5	2.9	4.7	4.1	1.6	0.9	2.8	5.5	1.5	1.1	2.5	4.3	1.2	3.4	0.8	2.1	9.2
66960	67020	1.1	0.7	5.1	4.2	2.1	0.2	9.2	1.7	3.8	0.9	0	9.3	0.5	0.3	3.8	3.4	0.9	0.4	4.1	2	9	0	0.9	0.2	3.2	0.6	1.5	4.7	0.7	0.5	1.3	2.4	2.6	2	4.2	1.6	3.1	5	4.5	0.8	3	2	3.1	1.1	2.4	1.7	2.1	8.1
67020	67080	1.4	0.2	2.9	8.9	2.7	0.3	8.2	1.8	3	0.7	0	6.3	1.2	1.4	2.8	2.4	1.4	0.5	5.5	0.7	9.8	0	1.5	0.1	0.8	0	13.1	0.5	0.3	5.9	8.3	2.1	2.8	1.9	4.8	1.7	0.6	3.6	3	0.9	1.4	0.8	4.4	1.4	3.9	1.8	0.9	8
67080	67140	2.3	2.1	2.1	10.2	0.8	0	9.2	1.7	1.4	1.1	0.6	0	0.5	0	4.4	1.9	1.9	1	4.1	2.5	5.3	0.3	0.7	0.4	0.3	1.8	4.8	6.3	2.8	0.3	2.5	2.3	2.6	2.5	2.3	2.1	1.8	3.9	0.6	1.1	1.9	0.8	3.9	1.3	3.9	1.4	1.8	7.5
67140	67200	4.4	0.8	2.1	4.4	2.9	0.3	2.2	1.8	3.8	2	0	5.3	1.1	0	3.1	2.5	2.9	2	1.1	4.3	8.2	0	0.1	0	5.2	4.1	15.3	4.4	1.1	1.5	4.2	2.1	2.7	1.3	1.9	1.6	6.1	4.2	3.9	1	2.1	1.2	3.6	1.7	3.7	2.4	0.8	8.5
67200	67260	1.1	0.7	1.4	0.9	2.1	0.5	5.7	1.9	1.4	2.5	0	8.9	1.4	0.1	1.6	2.4	2.6	0.6	4	1.5	9.9	0	4.6	0.1	7.3	6	6.5	3.3	1.6	6.4	1.3	1	3.1	2.6	6.3	3.1	5.6	5	1.6	1.3	0.2	1.3	4	0.8	1.3	1.8	2.1	7.8
67260	67320	2.9	1.6	1	5.8	1	2.1	9	2.4	4.4	0.1	0	10.2	0.2	1.5	0	1.8	2.9	1.7	0.9	0.5	6.5	1.9	6.7	0.5	4.8	0.7	11.3	3.4	0.2	4.2	1.8	0.6	2.8	2.1	2.9	1.4	10.3	6	1.8	1.6	0.1	1.1	3.3	3	4.3	1.9	1.9	7.2
67320	67380	0.5	1.1	3.1	5.2	1.9	0.7	6.9	1.8	1.7	0.9	0	10.2	0.5	1.4	2.2	3.5	3.1	3.1	2.9	1	8.2	2.6	2.2	0.2	5.7	1.6	1.6	3.4	1.8	2.1	10.3	0.5	2.7	2.5	1.8	1.8	0	5.7	2	2.5	2.7	2.8	3.3	1.7	5.3	2.6	1.7	7.1
67380	67440	2.9	0	0.9	5.5	2.7	0.6	8.5	2.6	4.5	2.8	0.6	6.8	1.5	0.9	3.5	1.6	0.7	0.4	3.5	0.4	8.8	4.8	2.6	0.3	1.1	2.8	0.4	3.9	0.9	4.3	6	1	2.1	4	1.4	1.3	0	5.4	1.4	1.4	1.4	1.3	3.9	0.7	1.4	2.4	1.6	8.4
67440	67500	2.3	0.5	2.1	1.4	4	0.4	4.6	2.3	5.8	1.4	0	0.1	1.6	1.1	0.1	2	1	0.3	3.4	5.3	7.7	2.6	0.5	0.4	2.9	3	6.5	3.9	1.8	5.1	1	1	2.5	0.3	3.9	3.4	17.5	4.8	3	0.5	1.9	0.7	3.1	1.9	4	1.6	1.7	5.8
67500	67560	2.9	0.4	5.9	4	2.3	0.2	1.1	2	1.7	1.4	0	11	1.6	1.3	0.1	4.4	2.6	0.4	4	3.2	8.9	0.7	0.3	0.3	4.3	4.8	10.1	2.1	2	0.1	6.9	3	2.9	5.8	1.5	2.4	1.1	4.9	2.1	1.1	3.5	2.3	5.3	1.5	4.2	1.9	1	7.8
67560	67620	0.4	0.1	1	5.3	2.4	2.5	1.7	1.9	3.1	0.7	0	9.6	1.2	1.2	1	2.6	2.8	0.3	1.9	0.9	7.7	0.1	5.8	0.4	7	1.1	4.2	1.2	1.3	0.3	4	1	2.1	1.7	1.8	3.1	10.8	4.9	2.3	0.5	2.3	2	2.8	2.5	2.8	0.7	0.7	8.4
67620	67680	2.8	0.7	1.6	1	1.8	0.7	7.4	1.5	1.2	1.4	0	3	0.9	0.2	2.3	1.7	2.6	0.8	1.4	0.7	8.5	0	0.3	0.2	2	5.9	11.9	2.7	1.7	2.4	0.9	0.9	2.3	4	6.2	3.5	0	5.3	3	0.6	2.5	1	2.3	1.5	3.9	2.3	2	8.7
67680	67740	2.9	1.1	2	1.1	1.5	0.2	9.1	2.1	3.5	1.5	0.7	1.1	0.8	0.6	2.7	1.2	3	1	0.6	2.3	7.6	3	0.3	0.4	2.7	2.7	17.2	0.9	1.3	1.2	0.3	0.2	3.3	3.5	3.6	2.3	0	3.5	3.5	0.4	1.9	0.7	2.2	1.5	5.4	3.3	2	10.2
67740	67800	0	0.8	0.9	0.8	3	0.2	7.4	1.3	1.7	0.3	0	4.1	1.6	0.7	1.5	2.5	1.5	1.2	0.3	2.4	8.6	2.8	0.6	0	0.8	3	7.4	1	1.5	0.8	1.7	0.6	2.8	2.8	3.9	1.3	0	5	0.4	0.7	2	1.2	3.4	2.2	4.9	2.2	2.5	7.8
67800	67860	0.3	0.3	2.2	0.1	1	0.3	7.4	1.5	2	0.3	0.5	9.5	2	2.8	4	2.3	1.4	0.8	0.3	0.6	7	0.6	5	0.8	1.1	1.1	3.4	1	0.7	1.2	0.9	3.2	2.4	1.2	5.7	3.7	0	5	0.2	1	2.6	1.1	1.9	1.8	3.4	1.9	1.3	6.7
67860	67920	2.4	0.3	1.1	0.6	1.2	1	7	1.8	0.8	0.6	0	9.2	1	0.3	4.1	3.7	3	1.8	0.1	0.7	3.3	1.2	2.9	0.1	2.9	2.7	2.4	6.3	1.1	7	0	1.8	2.6	1.2	5.1	3.6	0	3.8	0	2.2	2.7	1.5	3.4	0.8	6.2	1	1.8	8.6
67920	67980	2.2	0.2	2	0.8	2.6	0.9	7	1.6	2.8	0.1	0	7.2	1.3	0	3.3	2.7	1.2	0.4	0	1.5	5	1.8	0.1	0.4	0.7	2.5	3.2	2.8	0.5	4.5	0	0.7	2.5	0.8	3.5	1.9	0	1.1	0.4	1.5	3.1	1.7	3.7	2.4	3	2	3.2	7.2
67980	68040	0.2	0.1	4.9	1	3	0.3	4.3	4.5	2.8	0.1	0	8.7	0.9	0.2	2.1	2.1	2.9	0.3	0	0.8	6.3	0.8	0.6	0.2	0.2	2	7.4	1.6	0.3	6.9	0	0.6	2.2	1.9	5.4	3.1	0	2.3	0.4	1.7	4.5	1	1.7	4.3	2.3	3.5	4	7.5
68040	68100	0.5	1.3	1.1	1.9	0.5	0.6	3.3	3.2	2.6	0.4	0	2.4	1.2	2.1	2.8	2.1	1.7	0.5	0	0.5	5.3	1.1	3.9	0.7	1.8	0.5	6.5	1.4	0.8	8.1	0	2.4	3.2	1.8	2.2	2.7	0	3.9	3.8	1	1.9	1.4	0.8	2.8	4.2	0.6	2.5	7.9
68100	68160	1.6	1.1	1.1	2.3	2.6	0.8	3.4	2.3	2	0.4	0	2.4	1.4	1.2	4.1	1.5	1.5	1.7	0	1.9	1.4	0.8	0.6	0	1.2	0.7	9.6	1.8	0.5	8	1.8	1.5	3.4	2.1	4.8	2.9	1.8	2.3	3.9	1.9	2	1.1	1.3	1.2	5.1	1.8	2.6	7
68160	68220	1.5	2.3	0.9	3.4	2.2	1.9	4.8	2.2	4.3	0.1	0.3	5.1	0.8	0.5	2.3	1.6	1.9	0.6	0	0.4	3.9	1.6	7.3	0.4	2.3	2.5	4.5	1.4	1.6	2.3	8.8	0.6	4.1	1.3	2.6	3.6	2.2	3.5	2.9	1.5	3.2	1.7	2.7	1.8	4	2.4	3.3	9.1
68220	68280	3.4	0.2	2.5	0.9	1.1	0	7.8	3.3	2.3	0.9	0	4.6	1.4	0.4	2.5	0	2	1.1	0	2.4	5.8	1.6	5.5	0.1	0.6	3.3	11.6	4.3	0.8	6.2	3.9	0.7	4.4	2.6	6.5	3.1	2.8	4	3.6	0.8	1.3	1.4	2.9	1.6	2.7	2.1	3.2	7.7
68280	68340	1	1.1	0.7	0.5	3	0	2.4	2.7	2.1	0.6	0	8.7	0.6	0.8	3.6	0	1.4	1	0	1.2	2.3	2.9	4.4	0.5	1.3	5.6	6.7	4.6	0.9	3.8	3.5	0.6	2.8	2.9	3.1	2.8	0	2.8	1.8	0.7	2.7	1.2	0.9	1.4	3.9	2.1	3.6	8.1
68340	68400	2.1	0.1	1.5	2.2	1.8	0.1	5.1	1.3	3.4	0.3	0	4.7	0.8	2.2	4.1	0	1.9	1.3	0	0.6	0.5	2.9	3.7	0.6	4.8	1.9	1.3	2.8	2.1	5.3	1	1.5	4.3	1.3	3.5	1.8	0	2.3	3.1	0.6	2.1	1.3	2	1.5	0.4	2.5	4.4	9.1
68400	68460	0.6	1.2	4	3	0.8	0.1	4.4	1.6	2.4	0.8	0	1.8	0.7	0.1	2	0.1	1	1.8	0	0.7	3	1.1	6.6	0.1	1.3	6.4	6	3.3	0	8.8	1.3	1.5	2.9	2.6	2.6	4	0.3	3.8	3.6	0.8	2.7	1.3	1.9	3.9	4.7	1.5	3	8
68460	68520	2.5	0.5	1.2	1	0.5	0.1	2.5	2.1	2.1	0.7	0	4.3	0.9	0.3	1.9	2.6	1.3	0.5	0	2.4	7.8	1.7	6.7	0.1	0.5	1.6	1.3	2.3	0.1	4.8	1.3	0.5	2.5	3.8	4.4	1.6	0	3.6	3.6	1.6	1.4	1.2	2.2	3	5.9	0.3	2.3	7
68520	68580	1.9	0.5	1	3.9	1.1	0.4	1.9	1.2	1.6	1.6	0	2.1	0.8	0.6	1.2	2.2	2.3	0.5	0	3.5	0.9	2	5.4	0.2	6.1	7.9	2.9	2	0.5	6.8	5.2	3	2.6	1.8	2.1	1.4	6.8	4.9	3.4	0.5	2.9	1.2	3.8	2.3	5.2	1.8	1.6	8
68580	68640	2.3	0.1	1.7	1.7	0.5	0	2	2.3	2.7	0.4	1.2	2	0.7	1	2.4	2.6	3	0	1.6	1	9.1	0.5	3.3	0.7	3.7	3.7	6.8	1.7	0.5	10	3.3	0.6	0.8	1.9	2.7	3.3	25.1	4	2.9	0.5	1.9	0.5	0.9	3.3	4.5	0	1.4	8.4
68640	68700	1.7	0.1	2.9	1.2	2.3	0	1.3	1.9	3.5	0.7	0.3	0.6	0.9	0.6	1.9	2.4	3.6	0	1.9	1	1.1	1.4	5.4	0	1.9	1.4	3.1	2.7	0.1	7.2	1.3	2.7	1.5	0.6	6.7	1.9	6.3	5.3	4.1	1.4	1.8	0.5	3.5	1.3	4.5	0	2.4	7.5
68700	68760	1.9	0.3	1.4	3.1	3	0.2	1.8	1.4	2	0.9	0.6	8.3	1	0.3	3.5	3.4	2.4	0	3.5	3	3	1.8	6.1	0.1	3.6	3.2	2.8	2.2	2.7	5.2	3	1.6	4.1	0.1	4.7	0.4	0.6	2	3.2	1.2	2.4	0.4	2.5	2	5.5	0	1.4	6.8
68760	68820	4.3	0.6	1.2	0.1	1.8	1.3	2.5	1.9	1.1	0.5	0	8.6	0.8	0.6	4.1	2.2	1.1	2.9	1.6	0.6	2	2.2	4.7	0.2	1.2	1.3	4.2	1.8	0.8	6	3	2.8	4.7	1.7	3.1	1.7	0	3.8	2.3	1.1	1.2	0.3	1.5	2.6	4.1	0	1.5	7.2
68820	68880	0.7	0	1.1	1	1.1	0.5	3.5	2.6	1.8	1.2	0.6	0.1	0.7	0.3	2.2	1.9	2.9	0	3.9	2.2	2.3	4.2	3.9	0.4	0.4	4.2	3.6	3.1	1.4	3.3	2.9	2.6	7.5	6	5	0.1	15.5	4.2	2.3	1.8	0.9	2.7	1.6	1.9	5	3.5	4.7	7.4
68880	68940	0.3	1.8	0.6	0.4	0.9	0.3	3.1	2.9	1.6	0.7	0	6.5	0.3	2.1	2.2	1.9	1.2	2.6	2.1	2	5.7	1.9	0	0.1	0.4	5.1	1	1.1	1.3	1.8	0.1	2.3	3.6	3.6	4.5	3.3	4	3.6	1.8	2.8	3.2	1	2	1.2	4.3	2.3	3.5	7.5
68940	69000	0	0.4	5.7	1.5	0.5	0.3	3.9	2	3	1.1	0.3	1.9	1.2	3.8	3.6	2.1	1.8	2.1	1.6	3.1	8.6	0.2	5.2	1.3	1.1	2.5	8.4	1.5	2	3.8	1.7	0.2	2.4	1.1	4.5	2.9	0	3.6	4.1	1.6	2.2	3.7	3	3	5.4	1.2	4.5	6.4
69000	69060	0.4	0.1	1.2	0.9	1.1	0	3.3	0.8	1.8	0.8	0	7.6	1.5	0.8	3.3	2.4	0.8	5.5	2.2	1.4	8.9	0	5.9	0.7	2.3	2	3.2	2.4	2.3	6.2	1.7	0.6	2.5	1.1	2	1.1	0	5.1	2.5	1	2.9	2.1	2.6	5.8	4.1	1	4.2	3.1
69060	69120	4.3	1.9	1	1.9	2.6	0.1	3.7	1.5	3.5	0.5	0	8.3	0.9	3.4	4.2	1.3	2.4	2	2.5	1	4.9	0	1.1	1.9	0.5	0.7	3.7	4.1	2.9	5.2	5.1	1.2	2.8	2.8	4.9	2.6	0	2.1	2	3.3	3	0.7	3.7	2.1	2.2	0.4	2.4	6.4
69120	69180	6.9	1.7	1.1	0.5	0.6	0.2	5.8	2.1	1.6	0.7	0.3	5.3	0.8	0.8	4.6	3.3	1.2	3.4	1.4	1	9.3	1.8	1.4	1.1	0	0.9	5.7	2.1	0.1	3.3	8	1.2	3	3.9	1.2	2.1	0.2	2.6	1.4	0.8	4.6	2.1	2.5	1.6	2.6	2	2.1	6
69180	69240	4.6	2	0.8	0.4	2.4	1.1	4.7	2.7	3	0.8	0.4	10	0.8	2.3	4.2	3.9	2.3	5.2	0.6	2.9	6.4	3.5	4.1	1.6	0	2.6	12.1	3.6	0.1	6.3	7.6	2.6	3.7	1.2	4.3	3.5	1.1	3.8	3	3	1.9	2	0.9	0.6	2.5	2.6	2.7	8
69240	69300	1.5	0.1	2.8	1.7	2.2	0.1	2.2	2.1	2	0.6	0	2.9	1.5	1.9	2.4	0	3	2.7	1.4	1.1	7.5	0.1	2.2	0.3	0	0.2	2.1	1.8	0.6	7	4.6	1.3	2.5	1	0.9	1.4	2.2	5	2	1.7	1.8	2.5	2.3	0.7	3.7	0.1	2.2	6.5
69300	69360	0.8	0.2	1.8	2.2	3.8	0.1	1	1.6	2.1	0.7	0	0.7	1.1	1.2	4.3	0.1	1.1	1	2.1	1.5	8.5	0.1	2.9	0.3	0	1	0.5	2	1.6	4.1	0.9	2.7	3.3	1.1	6	2.4	0	3.5	2.7	0.7	0.8	0.7	2.5	1.5	6.1	2.7	2.2	6.7
69360	69420	3.3	0.1	2.9	2.1	1	0.2	1.6	1.1	1.9	0.4	0	0.3	0.8	1	4.1	1.4	3.1	4	4.1	1.2	5.7	0	1.1	0.9	3.9	6	4.9	2.3	0.5	4.5	0.5	1.6	2.6	0.8	5	2.8	0	4.5	2.1	2	1.5	0.6	1.6	1.2	6	5.2	2.7	6.2
69420	69480	1.6	0.3	1.3	2.8	1.9	0	3.7	1.9	1.3	0.6	0	4.8	1.1	0.7	4.8	1.5	1.4	4.9	2.1	0.6	8.4	0	0.4	0.2	2.7	1.3	6.7	1.7	0.9	4.4	0.8	0.6	2.8	3.4	1.6	1.7	1.4	2.8	0.4	2.8	1.5	1.3	1.6	0.4	3.2	1.3	3.8	5
69480	69540	2.2	0.3	0.8	7.5	3.9	1.1	3.5	2.4	3.2	0.4	0	7.5	1.1	0.7	3.4	0	1.3	3.4	2.3	1.5	6.5	0	2.7	0.4	4.3	2.7	2.9	4.2	1.4	0.6	2.5	2.1	2.6	5.2	5.4	1.5	0.8	3.4	5.8	1.3	2.3	1.5	2.1	1	6	1.2	2.1	6.2
69540	69600	2.5	0.7	0.8	3.6	1	1	2.9	2.9	2.7	0.3	0	8.9	1.2	1.7	2.9	0.3	3	4.4	2.8	1.5	4.8	2.5	1.9	0.4	4.1	3	2	4.2	0.7	6.9	0.5	2.2	2.7	0.7	2.2	3.9	5.3	3.7	5.2	3.2	3.4	1.5	3	0.5	2	1.8	2.8	7.5
69600	69660	2	0.4	0.6	1.4	3.1	0.3	4.8	1.9	1.9	0.6	0.4	4.8	0.9	0.9	2.6	1.8	3.2	2	2.8	0.6	4.8	4.2	0.5	0.1	2.9	6	7.6	2.4	0.5	5	1.8	2.6	2.6	3.6	1.6	2.9	0.7	5	1.6	2.6	1.4	1.5	3.5	1.3	1.4	1.5	2.7	6.8
69660	69720	2.1	0.6	0.5	1.6	3.3	0.1	0.9	1.5	2.6	0.3	2.5	6.6	2.4	0.5	1.7	2.9	4.1	2.3	2.9	0.7	8.5	2.4	2.4	0.3	2.9	1.6	2	1.3	2.5	3.3	0	3.6	2.7	3.9	1.7	1.9	0	5.2	1.8	1.3	1.5	1.9	1.1	1.5	2.7	0.6	2	5.5
69720	69780	1.6	0.3	0.8	4.3	1.9	0.5	2.2	1.4	2.1	0.6	0.2	0	1.5	0.7	3.6	2.3	2.6	1.5	3.5	1.6	6.9	0.1	0	0.7	2.9	4.4	2.1	1.1	0.9	7.9	0	0.4	2.6	0.8	6.7	3.5	0.2	3	2.8	0.8	2.8	1.7	2.9	2.2	4.9	0.9	3.4	5.7
69780	69840	1.3	0.1	1.5	5.2	2.5	1.2	1.1	0.9	2.2	0.6	0.1	6.4	0.9	0.2	3	0.2	1.6	2.8	1.6	0.4	2.5	0	2.7	0.6	3.6	1.2	3.5	1.2	0.3	1.6	2.8	2.1	3.9	2.3	5.4	3.4	2.2	3.1	1.9	0.3	0.8	2	1.6	2.3	5.2	2.1	3.4	9.4
69840	69900	0	1.8	1.2	0.7	0.5	0.3	1	1.9	2.6	0.6	0.2	0.2	1.3	0.2	1.8	0	3.9	2.6	2.5	1.6	9.4	0	3.2	1.3	4.5	2.5	0.7	2.5	1.2	0.1	4.8	2.1	1.9	2.4	4.8	2.9	0.2	4	3	1.1	0.9	0.8	1.5	3	5.9	0.9	2.2	6.9
69900	69960	2.2	2.3	1.6	0.4	3.2	1.4	1.7	1.5	2.4	0.6	4.4	6.8	2.2	0.5	3.1	0	3.5	0.8	1.8	3.4	9.2	0	2.1	1.1	5.4	4.3	0.6	2.6	1	0.7	2.1	1	0.9	1.6	3	1	0.8	2.9	2	2.2	3.6	1.6	1.5	0.9	2.4	0.7	1.3	6
69960	70020	1.9	1.5	0.6	1.1	2.6	0.2	1.3	1.9	2.3	0.4	5.6	2.2	1.6	0.2	1.2	0.4	0.9	1.9	1.4	1.1	5.1	0.1	0.3	0.3	0.4	0.6	8.6	1.8	1.2	7.6	5.1	1.3	1.5	3	2.9	1.9	0.2	2.9	3.5	0.9	2.9	4.5	2	1.5	2	1.7	1.7	6.3
70020	70080	0.5	0.3	2.3	0.7	1.5	0.1	1.4	1.7	2.2	0.3	3.9	5.3	0.7	0.3	3.1	0.1	1.6	3.5	1	0.2	7.5	0.1	0.1	1	2.9	0.9	4.3	1.5	0.4	4	7.9	0.3	3.6	0.5	2.5	3.6	0.8	2.3	6.6	1.1	1.4	2.6	0.9	1.3	4.4	0.8	1.7	9.4
70080	70140	0	0.7	0.1	1.5	0.4	0.6	1.9	1.2	1.6	0.2	2.5	9.6	1.4	0.5	2.9	0.2	2.1	4.7	4.5	0.2	2.9	3.3	0.1	1.4	4	0.6	3.8	1.9	3.2	3.3	2.7	0.2	2.7	1.9	3.1	1.5	0	3.4	4.2	0.3	2.3	1.2	1.1	1.1	1.3	0.3	2.4	8.8
70140	70200	0.1	1.2	1.1	0.3	3.2	0.4	1.5	1.6	0.9	0.2	0.2	3.3	0.7	0.1	2.7	2.7	1.5	0	4.3	0.7	5.8	2.6	5	0.1	1.7	0.4	7.2	3.1	1.5	5.8	0.4	0	3.4	1.9	6	0.7	0	4.5	3.9	3	1.8	2.6	3.6	1.6	2.3	2.1	2.5	8.5
70200	70260	2.4	2.1	1.9	1.3	1	0	1.8	2.1	2.1	0.5	0.2	8	0.8	0.1	3	2.4	1.6	1	4.2	0.9	7.1	2.2	5.2	0.4	3.4	3.7	7.2	5.2	0.4	5.7	2	1.8	3	2.4	1.5	1.4	0	3.6	5.8	1.7	1.1	3.8	3.1	1.4	2.2	2.8	3.4	6.4
70260	70320	1.9	1.3	1	0.2	5.2	0.1	0.8	1.7	2.1	0.1	0.9	0.6	1.1	1.5	2.2	2	1.9	0.9	2.3	0.3	6.9	1.3	4.5	0.1	0.2	2.1	11.5	1.9	0.9	5.2	1.2	0.4	2.5	7	2.6	2	0.6	2.7	5.3	2.1	3.4	2.5	2	1.9	4.3	3.3	2.1	7.1
70320	70380	0.1	1.5	1.6	0.6	1.4	0.2	2.7	2.2	2.3	0.2	5	4	0.6	2.9	1.7	1.4	2.8	1.5	2.4	1.2	5.2	3.9	3.3	0.1	0	1.2	3.1	2.9	2.6	7.2	0.1	0.1	2.5	2.8	3.6	2.8	0	3.6	5.3	0.8	1.1	1.2	0.8	2.8	3.9	1.8	1.8	8
70380	70440	3.4	1.7	1.4	0.8	2.5	1.1	1.1	1.9	1.9	1.8	1.1	7.7	0	0.8	3.1	2.7	1.8	1.9	2.5	0.5	3.8	2.5	6	0.5	3.1	2.8	0.5	2.5	0.8	8.5	0.8	4.5	2.8	2.5	4.1	3.3	0.1	3.1	1.3	1.1	0.6	2.5	1.4	2.6	4.2	1.3	1.3	7
70440	70500	0.7	0.7	0.6	0.4	2.4	2.4	0.9	1.8	2.3	1.5	1.6	7.9	0.6	1.1	2.1	1.8	1	3.5	3.8	0.5	5.4	4.4	3.4	0.3	0.5	2.6	0.4	4.8	1.2	5.7	1.1	4	2.4	2.1	3	2.1	0	3.1	1.3	2.2	3	2	3.3	0.9	4.1	1.6	2.2	8.1
70500	70560	0.3	0.3	0.7	0.3	1.7	1.2	3.1	2.3	3.7	1.2	0.6	2.8	1.3	1.2	2.6	1.4	2	0.2	1.5	3.4	3.4	2.4	2.8	0.3	0.8	1.3	0.7	3.5	0.9	5	5.8	0.2	0.3	0.9	3.8	3.6	1	6.3	0	2.1	3.4	1.3	2.8	2	2.5	0.1	3.4	9.3
70560	70620	0.5	0.4	0.5	2.2	1	1.9	2.3	1.8	1.5	1.7	0.6	9.4	0.1	2.6	1.3	3.7	1	0.9	1.7	0.9	9.3	0.9	1.7	0.2	2.8	4.5	2	2.1	4.4	7.5	2.2	4.7	0	2.2	1.2	1.7	0.1	4	0	1.6	0.8	3.6	1.7	2.5	5.4	0	1.9	8.4
70620	70680	0.6	0.8	5.9	0.7	1.9	2.9	2	1.6	1.7	1	0.7	10	1	3.5	2.9	1.9	1.6	3.3	1.7	0.7	5.6	2.9	0.1	0	1.4	2.1	0.8	2.6	0.2	4.5	0.8	4.5	0.6	2.4	1.6	2.7	2.1	3.5	0	1	0.9	0	2.4	2.1	3.8	1.9	1.8	8.3
70680	70740	1.1	1.2	3.5	1.4	2.5	0.5	2.5	2	1.6	0.9	1.4	3.7	1.7	1.2	2.8	2	1.8	1.1	2.2	0.7	3.3	1.9	0.8	0.1	2	0.1	0.7	3.6	1.4	5.2	0.7	1.4	1.3	1.3	6.4	2.7	0	4	0	0.8	0.5	0	1.1	1.1	5.6	2.4	1.3	9
70740	70800	3.9	0.6	1.7	2	2	0.1	0.6	2.1	2.4	0	0.2	3.2	0.9	2.8	4.4	1.7	0.8	1.5	4.4	0.6	0.2	2	2.3	0.1	3.3	2.1	1.9	0.8	3.5	4	1.9	1.2	2.3	1.3	2.4	1.1	2.1	2.1	0	2.8	1.1	0.1	1.8	0.9	6	1.2	1.1	8.8
70800	70860	3.2	0.6	0.7	1	2.6	0.3	1.6	2.9	3.1	0.4	0.9	8.7	0.9	2.3	2.6	1.4	1.1	0.5	2.8	1.7	0.5	2.6	1.4	0.9	1.7	2	0.7	1.8	0.8	2	1.9	2.8	2.5	1.9	5.3	3	0	2.4	0.3	2.4	1.3	2.9	2.1	1.1	3.1	1.9	3.7	7.4
70860	70920	1	0.6	2.8	2	2.5	0.1	1.2	3.6	2.7	0	0	4	0.9	2.2	1.7	2.1	2.8	0.1	4.4	1.7	1.6	2.7	1.7	0.4	4.6	0.8	2.4	2.7	0.4	5.9	1.5	2.4	2.9	0.7	4.3	2.5	1.9	2.8	0	1.7	2.1	2.7	1.2	1.2	3.3	3	2.9	8.8
70920	70980	1.4	2.1	2.1	0.3	1.3	1.4	1.8	2	2.7	0.7	0	7.7	0.6	1.7	0.3	1.2	3	0.1	2.2	3.5	5.3	0	2.5	0.3	2.2	2.4	0.5	1.6	2.1	6.6	1.3	4.5	1.1	1.2	3.2	3.8	0	3.9	0	0.4	1.1	0.6	2.9	1.4	5.2	1.7	2.8	6
70980	71040	3.1	4.8	2.1	0.6	1.7	0.5	3.1	3.3	2.8	0.6	0.8	8.2	0.4	2.2	2.5	1	2.9	0.6	1.2	1.3	1.8	0	1.8	1.2	5.1	0.2	4	7	0.7	0.6	1.4	0.3	1.2	4.3	3.4	1.3	0	4	0	0.7	1	1	1.9	2.4	4.8	2.1	3.8	6.2
71040	71100	3.3	0.9	1.3	2.3	2.9	1.1	2.1	2.9	1.9	0.8	0	7.7	1	1.6	2.8	1.3	1.1	1.5	1.4	0.6	7.5	0	0.9	0.3	5.7	1.7	2	1.8	0.2	4.7	1.2	2.9	0	5.9	6	2.5	1.4	3.3	1.7	1.3	3.1	3	1.2	3.4	4.3	1.9	2.4	8.7
71100	71160	2.2	1	1.2	0.9	1.2	1.7	2.9	2.8	1.3	0.1	0.7	9	0.5	2.4	1.7	2.4	2.5	1.4	1.9	0.5	5.5	0	0.5	0.2	5.2	5	0.8	2.7	1	5.1	1.3	0.5	0	2.2	3.9	1.6	0	2.8	2.5	0.8	1	1.3	3.1	2.5	1.4	2.1	2.2	7
71160	71220	5	0.5	2.3	1	1.7	0.3	4.5	3.9	1.9	0.5	1	9.9	0.7	3.3	0.1	1.9	1.4	0.8	3.6	1.5	8.5	0	1.6	0.5	2.9	2.5	9.9	3	0.9	5.9	0.8	3.8	0.3	2	2.5	2.8	0	4.2	3.4	0.6	2.7	1.5	1.9	1.3	4	2.7	2.1	8.1
71220	71280	2.6	0.4	1.6	0.7	1.4	0.6	2.2	3.8	1.4	0.8	1.5	10.2	0.6	2.3	1.5	1.8	1.1	1.3	2.8	0.1	8	1.6	0.7	0.4	1.6	1.6	11.2	1.7	1.3	5.7	1.8	1.5	1.3	0.8	5.5	2.7	0	3.5	0.1	0.6	1.8	4.5	1.6	0.7	6.3	0.8	3.5	6.2
71280	71340	3.8	0.2	3.1	2.1	1.3	2	4.6	1.6	1.2	0.4	0.4	3.5	0.9	3.2	3.2	1	1.6	1.6	1.7	0.8	8.1	3.6	0.7	0.2	3.5	1.5	4.8	3.5	2.6	1	0.2	2.1	0	2.9	5.5	2.2	1	4.3	0	0.3	2.1	3	2.3	2	4	5.4	2.4	7
71340	71400	1.3	0.2	1.8	1.6	1.9	0.3	2.3	2.5	3	0.6	0	7.3	1	2.4	2.4	1.7	2.1	1.2	1.6	0.4	4.8	3.3	1.3	0.9	0.4	6.5	7	1.7	3.5	1.4	1.8	3.5	0.1	1.4	3.1	2.9	0	2.7	0	0.9	1	2.8	2.8	3.2	3.3	1.8	1.8	7.5
71400	71460	0.9	0.3	0.9	2	2.3	2.7	2.3	0.9	1.5	0.6	0	3.1	0.5	2.1	1.4	1.9	0.8	0.7	2	0.5	7.4	0.7	0.3	0.1	3	3.3	3	5.1	3.3	7.4	5	0.3	0.7	1.3	1.8	0.7	0	2.7	0.6	0.4	1.4	0	1.2	4	3.9	2.4	3.7	7.5
71460	71520	3.6	0	1.3	2.5	1.9	1.3	0.7	2	1.9	0.7	0.8	0	1	2.5	0.8	2	1.2	2.9	1.7	0.9	1.9	0.6	1.6	0.3	1.4	5.5	5.6	1.6	8.2	5.8	0.7	2.3	1.9	2.5	5.2	0.8	0	2.4	0	1.1	1.6	0	1.2	3.1	1.5	2.6	2.4	7.8
71520	71580	1.7	0.7	1.4	0.3	1.8	1.6	2.3	0.9	2.6	0.8	0	5.9	0.5	2	1.5	2.1	2.1	1.7	1.1	1.2	7	0.3	0.8	0.6	1.5	2	9.5	5.7	1.4	3.3	1.3	3.3	2.4	3.1	4.7	0.7	0.1	3.1	0	1.7	1.5	0.1	2.9	4.2	2	1.8	2.2	7.6
71580	71640	0	0.4	0.6	1.4	0.8	3.4	1.9	1.6	1.1	0.5	0.4	11	0.5	1.7	3	1.8	2.1	2.5	3.4	3	2.6	0.5	2.4	0.2	0	0.7	6.5	4.6	0.8	6.9	5.1	3.1	2.2	1	5.9	1.1	1.1	3.3	0.1	1	1.6	1.8	1.6	1	3.3	1.6	2.4	7.5
71640	71700	1	0.3	1.5	0.8	1.7	0.7	2.1	1.6	3.1	0.6	0.3	8.6	0.9	1.9	3.6	2.4	2.4	1.6	4.3	0.4	3.2	0.7	2.1	0.3	0.1	4.2	7.4	2	7.4	4.7	5.8	3.6	2.9	1.6	3.6	3.5	0	2	1.4	0.9	2.5	0.8	1.9	0.9	3	0.3	1.8	8.2
71700	71760	2.3	1.7	1.4	0.6	2.8	2	2.2	1.3	2.2	0.7	1.1	6.9	0.5	2.7	2.6	2.3	4.5	0	3.8	0.4	5.9	2.6	0.1	0.8	4.5	3.4	8.2	4.2	0.7	0.6	0	3.8	2.7	1.1	3.6	1.7	0	3.7	0.4	0.7	1.8	5.2	3.4	0.8	4.2	0	1.9	7.9
71760	71820	4.9	2.6	1.5	0.3	3.2	0.4	1.1	1.6	2.4	0.5	0.1	0	0.5	1.4	0.7	4	1.1	0	2.9	0.4	8.6	0.8	0.6	0.4	5.6	0.9	0.5	4	2.8	0.4	3.4	0.6	2.5	2.5	2.8	2.5	0	2	2.2	2.9	1.3	5.8	3.8	1	3.6	2.3	2.9	7
71820	71880	1.6	0.7	1.5	4.3	4.6	1	1.5	1.4	1.3	0.1	0.9	7.3	0.4	2.4	0.5	2.5	1.9	2.4	2.3	0.7	8.3	0	0	0.2	0.4	0	1.2	1.1	0.5	4.5	0.7	0.1	2.3	2.1	5.4	0.4	3	2	2.8	1.7	1.4	2.6	1.3	2.4	2.5	4.4	2.6	9.7
71880	71940	2.2	0.1	0.7	0.6	1.8	2.2	2.6	1.4	2.7	0	1	9.1	0.8	2.2	3	1.5	3.6	2.1	3.3	0.7	9.3	0	1.3	0.2	2.5	1.1	0.6	1	2.3	3.5	0.6	0	2.3	0.3	5	2.3	2.3	3.1	0	0.7	1	2.5	0.8	0.8	3.5	5.2	2.1	7.4
71940	72000	3.4	0.1	2	0.6	1.3	0	1.2	1.2	1	0.3	0.2	8.5	1.2	1.1	3.3	1.6	3.4	3.7	3.1	0.7	10.4	0.2	2.2	0.3	3.1	2.1	11.3	3	1.3	0	1.4	2.3	2.6	1.7	3.8	3.9	1.4	3.6	0.7	0.9	1.7	4.9	1.3	1.9	3.1	2.4	2.5	8.2
72000	72060	0.2	0.5	0.7	0.8	2	0	0	1.6	2	2.3	0	5.5	0.7	0.8	1.9	1.8	3	3	1.1	0.7	10.3	0	1.5	0.2	3.3	2	3.8	2.5	3.8	2.9	2.5	0	2.3	1.3	6.2	3.5	0	5.2	1.5	0.7	2	1.3	0.9	1.3	1.7	2.3	2.4	7.6
72060	72120	2.5	0.3	1.8	0.3	0.7	0	1.4	1.3	1.8	1.1	0	9	0.4	0.9	3.5	3.9	1.7	1.9	3.3	1.6	3	0	2.6	0.6	2.6	0	4.1	0.8	7.6	6.3	1.7	3	2.5	1.1	4	1	0.1	2.8	3.2	0.6	2.3	2.4	2.2	1.1	3.6	2.8	2.4	5.6
72120	72180	0.8	0	1.1	1.5	2.9	1.2	1.8	1.3	2.1	2	0.7	0.6	1.1	3.4	3	2.3	1.5	0.9	5	3.1	0.4	0	0.7	0.2	1.7	1.7	9.5	2.4	5.2	7.4	0.9	3	4.1	1.2	4.6	4.2	0	3.2	1.8	1.9	1.3	5.7	2.7	2	1.5	3.3	3.1	7.7
72180	72240	1.7	0.1	1.8	3.2	1.8	0.6	0.3	2.3	1.8	1.2	1.3	10.6	0.4	1.5	1.5	2	2.5	1.4	3	0.8	4	0.2	5.3	0.3	3.5	1.7	14	5.9	2	4.1	3.1	2.3	2.6	1.4	5.1	3.9	3.7	2.3	2	0.8	1.4	1.8	1.6	0.6	1.6	1.6	3	6.9
72240	72300	0.4	0.4	1.3	1.3	0.9	0.3	3.5	2.5	1.6	1.4	1	1.9	1.5	2.1	3.4	1.6	1.8	1.1	1.4	1.6	9.1	0.1	0.3	0.1	5.3	1.3	3.4	2.2	0.7	7.1	0.2	2.8	2.7	1.4	4.1	0.8	0.1	4.8	2.1	0.9	1.1	3.9	1.4	0.9	3.5	1.6	3.3	7.7
72300	72360	0.5	0.2	0.9	1.6	2.3	0	0.8	1.6	1.1	0.5	1.1	8.9	0.7	0.7	3.2	2.2	3	1.4	5.3	0.7	1.5	0	2.7	0.5	3.6	0.7	1.1	3	4.6	4.7	2.2	2.9	2.9	4.2	5.2	4.2	0.2	4.5	3.5	0.6	2.3	8.1	2.2	2.3	4	3.6	2.5	8.1
72360	72420	0.9	0.9	1.1	1.8	3.6	0.6	0.9	1.9	1.6	1.6	0.1	2.7	0.6	3	3.9	1.6	1.8	1.3	4	0.8	0.4	0	3.9	0.6	5.7	0.5	0.4	4.8	0.8	8.8	2	1.7	2.8	1.5	6	1.1	0	5.1	3.6	1.8	1.1	6.1	1.3	1.9	2.7	2.3	1.9	7.6
72420	72480	2.1	0.2	1.7	1.9	2	0.1	0.8	2.8	3.7	0.7	2.4	0.1	0.3	0.7	2.1	1.4	2.3	0.1	4.4	0.7	3	0	2.7	0.7	5.5	1.1	2.4	3.5	0.6	5.6	4.4	1.3	3	1.4	4.3	3.3	0.3	2.6	2.7	2.6	0.6	4.7	1.3	1.1	2.9	1.9	1.9	7.8
72480	72540	1.1	0.5	1.3	0.9	2.9	1.3	1	1.1	3.3	0.4	2.1	6.9	1	2.3	1.6	1.1	1.6	0.5	1.4	0.5	5.9	0	1	1	7	1.9	2.2	3.6	0.6	4.5	1.2	2.3	2.7	3.5	7.2	2.5	0.2	2	0.6	1.1	0.8	0.9	1.3	1.6	2.4	1.9	1.8	8.6
72540	72600	2	0.5	1.9	0.6	2.6	0.1	1.1	1.6	3.9	0.7	0.7	5.9	0.3	2.2	2.8	1.3	1.3	2.4	2.4	0.3	7.9	0	0	0.4	4.8	1.4	9.7	1.3	0	5.2	9.3	2.8	2.6	1.1	6.9	1.7	2.6	3.8	0	1.3	3.2	3.9	1	1.4	3.6	1.8	3.4	9.4
72600	72660	1	0.1	0.6	2.3	1.7	0.4	0.6	2.4	2.5	0.7	0	3.4	0.9	0.3	2.5	1.6	1.9	0.7	2.3	0.9	9.6	0	4.7	0.3	2.8	0.2	8	4.1	0.9	7	6.5	1.7	2.5	0.8	5.2	1.5	1.9	2.5	0	2.7	2.5	4.1	2.1	1.3	3.2	1.9	2.8	8.7
72660	72720	0.7	0.9	0.4	1.4	2	0.1	1.2	1.5	1.6	0.2	0.9	7.3	0.5	1.6	1.2	1.8	2.7	1.4	0.6	0.9	9.7	0	1.4	0.5	0.7	0	9.4	1.1	0	5.6	1.4	4.4	1.8	1.8	3.7	3.3	3.7	1.5	0	1.3	1.6	4.4	0.9	3.4	3.5	2.2	2.1	9
72720	72780	3.3	1	1.2	2.2	3.5	1.5	0.3	2.3	2.4	0.5	3	1.5	1.3	3.8	2.1	1.8	1.6	2.7	1.4	0.3	8.6	0	0.4	0.5	2.4	0.2	2.5	3.2	1.6	5.6	8.5	2.6	2	2	6.5	2.8	2	3.6	0.6	1.6	1.6	0	1.9	1.9	4.2	1.6	2.1	8
72780	72840	4.7	0.5	1.4	0.3	2	1	0.7	1.9	1.6	0.8	3	7.4	1.4	3.4	0.7	1.7	1.9	0.7	2.4	0.6	8.9	0	1	1	1.2	0.3	0.6	5.4	2	6.3	2.4	1.3	2.5	2	5.2	1.7	12.8	4	3.6	0.3	3.6	0.1	0.9	2.6	3.7	2.4	1.9	8.8
72840	72900	4.6	0.1	2.9	5.1	2.5	0.2	1	2.2	1.4	0.5	3.3	6.7	1.2	4.5	1.3	2.6	2.1	0.6	0.9	1.6	3.8	0	0.1	0.6	1.8	0.9	1.9	4.6	1	5.7	0.2	0	4.2	2.4	4.5	2.3	3	3.8	2.8	0.8	1.9	0	2.9	2.8	4.5	1.8	3.1	9.4
72900	72960	2.6	0.7	2	3.7	2.5	0.1	2	2.2	1.6	0.8	0.1	2.6	0.6	1.4	2.8	2	2.3	0.3	4	1.2	2.4	0.9	1.1	0.2	1.1	1	3.8	2.5	0.8	3.7	1.7	1.3	1.6	1.3	5	0	0	4.3	1	0.4	3.3	3.5	1.8	3	3.7	2	2.5	9.1
72960	73020	5	0.9	1.2	0.9	2.4	0.3	1.1	1.8	1.8	0.1	0.5	5.4	1.3	2.3	1.8	2.1	1.7	1.5	1.9	0.9	3.2	0.8	3.7	0	2.8	2.6	9.1	4.9	1	7.1	3.6	3	1.3	0.9	4.5	0	0	3.1	0.4	2.1	1.4	2	2.2	0.6	4.2	1.6	2.3	8.8
73020	73080	4.8	0.2	3	0.3	2.6	1.7	1	1.8	1.8	0.6	0.3	1.4	0.7	2.6	0.4	2	1.4	2.5	1.2	1.9	3.1	5.6	4.2	0.8	2.8	1.8	2.9	2.9	0.8	5.2	2.8	0.8	1.6	1.9	7.1	0	0.5	2.3	0.4	1.1	1.7	1.2	1.9	2.4	4	2.2	2	10
73080	73140	0.6	0.5	2.6	0.1	3.4	0	0.5	1.7	1.7	0.9	0.2	5.2	1.5	2.5	2.2	2.1	1.9	3.6	1.4	1.4	1	2	4.9	0.1	4.6	1.4	0.5	0.3	1.5	0.1	1.4	0	2.1	0.8	2.7	2.7	1.8	3.3	2.2	0.7	1.5	0	1.3	1.9	5	0.4	1.5	9.5
73140	73200	5.6	0.7	0.3	0	1.4	0	1.5	1.9	2.4	0.8	0.3	5.2	0.5	1.1	2.5	2.5	1.2	0	2.4	1.1	0.4	1.5	0.1	0.1	2.1	2.1	0.6	3.1	0.9	5.2	0.3	2.8	2.4	1.5	4.2	2.7	0	5	2.4	2.6	2.4	0.2	1.2	1.2	1.9	2.2	1.9	8.4
73200	73260	1.4	0.6	1	0	1.3	0	0.7	2	1.4	0.7	0.4	2.5	0.4	3.9	1.8	1.3	1.6	0.6	4.1	1.4	1.6	4.1	2.7	0.3	1.8	2.9	3.3	2.1	0.8	4.7	2.2	1.1	2.4	2.5	7	5.5	4	3.8	0.8	1.1	1.6	0	1.2	2.8	3.3	1.2	1.9	7.6
73260	73320	5.5	0.9	1	2.2	2.5	0	1.6	1.8	1.5	0.5	0	7.8	0.5	2.8	1	1.1	1.7	1.6	0.9	3.8	0.3	0.5	0.9	1.3	2.3	1.2	4.3	2.2	2	4.5	1.5	0.5	3	2.5	5.4	4.8	13.7	2.5	1.1	1.1	0.7	2.2	1.8	2.8	4.2	1.3	2.8	8.5
73320	73380	2	0.3	1	0.3	2.3	0.8	1.7	2.2	2.4	0.7	1.1	4.9	0.4	3	0.1	2	2.4	1.8	2	1	5.9	0.6	0.2	0.1	3.4	1.1	3.7	2.1	0.4	4.8	1.7	0.5	2.2	0.9	4.2	3.3	0	2.4	0	0	2.4	2.2	1	3.2	2	2	2.9	7.5
73380	73440	0	0.4	0.8	1.1	2.1	0.3	0.5	2.1	1.7	0.8	1.2	5.6	0.8	1.8	1.3	1.9	2.9	3.1	2.5	1.8	1.1	0.9	1.2	0.2	2.3	0	11.3	2.7	0.5	5	0.8	4.2	2.1	1.1	6.6	2.6	0	3.6	0	0	2.5	4.3	2.6	2.5	4.5	1.9	3.7	9.2
73440	73500	0.5	0.4	3.6	0.3	2.2	1.2	0.6	2	2.3	0.7	0	0	2.3	1.2	1.8	3.4	3.8	0.5	2.1	3.6	4.8	0.3	0	1.5	1.3	1.2	0.5	1.1	0.4	3.3	2.5	2.5	2.6	1.8	2.5	5.2	0	1.7	0	0.9	3.4	7.7	1.3	2.7	4	1.3	2.2	8.5
73500	73560	0.5	0.1	2.7	2.2	1	1.8	1.6	1.9	2.2	0.5	1.4	5.7	1.1	1	2.7	2	1.3	1.7	1.1	2.4	3.2	0.8	0.6	1.3	4	0.9	2.9	0.7	0.6	3	1.1	3.3	2.3	3.5	5.7	2.8	0	2.2	0.7	0.5	3.5	5.3	0.5	3.5	2.4	1.4	3.3	6.8
73560	73620	6.3	0.3	3.5	0.3	1.3	0.5	0	1.6	1.2	0.6	1.8	5.7	0.8	1	1.3	1.8	1.8	1	0.3	0.5	3.6	2.6	5.4	1.2	5.8	1.2	2	1	1.4	6.4	0.3	3.8	1.6	0.8	3.2	3	0	3.4	0	0.6	3.6	0	0.5	1.3	5.6	1.5	2.4	8.8
73620	73680	5.1	0.3	1.2	0	2.6	2.4	1.7	1.3	2.1	0.4	1	2.9	0.6	1.5	1	1.7	1.6	2.5	0.3	0.9	0.1	0.3	1.2	0.3	0.1	1.4	6.2	0.1	0.9	5.9	1.2	1.5	1.4	1.7	2.2	0.5	0.4	2.5	1.4	0.5	2.3	0	1.8	2	4.4	2.7	1.8	8.9
73680	73740	4.3	2.1	0	0.7	1.4	0.9	1.1	3.3	1.6	0.4	0.2	3.7	1	2.2	3.3	1.7	3.2	1.2	1.3	1.1	0.4	0.2	3.4	0.3	0	1.6	7.8	3.8	1.8	6.2	3	1.1	1.2	1.3	2.6	5	0	1.2	4.1	0.5	3.4	0.1	3.3	0.7	4	1.8	2.2	9.2
73740	73800	2.9	2.7	1.1	1.6	1.9	1.3	1.2	1.6	1.3	0.5	0	7.1	0.7	2.3	3.2	1.8	2.5	0.6	2.3	0.8	4.1	0.2	0.1	0.5	2.5	1.1	9.7	1.3	0.9	2.7	2.6	1.9	1.2	1.7	3	2.3	0.1	3.8	1.1	0.4	2.1	0	3.6	0.6	3.6	1.8	2.6	9.1
73800	73860	0.6	1.1	1.5	1.2	1.5	1.8	0.8	1.5	3.2	0.9	0.5	3.6	1.1	1.7	1.4	1.7	1.1	2.4	1.2	1.8	9.5	2	0	0.5	3.4	1.5	0.1	0.7	0.6	4.2	2.6	2.9	1.3	1.6	4.8	2	0.5	3	0.4	0.2	1.4	0	0.6	2.5	2.5	1.2	1.6	7.7
73860	73920	1	2.3	1.2	0.4	2.1	0.1	1.1	1.7	1.6	0.3	1.9	2	0.5	1.7	1.9	1.7	4.1	0.7	1.4	0.6	9.3	0	3.1	0.7	3	3.9	2.8	2.6	1.8	4.1	2.8	1	2.5	0.8	1.6	1.6	2.1	2.4	2.4	1.1	3.2	0	1.2	1	4.4	1.3	1.3	8.6
73920	73980	2.1	0.1	2.1	0.6	0.8	0.1	0.9	3.4	1.8	0.4	0.8	1.3	0.6	1.9	3	1.6	3	2.2	0.4	1.5	3	0.2	4.8	0.6	0.1	2.1	1.8	2.7	0	3.6	3.1	0.8	3.5	1.4	4.1	1.3	0.6	3.8	1.3	2.3	2.8	0	1.3	3.4	4.6	1.8	3.4	7.1
73980	74040	0.5	0.1	1.9	0.2	0.4	0.4	2.2	2.8	2.9	1.3	0.2	5.7	1.5	2.1	2.1	1.6	2.1	2	3.2	1.5	2.6	0	1.1	3.7	2.6	1.3	1.3	3.5	3.8	2.6	0.5	2.5	2.1	2.6	6.2	2.8	1.5	2.3	0	1.7	2.1	0	1.5	2.1	2.4	1.5	2.7	7.3
74040	74100	1.8	1	0.5	0	1.8	0	4.6	2.5	3	1.2	0	1.7	1	2.3	3.5	1.4	2.3	4	3.1	0.6	2.9	0	6.3	1.7	4.2	2	6.1	4.5	1.5	4.8	1.5	0.7	1.9	2	3.8	2.6	0	2.4	0	1.2	1.6	2.5	1.4	2.8	5.2	1.5	2.6	6
74100	74160	3.8	0.5	0.7	1.5	1.4	0	5.6	1.7	3.2	0.6	0.4	3.3	0.6	2.8	2.9	1.8	2.6	0.9	3.4	1.3	0	0	2.1	0.5	3	0.2	9.2	1.1	0.7	0.2	1.4	1.2	4.4	1.5	2.6	1.4	1.3	2.5	0	0.9	2	5.7	1.3	0.3	4.1	1.6	2.3	5.3
74160	74220	4	0.3	2	1	2.3	0	2.7	1.9	4.3	0.7	0.4	1.7	1.1	2.3	0.5	1.6	2.1	2.3	3.1	1.1	0.1	0	0.3	2.6	2.6	0.2	4.6	2.7	2.3	0.6	1	0.3	0.6	0.5	3.4	4.2	0.6	3.3	1	1.1	1.9	4.9	1.4	0.4	2.4	1.6	1.9	8.9
74220	74280	2.1	0.5	0.8	3	1.5	0	6.1	1.8	2.1	1.4	0.2	1.3	0.4	3.6	2.4	1.5	3	1.9	4.1	0.8	0.2	0.1	1.3	2.1	4.3	0.1	3.1	3.1	0	3.8	2.2	1.6	2.1	0.7	2.8	3.1	1.6	3.6	1.6	2.4	0.8	5.9	2.3	1.4	1.5	1.5	2.3	7.6
74280	74340	1.5	1.3	1.6	1.9	1.4	0.7	1.1	1.3	3.2	0.5	0.3	2.5	0.8	1.3	2	1.2	2.7	1.2	2.6	0.5	0.7	0	2.6	2.9	1.7	0.8	1.7	3.6	2.3	5.5	1.1	2.6	2.1	1.7	3.3	1.3	0	2.4	2.2	1.6	1.1	7.7	1.3	2.2	1.3	0.3	1.8	8.7
74340	74400	1.9	0.5	0.9	1.7	1.6	0	1.3	2.4	1.4	3.3	0.3	3.3	1.8	1.1	1.5	2.3	2.1	0.8	3.8	0.6	3.5	0	1	2.1	1	0.8	2.9	1.1	3.4	3	1.1	0	2.2	2.3	4	3.4	0.5	4.1	0.1	1.3	1.3	6.9	2.2	2.8	3.3	0.2	1.6	6.8
74400	74460	2.1	0.3	2.8	1.2	1	0.7	2.1	1.3	1.8	2.9	0.4	1.1	4.1	1.6	1.4	1.9	1.1	2.4	3.3	1	2.9	0	0.1	0.9	1.6	5	6.9	0.6	1.5	3.4	0.4	0.2	1.9	0.1	2.8	3.7	0.8	2.2	2.1	0.6	2.8	1.2	3.7	1.3	4.6	0.3	1.3	6.8
74460	74520	4	1.1	0.9	2.1	0	2	0.9	1.5	0.7	1.3	0.7	2.9	1.3	1.5	0.9	1.7	1.1	1.1	0.9	0.8	5.1	0	0.5	2.6	1	0.7	0.7	2.5	0.6	4.1	0.8	0	3	1.3	5.7	3	0.3	4.1	0.7	0.9	3	0.1	1	1.3	2.7	0.8	1.9	6.9
74520	74580	3.3	0.7	0.8	1.7	2	0.9	3.6	3.1	1.4	0.8	2.3	3.8	0.8	2.9	0.8	2	1.7	1.1	0.3	0.9	8.3	0	1.7	0.8	1.9	1.1	7.3	0.7	1	5	2.1	4	3	0.2	1.4	2	1.6	2.7	2.9	0.8	1.8	5.2	1.3	1.3	2	3	2.9	5.6
74580	74640	0.7	0.7	1.5	0.1	0.8	0.1	2.6	1.6	1.5	0.3	3.8	1	2.3	2.8	0.7	1.8	1.3	1.5	2.3	7.1	7.5	0.1	0.2	1.6	4	2.3	4.7	4.1	2	2.6	1.3	2.4	3.1	0.4	4	3.2	0.6	1.4	1.3	0.9	2.1	3.9	1.2	0.7	4.5	1.4	2.2	6.7
74640	74700	2.5	0	0.4	0.6	2.6	0.7	1.6	1.5	1.4	0.8	0.2	1.7	0.8	2.5	0.4	1.4	1.3	0.8	3.6	0.5	8	0.1	4.8	2.1	1.6	3.6	0.1	2.2	2.3	7.5	0.3	1.6	3.3	0.2	4.3	5.2	0.1	3.4	0	0.7	1.1	5.4	1.3	0.5	1.3	2	1.4	5.9
74700	74760	2.2	0.7	0.7	2	1.1	0.5	1.7	1.5	2.7	0.3	0.1	6.4	0.8	3.5	0.4	1.3	3	2.9	3.5	1.5	7.4	0	1.7	0.7	7	1.8	3.2	1.2	1	6	0	3.2	2.9	0.4	3.8	3.2	2.5	3.9	0	0	3.3	1.9	1.7	0.9	2.5	2.3	1.2	7.8
74760	74820	2.3	0.3	3.9	1.2	0.6	1.4	2.4	2.1	2.1	1.2	3.9	3.2	0.4	3.4	1.4	1.5	2.1	0.6	3.3	2.1	6.1	0	0.6	0.4	4.8	0.8	10	1	1	4.9	0.1	0.6	1.1	0.7	5.3	1.4	0	2.1	0.2	0.9	1.5	1.1	1.2	0.3	3.7	1.4	1.3	7.2
74820	74880	0.6	1.3	2.2	1.6	2.4	0.6	3.5	1.5	2.4	0.9	0.9	0.3	0.8	2.2	2.1	0	1.2	0.7	0.3	0.8	4	0	0.1	0.1	1.4	1.1	4.1	2.1	0.8	4.1	5.7	2.2	0.8	1.2	3.5	4.3	0.8	3.3	0.2	0.4	1.8	5.1	1.7	1.5	3.2	1.8	1.5	6.2
74880	74940	0.1	1.6	1	0.3	1.2	0.3	1.7	3.5	1.9	0.8	1.2	6.9	1.5	2.4	0.4	1.3	2.2	1.4	3.5	1.2	0	0	0.3	0.2	4.5	1.4	4.3	3.5	0	6.4	6.3	3.8	2.6	3.4	2	4.2	0	1.9	1.5	0.9	1.5	0.6	0.7	1.2	2.8	0.7	2	5.5
74940	75000	0	2	4.4	1	0.7	0.2	1.1	2.2	2.1	0.8	1.2	4	0.8	2.8	0.1	1.9	1	0.5	1.4	0.5	0.5	0	0.3	0.3	2.2	0.7	2.8	0.7	1.5	1.4	1.1	0.5	4.3	1.4	2.3	3.5	3.1	1.8	0.3	1.3	1.6	0.1	1	0.5	1.2	0.9	2	7.1
75000	75060	6.4	0.7	2.5	0.5	2.5	3.5	1.8	4.2	2.3	1.1	0	0.6	0.7	2.5	0.1	1.6	1.2	2.9	2.1	1.4	6.5	0.8	0.1	0.6	1.1	0.2	3	1.3	0.5	6.1	1.4	0	4.7	1.4	4.4	3.5	0	2.5	0.8	2.2	1.9	0.2	1.4	0.7	4.2	2.1	2.2	9.2
75060	75120	5.6	0.7	0.8	0.3	1.1	1	2	1.7	2.1	0.6	1	7.4	0.7	0.6	2.8	3.5	0.8	2.7	3.5	0.9	0	0.1	0.2	0.4	1.8	0.3	1.5	1.1	1.6	7.8	1.9	2.7	3.5	0.5	3.1	2	2.3	3.3	2.3	1.5	3.8	2.1	1	0.3	3.8	2.7	1.6	8.6
75120	75180	0.9	0.8	1	0	2	0.4	1.7	1.8	2.4	0.8	0	1.3	0.6	1.3	2.5	1.8	1.7	1.6	1.6	1.5	0	0	0.8	0.7	3	0.8	9.1	1	0.4	6.3	2.2	2.7	2	2.4	2.3	2	0	3.5	3.9	1.2	2.1	0.4	1.2	2.1	3.3	0.7	2.1	7.8
75180	75240	0	1.2	5.2	0.6	1	0.6	2.8	2.3	2.5	0.2	0	1.5	0.7	2.1	2.7	1.6	1.1	1.1	3.7	0.7	2.3	0.1	0.2	0.2	0.9	0.6	0	2.2	0.6	5.2	2.6	0.6	1.6	0.6	2.1	3.5	0.2	4	1.1	2.4	0.9	1.7	1.4	2.3	2.1	1.7	2.5	8.3
75240	75300	0	2.2	1.5	0.7	1.3	2.4	2.2	1.5	1.8	0.6	0.5	7	0.8	2.2	3	2.3	1.5	0.7	3.5	1	1.5	0	3.3	1.7	0.9	1.5	1.1	1.1	0.6	1.6	0.6	0.2	4.8	0.4	6.6	1.4	2.2	3.8	0.2	1.2	2.6	0.4	2	0.7	3	2.9	2.3	6.5
75300	75360	0.8	0.9	1.1	0.7	0.9	1.6	3.6	1.7	2.9	0.9	0.5	2.1	0.8	0.7	3	1.8	2.9	0.5	1	4.6	0.4	0.6	0.4	1.7	1	1.3	5.6	1	0.9	0.7	2	3.1	0.9	0.9	2.2	2.1	0.6	2.6	2	1.6	1.4	2.1	1.9	2.3	5	3.7	2.6	6.3
75360	75420	2	0.6	1.8	1.3	1.1	0.7	2.1	1.9	1.7	0.8	0.9	2.2	1.4	0.5	2	1.6	1.6	1.1	0	3.7	3.1	0.4	0	1.4	0.8	1.7	2.3	2.1	0.9	3.2	0.3	5.2	3.2	0.3	4	1.1	0	4.6	1.2	1.4	1.7	4.7	0.8	3.3	2.8	2.2	1.7	7.9
75420	75480	1.6	1.1	2.3	0.2	1.7	0.3	1.9	1.4	1.8	0.4	0.6	1.9	0.8	0.2	0.8	1.6	1.3	1	1.3	1.6	5.4	0.2	0.9	1.1	1.8	0.8	11.4	2.3	0.6	1.6	3.7	0.7	5.3	1.2	4.8	0.9	0.3	5.2	2.5	1	0.9	1.3	0.9	2.4	2.5	1.3	1.6	8.2
75480	75540	2.3	0	3	2.2	1.3	0.3	2.2	1.8	1.8	0.6	0.4	4.1	0.5	1.1	2	1.9	1.6	2.3	2.4	1.1	1.9	0	0	0.7	4.2	1.9	10.4	2.2	1.6	5.1	2.5	5	6.5	0.6	4.2	4.1	0	2.4	3.3	0.6	1.3	4.8	2.7	0.7	2.2	2.6	1.6	6.6
75540	75600	0.1	0.7	0.9	2.3	2.8	0.2	2.4	1.6	1.8	0.5	1.7	1.7	1.5	0.8	0.2	1.7	2.2	1.3	1.6	1.7	0.6	0	0.7	0.9	1.8	1.1	2.4	4	0.8	3.4	0.4	3.2	5.9	1.8	5.7	3.9	0.4	5.9	1.6	1.3	1.8	3.4	1.9	3	3.1	1.6	0.9	7.5
75600	75660	0.3	0.1	1.4	0.5	0.8	1.9	0.9	1.7	2.7	0.5	1.6	5.4	0.9	1.5	0	3.2	0.7	0.9	1.4	1.5	1.6	0.1	1.6	0.6	0.5	2.9	1.9	1.5	1	1.3	1.6	0.3	5	0.3	2	3.4	0	4.1	1.8	1.6	2.3	0.1	1.2	1.9	3.4	1.3	1.8	9.5
75660	75720	0	0.2	0.8	1	1	0.4	1	1.6	2.8	0.5	3.6	4	0.8	2.3	1.6	1.5	2	0.6	2.5	0.8	1.5	0	4	0.3	5.5	3.3	9.4	5.8	2.1	0.2	5.4	0.2	4.6	1.8	5.6	1.5	0	6	1.5	0.7	1.3	4.1	0.8	1.4	2.2	4	2.7	7
75720	75780	1.2	0.3	2.6	1.5	1.7	0.4	1.1	3	2.1	0.8	2.2	3.9	0.7	1.6	1.8	1.5	1.5	1	4	2.2	4.1	0	1.6	0.8	5.8	0.3	12.6	0.7	0.5	2.3	9.4	3.9	2.4	0.1	4.7	1.5	0	3.5	2.5	1.2	1.5	3.3	1.1	1.4	4.2	1.9	2.2	5
75780	75840	2.2	1.4	2.2	0.7	1	0.2	1.8	1.8	2	0.6	0.6	0.6	0.6	2.3	0.4	2.3	1.3	2.6	0.1	1.1	5.9	0	3	1	0	1.8	7.5	1	0.9	1.5	1.5	3.2	2.1	0.3	2	2.7	0	2.5	1	0	3.1	0	1.3	4.3	2.7	1.5	1.6	7.7
75840	75900	0.1	0.6	0	1.8	0.8	0.3	2.6	1.9	2	0.6	3.4	6	1	1.6	1.4	1.4	3.1	1.7	0	0.9	0.3	4.3	1.6	0.4	3	2.9	8.8	1	0.7	3.7	0.7	0	5.2	1.3	0.9	1.5	0.3	3.1	0.5	0.8	1.6	0	1.1	1.7	4	1	2	6.6
75900	75960	0	0.3	2.8	2.3	1.9	0.1	3.1	1.8	2.6	0.3	4.8	6.9	1.2	1	1.2	1.7	3.2	4.1	2.9	0.4	0.4	7.1	1.6	0.5	2.6	4.8	1.6	1.6	0.9	4.7	0.3	0	2.2	0.9	3	1.9	0.4	2.4	0.3	0.5	1.9	0	1.1	2	1.5	1.9	1.9	7.4
75960	76020	0.1	3.4	6	3.3	1.4	0.1	4.8	2.6	2	1.2	1.5	3.7	0.7	1	0.7	2	2.1	0.9	3.2	0.4	5.1	2.4	2.1	0.6	2.2	5.3	2.5	0.3	1.5	7.5	1	1.2	3.1	0.5	3.2	2.4	0	3.9	0.6	0.8	2.4	0.4	0.9	2.4	2.7	1	1.4	7.9
76020	76080	0.6	1.8	3	0	1.5	1.1	4.1	1.5	1.6	0.4	1.1	2.4	0.7	0.4	1.7	1.5	4.8	2.1	4	2.9	4.5	4.8	0.9	0.9	1.6	0.9	2.5	0	1.3	5.3	0.8	0	2.3	1.6	4	2.9	0	3	1.5	0.4	1.7	5.2	1.1	0.5	2.8	1	2	7.8
76080	76140	0.4	4.3	2	0.1	1.4	1.8	4.6	1.6	2.5	1	1.2	3.7	1.4	0.8	1.4	1	1.4	1.4	2.7	1.3	0.6	2.3	0.5	0.8	2	2.9	0.8	0	3.1	1.3	0.2	1.4	2.6	0.6	1	3.1	0	3.4	1.2	0.1	1.2	3.1	2.5	2.1	1	0.8	1.7	8.5
76140	76200	2.8	2.2	1.1	1.9	1.1	0.5	4.7	1.4	1.5	0.6	1.5	5.5	1	0.4	2	2.7	1.4	0.1	3.8	0.5	0.5	1.6	2.5	0.5	5.9	2	0.3	1.4	0.7	3	0.6	1	2.4	1.3	2	2.4	0	2.4	1.1	1.2	1.4	0	1.4	1.8	2.7	1.9	2.3	6.7
76200	76260	1.3	0	2.6	2.2	1.8	0.7	2.8	1.9	3.1	0.6	3.1	1.6	1.5	0.2	1.3	2.5	2.5	0.8	0.5	0.9	1.6	0.5	0.1	0.7	4.9	0.6	5.6	3.1	0.6	2.9	0.5	2.5	2.4	0.1	1.6	1.7	0	3.6	1.3	1	2.5	0	1	1.6	2.8	1.3	1.8	8.1
76260	76320	1.8	1.2	0.6	0.4	2.2	0.9	4.3	1.1	1.4	0.9	1.7	3.8	0.6	3.6	0.4	1.8	2	1.4	0	0.5	3.5	0.2	2	0.4	6.2	0.5	4.4	0.7	1.8	1.5	6.1	1.5	1.9	2.3	4.5	2.7	0.3	3.5	1.4	0.4	2.4	1.4	1.9	1.8	3.5	1.9	2.2	6.9
76320	76380	1	0.8	3.1	0.8	2.1	2.1	2.4	1.3	2.3	0.8	0.1	3	0.8	0.3	1.3	1.5	3.3	1.8	3.1	0.6	1.2	0	4.9	0.7	2.8	1.2	4.7	0.5	0.3	4.7	3.4	0.1	1.3	1.5	3.9	2.3	0.6	2.9	1.5	2	1.7	3.1	2	0.9	2.1	1.5	2.6	4.4
76380	76440	4.9	0.8	1.7	1.3	1.4	0.3	2.6	1.7	1.5	0.9	0.1	2.2	1.4	2.5	1.8	2.4	3.2	3.2	4.1	1.6	6.8	0	2.1	0.3	0.8	1	5.1	0.6	1.1	1.1	0.9	1.6	1.9	0.7	1.8	1.9	2.5	2.6	2.6	0.5	2.4	2.9	0.7	2.8	2.1	1.3	2.7	7.9
76440	76500	2.5	2.8	1.2	1.9	2.7	0.7	2.5	3.2	2.2	0.5	1.1	1.3	1.8	2.7	3.1	2.8	2.3	4.3	2.4	0.6	6.7	0	0.3	0.4	0.6	0.7	5.2	1.6	1.1	3.5	3.3	1.4	2.7	0	2.2	4.8	2.1	2.6	6.4	1.2	3.5	0	1.7	3	4.5	1.6	0.8	6
76500	76560	4.8	0.2	5.5	4	1.2	2	2.4	1.5	2.1	0.5	0.3	2.3	1	2.7	2.5	2.5	1.3	1.6	2.6	0.8	5.8	0	0.3	0.3	0.9	2.2	2.1	2.6	0.6	3.5	10.9	0.6	2.9	2.2	5.3	2.9	0	4.1	3	0.3	2.1	0	2	0.6	3.6	0.2	3.3	6.3
76560	76620	2	0.7	0.8	2	1	0.2	2.9	1.3	1.9	0.8	1.3	2.6	0.7	1.5	1	3.6	1.5	1.7	3.2	2.5	1.9	0.1	0.1	0.9	1.3	0.7	2.5	1.3	0.6	3.3	9.4	4.1	2.5	0.5	3.5	2.4	4.8	2.6	2.6	0.7	0.7	0	1.5	2.3	1.6	1.4	3.2	6.5
76620	76680	4	1.8	2.6	1.3	2.3	0.7	3	1.5	1.6	0.7	0.2	1.4	0.9	2.2	3	2	2.1	1.6	3	0.3	6.2	0	1.9	1.3	0.9	1.5	4.3	1.4	3.5	2.1	6.1	1.2	1.5	0.7	4	1.6	1.8	1.5	4.8	1	2	0.1	0.7	0.9	1.5	0.8	2.8	7.4
76680	76740	1.9	1.9	4.5	0.3	1.1	0.2	1.1	1.1	1.2	0.6	1	1.6	1	1.9	3.1	1.9	3.3	1.6	4.3	0.4	7	0	4.4	1.5	0.7	2.7	6.8	0.6	1	2	0.9	2.4	1.5	1.3	4.4	4.7	1.6	4.9	2.1	2.7	2.6	0.3	3.5	0.6	2.8	0.8	1.9	6.5
76740	76800	5.5	1.6	2.3	4.3	1.1	0.3	3.7	2	2.4	0.8	0.1	1.2	0.2	2.6	0.7	2.7	1.5	0.7	2.9	0.3	7	0	1.6	0.7	0.2	1.3	8.1	1.4	3.1	4.7	0.5	0	2	0.7	3.4	1.4	1.1	3	4	0.8	1.3	0.1	1.3	0.9	2.3	1.5	2.3	5.8
76800	76860	3.1	0.8	1.8	1	1.5	0.1	5.8	4.2	4.5	0.7	1.1	1.1	0.9	1.9	1.7	2.1	1.3	1	2	0.7	5.5	0	0	0.5	0.1	2.2	1.5	0	0.7	3.7	7.4	1.1	3.7	2.3	5.3	3.7	0.5	3.4	4.2	0.9	1.8	0.4	2.8	2	1	1.3	2.2	5.8
76860	76920	4.5	1	0.8	1	1.1	0	2.5	5.5	0.9	0	1	1.5	0.6	3.3	0.7	1.3	1.6	2.1	2	0.8	7.5	0	3.1	1.3	0.2	0.2	4.4	0.7	3.2	2.7	3.8	1.5	2.7	0.1	3.1	2.6	0.1	2.2	1.4	1.1	2.3	4.2	0.9	2.4	1.9	1	1.7	5.5
76920	76980	0.9	0.4	1.4	0.6	0.2	0.6	3.8	2.2	1.3	0	0.1	2.1	0.5	1.6	1	1.8	1.5	3.8	1.8	1.9	7	0.9	1.6	2.5	4.9	0.7	11.6	0.5	1.5	8.9	0.5	1.4	4.1	1.6	3	1	3.2	3.1	2.1	1	2.3	5	1.6	2	4.6	0.6	2.4	6.7
76980	77040	2.1	0.6	2.6	0.3	0.3	0.4	3.1	1.7	0.9	0	0.1	3.1	0.3	1.6	1.9	3	1.8	2.4	0.9	1.5	8	3.3	0.6	0.8	2.1	1.3	2.5	0.5	0.8	2.7	0.4	0.2	1.4	1.3	7.3	2.5	0	2.2	2.7	1.3	0.8	5.1	1.1	1.3	2	0.8	2.4	5.7
77040	77100	3.4	0.3	1.7	0.7	2	0.3	2.1	1.9	2	2.3	0.7	2.5	0.5	3	2	1.8	1.8	0.5	2.2	0.6	6.9	0.3	2.9	0.5	4	2.1	1.5	1	0.9	2	1.2	4.6	3.7	0.9	2.2	0.9	0	3	3.3	1	2.5	5	1.6	2.8	3.6	0.6	2	6.1
77100	77160	1.1	0.5	3.4	1.1	1.9	3.7	2.2	1.6	1.7	0.9	0.1	1.4	0.4	0.7	1.4	1	4.2	1.4	2.3	0.7	6.2	0	1.6	2	1.2	3.6	0.7	1.6	0.7	4	2.9	2.2	5	1.6	3.1	1.5	0	3.5	2.2	0.7	1.6	5	5.2	0.8	3.4	1.1	2	7.4
77160	77220	0	0.3	2.2	2.3	1.9	0.1	2.1	2.9	1	1.5	0	1	1.7	1.4	1.1	0.7	2.4	0.4	3.6	0.8	6.9	0	4.2	0	0.6	0.4	1.8	0.7	0.9	3.7	2.6	1.8	1.6	1.5	5.7	2	3.2	2.3	2.1	0.6	1.2	2.3	3.2	2.2	3.5	0.9	2.6	5.9
77220	77280	2.1	0	0.6	3.4	2.2	0.2	2.5	2.1	1.2	1.3	1.8	1.1	0.5	1.8	1.9	1.6	4.4	2.2	2.2	0.3	7.3	0	0.1	0.6	1.9	1.8	1.3	0.8	0.5	1.1	0.5	0.5	3.2	1.6	4.5	2	1.1	2.2	2.7	0.5	3	0	2	2.3	3.4	0.4	2	6.1
77280	77340	2.5	0.2	1.3	0.5	1.3	0	2.8	2.3	2.8	0.2	0.5	0.5	0.3	1.7	1.6	3.7	4.2	1.5	2.5	0.6	8.7	0	3.9	1.2	2.2	2.8	1	0.4	1.1	1.3	0.6	0.8	4.6	4.9	5.6	4.2	0	2.5	2.2	0.6	1	0	2.9	3.1	2.7	1.1	2.2	5.7
77340	77400	0.2	0.2	0.9	0.8	1.4	0.1	3	1.3	1.6	0.3	0.9	3.3	0.9	1.9	1.3	2.5	4.5	0.7	1.4	1.3	4.4	0.3	0.9	0.5	0.5	1.2	2.4	1.2	1.5	2.3	3.7	2.9	3.1	0.7	1.8	2.5	0	2.1	2.7	0.7	2.3	0	2.1	2.6	2.9	0.7	2.3	4.8
77400	77460	0.4	1.3	1.5	0.5	2	0.8	2.4	1.4	1.5	0.2	0.6	3.7	1.1	2.5	2.1	3.1	4.7	0.8	1.5	0.9	6.3	2	3.1	0.7	0.6	1.5	4.2	0.7	3	0.1	1.1	1.1	2.6	3	6.4	2.3	2.2	4	4.4	0.5	3.3	0	3.3	2.5	1.5	1	1.5	5
77460	77520	1.8	2.6	3.5	2.7	0.9	2.4	3.4	1.3	2.6	1.2	0.3	0.4	0.8	1.1	2.1	1.4	2.9	0.3	1.9	0.4	4	0	1.3	0.9	0.9	1.7	1.6	1.8	1.1	2.1	0.3	2.2	2.7	1	1.8	4	0.1	2.2	1.7	0.5	1.7	2.6	1.6	1.6	1.4	1.7	3	4.3
77520	77580	0.3	2.1	1	2.5	1.3	1.4	1.1	1.8	1.9	0.4	0.7	2.3	2.1	0.6	0.9	1.5	1.9	3.2	3.6	0.2	6.1	0.1	1.8	1.5	0.7	1.6	2.4	0.4	0.7	0.5	0.3	2	2.6	0.5	7.3	3.1	0.5	2.6	2.4	0.5	3.1	5.5	0.3	2.1	2.2	1.5	2.1	5.5
77580	77640	2.5	1.1	1	3.3	1	0.9	1	2.1	1.4	1.3	0.1	1.6	1.1	0.4	3.7	1.3	3.3	0.8	2.1	1.3	2.1	0.9	2.7	0.6	0.3	0.5	1.6	0.7	0.5	3.8	0.3	0.9	3.9	0.6	3.3	4.2	0	2.6	1.5	0.7	3.2	6.5	1.6	3	2.1	1.5	2.3	6.5
77640	77700	3.3	0.7	0.9	1.1	1.2	2.6	4.6	2.7	1.5	1.1	0.1	1.3	0.5	2.5	2.5	3.2	3.5	0.9	0.4	2	0.3	3	0.5	1.4	2	1.4	1	3.9	2.2	6	0.5	0.3	2.7	1.8	5.1	1	0.3	2.8	2.8	0.1	2.4	6.6	2.2	2.5	1.1	1.2	1.7	6.2
77700	77760	0.3	0.2	1.7	1.8	1.6	0.4	2.6	2.9	1.5	1.1	0	6.4	0.6	3.4	1.7	3.7	1.1	0.5	0.5	1.3	2	0.2	2.8	1.5	3.1	4.2	0.4	0.9	1	2.2	3.7	2.4	1.5	2.4	3	1	0	3.3	1.9	1.1	2.8	5.8	2.2	1.6	2.5	1.5	2.1	5.3
77760	77820	3.4	0.3	1.6	0.7	0.2	0.2	2	1.7	1.5	0.7	0	2.8	0.4	1.9	3	1.7	2.8	2.6	1.6	0.9	0.3	2.9	2.4	0.4	0.5	1.2	1.8	2.9	3.1	0.9	1.6	2.5	2.3	1.6	5.3	1.2	0.9	3.5	1.8	0.4	2.4	5.9	1.5	1.5	3.2	1	2	4
77820	77880	4	0	1.2	1.6	1.3	0.1	0.6	1	1.4	0.8	0.5	1	0.6	2.5	1.4	2.1	1	1.6	2.4	0.6	0	2.1	2.4	0.4	1.7	2.6	3.8	2.3	2.7	2.7	0.3	0.8	2	0	3.2	1.5	0	3	1.3	0.3	3.7	7.9	1	1.2	3	0.9	2.4	5
77880	77940	0	0	0.7	2.8	1.2	1.2	2.3	3.6	1.5	1	1.2	2	0.6	3	3	2.8	2.5	0.4	4.3	3.4	0.4	0	0.1	0.3	0.7	1.1	7.2	1.9	0.6	1.4	1.9	2.1	2.5	2.1	1.2	3.2	0	1.8	1	0.8	3.4	5.8	0.8	1.3	1.2	0.2	2.7	4.7
77940	78000	0	0.6	2.1	1.8	0.9	1.6	1.4	3.2	2.3	0.2	0.9	0.5	0.4	1.4	0.6	1.5	3.3	0.7	1.7	0.6	3.1	0	1.3	1.1	0.1	1.3	6.3	3.6	0.2	1.2	0.4	1.4	2.5	1	4	1.2	0	3.5	1.3	0.4	3.2	4.7	1.8	1.4	2.3	2.4	1.5	6.5
78000	78060	0	0.3	1.3	2.9	1.6	1.5	2	2.1	2.1	0.5	0.5	3.8	0.8	1.5	0.8	1.3	3.2	3.5	4	0.3	3.7	0	4	0.1	0.5	1.5	1.3	1.8	1.8	7.9	0.5	0.9	2.9	1.5	5	2.6	3.1	3.9	1.1	0.4	2.8	5	1.7	1.5	4.8	2.1	3	4.7
78060	78120	0	1.6	1.5	1.1	1.5	2	1.6	1.3	1.7	0.6	0.3	6.1	0.7	1.2	1.3	1.8	2.8	2.1	1.6	0.7	0.4	0	0.2	0.4	0.6	2.5	0.3	0.9	4.4	1.9	0.8	1.8	3.1	0.2	0.6	2.7	0.1	3.8	1.6	0.3	2.2	7.5	1.3	0.8	0.7	3.6	2	3.8
78120	78180	0	3.4	0.5	3.2	1	2.1	1.9	1.3	1.9	0.4	0.4	1.4	0.8	2.3	3.1	1.6	1.9	1.6	1.1	0.9	3.2	0	0.5	0.4	1.4	2	4.2	0.8	3.6	4.8	0	0.1	2.6	2.7	3	3.4	0	3.4	4.1	0.8	2.6	3.8	1.1	1.4	2.9	1	1.4	5.5
78180	78240	0.1	0.9	1.9	3.9	2	1.1	2	1.5	2.1	0.6	0.6	1.3	0.9	2.4	0.4	1.9	1.4	3.8	2.7	0.8	5.6	0	0.4	0.3	0.7	1	5.3	1.4	1.9	3.7	4.7	0.5	1.8	1.6	2.9	3.6	1.3	5.3	3.5	0.5	2	0.8	3.3	2.6	3.1	1	2.9	5
78240	78300	0.2	0.2	0.4	0.6	0.8	0	1.3	3.4	1.7	0.2	0.5	1.8	0.4	0.9	1.1	2.2	2.1	1.9	1.5	0.3	1.1	0	0	0.7	0.7	1.8	2.7	0.9	1.9	1.7	6	2.2	4.3	2	3.5	2.4	0	3.4	2.5	0.6	1.5	0	2.1	2.4	4.3	0.3	2.7	6.2
78300	78360	0	0.9	0.6	1	1.1	0.2	1.7	1.8	2.4	0.8	0.1	1.5	1.1	1	3.1	1.3	1.9	0.3	0.5	0.6	2.6	0	2.8	0.6	0.7	0.7	7.4	0.6	0.9	3.7	1.8	1	2.4	0.3	3.5	3.4	0.3	4.3	2.8	2.6	1.6	0	1.1	1.1	2.3	0	2.3	3.9
78360	78420	0.8	1.5	1.2	4	0.8	0.9	1.7	1.6	0.9	0.5	0.6	4.3	0.7	1.2	3.3	0.7	1.9	1.6	0.5	2.6	0.4	0	1.1	0.5	0.9	1	9.9	0.8	0.5	4.8	0.6	1.2	2	1.6	3.2	3.4	2	3.7	3.6	1.2	1.4	0.2	2.8	0.9	2.3	1.5	3.3	5.1
78420	78480	5	0.3	1.8	2.7	0.5	0.5	2	2.6	2.1	0.5	0.3	1.6	1.2	0.7	1.7	0.7	1.6	1.2	0.2	2.2	0.5	0	1.5	0.5	2.9	1.1	1	0.8	0.7	2	1.8	3.2	1.4	0.7	1.9	3.5	0.3	2.8	2.9	1.1	2	0	1.6	1.7	0.5	0.8	2.3	4.2
78480	78540	0.1	0.7	1	1.2	2.7	1.1	3.8	2.7	1.2	0.6	0.6	1.7	1.6	3	2.8	0.4	1.1	0.8	0.4	1	0.1	2.5	0.7	0.3	0.8	3	2.6	1.4	0.7	3.3	2.2	0.8	3.4	0.9	0.1	3.5	1.4	4.1	4.2	0.4	1.7	2.8	1.6	0.5	0	1.4	1.8	5.2
78540	78600	0	1.3	2	2.1	0.3	0.7	2	2.3	1.1	0.2	0.3	2	1.8	0.9	2.6	2.8	2.2	0.4	0.5	1.3	0	2.7	0.4	0.3	0.4	1	1.3	2.1	0.1	3.5	0.4	0	2.1	0.5	6.3	3.8	0	4.1	0.5	1.1	1	1.4	1.5	1.5	0.1	2	1.9	4.4
78600	78660	0.3	1.5	2.1	0.9	0.3	0.2	2.4	2.9	2	0.5	0.7	4.2	0.9	1	3.1	2.6	1.6	0.4	3.5	0.5	2.4	0	2.1	0.6	0.8	1.3	2.8	0.7	2.5	3.7	0	1.8	2.1	0.3	5.4	3.1	0	4.5	1.1	0.7	1.6	3.4	1.1	1.3	2.5	1.2	2.4	5
78660	78720	2.5	0.4	1.7	1.9	0.9	0.5	2.3	3.2	1.2	0.6	0.6	1.5	0.7	0.6	2	1.5	0.5	1.1	2.6	1	0.1	0	0.6	0.3	1.1	1.5	2.3	0.9	0.7	0.6	4.2	3.7	4	0.8	4.4	2.3	0	2.3	2.4	0.6	1.5	0.5	1.4	1.3	4.5	1.5	2.3	6.5
78720	78780	0.5	0.4	0.9	3.6	1.8	1.5	3	3.5	2.4	0.4	0.4	4.4	1.7	1.2	1.1	0.7	0.9	0.4	2.6	0.2	3.3	0	3.3	0.4	0.9	5.4	3.4	0.5	1.8	1.7	0.3	3.9	1.1	1.5	1.6	3.5	0	4.3	1.5	1	3.2	2.4	1.4	2.7	4.3	2	2.8	4
78780	78840	4.3	1.9	2.4	5.6	0.3	1.2	3.1	2.5	1	0.7	0.3	4.2	0.8	1.8	1	0.9	1.9	1	1.4	0.7	2.8	0	1.5	0.4	3.1	0.9	3.1	0.6	1.2	2	1.9	0	1.4	0.2	4.2	0.9	3	4.6	1.4	0.4	2.2	1.4	3.6	1.3	1.4	1.7	3.4	4.5
78840	78900	0.4	1.4	2.1	0	1.5	0.2	1.6	1.7	2.1	1.3	0.3	0.9	1.4	3.1	0.8	0.9	1.5	0.2	2	0.5	6.8	3.8	2.3	1.3	4.5	4.3	3.5	0.2	0.6	2	0.1	3.5	1.6	1.6	2.4	1.3	3.4	1.1	1.9	0	0.6	0	1.2	1.2	2.9	0.8	1.8	4.4
78900	78960	0.2	0.7	3	4.1	0.8	0.7	2.5	1.2	3	2.8	0	5.6	0.9	2.5	2.5	3.4	1.3	0.6	3	2.3	3	1.3	2.3	1.5	0.2	1.2	4.2	0	3.1	2.6	3.4	0.9	2.2	1.3	1.7	2.6	2.4	4.2	2.4	1.8	0.2	0	1.5	1.2	5.4	3.4	2.4	4.6
78960	79020	0	0.6	1.4	5.5	1.5	0.2	2.8	1.9	2.3	2.3	0	1.5	1.5	1.8	1.9	2	1.6	0.6	1.6	0.6	0	0.9	2.1	1.1	2.4	0.6	2.2	0.1	0.8	1.5	0.6	1.5	3.5	0.7	3.5	3.4	0.3	2.1	3.8	1.7	0.1	0	2.1	1.3	2.9	1.2	2.3	5.4
79020	79080	0.1	0.5	0.1	3.6	0.9	0.8	1.8	2.4	0.1	1.4	0.3	2.2	1	1.7	1.9	2	1.6	1.5	3.4	0.7	2.9	0	1.1	1	0.2	2.7	2	3.7	1.6	5.6	2.1	1.8	3.7	0.3	1.4	1.1	1.5	2.2	1.3	1.7	1.6	0	1.5	2.1	2.5	2.6	1.7	4.5
79080	79140	2	0.7	2	0	0.9	0.7	1.4	1.3	1.1	1.5	0	2.4	1.6	1.1	0.9	1.9	2.1	1.4	1.8	0.5	4.8	0	1.6	0.6	0.3	0	6.6	0.4	4.3	1.7	2.4	1	1.5	0.4	3.4	2.5	3.5	1.7	1.5	0.8	0.8	0	1.3	1.7	5.5	2.6	3.4	5.5
79140	79200	1.9	0	0.5	0	1.6	0.2	2.7	1.1	1.5	1.1	0	2.9	0.8	2.3	0.9	1.6	1.2	0.8	2.2	0.7	9.2	0	1.4	0.6	0.9	0.1	9.4	0.5	3.7	2.2	1.5	2.1	0.1	1.3	1.9	3.7	0.1	4.3	4.4	2.3	2.1	0	1.7	1.6	4	2.5	1.8	5.2
79200	79260	0.3	0	1.4	0	1.9	0.5	1.6	2	2.8	0.6	0.7	2.3	1.3	1.5	0.6	2.6	1.2	0.2	3.8	1.4	3.2	0	0.3	1.4	2.8	0	2.1	0.5	2.2	5.3	0.3	0.1	0.3	2.5	5.5	1.6	0.3	1.8	2.4	2.3	4.7	0	1.7	0.7	4.9	1.7	2.7	4.7
79260	79320	0	0.5	0.7	0	2.2	0	3.8	1.8	2.4	0.8	0.1	7.7	0.8	1.3	1.1	1.8	2.8	1.1	2.2	0.6	2.5	0	2	1.3	3.8	0.1	0.7	1.2	1.6	7	2.8	0.8	0	1.7	0.8	1.8	0.2	2.2	3.8	1.4	2.2	0	1.1	2.3	3.9	1.5	2.4	5
79320	79380	1.7	1.7	0.7	0	0.5	1.1	2.2	1.8	1.3	0.4	0	4.5	0.6	2.3	2.5	1.8	3.1	0.8	1.8	1.3	2.4	0.8	1.7	0.8	2.1	0.5	0.6	0.2	2.1	4.6	0.1	0.5	0	1.7	4.3	2.1	0	2.7	1.3	1.1	3.1	0	1.6	2.3	2.2	1.5	2	5.3
79380	79440	1.4	1.8	2.7	0	1.1	0.3	1.1	1.5	2.4	1	0.4	3.4	0.5	2.4	0.4	2.7	2.7	3.2	0.9	0.6	2	0.1	2.9	0.5	0.8	1.2	1.4	2.5	2.2	1.9	2.4	0	0	0.9	1.8	2	0.7	2.2	2.6	2.1	3.9	0	2.1	1.7	3.3	1.6	3.1	5.2
79440	79500	4.3	2.1	6.1	0.1	1.9	1	3	1.2	1.4	0.5	0.3	5.8	0.4	1.4	0.1	2.9	1.9	1.6	2.7	0.3	1.3	0.1	0.4	1.3	1.6	0.4	1.4	0.6	2.7	1.5	0.6	0.2	0	1.3	2.5	2.6	0.7	2	0.6	0.6	2.6	0	0.9	1.4	4.5	1.1	1.9	5.4
79500	79560	0	0.6	0.8	3	1.4	0.7	0.7	1.7	3.8	0.9	0	0.7	1.5	0.9	3	2.9	2.6	2.1	2.3	0.8	4.6	0.6	0.4	2.8	3.1	2.4	2	3.6	2.9	4.8	1.3	0	0	0.8	1.2	2.5	1.9	0.4	3.7	1	3.3	2	1.1	1.5	2.9	1.7	2.2	6.8
79560	79620	0	2.3	0.5	1.5	1.7	1	1.2	2	1.9	0.5	0.2	3.1	0.9	2	1.5	1.7	1.9	0.2	1.6	0.6	1.6	0	0.2	1.2	2.5	0.8	3	4.6	2.1	2.5	0.1	1.8	0	1.9	1	2.6	0.5	1.6	5.6	0.6	3	2.6	2	1.7	2.3	1.4	2	6
79620	79680	0	1.5	0.8	5.2	0.2	1.2	3.9	3	1.7	0.7	0.1	3.6	0.9	0.7	1.1	2.1	1.7	1.9	0	1.9	0.3	0.1	0	1.1	2.7	2.9	0.4	2.6	1.2	1.3	1.5	0.3	1.2	1.7	0.2	2.3	0	3.4	0.8	0.4	1.6	2.6	1.4	1.1	2.3	1.4	1.6	6.3
79680	79740	0	0.3	1.8	9	1.3	0.2	2.3	1.8	1.4	0.9	0	5.8	1.8	0.4	0.9	1.8	2.4	1	2	0.6	2.2	0	1.4	0.7	2.5	0.3	5.4	2	0.7	2.2	0.1	1.3	2	0.3	1.1	4.5	0.1	2.6	5.1	1.5	3.5	1.2	2.6	1.3	0.5	1.6	1.9	6
79740	79800	0.1	0.7	1.9	6.8	0.8	0.2	3.6	1.3	1.4	2.2	1.9	1.6	1.9	0.6	1.9	2	2.5	0.6	2.5	0.7	1.5	0	5.3	0.9	2	1.2	10.8	0.3	2	1.9	0	1.8	2.6	3.2	5.5	3.2	0	3	3.2	2.2	3.9	0.1	1.2	1.7	2.7	1.1	1.5	4.5
79800	79860	4	0.8	0.7	5.1	2.7	0.1	2.3	2.2	1.6	0.7	0	1.5	1.2	0.9	2.2	2	1.1	1.1	2.7	0.4	0	0	0.9	0.7	3.2	1.5	1	0.4	1.3	1.8	0	1	1	2.3	2	2.5	1.9	4	1.1	1.2	1.6	1.9	0.6	1.5	3.1	1.7	2.1	5.9
79860	79920	2.1	0.2	0.4	5.8	2.9	0	2.5	1.6	1.8	0.8	1.1	2.3	0.7	3.1	0.3	1.7	0.9	0.3	4.8	0.6	0.5	0	3.8	0.3	3.1	0.5	3.2	1.9	0	1.9	0	0.7	3	0.7	4.2	3.1	0.2	2.5	3	1.2	3.8	5.3	0.7	1.4	1.2	0.2	2.3	3.8
79920	79980	1.9	2.9	1.8	0.9	1.5	0.1	1.1	1.1	1.7	0.5	0	0.4	0.9	3.5	0.6	2.2	1.7	1.2	1	1	0	0	4.7	0.5	4.4	0.9	4.5	1.6	0.1	0.8	0	1.3	2.3	1.3	3.7	3	0	2.1	0.9	0.5	1.1	0	1	2.3	4.3	1	2	3.8
79980	80040	0	2.2	1.4	3.8	3.1	0.1	2.1	0.9	0.8	0.7	0.4	2.5	0.7	1.4	1.8	1.4	1.7	1.8	0.3	1.3	4.1	0.1	0.1	1.4	1.5	0	3.8	1.2	0	5.4	0	1.1	2.6	0.7	3.2	3.2	0	2.1	3.7	1.2	3.7	0.4	0.9	0.9	2.3	1.5	3.4	5
80040	80100	0.1	1.7	0.7	2.1	0.7	0	2.7	1.5	4.3	0.6	0	1.5	1	2.6	1.8	1.8	1.5	0.5	2.5	2.4	1.5	0	0.5	0.4	2.1	0.3	7.5	3.2	2.3	1.4	0	0.7	2.7	0.4	3.8	1.4	0	1.9	1.9	0.8	1.8	0	1	1.3	2	3.7	2.3	4
80100	80160	0.2	1.4	1.7	6.7	2.3	0.3	2.9	3	1.5	0	0.8	0.8	1.3	2.3	0.5	2.1	3	0.9	2.8	0.6	0.1	0	0.2	0.7	0.5	0.8	3	0.8	3.4	2.2	0.1	0.2	0	0.4	2.5	1.3	0	3.5	3.5	0.8	2.3	0.2	2.5	3	3.9	1.7	1.1	4.5
80160	80220	0.5	2.7	1.9	1	0.8	0.4	1.5	2.1	1.4	0.6	0.4	2.5	0.9	0.5	2.5	2	1.5	2.3	2.4	0.4	2.1	0	1.1	1.4	0.5	0.2	8.7	0.2	3.5	2.5	0	1.5	0	1.8	3.2	2.9	2.6	3.3	1.6	0	1.7	0	2.9	1.9	2.9	2.2	2	4
80220	80280	0.3	2.8	1.6	1.6	0.8	2.4	1.2	1.6	2.3	0.2	0.5	1.1	0.6	1.7	3	1	1.9	0	2.1	0.4	1.4	0.5	1.3	0.7	1.4	0	7.1	1.6	0.7	1.8	0	1.7	0	1.2	1.2	2.2	0	2.3	2.5	1	1	0	2.1	1.4	3.1	2.3	2	5.2
80280	80340	0	0.6	0.6	3.5	1.6	1.3	0.8	1.2	1.2	1.4	0.9	1.2	1.4	2.2	0.6	1.5	1.2	0.1	1.7	0.2	1.1	3.1	0.8	0.9	2.1	3.7	2	0.8	0.8	3.4	0	3.5	0	1.3	3.8	2.9	0	2.2	2.5	0.5	1	0	1.6	1.1	3.6	3.5	2.3	5.2
80340	80400	0	0.5	0.7	9.4	0.1	0	1	1.5	1.3	0.9	0	2.8	3.1	1	2.4	1.5	1.6	1.2	1.6	1.9	0.6	0.6	4.3	0.6	2	3.3	3.6	0.1	1.7	0.8	0	1.7	1.3	5.2	2.9	0.8	0	4.7	2	0.4	1.7	0	0.7	2.6	2.9	3.5	1.6	4.5
80400	80460	1	0.2	1.2	5.1	2.2	0.3	0.2	1.4	1.9	0.3	0	1.8	1.5	0.8	2.2	1.9	1.9	3.6	1.7	2.4	0	4.4	1.9	0.5	3.3	4.4	13	2.2	0.9	4.2	2.6	2.3	2.5	0.2	3.4	1.1	1.2	3.3	1.7	0.8	2	0.3	1.3	2.4	1.9	2.8	1.5	4.4
80460	80520	3.4	0.8	2	3.7	2.6	0.2	3	3.1	0	0.3	0.8	0.7	0.5	0.7	0.3	1.7	2.4	2.1	1.9	0.8	0.3	4.1	0.5	1	1.4	2.6	15.3	2.1	0.5	3.6	6.1	0.7	2.6	0.7	2.3	3.3	0.1	4.1	0.7	0	2	5	1.2	2.4	2.8	2.1	1.6	4.7
80520	80580	0.1	0.1	0.6	1	1.5	0.6	2.6	1.6	2.3	2	0.1	3.6	0.3	0.7	3.1	1.8	1.6	0.4	1.4	0.4	1.8	0	1.1	0.6	1.4	0.6	4.3	2.1	2.4	0.7	4.9	0.3	1.6	1.3	1.6	3	5.5	2.8	0.6	0.6	2.6	2.6	1.6	0	2.2	2.4	2	4.2
80580	80640	1.2	0.3	0.7	0.3	1	0.3	5.4	1	2.1	1.6	0.4	4.4	0.3	1.5	2.5	1.7	2.7	3.5	1.9	0.8	3.5	4.7	2.7	0.8	1.3	0	0.5	0.8	3.1	0.1	2.9	2	2.5	0.4	3.3	2.8	0	3.9	1.2	3.2	0.9	0	3	1.2	2.1	2.7	2.2	5.8
80640	80700	2.6	1.1	0.9	0.3	1	1.6	3.3	1.4	3.8	0.6	0.1	6	0	2.6	2.7	1	2.3	0.7	2.7	1.1	4.6	8.3	6.5	0.4	1.2	0	0.9	1.3	1.2	5.1	0.7	1.6	3.4	1.2	3.3	2.3	0	3.3	1.8	0.6	0.1	1.2	1.2	2.6	2.7	2.1	1.9	4.9
80700	80760	0	0.6	0.8	0.5	1.4	0.2	1.6	1.2	1.6	0.3	0.8	2.5	0	1	0.1	2.3	2.5	5.7	1.3	0.3	2.8	3.3	3.2	1.4	0.4	0	0.8	0.5	0.3	1.2	4.5	0.5	3.4	1.8	4.3	1.7	0.2	2.2	1.9	0.9	0	4.5	1.3	2.4	2.6	1.9	1.9	5.1
80760	80820	1.7	0.3	2.1	2	2.7	0.2	4.3	1.2	1.4	1.3	0	0.3	0.1	2.9	0.1	1.8	1.7	0.5	1.7	0.8	5.2	0	5.9	2.7	1.3	0	0.4	0.2	1.1	2.6	0.5	1.1	2.8	1	2	1.3	0.7	3	1.5	0.8	1.5	6	0.8	1	2.7	1.6	1.4	5.9
80820	80880	1.1	1.5	2.9	0.4	1.3	0.1	3.4	2.5	1.4	1.5	0.5	2.5	0	1.1	0.4	1.2	2	6.5	1.6	0.4	3	0.9	2.7	1.6	1.3	0	0.5	1.6	4.5	1.7	1.7	0	2.8	0.1	4.7	2.1	0	2.7	1.2	0.7	1.7	6.9	1.6	1.6	2.5	1.6	1.5	5.3
80880	80940	2.2	0.6	1.1	0.6	0.6	0.1	1.3	1.4	2.4	0.7	0.1	2.5	0	1.5	0.5	2.9	0.5	2.2	2.1	0.3	0.7	0.3	4.8	2.4	2.2	0	1.3	2.4	5.9	1.3	1.5	2.3	2.7	0.1	3.2	5.2	0.3	2.8	1.1	0.4	2.2	2	1.9	1	2.4	1.4	1.7	5.7
80940	81000	1.9	1.3	0.7	2.3	1.2	0.7	1.9	1	2.1	0.5	0.5	1.4	0.6	1.5	1.1	1.7	1.2	0.5	0.3	0.6	0.2	5.3	0.7	0.5	1.7	0	0.4	2.5	6.6	0.4	0.2	1.1	1.8	2.2	2.1	2.2	0.9	2.7	1.8	0.4	2.7	7.6	1	0.9	2.5	1.2	2.1	6.4
81000	81060	0	0.1	0.9	2.5	0.8	1.3	0.4	2.8	1.7	1.5	0.8	4.4	1.7	1.1	1.4	2.3	2.8	1.4	1.1	1.5	1.1	6.6	4.6	1.5	1.1	0.9	0.6	2.3	6.9	1.6	0.7	0.2	4.2	2.1	2.3	1.7	0.2	3.7	1.7	0.7	1.3	5.1	1.1	2.3	2.8	2	2.1	5.7
81060	81120	0.1	0.5	1.5	0	1	0.1	1.7	2.3	2.5	2.3	0.8	1.9	1.7	1.3	1.5	1.6	3.4	2	3.6	0.6	0.6	7.4	1.6	1	3	3.8	1	2.3	7.8	0.8	1.3	1.7	4.8	0.7	2.8	1.7	1.1	3.4	2.4	0.6	0.3	0.3	1.3	1.6	1.5	1.4	1.6	6.5
81120	81180	2.6	1.4	1.9	0.1	2.5	0	1.9	3.4	1.8	0.9	0.5	1.6	2.2	1	1.6	1.7	3.2	0.7	2	1	2.9	7.4	2.9	1.4	3.7	1.5	0.9	1.3	3.7	1.3	1	2	3.6	2.5	1.4	1.3	0.1	3.5	4.7	1.6	1.5	1.8	0.9	0.9	1.2	2.3	1.4	6.9
81180	81240	3	3.8	1.2	1.6	2.3	0.1	2.7	2.7	2	1.3	0.1	3.4	2.1	0.4	0.9	1.3	2.9	3.7	2	0.7	0.6	1.3	1.3	2.6	3.4	0.9	1.5	1	0	0.7	2.9	1.2	0	5.1	1.5	0.8	0	3.1	4.2	0.7	3.8	0.1	0.6	2.9	1.8	1.3	2.2	5.7
81240	81300	0.9	1.4	1.2	2.5	1.6	2.2	0.9	3.5	2	2.1	1.3	3.3	2	0.3	1	1.2	0.7	1.9	2.8	0.9	0.3	5.1	0.5	0.8	1.3	0	2.9	1.1	2.5	1.6	7	0.8	3.3	2.4	0.9	0.6	0	2.1	2.1	0.5	3.2	3.9	1	1.3	3	2.8	2.6	4
81300	81360	3.7	0.5	1	3.4	1.6	0	0.5	2	1.6	2.2	2	5.2	0.8	0.6	3.4	1.8	1.2	0.7	1.3	0.3	3.1	2.8	0.1	0.6	3.8	0.8	1.6	0.2	1	2.6	1.5	1.5	1.1	0.8	2.2	2.9	1.9	2.3	0.4	0.8	2.5	3.1	1.6	2.3	1.8	1.3	2.5	5
81360	81420	0	1.4	0.6	2.1	0.8	0.3	2.1	1.6	2.3	1.4	0.4	3	0.9	0.4	2.2	2.9	4.1	1.4	1.1	3.4	4.8	2.4	1.8	1.4	2.5	0.8	6.4	2	1.9	0.7	6.8	2.2	2.6	0.6	1.5	1.9	0	3.3	0.5	0.6	1.6	1.9	0.9	2	1.9	2.5	3.1	6.3
81420	81480	0	0.4	1.1	6.4	1.4	0.3	0.8	1.2	1.6	1	0.8	5.7	2	3.8	1.3	1.4	3.6	1.5	1.5	1.1	0.4	0.4	4.8	1.5	1.1	0.4	5.2	4.7	2.6	0.7	3.2	0.5	2.2	1.7	1	0.6	0	2.5	2.7	0.8	2.8	0.8	0.9	1.8	3.5	0.4	2.5	6.5
81480	81540	0	0.2	1.3	1.8	1.8	1.4	0.8	1.1	3.1	0	0.6	7.6	1.8	1.2	2.6	2.4	1.8	4.8	1.5	0.6	1.7	0.3	0.2	0.3	3.5	0.5	4.9	1.8	0.7	0.9	0.8	0.5	5.6	0.2	0.7	3	1.8	4	0.5	0.5	2.1	0	1.6	1.9	1.5	1.5	3.6	5.8
81540	81600	0	0.2	1.1	0	0.4	1.3	2.4	1.2	3.1	0	1.6	2.3	2.2	2.4	2.6	2.3	2	0.9	1.8	0.1	1.3	0.3	0.8	2.2	2.8	0.3	10.7	1.4	0.8	2	0.4	2.6	2.9	1.6	3	1.7	0	1.3	3.2	0	1.5	1.9	2	1	2.1	0.6	2.9	5.6
81600	81660	0.1	0.3	5.3	0	1.2	0	2.2	1.5	0.9	0	2.8	4	1.8	0.3	1.6	1.9	2.4	0.9	1.4	0.3	0	0.3	0.5	1.8	3.2	0	10.4	2.1	0.8	0.4	1.6	0.4	1.1	1.8	3.2	1.2	0.3	2.8	1.9	1.5	3.2	2.5	1.8	1.3	2.8	0.8	2.6	5
81660	81720	3.6	0.8	2.7	1.6	0.4	0	2.5	0.9	2.5	0	1.4	5.2	1.4	0.5	1.1	1.2	1.4	1.1	1.6	1.2	0	0	0	1.7	2.6	0.4	0.5	1.9	2.3	0.9	0.8	1.3	3.8	0.7	1.4	2.4	1.3	2.9	1.8	0.8	1.7	1.4	2	1.6	3.5	1.5	0.9	5.1
81720	81780	0.3	0	1.9	5.1	0.8	0.7	2.8	1.4	1.9	0	0.8	4.5	0.6	0.4	1.7	2.6	1.6	0.7	1.4	0.7	1	0	0	3	2.4	0	0.5	1.8	0.7	1.1	4.9	1.4	8.5	1.4	2.5	0.5	0	1.8	0.9	1.5	1.3	4.1	0.7	1.5	3.4	1.2	2.6	4.2
81780	81840	1.9	0.2	0.4	0.5	0.9	0	2.3	1.3	1.4	0	0.6	1.8	1.2	0.3	1.2	1.6	1.6	1.1	1.2	0.7	2.5	0.8	6.4	1.7	3	0	0.1	2.2	2.2	1.9	0.1	2.8	7.9	1.2	1.2	1.8	0.2	4.2	0.9	0.2	1.9	0.5	0.6	2.3	2.3	1.4	2.4	3.1
81840	81900	0.1	0.3	1.5	3	1.2	0.4	2.2	2.7	1.4	0	0.2	6.3	1.2	0.3	1.8	2.3	3.4	0.4	1.1	0.6	0.3	0	0.7	1.9	1.2	0.9	2.4	0.7	0.8	1.7	0.7	0	10.1	0.7	0.7	3	1.6	1.9	1.7	0.9	3.5	0	0.8	1.2	2.7	0.9	1.5	4.7
81900	81960	2.7	0.2	0.6	0.5	1.3	3.5	1.1	1.5	1.1	1	0.4	2	0.5	0.3	3.1	2.8	2	2	1.7	0.2	0	0	0.2	0.6	0.8	0.7	3.6	0.6	1.1	0.8	2.2	2.7	6.8	0	4.1	1.3	0.5	1.9	0.8	0.8	0.7	0	1.2	1.2	3.4	0	1.7	4.1
81960	82020	4.3	0.3	2	0.1	1.1	1.2	1.6	1	1.4	0.9	0.4	0.9	1.1	1.1	2.5	0.6	1.3	2.7	1.3	1.3	4.5	0	1.6	2.3	2.6	0	1.1	0.2	0.8	1.7	1.3	1.2	4.7	2.8	1.2	0.7	0	4	1.7	0.7	1.4	0	0.9	1.1	2.4	1.2	2.5	4.8
82020	82080	0	0.5	2.9	1.7	0.4	0.4	1.3	1.6	1.8	1.3	1	1.1	1.8	0.9	2.6	2.4	1.7	0.6	1.7	1.2	2.3	0	3	0.8	1.1	0.9	1.1	1	1	8.2	0.5	2.7	3.5	5.3	0.3	1.4	0	3	1.2	0.5	4.6	0	1.9	1.8	2.2	0.5	1.1	4.8
82080	82140	0	1	0.7	1.6	0.3	0.1	1.9	1.7	2.5	1.9	0.8	1.3	1.4	0.6	1.8	2.9	1.4	0.6	1.8	0.8	0.6	0	0.2	2	0.9	0.7	4.7	0.2	0.8	4.5	5	0.3	6.1	1.9	3.6	2.8	2.7	1.8	2.6	0.5	5.3	4.2	2.4	1	3	1.9	1.2	3.6
82140	82200	5.9	2.2	1.2	0.4	1.8	0	1.5	1.4	0.9	0.5	0.4	1.4	0.9	0.7	1	2.8	1.5	0.7	1.8	0.6	3	0	1.9	2.2	0.7	0.8	7.5	0.5	1.1	1.8	1.5	3.2	2.1	1.2	0.9	3.4	0	2.5	2.5	0.4	2.7	2.6	2.3	0.8	2.1	2	2.6	5.4
82200	82260	0	0.3	1.3	5.3	1	1.6	1.5	3.7	1.6	0.8	0	2.8	1.1	0.6	2.3	4.5	2.3	0.8	1.6	0.5	0.9	0.2	0.2	1	2	0.8	7	0.9	0.7	0.9	10.9	2.9	3.9	0.8	4.6	1.6	0	3.2	0.7	0.1	2.1	0.2	1.6	1	2	0	3.1	6.2
82260	82320	0.7	0.5	0.7	4	0.2	0.4	1.6	3.6	2.1	0.8	0.5	4.5	0.8	0.8	1.2	2.1	1.5	3.2	1.9	0.7	3.4	0	0.6	0.9	3.4	0	0.6	2.2	0.3	1.2	8.7	2.2	3.9	0.8	0.7	2	0	3.4	1.9	2	3.7	3.3	1.2	1.2	1.6	0	2.9	5
82320	82380	0	0.7	0.5	2.3	0.5	3	1	3.2	1.9	0.4	0.1	3.3	0.6	2.4	2.1	1.9	1.5	2.6	2.9	3.4	3	0	2.9	1.3	4	0.3	0.9	0.3	1.3	6	0.4	2.5	3	1.2	0.2	2	3.6	3.2	0	1.9	5.3	3.3	1.1	1.4	1.8	2.2	1	5.1
82380	82440	2.3	0.5	2.1	6.8	2.3	0	1.4	4.8	3.5	1.6	0	2.6	0.7	1.7	2.2	1.6	0.9	1.5	3.9	2.3	0.3	0	0.3	1.7	2.2	0.5	2	1.1	0.5	3.4	1	0.5	0.1	0.8	0.6	2.7	0.7	1.9	1.3	0.7	3.9	2.5	3.6	1.4	2.2	2.8	1.7	5.2
82440	82500	0	2.6	1.1	3.5	0.4	0.1	1	6.4	1.7	0.7	1.3	1.8	1.2	0.8	3.2	2.4	2.1	1	1.6	0.7	0	0	0.3	2.3	2.5	0.8	1.1	0.7	0.5	0.4	4	0.8	2.9	0.3	3	1.4	0	2.3	4.3	1	3.6	4	1	0.9	5	0.8	3.8	5.1
82500	82560	0	1.9	0.9	0.1	1.5	0.5	1.2	6.6	1.6	2	0.9	1.5	1	4.7	1.9	1.5	2.8	1.6	1.8	0.8	1.7	0	0.7	2.3	0.9	1.1	7.8	0.3	0.7	0.3	4.2	1.2	3	1.2	0.3	4.5	0.9	1.4	2.9	2.2	3.4	2	3.2	1.9	3.1	0.4	2.8	5.2
82560	82620	2.4	0.9	1.2	0	0.8	0.2	0.6	6.2	1.4	1.4	0.2	1.6	1	2.3	1.6	2.5	0.5	0.3	1.7	0.4	5.4	0	2.3	1.9	1.2	0.3	4.5	1.1	1	1	0.8	0.9	3.4	1.2	1.7	1.1	0.8	1.1	3.3	1.7	1.7	1.7	1.8	2.8	3	1	0.9	5
82620	82680	0	0.4	0.5	0.1	1.9	0.2	1.7	6	2.2	0.8	0.9	1.3	1.3	0.5	1.7	2.3	1.6	0.8	1.5	0.4	0	0	0.5	3	0.9	1.3	4.2	0.7	0.5	3.1	0	1.3	2.9	0.8	0.1	1.8	4.5	2.2	0.1	0.5	3.8	1.9	2	0.9	1.5	1.3	2.8	5.7
82680	82740	2.7	0	1.2	0	0.3	1.4	1.6	5.6	2.3	0.5	0	2.6	0.3	0.5	0.3	2.8	3.5	2.1	2.3	0.2	0.6	0	2.2	1	0.7	0.6	0.4	0.1	0.4	2.8	0	2	3.2	1	0.1	1.7	0.4	1.7	0.1	0.4	2.8	1.1	1.5	1.9	2.8	1.4	3.3	3.6
82740	82800	5.1	0.4	1.4	0	0.4	0.2	1	2.2	2.4	0.6	0	3.2	1	3.4	0	2.2	3.7	0.5	4	1	1.6	0.8	0.6	2.1	0.6	0	2	0	1.5	0.9	1	1	3.2	0.8	0	1	0	2	0	0.5	4.3	2.4	1.5	4.1	1	1.6	1.5	6.9
82800	82860	0.9	0.4	1.5	3.7	0.4	0.3	1.1	3.4	2.3	0.9	0	0.8	0.7	0.3	0.2	2.3	1.5	1.4	1.5	0.7	3	3.3	5.4	1.9	0	0.8	1.7	0	1.5	2.7	0	1.6	2.6	1.2	2.3	0.7	2	2.8	2.5	1	2.8	2.3	4.3	0.3	2.7	1.4	2	7
82860	82920	6.5	0.9	0.7	1.6	0.5	0.2	0.5	3	3	0.9	0.4	1.9	0.7	0.1	1.7	1.9	1.2	1.9	1.3	1.6	4	5.2	2.3	3.4	1.7	1.2	2.3	0.1	0.5	4.1	1.3	0.8	2.9	1.3	0.4	0.5	0.2	3	0.9	1.2	2.8	2.9	1.6	4.2	4.7	1	2.9	5.1
82920	82980	5.9	0.4	1.5	2	0.5	1.9	1.2	5.3	2.8	0.5	0.8	2.4	0.7	1.8	0.3	1.6	1.7	0.8	1.4	0.3	4.3	3.2	0.4	0.6	4	0.5	5	0	0.9	0.8	0.1	0.2	3.1	0.8	1.7	1.3	0	2.6	1.8	0.9	2.1	1.2	2.1	3.1	3.8	0.4	2.5	5
82980	83040	0	0.8	0.6	3.8	3.1	2.9	1.9	5.3	2.6	2.1	0.2	4.1	1.2	0.9	0.4	1.9	1.1	5.6	1.7	1	6	0.7	0.3	1.3	2.1	1.3	2	0	1.9	1.7	0	1.4	2.4	1.1	0.3	2.1	0.2	1.9	2.7	0.6	1.2	2.6	1.5	1.8	2.1	0.6	1.9	4.6
83040	83100	0.1	3.3	2.7	4.9	1	1.5	1	1.8	0.5	0.9	2.6	0.4	0.9	3	2.2	1.7	1.2	0.9	1.6	0.6	3.9	0.7	2.1	2.3	1	0.9	2.4	0	1	0.2	1.5	0.3	2.8	0.1	0	1	0	1.6	0.5	0.3	2	0.2	0.9	3.5	4.5	1.4	1.5	5.7
83100	83160	0	0.5	1	5	1.1	1.7	0.9	4	2.1	0	0	2.8	0.9	0.9	3	2	0.9	0.9	1.6	1	5.1	0	0.4	0.6	0.8	0.8	1.5	0.2	2.4	1.6	0.3	0.9	2.5	1.2	0.8	1.8	1.6	2.2	0.8	0.8	1.8	3.5	2.7	2.3	3.6	0.5	3.8	6.6
83160	83220	0	0.1	0.8	7.6	0.2	0.1	1.7	2.5	4.2	0	0.3	2.4	0.6	2.1	3.4	1.7	1.5	1.4	1.6	0.9	4.7	0	0.6	0.7	0.8	3.9	2.1	3.8	0.8	7.3	0	2.3	2.6	0.5	2	2.5	0	0.3	3.3	0.5	2.4	3.8	1.3	2.3	1.4	2.6	3.9	6.7
83220	83280	0.1	0.2	0.9	0.9	0.5	0.1	2	1.9	2.1	0.1	0.1	4.1	1.3	2.4	2.6	1.4	2.2	1	1.6	0.5	5.5	0	0.7	1.1	0.2	1.8	2	1.7	1.3	2.6	3.3	2.6	2.5	0.1	0.2	1.9	0.2	0.7	1.4	0.7	3.1	0.4	1.4	3.2	1	0.9	2.2	5.8
83280	83340	2.4	0.8	1.9	0	1.3	0.5	0.9	1.5	1.3	0	0	0.6	1.4	0.3	3.6	1.3	2.1	1	1.6	0.5	4.7	0	0	0.6	0	1	4.5	1.8	1.9	3.5	0.6	1.2	3.3	0.6	2.1	2.2	0.3	2.7	3.7	0.5	3.9	0.1	1.6	1.2	2.1	2.9	2.9	4.7
83340	83400	3.2	0.1	0.4	0	1.9	1.2	1.8	1	1.3	0.1	1.6	2.2	0.8	0.1	1.3	2.4	1	0.6	1.6	0.8	4.3	0	3.3	0.4	0	2.2	8.1	1.3	1.5	1.6	0.7	1.6	2.6	1.3	0.5	1.1	0.4	1.9	0.7	0.4	1.7	3.5	1	1.7	2.4	1.8	2.6	5.2
83400	83460	1.7	0	0.7	0	0.9	0.1	3.3	1.6	1.1	0	0.7	2.5	0.9	1.4	0.2	1.7	2.7	0.7	1.5	0.6	4.8	0	0.3	0.8	0	1.6	1.1	0.3	1.2	2.4	0.9	0.4	2.3	0.2	0.7	2.4	0.3	2.7	1.1	0.5	3.4	0.2	2.3	1.8	2.5	1.4	2.1	5.8
83460	83520	0	0	0.7	0	1.4	0.7	2.3	1.7	2.4	0.1	0.1	0.6	0.5	0.4	1.7	1.5	1.7	3.7	2.2	0.1	5.2	0.1	0.2	1.5	1.5	1.3	1.7	1.7	0.7	4.4	1.2	0	2.4	0.3	0.1	2.2	0	1	1.9	0.7	0.5	0	1	1.1	3.4	1.2	3.4	5.1
83520	83580	0	3	2	0.2	0.9	0.1	0.8	1.5	3.3	3.2	0	0.8	0.5	1.1	1.7	1.6	1.6	2	0.8	8.1	5.7	0	3.7	2.3	3.6	0.5	2.7	1.2	0.9	0.8	1	2	2.4	0.9	2.4	2.4	0	0.8	0.5	0.3	3.1	0	0.7	2.8	2.6	1.8	2	6
83580	83640	6.2	1.5	2.2	0	0.8	0.6	0.7	1.2	2.1	2.3	0	5.6	0.7	3.1	2.5	1.7	1.8	0.7	2.7	1.7	5.5	0	5	1.9	0.3	0.9	1.5	1.4	1	0.3	0.6	2.3	2.2	0.3	0.8	2.5	0.2	1.3	2.7	0.7	3.4	0.1	0.7	1.5	0.9	0.6	3	6.2
83640	83700	7.1	1.1	1.4	0	2.1	0.4	1.3	0.9	0.9	1.5	0	3.7	0.8	2.7	1.3	1.6	1.9	0.9	2.5	1.2	5.8	0	5.1	0.8	0.4	0.4	3.9	1.1	2.5	1.6	0.3	0.1	3.7	0.3	0.4	4	0	1	0.8	0	0.5	0	0.9	1.2	1.9	1.6	3.9	4.8
83700	83760	3.9	0.5	0.6	0.2	0.6	0	1.8	1.6	2.4	1.2	1.3	1.7	2.2	2.6	1.5	2.1	2	2.4	3.2	1.4	2.4	2.2	5.2	1.2	1.1	0.8	7.1	0.3	1.6	5.6	0.9	1.8	2.1	2.2	0.7	2.1	0	1.5	0.8	0.4	1.2	2.1	0.9	3.1	2.8	1.2	1.6	3.4
83760	83820	0.4	0.3	1	1.3	0.3	0.5	1.6	2.8	1.8	0.4	1.2	3.4	0.9	1.8	0.5	1.6	2	1.2	1.8	0.7	4.5	3.4	5	0.1	1.1	0.7	4	0.9	1	3.1	3.8	2	2.1	0.8	2.8	1.4	0.9	1.5	0.7	0.8	3.6	3.8	1.2	1.7	3.2	0.7	1.9	4.1
83820	83880	1.8	0.1	3	5.5	1.3	1	2	1.5	1.9	0.7	2	1.1	0.9	1.7	0.5	1.2	2	1.6	1.6	1.2	5.3	0.5	4.5	1.2	0.8	0.6	5.8	2.8	1.3	1.3	0.5	1.9	2.6	0.3	3.2	2.1	0	3.4	2.3	0	3.6	1.8	0.8	3.4	1.5	2.7	3.3	2.8
83880	83940	4.6	0	1.2	4.5	0.1	1.2	0.8	1.2	1.7	0.6	1.7	1.3	0.2	1.9	0	1.9	1.6	0.8	2.5	0.3	6.7	2.8	2.3	0.9	0.6	0	3.2	5	0.8	0.4	0	2.5	2.4	2.4	0.1	2.2	0	2.9	1	1.4	3.4	3.4	0.6	1.7	2.9	0.9	1.8	4.1
83940	84000	0	1.4	0.9	6.1	0.6	0.4	0.1	1.3	3.1	0.9	0.3	1.1	0.4	3.2	0	1.5	1.7	1	1	1.1	5.7	2.8	7.3	0.5	0.3	0	2.3	1.9	0.5	2.2	0	0.8	2.5	0.5	1	2.4	0	1.3	0.9	0.4	3.8	3	0.9	3.1	5.7	0.9	1.7	6.2
84000	84060	0.1	2.2	1.7	0.5	0.5	1.5	1.1	1.4	2.1	1.1	1.7	4.2	2.2	2.7	0.4	1.8	2.9	0.6	1.6	1.7	9.1	2.6	9.6	0.6	0.4	1.5	7	1.9	0.2	0	0	2.5	2.3	0.1	0.2	2.6	0	1.4	0.6	0.6	3.6	3.5	3.8	2.4	3.9	0.9	1.7	5.8
84060	84120	0	0.9	0.7	1.1	0.6	0.6	1.2	1.2	1.4	0	2.3	2.5	1.2	2.1	0.2	3.3	1.5	2.8	1.6	4	2.7	1.9	6.3	0.4	1	3.5	10.3	0.1	1.7	0.2	1.7	1.9	2.5	1.6	0.5	0.4	0	0.7	1.2	2.6	3.6	3.2	2	0.7	3.3	1.1	1.9	5.1
84120	84180	0	1.5	0.9	3.9	0	1.7	2.2	2.1	1.8	0.4	0.9	3.1	0.6	0.4	0.5	2.6	2.5	2.3	1.4	0.3	4.1	1.6	6.4	0.5	0.4	3.3	1.9	1.1	0.7	1.1	0	2.5	2.6	0.6	0.2	2.8	0	3	0.9	1.5	2.2	3.5	2.1	4	2.9	0.9	1.7	7.1
84180	84240	4.8	0.8	0.5	1.9	1	0.6	1.2	1.7	3.2	1.5	0.2	1.1	0.7	1.2	0	2.6	1.5	0.6	1.8	0.5	4.4	3.3	4.1	0.7	0.2	0.3	3.8	1.8	0.2	0.7	0	1.5	2.6	0.8	2.3	2	0	2.9	1.5	3	4.6	1.1	2	1.1	2.8	1.6	2.2	6.2
84240	84300	0.1	0.4	0.7	0	0.3	0.6	1.5	1.5	2.1	2.3	1.7	1.4	0.2	0.8	0.6	1.3	1.6	2.7	2	0.1	7.8	4.6	8.5	3.5	0.2	0.6	0.6	1	0.6	2.3	0	0.7	2.6	1.9	1.1	1.3	0.2	1.9	2.3	0.6	2.5	3.1	1	1.5	5.7	0.9	2.3	7.8
84300	84360	2.4	0.6	1.2	5.5	2.3	0.2	1.4	1.7	2.4	0.2	3	2.2	0.9	1.6	0.5	2.4	3.1	0.9	0.6	0.3	2.5	1.3	5.3	2.5	2.1	1	2.6	0.4	0.5	2.4	0	2.5	2.7	2.2	2.2	1.5	0	3.1	3	0.8	3.1	2.4	1.3	2.3	1.8	0.9	2.1	6.1
84360	84420	3	0.2	0.6	0.7	2.4	0.8	1.8	1.6	2.5	0.6	0.7	2.7	0.4	0.1	0.7	2.2	2.2	0.8	2.6	0.3	1.9	1.5	7.3	5.1	1.9	0.3	0.7	1.7	3.4	6.5	0.1	3.6	2.4	0.9	0.4	2.9	0.5	3.4	1.4	2.4	4.2	3.2	0.6	3.1	2.4	1.2	2.4	5.5
84420	84480	2.3	0.6	0.6	0	0.7	1.6	2.5	4	1.3	2.1	0.2	0	0.8	0.7	0.4	1.9	1.7	0.6	3.4	0.7	1.2	0.4	5.9	3.4	3.8	2.8	1.9	0.2	1.7	1.6	0	2.6	2.2	0.3	0.7	1.6	0	3.2	1.1	1.3	0.8	1.2	1	2	1.6	2.3	1.8	6.4
84480	84540	0	1.3	0.6	0	0.9	3.2	2.1	2	2.6	0.2	0.6	2.6	0.8	0.7	1.2	1.7	2.2	1.4	2.9	0.4	4.2	1.2	9.3	2.2	2.8	1.8	0.8	0.6	0.6	4.8	0.1	1.8	1.8	0.3	0.5	0.7	0.8	2.9	0.9	1.2	0.4	0.2	0.9	1.3	2.9	2	1.4	5.3
84540	84600	2.5	2.5	0.7	2.5	1.1	0.3	1.6	2	1.7	1.4	0	3	0.5	0.4	0.9	1.9	2.3	1.7	3.2	0.6	3.3	1.3	3.5	3	2.4	1.5	2.9	1.1	0.8	0.3	4.9	1.7	2.1	1.3	1.2	3.6	0	3.2	1.3	1.5	5.6	1.2	1.1	1.5	5	1.9	1	4.7
84600	84660	0	2.5	0.9	5.5	1.1	0.3	1.6	1.6	2.1	0.2	0.3	2.4	0.9	1.2	2.3	1.6	2	2.8	2.9	0	1.8	2.4	1.5	0.8	0.3	0.1	4.8	2	1.1	0.5	10.7	2.3	3.8	0.5	0.7	1.2	0.8	3.3	1	2.5	6.4	1	0.8	0.9	2.9	0.6	1.3	6.4
84660	84720	0	1.1	1.3	6.1	1.2	0.5	2.9	1.9	1.3	1.1	0.2	1.7	0.5	2	1.9	2.1	1.7	0.2	2.3	0.1	0	1.3	7.6	1.8	0.3	0.7	2.7	0.6	0.6	1.1	0.2	1.1	2.8	0.5	1.9	0.8	2.5	2.8	1.4	0.4	6.8	1.5	0.9	1.1	5.6	1.5	1	5.3
84720	84780	0	0.2	1.6	0	1.5	1.1	0.6	2.2	1.1	1.9	0	2.2	0.3	2.5	1.5	2.5	1.8	1.8	2.6	0.6	0.3	0.8	6	3.6	1	0.6	5	0.7	3.7	0.2	0.2	0	3.1	1.1	3.9	1.2	0	3.6	2.8	0.5	4.4	2.7	1.1	2.2	6.3	2.1	0.4	4.3
84780	84840	1.1	1.7	1.1	0	1	1	0.9	3.2	1.8	1.1	1.1	4.1	0.8	1.4	0.6	1.4	2.2	1.3	3.5	1.2	1.3	0.7	2.4	4.2	1	3.5	6	2.6	0.4	3.4	8.5	0	0.8	0.5	0.9	1.1	1.3	2.8	2.1	1.1	2	0.8	1.3	1	3.7	1.2	0.8	4.9
84840	84900	0	0.6	1.3	0	1.5	0.3	1.4	1.5	1.9	1.2	0.2	3.7	0.5	4.4	1.1	1.6	1.7	1.3	4.2	0.4	5.2	1.6	1.8	1.5	0.7	0.3	0.7	1.4	1.5	1.2	2.5	0	1.7	1.7	0.2	2.9	0.1	3.5	1.7	0.3	4.4	0.5	1.1	2.2	2	0.7	2.5	4.8
84900	84960	0	0.1	2.6	0	1.5	0.3	1.1	2.5	1.1	0.5	0	0.1	0.6	0.9	2.6	1.8	2.1	2.7	2.9	0.2	2.2	3.1	3.2	1.3	2.2	0	0.5	0	1.6	1.6	1.3	0.2	2.3	1.4	1.7	0.3	1.4	3.6	1.3	0.8	4.7	3	2.2	4.1	3.1	0.9	1.4	5.6
84960	85020	0	0.3	0.6	0	0.9	0.1	2	1.8	1.2	1.3	0.2	1.7	0.4	0.3	2.3	1.9	1.7	0.6	2.2	0.5	0.4	2.8	1.6	1.8	1.1	0	1.7	2.6	1.5	2.9	1.9	0	2.4	0.7	2.1	2.4	0	2.5	2.6	1	3.8	1.1	1.4	0.6	3.5	1	1.5	5.7
85020	85080	0	0.3	1.6	0	0.9	0.1	2.2	2.5	1.4	1.4	0.3	1.7	1.2	0.9	1.8	1.8	2.6	0.9	2.2	0.4	2.9	2.3	7.8	1.4	2.7	1	2.3	1.8	1.6	1.4	1.6	0	2.5	0.2	4.4	3	1.1	2.7	2.3	0.9	5.3	0.8	1.2	2.4	2.5	0.7	2.6	4.5
85080	85140	0	2.6	1.5	3.1	0.5	0.1	0.5	2.8	1	1.2	0	0.3	0.3	0.5	3.3	1.7	1.7	0.4	2.8	0.4	4.5	0.6	4	1.8	2.2	1.5	1.6	1.2	0.6	2	1.5	3.7	2.5	1.9	0.8	1.1	1.9	3	2.3	0.7	3	2.2	2.3	3.1	1.8	0.6	1.5	5.5
85140	85200	1.9	0.9	1	4.4	0.6	0.3	2.2	2.4	3.9	1.6	0	0.4	0.5	0.8	0.4	1.8	1.9	0.3	2.2	1.1	5.4	0	0.7	1.1	1.1	1.4	2.3	1.8	0.3	1.1	2.6	2.4	2.1	0.6	1.6	0.9	0.1	2.4	2.3	0.8	4.6	0.9	1.3	0.9	2.6	1.8	0.4	4.1
85200	85260	1.6	0.3	0.8	2	1.2	1.4	1.8	1.4	1.1	0.3	0	2.8	0.8	1.3	0.1	1.7	1.5	2.6	4	0.1	4	0	0	0.7	1.7	3.4	2	1.7	1.3	0.1	0.5	0.9	2.2	0.1	1.6	1.4	0	2.2	3.2	0.7	5.6	0.4	1.7	1.4	2.5	1.9	3.1	4.3
85260	85320	0.1	0.1	2.5	0.3	0.3	0.7	1.4	1.1	2.4	0.1	0	0.9	0.5	1	2.4	2	3	0.2	2.5	0.8	5.2	1	4.9	0.9	2	1.3	1.7	1.8	1	0	0.4	1.4	2.4	1	0.4	1.1	0	2.3	3.5	0.1	4.5	0.5	1.4	1.1	1.8	1.1	1.6	4.5
85320	85380	2.6	1.4	0.8	0	0.6	2	1.9	1.2	0.6	0	0	1.9	0.6	2.1	0.4	1.3	2.6	0.9	4.1	0.4	4	4.1	4.2	0.8	1.8	0.6	2	1.5	0.7	2.3	0	1.7	0.4	1.5	0.8	3.1	4.2	3.8	2	0.5	0.7	3.1	1.1	0.9	1.8	2.8	2.7	4
85380	85440	0.1	1	0.6	0.2	1.3	0.2	1.5	1.8	1.3	0.7	0	0.5	0.7	1.2	2.7	1.5	2.3	3.1	2.6	2.1	4.1	0.2	7.1	2.1	3.3	1.9	4.5	0.6	0.6	5.6	2.5	1.6	0.2	1.2	0.3	1.4	0	1.4	0.3	0.7	1.8	2.6	1.9	1.1	1.7	0.3	3.5	4.1
85440	85500	2.2	0.3	1	3.2	1.3	1.1	0.6	2.3	1.9	1	0	1.1	0.7	3	0.1	2.6	1.3	3.2	2.4	0.6	5.5	0.1	7.1	2.3	3.4	2.4	5.7	6	1.7	1.1	4	1.1	1.6	1.7	0.4	1.7	0	2	0.5	0.5	3	1	3.6	1.6	1.3	1	1.6	4.8
85500	85560	3.8	0.1	0.3	1.5	1.3	0.2	2.2	2.2	1.9	1.3	0.2	1.1	0.2	0.9	1.4	1.9	1.7	0.5	4	0	2.9	0.5	5.4	1.4	3.2	2.6	3.5	0.3	0.9	1.1	1.5	1.6	2.7	0.8	0.2	1.6	0.2	2.5	1.9	0.7	2	1	0.8	1.3	1.2	0.5	3.7	4.4
85560	85620	2.8	0.5	1.2	0.9	0.7	0.5	1.8	1.1	0.9	1.9	0	0.9	0.9	3.3	0.5	2.5	1.7	0.2	1.9	0.9	4.6	0	4.9	2.1	1.9	1.1	0.1	0.6	0.2	0.5	0.2	1.8	3.8	0.2	0.2	1.4	0.6	2.4	4.7	1.6	2.9	3.6	1.1	2.6	1.4	0.8	2.9	4.8
85620	85680	2.9	0	1.9	1.5	0.4	0.1	1.4	2.8	1.5	1.1	0	0.9	1.1	2	1.6	1.7	2.8	1.2	3.9	1.5	4.2	0.2	5.3	0.9	2.2	2.1	3.5	0.6	1.4	1.7	0.1	1.6	5	2.2	1.4	1.4	0.7	2.1	2.8	2.1	2	2.1	1.2	1.1	2.9	0.9	2.1	3
85680	85740	0	0.6	0.5	1.3	1.2	0.4	2.8	2.8	1.6	1.3	0	1.2	0.8	3.4	1.1	1.1	1.6	0.9	2.3	0.6	3.7	0.5	6.4	0.7	3.2	1.5	0.4	0.7	0.9	0.1	1.2	2.6	4.3	0	0	2.5	0.7	1.6	4.5	1.1	1.6	0.7	0.5	2.4	2	1.1	2.6	4.8
85740	85800	0	0.1	0.9	3.3	0.3	0.2	1.6	1.7	1.2	1	0	0.8	0.4	2.3	1.9	1.5	1.6	2.7	3.1	0.8	3.2	0.4	6.6	0.7	2.8	2.1	3.2	1.4	0.9	0.5	0	0.9	3	1.2	2.5	2	0.1	1.8	0.8	0.8	1.6	1.1	0.9	2.8	1.6	0.7	3.1	3.3
85800	85860	0	0.3	0.9	2.6	0.2	0.3	1.9	1.6	1.7	0.2	0	2	0.5	2.3	2.3	1.3	1.6	2.6	1.9	0.3	4.4	0.2	0.7	0.7	3.2	3	1.8	0.2	0.6	4.4	0	0.4	4.3	0.6	0.7	3.2	0.4	2	1.8	0.8	1	0.9	0.9	3	1.1	0.9	4.6	3.5
85860	85920	0	1.8	1.1	0.3	0.3	1.2	1.5	1.6	0.7	1.2	0.6	2.7	0.6	1.5	0.2	3.3	2.9	1.9	2.5	0.6	4.9	0.5	3	0.9	0.8	1	1.3	0.9	1.9	1.8	0.1	2.4	1.1	0	2.7	2.2	1.9	2.7	1.3	1.5	3.4	0.4	0.9	1.2	3.4	2.3	2.7	4.5
85920	85980	0	2	1.2	0.1	1	0.8	2	2	2	0.3	0.8	1.7	0.6	2.1	0	3.8	1.7	3.6	2.7	1.4	5.2	1.4	5.2	1.1	0.2	1.5	2.5	1.4	1.9	3	0	0.6	3.6	0.5	0	1.8	0.6	2.7	1.1	0.9	2	1.1	2.7	2.8	3.1	0.9	3	4.8
85980	86040	0.3	0.1	1.3	0	0.9	0	1	3.4	1.8	1.1	1.6	0.3	0.9	0.7	0	3.5	1.7	0.8	2.3	0.8	4.4	0.2	5.5	1.2	2.2	1.8	4.5	1.2	1.6	1.1	0	2.1	3.1	0	0.6	1.2	3.9	3.3	0.5	0.6	2.2	0.3	2.3	1.5	3.3	3.1	2.9	2.5
86040	86100	1.4	1.3	0.2	2.8	1.9	0	1.3	1.9	0.9	2.1	2.5	2.3	0.4	1.7	0	3.1	1.6	0.6	1.6	3.6	5	0.1	5.9	0.4	0.1	0	1.8	0.7	0.5	1.2	0	1.8	1.6	1.6	0.3	2.6	0.5	2.8	0.8	0.7	1.3	0.6	1.3	2.9	3.1	1.9	1.7	4.4
86100	86160	0	0.7	2.2	0.3	1.4	0.2	0.5	1.1	1.4	0.9	1.2	1.3	0.9	2.1	0	1.5	1.6	0.7	4.3	0	4.8	0.2	0.5	0.3	3.8	0.4	5.1	1.5	1.7	0.9	0	2.6	2.4	0.1	0.4	1.6	0.2	2.5	0.8	1.7	2.3	2.6	0.5	1.2	2.4	2	2	3.8
86160	86220	0	1.2	3.5	3.6	2	0.1	1.5	1.3	1.4	2.1	0	2.8	0.8	1.2	0	0.7	1.7	0.7	2.4	0	5.7	0.1	6	1.5	1.6	0.9	9.2	0.9	0.5	0.6	0	0.9	3.3	0	0.4	0.7	0.9	2.6	0.5	2.7	3.7	2.3	0.7	0.8	3.4	0.8	3.6	4.1
86220	86280	2	1	1.8	1.8	1.1	0	1	1.5	2.1	1	0.1	2.5	0.8	0.3	0	0.4	1.8	1.4	5.2	2.9	5.6	0.1	2.9	0.7	1.7	0.2	1.8	1.7	0.5	0.8	0	0.6	2.9	1.6	0.3	1	0	3.1	1.9	2.6	2.5	1	1.8	1.5	0.8	1.3	1	4.1
86280	86340	4.1	0.7	2.1	5.4	0	0.1	1.4	1.8	2.1	1.4	1.4	0.5	0.4	0.1	0	2.1	1.3	0.8	2.2	0.8	5.4	0.2	2	0.7	3	0.2	1.1	2.1	2.2	4	0	0.1	2.3	0.9	0.9	0.6	1	3.2	0.1	1.3	1.8	0.6	1.5	0.3	1.5	1.1	2.3	4.3
86340	86400	0	2.3	1.3	6	1.7	0.1	0.6	3.1	1	1.2	1.8	2.2	0.7	0.2	0	2.6	2.1	0.8	3.1	0.3	4	0	5.3	0.8	1.4	0	0.4	0.9	0.3	0.6	0	0	2	0.3	0.6	1.8	0.2	2	1.2	2.1	0.6	1	2.1	2	2.6	2	3.8	4.7
86400	86460	0	0.7	0.4	7.2	1.3	0.2	1.8	1.4	2.5	2.8	1.4	3.8	0.6	0.1	0	2.7	1.5	1.3	3.8	0	4.1	0	4.1	0.4	2.3	1.3	0.1	1	0.8	0.1	0	0	2.5	0.2	1.1	1.7	6.5	1.5	2.9	1.8	3.1	1.2	1.3	2	4.6	2.9	2.7	4.2
86460	86520	0	0.1	1.7	0.9	0.4	1.8	2.4	1.3	1.8	2	0	3	1.1	0.1	0	1.8	1.5	1.2	2.8	6	3.6	0	3.5	0.8	2.8	0.1	3.5	0.5	0.8	1.3	0	0.4	4.2	0.6	2	3.1	1.5	4.1	2.2	0.9	4.7	1	0.8	1.8	1.8	2.5	0.6	4.2
86520	86580	0	0.6	1.8	0.7	0.5	0.3	0.9	1.1	3	0.3	0	0.7	0.2	1.8	0	1.9	1.8	1.2	3.1	2.8	6	0	0.1	0.9	2.8	0.7	1.8	0.5	0.8	3.7	0	1.4	1.4	0.9	2.9	0.8	0	2.7	1.9	0.9	0.8	0.8	0.5	1.4	1.8	2.1	2.5	3
86580	86640	0	0.2	0.2	2.2	0.7	0.8	2.5	2.7	2.3	1.5	0	3.9	1.4	0.7	0	1.5	2.1	0	2.8	0.1	4.1	0	3.3	1.2	1.9	0.5	0.7	0	0.8	2	0	2.3	3.7	0.4	1	0.7	2.3	2.9	2	1.3	2	1.9	3	0.9	2.2	1.1	2.6	3.7
86640	86700	2.4	0.4	1.1	0.5	0.4	0.3	0.7	2.2	1.6	2.2	0	3.8	0.9	0.7	0	1.4	1.5	1.1	1.9	1	5.8	0	0.8	1.2	2.5	0.6	0.8	0.7	0.9	4.5	0.1	1.5	1.7	0.3	0.4	1.3	0.9	3.4	1.6	0.2	0.9	0.6	2.9	1.7	1.3	0.9	1.2	5.6
86700	86760	0.9	0.5	0.9	0.9	0.5	1.3	1.6	2.7	2.5	1	0	0.7	0.9	0.3	0	3.2	2.8	2.1	1.8	0.6	3	0	3.2	2.3	3.7	0.9	3.6	0.4	0.5	4.6	0.2	0.8	1.6	1.3	0.6	3.2	0	2.5	1.3	1.4	2.1	0.9	1.6	1.2	2.9	1.4	4.2	3.8
86760	86820	3.5	0.8	0.5	0.2	0.5	1.2	1.1	2.4	1.2	1.8	1.6	0.7	0.3	0.2	0	2.1	1.2	0.8	1.7	0.8	2.4	0	2.3	0.8	1.1	0.2	1	0.7	0.6	3.7	0.3	1.7	1.9	0.6	0.5	2.3	0.3	3.6	2.2	1.7	2.6	0.2	1.9	0.7	2.1	1.9	2.8	5.6
86820	86880	0	0.8	0.5	2.7	0.2	1.1	2.6	1.4	1.4	1	0.6	1.8	2.2	0.4	0	2.1	1.7	4.1	1.5	0.9	4.9	0	4.7	0.3	2.9	0.8	1.2	1.8	0.8	0.6	0	0	2.1	0.1	1.9	2.5	0	4.6	1.9	0.5	3.2	0.5	1	1.3	2.9	2.6	2.8	5.5
86880	86940	0	0.2	0.8	1.8	0.2	0.1	1.9	1.7	1.4	2.6	1.3	2.4	0.8	0.6	0	2.1	1.6	0	1.2	0.4	5.4	0	1.3	0.2	0.7	0.9	3.7	1.1	0.3	1.8	0.4	0.6	2.2	1.2	0	2.5	1.1	1.3	1.9	1.1	2.9	0.2	1.1	1.4	3	2.6	3.5	4.3
86940	87000	0	0.1	0.8	0.5	0.7	0.1	1.1	1.2	2.5	1.6	0.6	1.9	0.5	2.8	0	2	1.5	2.6	1.6	0.1	6.3	0	0	0	3.4	2.2	1.4	0.4	0.8	1	0	2.4	2.3	1.6	1.9	1.3	2.1	2	3.6	0.8	0.8	1.1	1.1	1.2	1.9	1.1	2.9	6
87000	87060	0	0.3	0.6	2.2	0.5	0.4	1.6	2.1	1.8	1.9	0	2.8	0.7	0.2	0	1.9	1.4	1.3	1.7	0.2	5.7	2	2.4	2	2.5	1.5	1.1	0.3	0.1	2.6	0	1.5	1.9	0.4	3.4	0.7	3.9	5.2	1.6	0.3	1.1	0.7	0.3	1.2	3.6	1.5	2	3.7
87060	87120	1.8	0.6	0.7	0.6	1	0.1	2.4	2.4	1.9	0.6	0.2	1.6	0.9	2.8	0	1.7	1.7	1.6	1.5	4.7	6.2	3.2	5.7	2.1	2.8	1.2	1.2	1.3	0.4	3.6	0	0.6	3.1	0.4	3.8	0.6	0	3.8	1.1	0.9	1.7	0.4	1	0.9	3.3	1.2	3.8	3.9
87120	87180	1.5	0.6	0.2	2.6	0.6	0.3	2.1	1.3	1.9	1.5	0	2.5	1.7	2.1	0	2	2.1	0.9	1.9	1.2	3.5	2.6	0.3	1.1	2.5	1.3	1.3	1.3	0.2	2	0	0.2	0.7	0.1	0	0.5	0	3.3	1.3	0.7	3	0.5	1.5	1.4	3.7	1.6	2.6	4.6
87180	87240	0	0.1	0.5	0.8	1.2	0.5	1.6	1.6	1.4	1.3	0	2.6	0.5	2.5	0	1.4	2.1	0.6	1.2	0.7	3.6	0.5	0	1	2.1	0.1	5	0.2	0.6	1.4	0	0.5	0.7	1.1	2.5	0.4	0.4	3.5	2.3	0.4	0.6	0.6	1.8	2	2.4	1.5	2.8	3.3
87240	87300	0.2	0.4	0.6	0.9	1.2	2.2	1.1	1.5	1.8	0.7	0	2.3	0.8	1.6	0	2.8	1.5	0.9	1.5	0.9	3	0	0.4	0.2	3.7	0	0.7	0	0.8	0.4	0.1	0.4	2.3	0.9	0.6	0.5	1.8	2.7	2.4	2.5	1.7	0.8	0.8	1.4	2.2	1.2	2.2	3.7
87300	87360	3.1	2.1	0.9	1	1.4	0.4	0.6	1.1	2.3	1.1	0.5	1.6	0.5	1.8	0	1.3	1.1	0.5	2.6	1.1	3.2	0	6.3	1.3	2.1	0.3	1.6	1.2	0.4	0.8	0.4	0	3.4	0.3	0.8	0.6	2.1	1.9	2	2	1.4	0.6	0.9	2.8	1.9	1.9	3.1	5.7
87360	87420	0	0.3	0.7	0	0	0.4	1.4	3.1	1.9	1.9	0.7	0.7	0.6	0.9	0	0.7	1.5	2	2.7	1.2	2.7	0	6.1	0.6	2	0.2	2	0.8	0.4	0.1	0	0.3	2.5	0.4	1.9	0.7	0	2.6	3.3	0.2	3.7	0.9	0.7	2.4	2.7	1.5	2.7	5.2
87420	87480	0	0.7	0.7	1.1	1.1	0.6	0	2.4	1.5	1.7	0.2	2.2	0.5	0.8	0	3.1	1.2	1	2.9	0.8	4.6	0	2.2	0.7	2.5	0	1.3	1.5	0.5	0.8	1.1	2.4	2.7	0.4	3.4	0.6	2.2	2	2.9	0.7	4	1.7	1.4	1.6	2.6	1.5	1.8	5.5
87480	87540	1.3	1.1	1.1	0.2	0.6	0.4	0	1.1	2	2.2	0.3	0.4	0.3	0.7	0	2	0.9	0.2	1.3	1.4	5	0	0	0.9	3.9	1.3	1	0.3	0.6	0.5	1.9	0	2.2	0.2	0.6	1.5	4.5	2.8	4.1	1.5	0.7	0.9	1.3	1.6	2.5	0.8	2.3	5.3
87540	87600	1.7	2.6	0.8	1.5	0.7	0.5	2.8	2.2	0.9	0	0	1.8	0.4	1	0	3.2	1.4	1.8	1	0.6	3.7	0.1	2.6	0.4	2.2	0.2	0.7	1.6	1.6	0.1	2.6	0	3.1	0.1	0.5	3.2	0.6	0.1	2.5	0.9	2.6	0.6	0.5	3.2	2.6	1	1.9	4.2
87600	87660	2.1	0.5	0.8	3.2	1.1	0.4	0.8	1.6	0.5	1.8	0.5	0.2	1	2.4	0	2.1	1.1	1.5	2.6	0.9	5.5	0.1	0.8	0.4	2.8	1.6	1.2	1.8	2.4	0.5	2.9	1.8	2	0	2.8	2.6	3.9	0.2	2.6	1.4	3.1	0.7	0.4	0.4	3	0.9	1	4.5
87660	87720	0.1	1	0.6	2.4	0.3	0.5	1.3	1.2	2.5	0.9	0	3	1.4	1.9	0	2.2	1.5	0.9	2.3	1.1	4.3	0	3.5	0.5	1.8	1.3	0.4	0.3	0.8	2.7	2	0.2	1.6	0	2.6	1.9	0	0.2	3.3	0.5	0.3	0.6	2.2	0.4	1.8	1.1	2.7	4.5
87720	87780	1	3.1	1.3	0.7	1.1	0.2	1.6	1.6	1.3	0.9	0	2.3	0.6	1.6	0	2.9	1.7	2.4	1.2	0.8	2.7	0	4	0.2	5.3	0.2	0.3	2.7	0.5	0.6	0.4	0.7	1.5	0	2.2	0.2	0	3.4	2.3	0.5	1	1.1	4.4	1.7	3.7	0	2.5	4.8
87780	87840	2.9	0.8	0.7	1.7	0.9	0.5	0.6	1.9	1.7	0.2	0	2.5	0.3	3.9	0	2.6	2.3	3.2	1.9	0.3	1.5	0	1.1	0.6	3.3	0.1	1.9	0.6	0.3	4	3.5	0.3	1.5	2.4	0.3	0.6	0	3.1	0.2	0.4	3.2	1.1	1.8	2.1	2.6	0	1.8	5.9
87840	87900	0	1.9	1.2	0.8	0.7	0.2	0.7	1.1	0.3	0.6	0	2.1	0.2	2.6	3	1.9	0.8	2.1	1.7	1.3	4.9	0	1.3	1.1	2.3	0.4	4.8	2.3	1.7	5	2.5	1.3	2.2	2.1	1.8	1.3	0.3	0	1.5	0.4	1.1	1.1	1.6	1.4	5.2	0	1.7	4.2
87900	87960	0	1.5	3.8	1	0.5	0	1.4	1.8	1.8	1.1	0	1.1	3.2	2.4	2.1	2	2.4	6.8	1.6	1.1	2.8	0	3.1	1.9	2.2	0.8	10.5	2.4	0.3	1.9	0.4	1.1	4.3	2.2	0.8	0.5	1.5	0.2	3.2	0.7	3	0.6	2.7	1.1	4.1	0.1	4.1	3.5
87960	88020	0	0.1	0.7	0.4	0.6	0.5	0.5	1.8	2.2	0.3	0	1.7	0.8	1	0.9	2	2.3	1.6	3.3	1.2	2.3	0	0.3	0.4	4.2	0.7	0.9	0.6	0.7	0.3	0.1	2.1	5.1	0.1	4.5	0.6	1	0	0.7	0.7	0.4	0.3	1.9	0.7	2.3	1.3	2	2.8
88020	88080	0	2.6	2.5	0.6	0.5	0.1	2	1.4	1.9	1	0	0.3	0.6	2.7	1.6	0.8	2.2	3.8	3.4	0.2	3.4	0	3.4	1.6	2.8	0.1	6.4	0.9	1	1.4	0.1	4	5.8	4.7	1.8	1.3	3.5	0	1.8	0.5	1.4	0.1	1.2	1.5	2.8	0.7	2.7	4.8
88080	88140	0.1	0.3	1.1	0.8	0.2	1	0.4	1.5	1.7	0.5	0	1.8	0.7	1.6	1.1	0.8	1.6	5.3	3.3	1.6	3.7	0	1	0.9	1.5	1.7	1	0.5	0.8	6	0.3	0.2	1.6	0.8	0.3	2.6	3.4	0	1.1	0.4	2	0.6	1.7	2.8	3.1	0.6	4	4.4
88140	88200	2.8	0.1	1.4	0.7	1	1.3	0.8	2.6	2.6	1.9	0	0	1.1	1.4	0	2.4	2.3	10	3.5	0.7	5.2	0	4.1	0.1	2	1.2	0.5	0.8	0.8	0.2	0.5	1.1	4.8	0.2	2	0.6	1.9	0.1	0.6	0.7	1.4	0.7	0	1.5	4.3	0.3	3	3.8
88200	88260	3.2	0.3	2.9	0.8	0.7	0.6	0.5	1.4	1.6	1.3	0	2.8	2.5	1.4	0	3	1.8	5.9	1.5	0.4	4.6	2.6	5.1	0.6	2	0.1	4.7	0.1	0.6	0.5	0	0.4	1.6	0.1	0.2	1	2.1	0	0.6	0.1	1.8	0.2	0	2.9	2.3	0.5	4.4	4.3
88260	88320	4.6	0.4	0.5	0.4	1.4	0.5	0.4	1.5	1.8	1.4	0	1	1.3	2.6	0	1.8	2.6	6.6	2	1.5	3.6	2.6	4.2	1.8	3.6	0	2.3	0.6	2.5	1.8	0	1.3	3.4	1.3	1.9	1.1	5.2	0	0.3	1.9	1.3	0.6	3	1.6	3.1	0.2	2.9	4.5
88320	88380	3.6	0.1	0.8	1.4	0.3	0.3	1.6	2.1	1.6	1.6	0	0.8	2	2.6	0	2.5	1.6	6.3	1.3	1.9	4.8	3.6	2.2	0.5	3.6	0.4	1.2	0.9	1.1	0.9	0.8	1.3	4.2	0.1	0.8	0.3	0	0	0.1	1	3.4	1.4	1.9	1.1	2.1	0.6	2.6	4.1
88380	88440	4.1	2.9	1.3	0	0.9	0.1	1.1	2.7	0.9	1.5	0	0.6	1.2	3.3	0	1.5	1.6	6.2	1.8	0.7	3.5	0	5.3	0.2	2.4	0	4.3	0.1	1.5	4	0.3	2.9	4.4	0.6	0.2	0.6	0	0	0.6	0.8	1.5	0.7	0.8	1	1.9	0.6	3	5.1
88440	88500	2.8	0.9	0.8	1.1	0.7	0.1	0.6	1.2	2.9	0.8	0	1.4	1.4	2.5	0.1	3.3	1.9	3.9	1.7	0.6	7.5	0	3.5	1.7	2.1	0.9	2.6	1	2.8	3.1	0.7	1.5	0.4	3.7	0.8	1.5	0	0.4	0.5	2	1	0.5	2.7	1.4	2	0.8	3.6	3.9
88500	88560	0.2	1.3	1.3	0.9	1.3	0.4	0.3	1.4	1.7	0.1	0	2.4	2.5	1.5	0	0.3	3.5	2.2	2.5	1	7.1	0	2	0.3	2	0	2.4	0.2	0.2	4.4	0	2.4	0.2	0.6	0.8	0	0.7	0.7	1.4	1.8	3.7	1.1	0.7	1.3	2.6	0.2	3.4	2
88560	88620	3.4	0.9	0.9	0.6	0.8	0.3	1.2	1.4	2.2	0.9	0	1	0.5	1.6	0	0.8	2.6	3.5	1.4	1	4.9	0	0.7	0.5	1.8	0	0.9	0.4	0.3	0	5	1.5	1.7	1.3	3.9	1.1	2.7	4.3	2.1	0.5	1.7	1	0.9	2.4	3.2	0.7	1.5	1.9
88620	88680	0	1.1	1.1	0.5	0.8	0.1	2	2.1	2.6	0.8	0	1.9	1.1	1.3	0	2.2	1.9	2.7	1.5	2.5	3.4	0	0.4	2.3	2.1	0.3	0.4	0.1	3.3	1.9	0.2	1.5	2.2	0.5	3	1.7	0	1.9	1.7	0.6	3.8	1.3	2.6	2	2.7	0.3	2.1	4
88680	88740	0.2	1.6	0.7	0.5	1.1	0.2	0	2.7	1.3	0.3	0	1.2	1.4	1.6	0	1	1.6	1.7	1.3	0.6	4.1	0	3	2.1	2.2	0.7	6.4	0	0.8	1.1	2.1	1	2.4	0	0.4	2.1	0.8	3.6	0.8	0.4	2.1	2.1	3.3	2.2	2.7	0.7	3.6	2.6
88740	88800	0	0.4	2.6	1	0.4	2.3	1.2	1.6	2.2	0.3	0.1	6.6	1.1	2.4	0	2.4	1.7	1	1.2	0.7	5	0.5	1	0.9	3.1	0	2.2	0.7	1.1	0.9	2.2	0.1	3.5	0.6	2.1	2.2	0	1.5	1.6	0.4	1.4	1.9	1.5	2.5	2.3	0.4	4	2.5
88800	88860	0	0.1	1.1	1.5	0.2	0.9	1.1	3.4	1.3	1.2	0.3	0.3	1.3	2.1	1	2	1.4	1.2	2.4	1.6	3.2	0.1	0	1.8	3.7	0	1.4	1	1.7	2.7	0.6	0.2	1.8	0.3	0.1	0.9	0	0.4	3.8	0.6	2.6	1.5	3	2.2	2.4	0.3	2.8	3.2
88860	88920	0	2.6	1.4	1.3	1.3	1.8	2.6	1.6	1.3	0.9	0.6	1.1	0.7	1	1.9	2	1.6	1.3	2.3	0.6	5.5	0	0.3	1.3	2.4	0	0.7	1.6	0.7	3.7	0.6	0	0.5	0.3	1.5	2.7	0	2.8	1.7	0.7	2.2	1.5	0.8	1.3	2.6	1.2	3.5	3.2
88920	88980	0.2	1.5	1.1	0.8	1.1	0.5	0.3	1.2	0.7	1.8	2.2	0.8	0.9	1.4	0.7	1.6	1.6	0.5	1.7	0.8	5.7	0	1.8	1.3	0.9	0.3	2.2	0.3	1.1	4.4	2.3	0.3	3.1	1.3	0	1.7	1.1	3.6	0.4	0.3	3.8	0.7	2.3	2.7	2.5	1.3	2.5	3
88980	89040	0	0.1	1.4	2.6	0.9	0.4	0.7	1.5	1.9	1.5	0.2	0.2	0.7	1.1	2.5	1.9	1.6	1.2	1.3	0.8	5.6	0	7.1	0.4	0.7	0	1.2	2.1	2.4	1.3	1.2	1.2	0.6	1.1	0	3.1	1.3	0.5	0.8	0	2.9	0.6	3.3	1.5	3	1.1	2.3	3.8
89040	89100	0	0.1	0.8	1.8	1.5	1.1	0.8	1.6	2.2	0.7	0	1.7	0.5	2	0.3	1.8	1.1	0.5	1.6	0.8	3.6	0	1.4	0.3	3.4	2	2.4	1.1	4.4	1.5	1.1	1.4	5.6	0.2	3.3	2.8	0	0.7	0.9	0.7	1.6	2.9	0.9	2.6	2.3	1.2	2.4	3.1
89100	89160	0	0.1	1.3	0	3.2	0	1.4	1.6	2.4	1.5	0	1.1	1.5	2.9	0.1	2.3	1.4	0.9	1.8	0.5	3.5	0.4	0	0.6	3.3	2.4	2.2	1.3	1.7	5.5	0.1	0.1	3.2	0.9	2.1	1.2	0.4	0.4	0.6	0.3	1.6	0.7	1.7	1.9	2.4	2.4	3.1	3.6
89160	89220	5.8	0.1	0.3	1.5	0.2	1	0.6	1.3	2.5	1.4	0.3	1	0.5	1.8	0.1	2	2.1	1.5	1.6	1.8	5.3	2.5	0.2	0.4	0.4	5.8	1.8	0.4	1.8	5.7	0	0.7	0	0.1	3.3	3	2.9	0	0.3	0	2.3	1.9	1.8	2.1	2.1	0.6	3.3	5
89220	89280	1	0.3	0.6	1.4	2.3	2	0.3	1.4	1.2	0.5	0	1.8	0.6	1.4	0.1	2	2	0.6	2	1	6.5	0	0	1.5	0.6	0.2	1.1	1.1	1.4	1.7	0	0.9	0.6	0.1	0	2.7	0	0	0.6	0.7	1.6	0	1.6	1.4	2.5	1.8	4.1	3.9
89280	89340	3.1	0.4	3.1	1.4	1.1	3.4	1.9	2.4	1.9	1	0	1.9	0.5	0.7	0.4	1.8	1	1.6	2.1	1.5	5.9	0	3.8	0.9	0.4	0.3	0.8	0	0.6	0.8	0	0.7	0.4	0.2	1.5	1.5	0.6	0	0.9	0.6	2.1	0.9	1.9	3.9	1.7	0.8	2.4	3.5
89340	89400	0	0.9	1.1	4.1	1	0.3	0.7	2.3	1.6	0.3	0.9	4.5	0.8	2.7	0.6	1.4	1.9	0.9	1.1	0.8	6.3	0	0.6	1.2	3.3	0	0.5	1.2	3.1	1.6	0.3	0.1	2.3	1.6	1	2.9	1.9	0	1.5	0	2.4	2.1	1.7	2.8	3	0.4	2.4	2.8
89400	89460	0	0.6	2.7	1.8	2.4	0.7	1.1	1.6	1.5	0.8	0.5	1.2	0.9	1.2	0.2	2.2	1.8	1.7	0.8	1.4	6.8	0	0.1	0.3	2	0	1	2.6	1.9	1.1	1.8	1.3	2.4	0.5	2.3	1.4	0.3	0	1.7	1.3	1.2	0.8	0.9	2.8	3.2	0.9	1.6	5.1
89460	89520	0	0.3	0.5	0.2	1.1	0.4	1.3	2.1	1.1	1.9	0	0.6	1.2	3.5	0.6	2.3	1.8	1.7	0.9	0.8	2.4	0	1.5	0.6	1.2	2.1	3.1	0.1	0.6	0.3	1.4	0.2	2.9	0.7	0.9	0.7	2.2	0	2.5	1.9	0.8	1.5	1	2.9	1.8	1.9	2.6	3.5
89520	89580	3.4	6	4	4.8	6.6	2.7	2.8	6.5	4.3	2	5.4	2.4	4	4.6	4.6	9.4	8.4	3.4	2.3	4.5	3.1	1.8	3.3	3.2	2.9	3	4	5.5	3.1	3.9	2.6	1.5	1.2	3.3	1.7	1.4	2.9	3.3	1.7	2.7	1	3.3	3	2.8	3	2.5	3.3	6.5
89580	89640	3.8	5.6	9.8	3.8	8.7	4.1	2.2	3.1	2.8	2.5	4.4	1.9	2.9	1.6	3.9	3.3	5.3	3.8	4.5	5.6	5.1	5.7	5.3	7.3	6.3	6.4	5.4	4.8	8.1	4.7	7.5	6.8	6.8	8.2	10.5	4.5	5	6.2	8.5	6	8.5	7	7.3	9.2	11.7	8.7	7.8	7.2
89640	89700	0.1	6.2	4.9	4.7	8.1	0	0.1	4.9	4.9	0.9	3	3.2	0	2.2	4.9	7.8	9.1	0	4.2	3.5	1.2	6.3	1.9	3.2	2.7	0.2	0.2	0	5.3	0	0.8	0.2	0	10.3	4.6	4.6	0.3	0.2	0.2	0	0	4.9	4.7	1	4.7	3.8	0.3	6.7
89700	89760	2.8	4.1	6.5	5.6	8.8	1.6	0	8.7	5.3	0.5	1	9.2	0.1	4.8	4.2	9	6.6	0.5	5	5.2	8.9	9.1	2.2	4.3	6.3	3	2	2.8	10.3	3.2	6.6	7.2	0	7.1	5.7	3	0	0	3.2	2.8	1.7	5.5	7	5.6	6.2	5.1	1.7	9.4
89760	89820	2.2	6	6.4	2.9	8.9	4.1	0	7.7	5	3.5	0	7.3	3.9	5.5	3.8	8	6.9	2.4	3.5	3.6	9.9	5.6	2	4.5	8.1	2	11.3	3.3	9.2	4.7	11.7	3.3	0	6.8	2	5.2	0	0.2	3.2	0	3.8	7.2	9.1	2.4	4.9	6.3	3.5	9.2
89820	89880	1.1	7.3	7.3	4.5	2.7	2.9	0	8.2	5	1.3	1.2	8.8	3.7	2.7	1.7	5.9	8.1	2	4	1.4	9.7	11.7	2.9	3.6	10.3	3.5	12.1	4.4	11.1	4.1	8.3	4.7	0	6.6	6.4	7.7	0	2.2	3.8	2.6	5.4	6.8	8.3	0.9	7.6	5.3	4.9	6.5
89880	89940	1.4	5.3	7.9	3.6	8.6	1.9	2.6	6.4	6.1	0.4	1.6	8.8	3.3	4.4	0.7	4.2	8.5	1	3.9	3.8	6.7	10.3	6.1	4.1	9.9	2.5	12.4	3.6	6.8	5.1	11.5	3.5	0	4.4	6.7	4.1	0	1.5	2.6	3.1	5.3	6.5	7.7	1.9	8.5	6.2	4.5	8
89940	90000	0	7.2	6.5	4.4	6.1	2.8	2.9	6.2	4.2	2.6	0	10.4	4.4	1.2	0.3	2.6	7.1	8.2	5.1	1.4	7.7	10.8	7.4	5	10.8	4.5	12.5	2.4	2.2	7.4	6.9	1.1	0	9.9	4.2	5.3	0	4.4	3.8	2.3	4.2	5	6.7	5.4	7.3	2.5	6.6	7.5
90000	90060	0	4.5	8.8	0	1.9	3.1	4.5	3.1	4.7	1.1	0.3	7.3	1.8	4.5	1.9	5	7.8	12.4	5.3	1.3	7.2	9.8	8.1	8	9.4	3.3	10.7	2.1	0.7	5.3	8.2	2.1	0	8.7	5.4	6.5	2.4	4.1	4.2	4.4	3.5	6.2	5.1	6.3	5.6	4.8	8.9	8.2
90060	90120	3.3	3.4	8	0	5.1	2.3	4.6	2.2	3.1	3	0	9.6	1.7	1.8	1.4	3.5	5.5	12.8	6.3	2.9	5.4	8.6	6.8	8.8	9.1	4.2	3.8	5.3	2.4	7	10.9	3.1	1.1	2.3	0.9	6.7	0.8	3.1	4.5	3.4	4.8	4.2	7.6	5.9	6.2	2.4	7	8.4
90120	90180	4.1	2	7.2	0	4.3	1.8	1.6	2	3	1.8	3	7.1	1.4	4.5	2.3	3.5	4.8	14.2	4.8	2.7	5.4	10.1	5	5.5	7	6.1	1.7	2	7.3	4.9	9.5	3.6	2	1.2	3.4	6.2	3.2	0.8	3	3.6	7.1	5.4	3	4.7	5.1	2.9	6.6	8.6
90180	90240	1	2.9	6.2	0.1	5.8	2.9	1.3	2.9	3.1	0.9	1.4	7	0	0.9	3	2.6	3.4	10.9	2.8	3.7	6	3.9	5.3	5.9	7.3	3	0.8	4	5.7	4.5	11.4	6.5	3.5	5.5	4.5	5.3	0	1.7	4.3	2.2	8.4	5.1	3	4.6	8	1.2	7.8	8
90240	90300	2.9	3.3	2.4	0	0.6	1.9	1.4	2.5	4.9	1.8	0.3	0.9	1.8	1.2	3	2.5	3.7	12.3	3.4	1.3	4.6	8.9	3.3	5.5	8.3	0.3	0.8	1.9	5.1	1.7	5.7	0.8	2.5	2.4	2.8	5.7	0.9	4.1	3.2	1.8	5.6	5.5	4.5	6.7	5.4	0.9	8.3	8.4
90300	90360	3.7	0.7	5.5	0	0	1.3	2.8	2.8	5.3	0.5	0.1	7	1.5	0.5	3.8	2.7	2.1	14.5	3.4	4.4	6	10	1.8	8.1	8.4	3.1	3.5	3.5	6.3	2.8	3.9	3.5	2.9	1	5	4.5	4.6	2.6	2.4	1.9	7.5	5	4.1	5	3.8	1.8	0	8
90360	90420	1.5	2.5	6.7	0	0	1.3	1.4	2.4	3.5	2	0	8	2.2	2.1	3.2	3.4	2.7	16.4	2.4	3.7	6.7	9.6	4.9	3.2	3.7	3.7	15.4	3	1.4	3.9	3.7	3.6	3.6	1	6.8	3.9	1.1	2.3	3.4	2	7.8	5.4	1.9	5.4	5.4	0.7	0.5	8.3
90420	90480	1.3	1.3	5.5	4	0	2.9	1.3	2.2	3.2	2.8	0	5.3	2.9	2.1	2.9	3.8	2.9	18.5	2.2	0.9	6.4	3	8.1	5.8	3.6	1	12	1.5	0.4	2.2	3.1	2.7	3.7	5.5	5.7	2.4	0	0.1	1.4	3.4	6	7.8	4.2	3.1	4.4	4.8	0.1	7.3
90480	90540	2.4	1.1	4.5	4.7	0	1.7	2.3	2.5	3.1	1.1	0.1	5	1.9	1.3	2.3	3	2.6	5.5	5.1	1.9	7.2	4.5	5.4	3.7	4.6	4.1	13.6	1.1	0	3.5	0.6	1.6	3.5	3	4	4.3	4.2	0.1	6.1	3.2	6.1	3.9	2.8	2.1	5	2.7	0.3	7.3
90540	90600	0.2	1.3	5.8	4	4.2	2.3	1.1	2.8	6.2	1.9	0	6.2	3	1	2.2	3.3	2.9	15.3	2.4	0.3	6.9	6.2	5	2.2	2.6	2.2	8.4	2.5	0	3.1	2.8	2.2	3.4	1.3	3.4	3.5	0	0.3	3.2	1.2	6	2.9	0.7	2.5	4.3	1.1	1	8.1
90600	90660	0.2	1.7	4.8	0.9	3	2.2	2.4	2	4.2	1.3	0.1	4.9	2.7	1.7	2.1	2.6	2.5	1.9	3.2	2.4	7.2	4.5	3.5	3.3	2.5	4.8	0.5	1.8	0	3.4	2.7	1.3	4.3	1.9	3.1	5.1	0	0.3	2.5	2.6	4.5	3.5	3.4	2.2	3.5	1	4.1	7.7
90660	90720	0.3	1.5	6.9	0.6	1.2	2.3	1	2.3	4.2	1.1	0	6.3	2.1	4.5	1.9	3.2	2.4	2.7	2.1	1.2	8.2	0.7	1	2.1	3	3.9	0.4	2	2.1	3.6	2.5	2.9	3.1	0.9	1.1	2.6	6.3	0.7	2.6	0.3	5.1	5.4	5	3.4	3.6	3.7	5.3	7.1
90720	90780	0	1.5	6	2.9	2.4	1.5	2.8	2.5	2.9	1.7	0.4	6	0.8	2	2.4	3.1	3	5.9	1.6	1	7	0	0.5	2.4	4.9	0.4	0.7	1.9	4.5	2.6	0.9	2.1	4.3	2	4.3	5.6	4.5	2.5	2.5	1.3	7.5	4.2	2.3	2.6	3.1	3.9	1.5	6.7
90780	90840	0.1	0.7	5.4	2.4	2	3	1.1	2.1	3.5	1.4	0.4	7.4	1.1	2.2	1.3	3.8	2.6	4.8	3.8	0.9	6.1	0	3.5	2.2	1.3	0.6	12.1	1.9	4.5	1.5	0.1	1.3	4.2	0.6	7.2	2.8	0.3	2.4	2.9	3	2	2.7	3.3	2.5	3.7	5.5	4.3	7
90840	90900	1.4	2.1	2.1	0.7	1.7	2.8	2.2	3.9	2.7	2.6	0.2	4.4	1.6	1.5	2.8	2.7	1.8	0.2	2.6	1.2	5.9	0	3.6	2.8	1.7	0.5	10.7	2.2	3.6	0.8	0.2	1.1	2.1	3	4.3	3	0	2.5	3	1.4	6.7	3.5	3.5	2.8	3.3	3.1	2.4	7.5
90900	90960	2.6	3.5	4.5	0	2.9	2.2	2.8	4.4	2.9	0.1	2	3.7	5	2.6	2.3	1.7	1.2	0	3.4	1.4	5.1	0	4	2.8	2.4	0.8	6.3	2.1	3.5	3.1	0	1.5	5.8	2.3	5	1.5	10.2	0.1	2.6	0.7	4.7	2.3	0.4	2.1	3.7	1.3	2.5	6.5
90960	91020	0	0.2	0.8	0.2	3.7	1.9	0.6	3.6	2.6	0.6	1.2	2.9	2.2	2.5	2.5	4.4	3.8	0.5	0.8	2.9	5.1	0	3.9	1.4	4.2	0	2.5	2	2.3	2.3	0	2.2	5.3	1.3	1.5	3.1	0	0.5	2.4	2.1	4.4	2.1	1.7	2.8	2.9	3.7	3.1	5.2
91020	91080	0	1.4	2.6	0.9	2.9	1.6	1.9	2.9	3.4	2	1.4	4	2.4	2.4	2.9	1.3	4.6	2.5	2.3	1.2	7.6	0	1.6	1.2	2.4	0	12.2	2.2	0.7	1.6	0	2	1.8	1.2	3	4.4	0	2	1.5	1	6.2	2.4	1.5	2.6	3.7	4.1	3.2	5.5
91080	91140	2.5	0.3	3.6	3.3	1.9	1	1.8	2.5	4.4	0.6	0.2	6.7	3.4	2	1.7	2.4	0.8	4.2	2.8	0.7	5.5	0	6.9	2.5	2.5	0.1	14.1	2.5	0.9	2.4	0	2.5	1.7	3.1	3.9	4.4	2.3	2.5	4.5	1.7	5.5	1.9	1.5	4.6	4	2.2	4.2	8.2
91140	91200	1.8	2.4	7.3	3.7	1.4	1.6	2.6	1.8	5	2.3	0.4	2.2	1.5	3.2	1.1	3	4.4	0.6	2.2	2.8	5.2	0	6.8	2.4	2.5	0.3	1.9	1.5	0.8	2.7	0.8	1.5	3	2.2	2.5	4.5	17	0.9	2.8	2.9	6.4	1.4	2.1	2.8	3.6	4.4	1.9	8.8
91200	91260	3.9	2.4	7.3	3.2	4	3.5	5.3	4.7	4.1	1.7	4.1	8	2.4	3.6	4.9	5.8	5.1	2.9	4.6	3.9	4.9	6	5.5	3.4	4.7	3.1	4.2	2.5	3.6	3.4	4.9	5.6	2.5	6.2	2.6	3.3	2.2	1.9	4.7	2	3.9	3.7	3.2	2.9	4.7	3.9	3.8	6.8
91260	91320	0	4.1	4.2	3.1	2.1	2.1	2.2	2.1	5.4	1.4	2.3	4.6	0	1.6	0.5	2.5	2.5	0	3.2	1.4	5.5	2.5	1.9	2.5	3.5	1.1	11	2.8	3.5	2.7	2.2	2.8	0	3.1	0	0.7	0	0.8	3	1.8	6.2	2	4.1	5	2.8	2.7	5.7	8.3
91320	91380	0	0.9	3.9	4.7	0.8	2.1	2.3	2.2	2.5	1.2	0.6	5.9	0	0.9	0	1.4	2.1	0	1.6	0.9	5.9	2.5	4.3	2.1	2.6	0.2	5.8	2	2.4	1	1.3	0.2	0	2.3	3.8	3.2	0	2.4	2.8	1.6	3.1	2.7	1.1	4.1	3.2	3.6	5	7.8
91380	91440	0.1	1.2	7.5	2.7	4.6	2	1.6	2.1	3	0.3	0.4	6.1	0	1.4	0	2.1	2.1	0.1	2.3	0.4	3.6	4.5	1.9	1.8	2.6	0.3	7	4.4	3.3	1.5	0.7	1.8	0	1.7	2.2	1.6	8.7	3.5	2.4	1.9	3.7	2.7	2.8	3.4	4	4	3.3	7.9
91440	91500	4	0.9	6.1	2.4	5.8	1.9	1.2	2	3.8	0.1	0.2	5.8	0	1.3	0.1	3	1.7	6.1	2.2	2.3	4.6	5.9	1	2.2	2.1	0.8	12.9	2.3	3.1	1.9	4	0.7	0	1.8	3	4.1	4.2	1.4	3.3	2.6	1.1	1.2	1.8	3.9	3.5	2.4	2.9	5.9
91500	91560	0.4	0.4	3.8	1.3	4.8	1.8	1.5	2.2	3.5	0.2	0.7	4	0	0.8	0	2.2	2.5	4.6	1.9	3.2	4.5	4.3	0.8	1.6	3.7	0.7	10.4	1.3	2.5	2.3	3.3	2.2	0	2.2	2.7	2.8	0	2	2.9	0.3	3.6	1.9	2.3	3.2	4.2	2.4	3.2	5.2
91560	91620	0	1	4	3.1	5.2	2	0.9	1.8	3.9	0	1.5	6.5	0.1	1.1	0	1.8	3.1	0	2.9	1.6	3.7	2.4	0.8	0.9	1.9	1.4	9.1	0.9	3	0.8	4.7	1.9	0	0.6	3	3.2	1	2.5	3.1	2.6	3.7	0.9	2.5	3	3	2	1.7	4.6
91620	91680	0	1.6	3.5	0.9	5.2	1.6	1.1	2	2.9	0	0.5	7.7	0.1	0.6	0	2.7	3.3	0	1.7	0.8	3.5	1.4	0.4	2.3	2.6	0.1	3.3	0.3	1.6	1.5	0.9	2.6	0	0.6	2.6	3.7	0.9	1.6	3.1	3.9	5.5	1.3	2	1.5	3.5	1.9	0.4	5
91680	91740	0	1.1	7.4	3.2	2.3	1.9	1.3	2.1	2.1	0	0.8	4.7	0	2.2	0	3.1	2	0	2.6	1.4	4.6	3.5	0.9	1.4	2.4	0.8	1.3	0.3	0.6	2.4	0	3.5	4.1	1.2	1.1	1.9	12.5	2.8	4.1	1.6	4.4	3.3	2.7	1.8	2.5	1.8	0.2	5.6
91740	91800	0	0.7	4.8	4	3.9	1.9	0.8	1.8	2.5	0	0.4	6.7	0	1.9	0	2.6	2.7	1.6	2.4	1.4	3.7	1.8	0.5	1.8	2.7	0.9	5.5	0.3	3.3	0.9	3.8	2.5	4.4	3.5	1.6	3.5	1	0.2	1.9	1.2	4.3	1.3	2.9	2.5	2.6	1.7	0.5	6.1
91800	91860	0.1	0.7	6.9	1.9	4.2	1.5	1.4	2	0	0.2	1.1	2.1	0	3	0	1.7	2.6	3.6	2.6	1.2	3.3	5.6	0.5	2.7	2.7	0.1	0.8	0.6	3.1	1.1	3.8	1.3	3	1.3	1.9	1.6	1.6	1.5	1.7	1.6	5.5	1	1.9	2	2.6	1.9	2.9	3.6
91860	91920	0	0.7	4.7	2.4	5.1	1.5	2.5	2.8	2.9	0.5	2.5	5.8	0	1.7	0	3.2	2.5	6.5	2.1	1.1	3.8	3.6	0.4	1.8	2.5	0.2	2.4	1.8	3.9	1.9	2.7	2.6	4.4	4.2	2.6	0.9	0.3	0.5	3.4	2.2	4.5	2	3	2.5	3.2	1.7	6	5.7
91920	91980	1.3	0.5	4.7	0.8	2.1	1.5	1.7	1.6	5	0.1	0.2	8	0	1.3	0	2.4	2.6	10.7	2.4	1.5	3.6	0	2.2	1.3	3.3	1.3	14.4	1	2.5	2.4	3.1	4.2	0.1	1.4	2.3	0.8	1.5	0	2.5	2.6	3.1	2.5	1.1	1.8	2.9	2	7.3	6.5
91980	92040	0.6	2.8	4.5	0.2	3.9	1.9	3	1.7	0.7	0.2	1.1	7.6	0	1.8	0	2.5	2.9	15.8	2.7	1.6	3.1	0	0.4	1.6	2.1	4.5	1	0	1.2	1.1	4.2	2.8	0	0.4	3.1	2.8	3.6	0	2.8	1.3	2.2	2.9	1.3	2.4	3.8	1.9	7.7	5.2
92040	92100	3.2	2.1	1.8	2	2.5	1.4	2.1	1.9	0.2	0.3	2.4	4.3	0	1.8	0	2.4	2.6	14.9	2.5	1.4	3.6	0	0.3	1.3	3.1	0.8	4.8	2	4.4	0.6	1	6.6	0	0.8	3	0.9	0	0	1.4	0.6	4.6	1.7	2.4	1.8	3.3	2	5	5.2
92100	92160	1.9	0.5	2.4	1.1	4.7	0.7	2.3	1.8	0.7	0.1	0.5	9.2	0	1	0	2.2	2.7	16.2	2.1	0.8	2.9	0	0	1	4.6	3.1	2.6	1.2	2.6	1.2	2	2.1	0	1.4	2.3	2.2	0	1.5	2.2	0.9	4.2	2.1	2.3	1.9	2.7	2.2	5.2	5.1
92160	92220	1.1	1.6	2.1	0.8	1.8	0.9	1.7	2	0.1	0	1.5	9.3	2.6	2.5	0	2.1	2.3	9.8	2.2	1.1	2.8	0.6	1.1	2.5	2.2	0.8	11	1.5	3.9	2.7	0.4	2.4	0	0.8	2.5	1.7	0.6	0.4	4	2.2	2.4	2.4	0.8	1.2	2.5	3.1	3.3	4.2
92220	92280	0	0.8	4.8	2.5	3.9	2.7	3.4	2.4	2.7	0	2.3	2.5	3.7	1.6	0	2.2	2	4.1	2.6	2.1	4.6	2.3	1	2.1	1.6	0.7	3.5	2.6	1.7	2.8	2.1	3.1	0	2.6	3.4	1.5	1.6	0.2	1.8	1.2	3.8	1.3	1.1	2.5	3.1	2.6	6.2	0
92280	92340	0	0.3	5	2.7	2.4	2.7	3	2.6	1.3	0.1	4.3	7.3	1.7	1.9	0.1	3	2.2	0.4	2.4	2.4	3.6	1.1	1.1	0.9	2	0.1	9.2	2	1.5	0.3	4.5	2.2	0	1.5	3.2	1.4	0.6	1.8	0.9	0.5	4.5	1.5	1	3.4	5.5	1.8	2.3	2.4
92340	92400	0	1.3	2.7	3.9	2.1	1.7	1.1	3.2	0.3	0.2	3.7	3.8	2.9	1.4	1.3	2.6	2.7	1.8	1.8	0.3	5	2.8	2.1	0.8	5	0	7.1	2.1	0.8	3.1	1.1	4.1	0	1.8	2	2.7	2	1.9	3	1.9	2.8	1.4	1.8	2.2	4.5	1.7	1.4	6.5
92400	92460	0	2.9	4.9	4.3	4.1	1.9	2.6	1.9	0.1	2.5	0.7	4.4	3.9	2.1	4.8	2.3	2.7	1.9	1.4	1.5	5	4.1	1.3	1.1	2.5	0.2	0.7	2	4.1	1.2	1.9	1.7	0	0.7	2	1.3	1.3	2.2	2.4	2.2	1.5	1	2	2.6	5.7	1.7	2.1	7.6
92460	92520	4.1	2.2	3.4	2.1	2.1	2.2	0.9	3.3	2.6	1.5	0.7	8	1.6	2.1	4.6	2	2	3.5	2.2	1	5.6	1.2	2.9	1.7	2.3	0	12.4	3.3	6	2.1	4.1	0.7	0	2.3	2.2	1.6	0	2.4	2.8	1.4	4.4	3.2	1.1	2.1	3	1.3	2.3	5.8
92520	92580	0.3	0.8	4.6	1.2	1.2	1.4	2.8	3.1	4.5	1.8	0.1	8	2	1.2	3	1.9	2.7	2	1.8	0.7	5.2	4.4	3.3	2.1	3.8	0	1.7	2	2.2	1.3	1.8	2.1	0	1.6	2.6	0.9	0	0.6	3.2	3.3	4.6	1.9	1.4	0.9	3.9	1.4	1.9	5
92580	92640	0	0.2	1.3	1.3	4.4	1.4	1.8	2.3	1.7	0.4	0.3	8.8	0.5	2.2	3.6	2.1	3.3	0.5	2.6	2	3.9	1.4	3.2	1	2.5	0	8.9	1.7	2.3	3.8	0.3	1.7	0.4	4.3	2.9	0.7	0	1	2.9	1.6	3.4	3.2	1	2.2	4.4	3.2	2	6.7
92640	92700	0	0.5	2.7	0.9	3.4	0.4	1.9	2.3	0.4	1	0.1	5.4	3.3	1.4	0.3	2.2	2.4	0.3	2.1	1	5.9	2.8	0.8	0.8	1.5	0	6	0.8	0.9	0.8	0.6	2.2	0.2	2.7	2	2	0	1.4	3.5	1.1	4.4	1.9	1.4	0.7	3.4	3	3.3	4.4
92700	92760	0	1.3	5.9	1.4	2.5	2	1.5	1.7	0.3	2	0.2	4.9	1.1	4.3	1	2.3	3	0.5	2.6	1.4	7	1.1	3.6	1.9	2	0	3.4	0.7	5.2	3.6	0	1	0.1	1.8	2.2	2	0	1.3	3.6	1.8	3.4	2.1	2.8	3.2	4.1	0.8	3.1	7.1
92760	92820	0.3	1.8	0.9	1.4	3.5	0.7	2	2.5	4	0.5	0	6.9	1.8	3.5	0.8	2.1	2.5	3.6	2.4	1.5	4.9	6.4	2.7	1.7	3.4	0.3	4.7	0.4	2	1.1	1	0.2	0	2.1	2.2	0.8	0	1	1.6	1.1	6.5	2.8	0.5	1	3.5	3.1	3.1	5
92820	92880	0	2.9	2.4	6.2	3.9	1.8	1.7	1.7	1.4	0.3	0	3.8	0.2	2	0.7	2.1	2.4	0	2.6	2.9	6.7	2.3	0.7	1.4	1.2	0.1	3.5	1.7	0.8	1.1	2.4	0	0	2.2	3.1	1.4	0.7	0	2.4	2.1	1.7	3.1	0	2.5	2.6	2.8	2	5.8
92880	92940	0	1.4	2.6	3.7	2.4	1.7	2.6	2.3	0.7	0	2	2.3	0.6	4	0	2.7	3.1	2.1	2.2	1	5.5	2	0.2	1.7	3.5	0.4	1.2	2.1	2.2	0.3	4.2	0.2	2.4	3.2	1.8	1.6	0.1	0.9	2.5	1.7	3.3	1.7	0.8	3.3	1.1	1.2	2	4.8
92940	93000	0	1.7	1.7	0.8	1.9	0.8	2.2	1.9	2.2	0	0.9	6	3	3.6	0.3	2	2	5.3	2.4	0.7	5.7	0.9	1.1	0.5	3.6	0	1.5	1.5	0.3	1	0.7	6.1	2	2	1.7	3	0	1.7	2.2	0.8	0.6	2.1	1.2	1.9	2.4	3	4.3	7
93000	93060	0	2.3	3.4	1.8	2.9	1.1	2.3	3.3	2.4	0	1.5	4.2	2.9	3.2	0.3	2.7	3.5	1.3	1.6	1	4.3	0.7	0.6	1.7	2	0	7.9	2.1	0.2	2.8	2.6	1.5	2.6	0.9	1.4	1.4	0	0.8	1.4	0.7	1.3	3.7	1.2	2.1	1.7	5	2.1	5.3
93060	93120	0	0.4	2.9	3	5.2	2	2.2	2	1	0.1	1.2	4.5	2.7	3.4	0.7	2	1.9	0	2.3	0.8	6.6	0.5	1	0.6	3.4	0	1.4	3.5	0	1.1	1.6	3.1	0.2	1.4	1.7	0.5	0.1	2.9	2	3.3	3.4	3.8	1.2	1	2.8	2.4	1.3	5.3
93120	93180	0.6	1.2	3.6	2.5	2.5	2.4	3.1	1.5	3	0	0.9	6.7	1.1	1.8	0.6	1.8	2.3	0.9	2.4	2.4	7.2	0.6	1.3	2.1	0.8	0	5.8	1.3	0	1.2	2.7	0.7	0.7	3	2	3.3	2	0	2.5	0.5	2.5	2.3	1.5	3.3	2.8	0.8	1.7	4.7
93180	93240	1.7	0.9	2.3	5.6	3.1	1.1	2.7	1.9	2	0	2.4	2.6	2.4	3.9	0.9	1.8	1.9	1.2	2.6	0.8	6.7	0.4	2.5	2.7	4.9	1.1	12.1	1.1	0	3.6	2.7	6.6	1.8	1.9	1.5	4.2	1.1	0.6	1.4	2	4.4	3	2.5	2.6	4	2	2.4	4.8
93240	93300	0.1	1.5	3.7	0.8	3.1	1.2	2.1	3.9	0.7	0	0.5	2.3	0.8	1.4	0	1.6	3	0.4	3	0.7	5.7	0.3	1.9	1.3	2.1	5.9	2.2	0.2	0	4.1	0.3	1.8	0.9	2.4	1.3	4.3	1.2	1	1.5	2.1	0.4	4.3	1.3	2.8	3.1	3.8	3.1	4.8
93300	93360	0	1.7	1.8	2.1	1.6	0.4	1.7	3.5	0.7	0	0.3	2.1	1.1	2.1	0	2.4	3.1	0.3	2.4	1.9	5.2	0	1.6	3.9	2.8	3.6	0.5	0.6	0	2.6	2.8	2.9	1.6	5	1.5	2.4	0	0	1.1	2.1	4.4	2.4	4.4	1.2	4	2.2	2.6	6.3
93360	93420	0	1.2	4.4	1.9	2.1	0.8	2.7	2.8	0.7	0	0.2	5.9	0	2.8	0	2.3	0.7	0.6	2.3	1.8	5.7	0	1.2	2.8	2.3	3.4	2	0.2	1.2	1.2	4.3	0.2	0	2.5	2.7	1.8	1	0	2.9	2.4	2.1	3	5.5	3.3	3.5	2.1	0.4	6.8
93420	93480	1.1	0.1	0.1	3.2	1.9	1.2	1.1	2.7	0.4	0	0.5	0.3	0	3.2	0.4	2	1.5	5.8	2.5	1.7	5.1	1.2	0.9	1.2	3.7	1.4	7	0	2.1	1	0.1	0.1	1.8	0.1	1.9	1.1	1.3	0.6	2.1	1.9	1.2	1.9	1.4	3.3	3.4	1.6	1.7	7.4
93480	93540	0.1	0.1	1.1	2.5	2	1.4	3.8	1.8	0.3	0.1	0.3	5.5	0	0.6	1.6	2.2	1.9	1.5	3	0.7	5.3	0.7	4.8	2.4	4.3	4.2	3.1	2.3	0.6	1.9	0.3	1.3	1.2	4.3	2.3	0.7	0	0	0.9	2.6	0.6	3	1.4	3.7	3.5	3.3	0.8	5.8
93540	93600	1.6	0.2	0.5	1.6	1.9	2.4	2.7	1.6	1.6	2.4	0.9	3.4	0	0.5	2.7	2	4	2.4	2.5	1	4.1	2.5	0.8	2.2	2.8	1.1	4.3	1.6	0.3	3	0	1.1	0	0.9	2	1.5	0	0	2.7	2.1	0.6	3.3	1.3	4.3	3.7	2.8	2.6	6.3
93600	93660	0.9	0.5	1.2	2.2	1.9	3.2	1.3	2.1	2.5	1.4	2.4	5.9	0.1	0.7	1.4	2.3	2	0.4	2.2	2.9	5	1.5	0.3	0.6	3.1	4.6	3.6	0.7	3.1	0.1	2.4	0.1	0.8	0.7	3	1.3	0.5	0	4.1	2.2	0.3	1.7	1.3	2.7	2.9	3	3.7	4.8
93660	93720	0	0.7	3.3	2.2	1.4	1.6	3.2	2.8	0.9	0.7	2.6	5.6	0	2.9	1.8	3.1	1.6	0.4	2.3	1.6	6.5	4	1	2.1	3.9	0.7	4.2	2.2	1.8	0.7	0.5	0.3	0.1	0.5	2.4	1.2	0.7	0.8	1.1	0.6	0.6	2.2	1.5	2	3.2	1.8	4.1	4.3
93720	93780	0	0.3	2.9	2.6	2	1.5	3.7	1.6	0.2	0.2	3.8	4.5	0	3.4	0.1	2	2	2.7	2.6	5	6.3	0	1.6	2.4	2.2	2.9	5.1	0.8	2.2	1.4	1	3.1	2.6	1.2	2.6	2.2	0.3	0	5.1	1.1	3.4	2.1	1.5	2.1	2.2	4.8	3.2	4.9
93780	93840	0	0.3	2.4	4.9	1.6	0.7	1.8	2	2.8	1.2	2.1	5.1	0	2.5	0.3	2.5	2.8	1.4	3.3	1.5	8.1	0	2.6	1.1	2.2	5	1.5	0.4	2	0.7	0.8	0.9	0.2	0.5	2.6	1.8	0	0.9	1.1	2.3	1.8	1.6	1.7	2.1	1.6	6	3.2	7
93840	93900	0	1.6	2.6	1.7	0.6	0.8	2.1	2	4.3	1.2	2.2	4.3	0	0.7	1.7	2.3	2.3	2.9	0.9	0.8	6	0	2.5	2.5	3.6	3.9	2.9	1.7	3.9	0.8	3	2.9	1.1	1.2	2	2.1	0	1.1	2.8	0.8	4.2	1.9	1.9	3.1	3.2	3.8	2.7	7.1
93900	93960	0	0.4	1.9	1.1	0.3	1.6	2.3	2.1	1.1	0.5	1.6	3.9	0	0.9	3.4	2	2.7	2.6	1.9	2.5	5.7	0	1.5	2.7	5.3	0.4	9.7	1.1	3.6	0.3	4.4	3.2	0	0.8	2.5	2.3	1.3	0.8	3	0.8	5.7	1.9	3.3	3.4	4.7	3.7	2.5	5.1
93960	94020	0.7	0	2.2	3.9	3.9	1.8	2.7	2.8	0	1.4	2	5.3	0	2.2	2	2.3	2.6	0.5	2.7	2.6	5.4	0	1.2	1.3	2.5	1.1	2.5	1.2	1	1.2	3.1	0	1.8	1.7	2.7	2.4	0	2	2.9	1.4	2.1	1.2	1.4	1.9	4	3.1	0	6
94020	94080	1.3	0	1	4.7	3.7	1.1	1.6	2.1	0.1	1	1.8	6.1	0.1	1.3	0.7	2	3.3	1.1	2.6	2	7.2	3.1	1.4	1.7	3.3	0.6	2.8	1.3	1.4	2	1.4	0	0.8	2.8	1.9	2.2	1.4	2.1	2.1	2.3	1.3	3.2	0.9	2	4.3	2.1	0	6.8
94080	94140	0.5	0	0.8	5.3	2.8	1.4	2.3	1.8	0.3	0.6	2.7	1.8	1.5	0.3	0.9	2.1	2.7	0.9	2.5	0.8	6.3	2.5	0.4	1.3	4.8	6.1	6.8	3	0.7	3.5	5.2	0.7	4.4	2.5	2.6	3	0	0	0.3	3	0.1	2	1.2	2.1	4.7	0	0	7.5
94140	94200	0	0	1.7	6.6	3.8	1.9	2.7	3.5	0.2	2.1	0.8	1.5	4.6	0.4	0	2.3	2.3	1.1	2.4	0.9	5.3	2.4	4.2	1	1.8	0.6	2.1	1.3	2.3	2.1	4.3	0.6	8.2	3.5	2	3	0	0.7	1.6	2.2	0	3.3	0.9	2.3	3.1	3.5	0.8	5.4
94200	94260	0.1	0	5.2	4.6	1.7	1.6	3.1	2.1	0.6	1.4	0.6	4.5	4.5	1.7	0.4	2.1	1.9	0.9	2.3	0.8	4.3	2.1	3.6	1	2.1	0.5	8.5	0.9	3.5	0.8	2.7	0.9	0	4.4	1.8	2.6	0	2	3.5	2.6	1.4	2.3	1.4	2	3.4	3.2	0	7.1
94260	94320	0.1	4	2.1	2.8	1.3	2.9	2.1	2	2.5	0.9	0.2	3.2	4.8	3	1	2.1	2.3	3.3	2.1	0.8	3.4	1.5	0.9	0.9	2.5	2	3	1.2	1.3	0.5	4.6	1.6	0.1	1.2	3.3	1.9	0	1.2	2.1	2	1.8	1.1	1.7	2.4	3.8	5.1	1	4.2
94320	94380	3.7	1.6	2	3	3.5	1.5	2.7	2.2	2.8	1.4	0.3	0.5	4.6	3.3	1.4	2.2	2.5	0.8	2.9	0.8	4.3	4	0.7	0.6	2.6	3.7	1.8	0.6	1.4	2.1	3.3	2.7	5.5	0.5	1.6	1	0	1.5	1.9	1.6	1.2	3.7	2.1	1.7	4.8	3.3	1.5	7.2
94380	94440	0.1	1.3	0.8	3.7	3.2	3	2.4	2	1.2	1.4	0.2	2.8	2	3.2	0.6	3.8	2.7	0.9	1.6	1.3	4.1	5.6	1.3	1.7	2.5	5.1	9.9	1.6	5.8	3.6	1.1	1.2	1.9	0.9	1.9	2	1.1	1.7	2.1	1.8	4	1.1	1	4.2	4.8	3	3	6.8
94440	94500	0	1.3	3.5	5.7	1.8	2.7	2.2	2.2	2.1	0	0	4.1	0.6	3.1	0	1.9	2.4	1.8	2.5	0.9	4.7	2.6	1.3	0.9	2.8	0.9	6.1	1.6	5.1	1.6	1	1.6	3	2.8	1.8	3.1	0	1.1	1.8	2.3	2.8	1.3	2.9	3	5.5	1.2	4	5.2
94500	94560	0	1.4	4.3	3.8	3.1	2.1	2.3	2.3	1.4	0.7	1	2.3	0	1.9	2.2	2.9	2.5	1.3	3	1	5.7	3.1	0.4	2.5	3.4	0.5	7.9	1.1	2.6	2.2	2.1	2.5	2.8	1.6	3.6	2.1	0	0	1.7	0.7	3.1	1.4	1.5	2.4	3.2	1.9	3.4	5.7
94560	94620	0	2.5	0.7	3.9	1.8	2.5	2	2	3.8	3.5	0.9	6.7	0.2	1.1	1.8	2.2	3.1	2	2.9	1.4	3.3	0	0.3	1.5	4.5	0	4.4	1	1	0.7	3.6	0.2	8.6	0.8	2	2.7	0.5	1.4	2.6	1	3.1	0	2.4	3	5.6	1.4	1.9	7
94620	94680	0	1.1	3	2.3	1.1	1.1	3.4	2.3	1.4	0.8	0.3	1.7	0	0.3	0.2	2.6	2.1	1.3	3.2	0.5	2.2	0	3.2	0.8	1.8	0.1	0.7	2.6	0	2.2	3.4	0.5	6.7	1	1.8	0.4	0.1	1.3	2.4	1.3	6.3	0.3	1.6	1.5	5.2	1.8	0.8	4.9
94680	94740	0	0.9	3.1	2.7	3.8	1.4	2.5	3.1	4	0.6	0.3	2.9	0.1	1.1	2.5	1.9	2.2	0.5	2.6	0.7	4	0	3.1	1.8	2.9	0	3.3	2.2	0.6	1.1	2.6	0	4.3	1.2	2.2	0.8	1	2.5	2.3	2.4	2.1	4.5	1.8	2.3	3.8	2	2	6.3
94740	94800	0.2	1.2	3.6	3.5	2	2.5	1.6	2.4	0.4	0.8	0.3	6.7	0	2	1	2.3	2.4	0.4	2.3	0.7	5.1	0	0.2	0.3	2.6	0.1	6.8	1.2	1.3	1.9	1.6	1.6	4.1	2.1	1.8	2.9	0	3.9	2.1	1.8	2.7	3.3	2.6	1.6	3.5	1.7	3.5	3.1
94800	94860	2.4	0.6	2.4	0.8	2.2	2	1.7	2.4	0.7	0.6	1.8	1.9	0.1	0.7	0.2	2.3	0.9	0	2.7	0.6	3.2	0	0.2	2.4	4.4	0	1.1	2.4	0.7	4.5	4.9	2.7	10.3	5.6	2.1	1.4	0.1	1	2	1.5	2.5	2.3	1	4.3	3	1.8	2.8	3.6
94860	94920	0.2	0.9	1.7	1.7	1.8	1.9	1.8	2	2.5	0.6	0.2	3.5	0.1	0.8	0.6	2.9	0.6	0.5	2.1	0.2	3.7	0	1.3	2.4	3	0	1.3	1.6	0.5	4	3.9	0.6	9.4	3.6	3	2.6	0	0	2.8	1.7	2.9	1.6	1.7	2.4	3.7	2.4	4.4	3.9
94920	94980	1.8	0.3	2.7	1.2	3.5	1.9	2.1	3.5	2.6	1.1	1.1	5.7	0	1	0.7	2.4	2.2	0.4	2.1	3	4.7	0	0.1	2	1.7	0.2	1.2	1.3	1.3	0.4	5.3	0	9.6	1.2	1.2	0.8	0.5	0.5	2.5	1.7	2.7	0.7	2.3	0.6	3.2	1.5	1.7	5.8
94980	95040	2.8	3.6	4.2	3.3	3.1	1.7	2.5	1.9	0.4	0.6	2.7	3.9	0	2.5	0.1	2.1	2.4	2.5	2.5	2.1	5.1	0	0.2	2.4	2.3	1.6	2.2	3.2	1.8	0.9	2.6	0	1.1	1.4	3.3	1.2	0.1	2.8	2.7	1.6	2.2	4	0.7	1.3	0.8	3.4	1.7	4
95040	95100	0	1.7	5.5	1.8	4	2	2.4	2	0.8	0.4	1.4	3.8	0	2.3	0.3	2.3	2.4	0.8	2.3	0.3	4.3	0	2.1	1.4	2.9	1.8	8	0.9	1.6	1.5	1.7	0	2.6	1.8	2.2	2.2	0	2.8	2.3	0.6	1.7	0.8	0.4	0.7	1	0.7	1.4	4.5
95100	95160	0	0.7	7.1	5.3	1.3	1.3	0.5	2.1	3	0.9	1.1	2	0	0.4	1.1	2.7	2.3	0.3	2.7	0.7	4.4	0	3	1.5	2.2	2.1	4.7	1	2.2	1.6	2.9	5.8	2.4	2	2.1	1.3	0	2.3	2.5	1.2	1.1	0	2.7	0.9	2.1	0.3	1.4	4.3
95160	95220	0.1	0.1	3.1	5.7	1.2	1.4	0	1.9	0.9	1	2.4	6.3	0	0.3	2.3	2.5	3.9	0.9	3.7	0.2	4.4	0	1	2.1	2.3	0.6	0.9	1.1	1.8	0.8	2	1.9	4.1	1.1	3.9	0.2	0	1.4	2.1	1.8	1.7	2.3	3	1.2	5	0.1	2	2.9
95220	95280	1.4	0.3	2.2	2.4	2	1.4	0	4.6	1.3	0.8	1.3	0.5	0	2.3	2.7	3.6	1.8	0.4	2.4	1.8	2.9	0	1.1	1.9	2.1	0	6	1.2	0.7	0.8	3.2	1	7.4	2	2.3	1.5	1	1.1	1.8	0.8	2.7	5.3	1.4	2.3	5.3	0	3.7	7.5
95280	95340	0.4	0.1	1.7	4.5	4.4	1.3	0.1	3.8	0.5	0.7	0.9	0.4	0	2	1.8	2.3	4	0.4	2.1	1.5	4.6	0	2.3	2.2	2.5	2.5	4.7	0.8	1.1	0.9	2.9	0.2	8.9	0.7	2.5	3.8	0.3	2.8	2.6	1.9	2	3	1.9	4.3	3.1	5	2.5	4.4
95340	95400	0.6	2.4	1.4	5.2	4.5	1.6	2.8	3.8	1.5	0.9	1.4	4	0	2.9	0.1	1.9	2.4	0.4	2.4	1.2	4.1	0	0.6	2.1	2.4	1.6	1.9	1.1	2.1	1.2	4.8	2.2	8.8	1.5	2.6	2.4	0	0	2.1	1.8	0.8	0.1	1.8	3.6	3.2	2.7	2.2	5.2
95400	95460	2.3	2	6.9	4.3	1.2	0.8	1.3	2.4	1.9	1.4	1.8	4.2	0	3.8	0.2	2.2	1.5	1.8	2.3	1.8	5.2	0	3.5	2.5	2.9	5.7	2.7	1.1	1.1	0.5	2.5	3.2	7.8	2.3	2.6	2.3	0.7	0.1	2.4	0.9	1.3	0.3	0.6	1.5	4.3	4.8	1.3	2
95460	95520	0.1	0.5	3.7	4.1	3.6	1.9	1.8	2.6	0.9	0.9	1.3	5.3	0.1	2.3	0	1.9	2.1	5.7	2.3	1.5	4.2	0	3.1	2.3	3.2	2.3	15.5	0.6	3.4	0.6	1	2.5	8	1.3	2.7	0.8	0	0.4	2.1	0.6	2.9	3.3	1.1	2.8	3.6	1.9	0.7	5.1
95520	95580	0.5	0	0.2	3	4.2	0.9	1.3	2	3.7	0.8	1.1	2.8	0	1.7	0	2.1	1.5	0	2.1	1.1	1.8	0	1.9	2.2	0.7	5	7.4	0.7	2.8	3.1	0.1	0.5	0.1	0.9	2.4	0.7	0	3.1	2.7	3.4	2.6	2.7	1.3	2.5	2.4	3	1.1	5.6
95580	95640	0.9	1.3	0	3.7	2.4	1.2	2.2	2	2.2	0.6	0.4	1.6	0	2.3	0.1	2.9	2.9	0.8	2	1.2	6.8	0	0.4	3.5	1.5	5.9	3.5	1.5	3	1.3	2.8	0.5	0.5	1	2.4	1.3	0	1.1	1.1	1.1	2.6	2.2	2.7	1.1	2.3	1.2	3	5.1
95640	95700	1.1	0.9	4	7.7	3.1	1.4	2.9	1.8	2.5	1	0.9	5.3	0	2	0	2.3	3	1	2.4	1.5	5.2	0	1	2.3	2.4	3.2	5.8	2.3	3.2	0.8	5.5	4.7	0.3	0.7	2.3	1.8	0.1	0	2.2	0.4	2.8	4.9	3.4	2.9	3.7	2.6	1.8	4.5
95700	95760	2.1	1.3	3.8	8.4	5	2.7	2.3	2.1	0	0.7	1.6	0.7	0	0.4	0	2.2	2.1	1	2.3	1.1	1.5	0.1	1.8	2.3	2.2	0.5	2.9	1.6	1.4	1.8	2.5	2	0	1	2	0.6	0	1.2	2.6	0	2.7	2.9	3.2	2.7	2.5	2.4	2.1	4.6
95760	95820	0.1	0.7	3.5	7.2	3.4	1.4	2.3	1.8	0	1	2.4	1.3	0	1.7	0	2.4	1.6	4.5	2	1	5.5	0	2.4	1	2.6	1.1	11.9	4.1	0.8	2.6	2.6	0.2	0.3	1.2	1.9	1.2	0	4.1	3	1.1	3.3	4.7	1.1	2.5	3.1	1.9	2.9	5.5
95820	95880	0	1.1	1.6	4.7	2.3	1.8	0.9	2	0	1	3.1	3.5	0	2.6	0	2.1	1.6	0.5	2.1	1.3	6.5	4.1	3.6	4.4	4.2	3	4.2	3	0.2	0.8	2	0	2.7	1.1	2.8	3.3	0	3.5	1.8	1.6	2.5	4	1.9	1.1	3.6	2.1	3.3	5.5
95880	95940	0	1	1.4	0	3.8	3.1	1.5	1.9	0	3	2.9	2.6	3	1.4	0	2.3	1.5	0.3	2.1	1.3	5.8	6	1.9	1.2	2.8	1.4	0	1.1	1.2	2.4	2.8	0	1.7	2.7	2	2.4	0.4	0	2	1.2	1.8	4.8	1.4	3	3	2	3	5.9
95940	96000	0	0.9	2.1	0.2	2	2.1	1.6	2.3	0	1.1	2	1.8	5.7	0.9	0	2.6	1.1	0.4	2.4	1.2	0.2	1.9	3.3	2.1	2.9	0.5	1.8	2.1	0.8	1	1.2	0	1.8	4.1	1.9	1.3	0.6	0	1.8	1.6	3.1	2.3	1.2	3	3.4	1.5	2.7	3.7
96000	96060	0.1	1.3	3.5	0	1.8	2.2	1.2	2.1	0.3	1	2.5	6.2	1.6	1.4	0	1.6	1.2	0.2	2.2	0.5	7.2	0	0.9	1.9	2.5	0.4	4	0.5	0.6	0.1	1.2	3.6	1.4	4.1	2.5	1	0	0	1.6	0.7	3.6	0.3	0.8	2.4	3	2.3	1.9	3.6
96060	96120	0	1.8	3.6	0	1.9	2.1	2.2	1.8	2.9	0.8	1.1	2.5	3.3	1.1	0	1.8	2	0.6	1.8	2.8	7.2	0	1.9	1	2.3	0	6.1	1.6	1.9	1.1	2.2	0	0	7.4	4.2	0.5	0.7	1.1	2.4	1.7	2	4.6	1.3	3.2	2.9	1.7	2.5	5.9
96120	96180	0.6	0.6	0.6	2.6	1.9	2.1	1.1	2.9	4.1	1.7	1.5	3.7	3.1	2.7	0	3.7	1.9	3.8	1.5	2.7	5.1	0	2.1	0.9	0.9	0	1.4	2.3	0.9	1.2	2.1	0	0	3.9	2.4	1.7	0	1.3	2.5	2.2	2	5.3	1.4	1.6	3.5	2.2	1.1	5.9
96180	96240	0.3	0.3	1.5	6.8	4	1.3	1.6	3	0.2	1.5	1.6	6.3	3.4	2.7	0	2.8	2.2	2.8	2.2	1.3	5.3	0	3.1	2.9	0.4	0	2.9	2.7	0.5	0.3	3	0.6	0	0.5	2.2	0.5	0	1.1	2.5	0.4	3.6	4.8	0.7	3	3.8	1.4	2.9	5.3
96240	96300	2.4	0.5	1.5	5.7	2.4	1.3	1.8	1.8	2.9	2.1	1.6	0.7	3.6	2.3	0	2.2	3	2.8	1.9	2.3	5.9	0	3.3	1.8	1.9	1.7	8.5	2.4	1	2.4	2	4.9	0	1.1	2.5	1.2	0	0.4	2.7	1	2.1	4.3	1.2	3	2	2.5	2.7	3.2
96300	96360	0	0.2	4.6	7.8	2.7	3	2.8	2.3	1.7	2.2	2.2	3.7	4.3	1	0	2	1.9	1.7	2.5	0.3	6.1	0	2.2	1.4	3.5	4.9	1.3	2.6	0.9	0.5	2.4	0.7	0	1	3.3	0.9	0	0	1.4	0.4	3	5.1	1	1.3	1.5	1.3	2.1	4
96360	96420	0.2	1.7	1.1	6.5	2	1.4	2.5	2.5	2.2	2.1	1.8	3.5	3.8	0.7	0	2	4.2	0.8	2.1	0.8	7.7	0	0.9	3.1	0.3	9.4	0.2	2	1.6	1.1	2.5	1	0	0.4	2.7	1.2	0.3	0.2	1.8	2.6	4	0.4	1.1	3.5	4.1	2	2.6	4.4
96420	96480	3.3	2.5	0.8	4.5	2.6	0	0.9	2.5	3.2	1.5	1.6	1.7	2.6	2.4	0	2.3	1.9	1	3	0.9	6.9	0	2.4	2	0	0.4	0.6	0.5	0.8	3.1	0.8	6.5	0	1.4	2.2	0.9	1.7	0.4	1.8	0.5	1.1	4.4	0.9	2.4	4.3	1.9	2.6	3.8
96480	96540	0.8	0.8	3	0.6	3.8	0	2.1	3.3	1.6	1.8	0.5	3.8	4.2	0.4	0	2.2	1.6	1.6	2.1	0.5	4.8	2.8	0.3	2.9	3.7	0.2	5.8	2.2	0.7	3.7	1.9	2.9	0	0.7	2.8	1.4	0	0	3.3	0.9	2.1	4.3	1	3.5	2.9	1.7	2.4	3.6
96540	96600	0	2.8	3.9	4.6	1.9	1.3	2.2	1.7	0.1	0.8	0.8	0.5	0.4	0.4	0	2.1	2.9	0.8	2.4	1.5	3.8	5.6	1.6	2.1	2.5	0.9	3.8	0.5	0.8	1.2	2.7	1.3	0	1.5	1.9	1.1	0.3	0.8	1.8	2.6	2.5	2.4	1.1	2	2.9	1.4	1.3	4.8
96600	96660	0.3	1.5	2.5	2.8	6	4.5	2.6	1.4	0.8	0.9	1.4	2.2	0	1.3	0.1	2.7	2.8	0.2	2.2	1.1	0	6.7	2.4	2.4	1.5	0	6.3	1.3	0.3	0.9	4.4	0	0	1.3	2	1.9	0	0.2	2.2	1.2	2.7	0.3	0.8	2.3	2.1	0.7	1.5	2
96660	96720	0.2	0.2	2.3	2.9	2.9	1.8	1.9	2.5	0.2	1	2.8	3.4	0.1	1.8	0.1	2.3	2.1	0.3	2	0.3	2.2	0	1.9	2.4	4.7	0	0	1.4	0.9	2.4	3.1	0	1.4	5.4	2.1	0.9	1.3	2.3	1.6	2	3.2	1.3	2.5	5.1	2.2	2.3	0.8	4
96720	96780	0	2.2	4.1	3.1	1.8	1.5	1.1	1.8	0.3	0.3	2.7	2.9	0	1.9	0.6	2.1	2.4	0.6	3.3	0.8	0	1.8	1.4	2.5	0.2	0	0.3	1.8	0.8	1	0.2	0	1.1	0.6	2.3	3.2	0.7	1.3	1.6	3.3	3.3	0	1.7	4.3	2.9	0.8	1.6	2.2
96780	96840	0.5	1.9	2.1	0.6	1.5	1	2	2	4.6	1.4	1.7	2.2	0	1.3	0	3.2	3.1	0.9	2.7	0.4	1.1	0	0.5	3.3	2.2	0	8.8	0.7	0.4	3.2	0.7	0	2.2	1.5	2.2	2.6	0.1	0	2	1.6	3	0	1.2	2.5	3.7	1.8	2.3	0
96840	96900	0.9	2.3	0.7	0.3	3.4	1.3	3	1.9	1.3	2	1.8	4.9	0	1.9	1.6	2.3	1.5	0.5	2.4	0.3	6.3	0	2.2	3	2.8	0.5	9.8	0.7	1.7	1.1	3.1	0	0.9	5.6	2.4	3.1	0.1	0	1.8	1.4	3.6	3.6	1.1	4.9	4	3.1	2.2	3.9
96900	96960	0.1	1.6	3	2.2	2.3	2	2.3	1.8	0.5	1.9	2	2.4	0	0.6	0	2.4	2.9	0.6	2.6	2	3.5	0.2	1	2	4.9	0.6	0.2	0.9	2.9	2	1.6	0.4	0	3.1	1.7	0.9	0.3	1.7	1.8	0.8	2.3	3.8	1.4	3.3	3.6	1.9	1.8	4.7
96960	97020	0.2	1.1	3.3	5.5	1.1	1.3	2.4	1.8	0.4	0.8	1.7	1.3	0	2.4	0	3.2	3	0.2	2.1	0.6	3.2	0	1.9	1.5	0.7	0.4	1.2	0.5	2.6	1.9	5.4	0	0.1	3.4	2.2	1.1	0.6	1.1	2.2	2	2.2	0	1.3	1.2	2.5	2.7	2	7.6
97020	97080	0.2	1.4	1.1	5.5	0.7	1.3	2.8	2.1	2.8	1.8	0.9	0.8	0	2.2	0	2.8	3.5	0.1	2.9	1.1	4.6	0	0	2.3	0.6	0.5	6.4	0.3	2.8	2.1	3.9	0	1.7	0.7	1.6	2	0.3	1.4	2.4	0.5	2.7	0	2.9	0.5	3.4	1.8	2.3	6.8
97080	97140	3	1.1	1.6	2.6	1.1	1.2	2.4	3	0.7	2.1	0.5	4.8	0	1.2	0	3.1	1.2	1	2.2	1	3.1	0	0.8	1.8	1.8	3	1.6	2.2	4.6	0.7	0.2	0	1.2	1.1	1.9	2.5	0.3	2.2	1.5	2	2.8	0	0.8	1.9	3	1.6	2.6	7.1
97140	97200	1.1	1.6	1.2	3.1	3	1	1.9	2.2	0	1.2	1.4	0.6	0	1.9	0	2.2	0.9	0.8	2.2	1.4	1.8	0	1	1.5	1	0	2.2	0.3	1.1	1.9	1.6	0	0.7	1.7	2.1	3	0.1	0	0.9	0.3	2.6	0.6	3	2.7	2.3	4	2.6	6.4
97200	97260	0	0.9	1.8	3.2	1.4	1.5	3	1.9	0	2.2	0.7	4.2	0	1.1	0	2.3	2.1	1.2	2.5	0.7	3	0	2.7	0.7	2.5	0.4	0	1	1.6	1.6	0.5	5.1	3.7	2.1	2	1	0.2	0	5.1	1.6	4.9	0	2.7	0.5	2.4	3	2.5	7.8
97260	97320	2.2	0.7	1.5	6.7	4.8	1.5	0.5	1.6	0.2	1.9	2.5	2.4	0	1.5	0	2.1	1.9	1.5	2.3	2.7	1.2	3	3.8	1.3	0	0.5	0	1.5	2	2.3	0.1	4.5	2.9	2.7	1.9	0.8	0.9	0	4.4	1	3.8	0.2	1.1	0.5	2.8	2.3	1.5	7.2
97320	97380	0	2.7	1.5	2.3	3	2.2	2.6	1.6	0.9	1.6	1.5	0.3	0	1.2	0.1	1.9	1.9	0.6	2.4	2.4	0	2.7	2.7	1.5	3.8	0	0	0.4	4.5	0.9	2.4	4.2	2.5	2.6	1.9	1	0	0.8	2.4	0.9	3.4	1.9	1	1	2.1	3.3	1.6	7.8
97380	97440	2.7	1	1.5	1.3	1.8	3.3	2.3	3.6	0.1	0.5	0.5	5.8	0.1	1.2	0.2	2.6	2.2	0.5	2.7	0.9	0.3	5.3	3.1	1.7	4.3	0	7.1	0.7	2.6	1.9	3.2	4.8	0.9	1	2.2	0.4	0	2.7	2.5	1.3	3	1.9	1.1	0.7	2.5	1.6	3.3	4.8
97440	97500	3.3	0.3	2.5	4.5	1.3	2.7	3	2.9	0.4	1.5	0.9	3.8	0	0.9	0	2.2	1.4	3	3.2	0.6	0	0.3	0	1.1	2.1	0	7.2	0.8	1.5	2.1	3.4	2.1	1.6	2.8	2.7	0.9	0	2.9	3.1	3	2.9	1.6	2.2	0.8	2.1	2.1	3.2	6.5
97500	97560	0	1.7	3.9	7.6	0.8	1.8	1.9	3.2	3.8	0.5	0.3	2	0	1.2	2.3	1.8	1.8	4	2	1.3	0	1.1	0.2	1.5	1.3	0.3	0.1	1.2	1.4	1.1	1.6	0	3.9	0.5	1.7	0.8	0.1	5	1.9	1.8	2.5	1.6	2.7	0.7	2.9	2.3	2.6	3.6
97560	97620	0	2.5	2.1	7.9	5.3	1.8	3.3	3.2	3.6	1	0.7	2.6	0	1.2	2.5	2.4	2.1	0.1	2.3	0.9	6.5	0.5	1	1.2	2.6	0.7	0.4	0.7	1.2	3.1	3	0	3.7	0.3	2	1	0	3	1.4	1.4	2.9	4	2.3	0.7	2.9	3.8	2.8	4
97620	97680	0	0.7	0.6	7.3	4.1	1	2.8	2	1	0.5	1.3	2.1	0	2.1	1.1	2.3	1.9	0.2	2.7	2	1.3	0	2.8	1.5	4.5	2.5	0	0.2	0.5	2.6	1.4	0	0.9	0.4	2.3	1.6	1.2	3	2.5	1.8	2.6	2.6	0.9	0.3	2.9	3.9	1.9	5.8
97680	97740	1.5	2.1	1.9	4.9	2.5	2.2	2.6	1.5	0.7	0.8	1.2	4.9	0	2.8	0	2.3	1.4	2	1.7	0.6	0	0	1.9	1.7	2.3	2.3	4.2	1.7	0.8	3	2.1	0	2.5	0.5	2	4.9	0	0.4	3.5	1.9	3.3	3.3	5.1	0.8	3.4	2.3	1.6	6.6
97740	97800	4.1	1.7	4.5	2.8	3	1.9	2.3	3.6	2.8	0	0.7	0.9	0	1.5	0	3.4	2.8	1.5	2.2	1.1	0	0	4.8	1.9	3.2	0.2	1.4	2	0.8	2.5	3.4	0.4	2.4	0.4	1.8	2.3	0	2.8	3	1.6	1.7	0	1.6	1.1	2.5	3	2.4	6.5
97800	97860	2.2	0.7	3.2	3.8	1.9	2.1	1.4	1.9	0.7	0	0.7	3.4	0	3.1	0	2	2.1	1.3	2.4	1.4	1.5	0.6	3.8	1.2	1.3	0.5	0	3.1	0.8	2.1	1.7	0	1.9	2	1.9	1.1	0.2	0.8	2	0.9	3.7	0.1	1.4	0.7	2.4	2.2	2.9	4
97860	97920	1.8	1.2	6.3	2.3	2.4	1.8	2.2	2.4	2.1	1.1	1.1	2.1	0	1.9	0.1	2.1	3.1	1.3	2.3	4.1	0.7	3.5	2.1	1	1.1	0	2.2	2.7	1.1	3.1	1	3.6	0.4	1.5	1.8	1.4	0.7	1.9	2.2	0.7	3	0.2	0.8	0.8	2	3	4.3	1.3
97920	97980	2.5	0.3	1.4	3.6	1.5	1.6	3.2	2.6	2.2	1.3	0.2	3.1	0	2.3	0.1	2.3	1.7	0.5	2.1	1.7	0	2.3	0.2	1.3	0.9	0.2	6.2	2.4	0.7	0.5	1.6	0.3	3.1	1.5	1.5	1.9	1.5	0.4	4.1	0.6	3.1	0.1	1.9	0.7	3.1	2.8	2.7	4.2
97980	98040	0	0.4	2.1	3.5	3.7	1.9	2.9	2.2	2.1	2.5	1.4	6.6	0	1.5	0	1.8	1.1	2.3	3.2	0.6	0.7	2.3	2.5	1.7	1.1	0.2	9.8	0.8	1	1.1	3.6	0	1.1	0.9	1.6	2.2	0	0	3.8	3.3	3.8	3.1	1.7	1.1	2.1	3	3.3	5.4
98040	98100	1.8	0.8	4.4	4.9	2.2	2.2	1.5	3.9	2.5	3.2	2.9	0.9	0	1.8	0.3	2.5	2.2	1.8	1.5	0.7	5.3	4	2.4	1.2	1.7	0	0	0.9	0.9	0.7	6.3	0.6	1.6	1.1	1.5	1.8	0.3	2	0.2	1.4	3.3	3.7	3.5	2.7	2.2	1.9	2.6	3.9
98100	98160	0.4	0.5	1.7	0.9	3	2.5	1.4	1.3	0.6	1.3	1.9	2.4	0	1.4	0.1	2.2	1.8	0.9	2.2	0.7	0	3.6	1.8	1.3	1.9	4	0	0.6	0.4	2.7	1.4	0	1.9	0.4	1.8	1.3	1.5	2.7	5.3	1.4	3.1	6.6	1.5	1.6	1.9	1.6	2.6	4.4
98160	98220	0.2	1.6	2.1	4.2	2.1	0.5	3.3	1.9	0	1.2	1.1	3.4	0	1.3	0.3	2	1.7	0.5	2.5	0.9	0.6	4.8	1.7	2.3	1.7	4.8	4.4	2.5	0.5	4.7	0.5	2.4	2.2	0.8	1.6	1.1	0.4	0.7	3.4	0.2	3.1	3.4	1.6	1.1	3.7	3.1	3	4.4
98220	98280	2.5	1.5	3	0.4	2.2	0	2.9	2.1	3.8	0.9	0.4	4	0	0.8	0.2	2.2	2.1	0.6	2.3	1	1.9	2	1.8	3	2.8	0.3	4.5	2.4	0.5	1.4	0.2	2.2	2	0.5	1.9	0.7	0	0.7	2.6	0.5	3.9	2	1.6	1.5	3.8	3.1	2.1	4.9
98280	98340	0	2.2	3.5	0	1.3	0	1.7	3.2	1.8	1.3	1.7	4.1	0	3.4	0.7	2.2	1.6	0	2.3	2.4	4.7	3.5	1.4	3.3	2.9	5.2	0	1.8	1	0.8	3.2	6.3	1.7	0.3	4.1	1.2	0	2	3	0.5	2.8	1.2	1.5	3.5	3.1	1.9	2.9	4.7
98340	98400	0	0.4	2.6	0	0.9	1.1	1.5	1.7	2.1	1.1	0.4	6.5	3.5	1.8	0.5	2.3	1.5	1.2	2.6	1.6	6.4	3	2.8	2.2	0.4	1.1	0	1	1.6	0.7	2.9	0.9	1.7	0.2	1.3	1.5	0.2	0	2.5	0.2	3.1	0.1	1.2	1.1	3	2.8	2.9	5.5
98400	98460	0	3	4.5	0	1.3	2.5	1.2	1.9	1.3	1.2	1.5	1.1	0	2.4	0.5	2	0.8	0.8	2.4	2.9	4.2	2.8	2.9	2.2	1.7	0.3	0	1.6	1.3	1.3	0.9	0	2.5	0.7	3	1.6	0	1.1	2.6	0.6	3	0	1.3	0.1	2.5	2.3	2	3.6
98460	98520	0	2.2	2.5	0	2.2	2.4	1.8	1.7	0.1	0.9	0.3	0	0.1	1.3	0.1	2.1	0.9	1.1	2.2	1.1	2.7	0	1.4	2.4	3.1	0.2	0	1.2	2.2	1.8	2	0	4.9	0.3	1.5	3.3	0.8	0.7	2.3	0.6	3.8	0.2	1.4	3.4	3.9	2.6	2.4	2.4
98520	98580	0	2.1	2	0.2	5.9	2.3	1.9	2.9	0.6	1.5	1.1	4.2	0	2.4	0	2	1.3	2	2.1	3.6	0.1	0	2.3	1.8	1.5	0	0	0	5.4	1.3	0.5	0	2.1	0.4	2.1	1.9	0.8	1.1	3.5	0.6	2.7	5.5	2.9	4.5	2.4	1.9	3.2	3.7
98580	98640	1.6	1.6	1.3	0	2.6	2.8	2.5	1.5	0.9	2	2.2	2.6	0	1.6	1	1.9	1.1	0.5	2.1	0.3	0	0	1.4	1.6	4	0.5	0	1.6	0.8	2.1	0.6	0	2.1	0.3	1.6	1.2	2.1	0.3	5.8	2	3.1	2.5	1.4	0.1	2	1.7	2.3	4
98640	98700	3.3	2.1	2.1	0	2.3	1.9	2.1	2.3	0.8	1.6	1.2	1.3	0	1.6	0	1.6	1.3	2.5	2.1	1.1	0.2	0	1.6	1.9	4	3.8	0.9	2.6	3.6	1.2	1.6	0	2.5	0.6	1.1	2.4	1.1	0.3	5.1	0.2	3.1	0.1	1.4	1.8	1.6	1.8	2.1	3.6
98700	98760	1	2.2	2.5	0	2	1.9	0.8	2.4	0.8	1.9	0.8	2.4	2.3	2.3	0	2.1	1.6	1.6	2.3	2.5	1.9	0	0.9	1.3	1.3	1	3.5	1.3	3.3	2.2	3.3	0	0.2	1.5	0.7	1.5	0	0.2	1.2	1.3	2.7	0	2	1.9	4.2	2.1	1.5	4.8
98760	98820	0	1.7	1.6	0	2.3	1.2	2	1.7	2.1	2.2	0.8	3.7	5	2	0	2.2	2.3	3.5	2.4	1.4	5.2	3.5	1.6	2.1	2.1	0.8	0	1.3	3.6	1.8	2.2	0.1	1.4	0.7	4	1.2	0.9	0	3.5	0	2.8	0	1.5	1.6	3	1.8	1.1	3.8
98820	98880	0	1.5	3	0	2.4	1.9	3.7	3.7	0	1.3	0.2	0.9	0.6	1.7	0.7	2.3	1.3	0.2	2.2	3.3	0	2.2	2.8	2	1.9	0	0	1.5	1	1	3.2	4.6	1.8	0.9	2.5	2.6	0	0.3	2.5	0.9	2.8	0	1.3	3.2	3.2	1.9	1.8	1.6
98880	98940	4.6	0.8	4.1	0.4	2.2	2.1	3.5	1.7	0	1.7	0.4	2.8	0	1.5	0.1	2	1.8	0	2.4	2	0	2.6	3.2	2.4	4.1	0	0	3.6	1.1	3.5	0.3	0	1.2	0.4	3	2.8	0.1	1.8	5.3	0.2	4	0	1.4	4.3	3.4	1.8	1.6	4.3
98940	99000	2.1	0.5	0.2	5.7	2.8	2.3	1	1.6	2.2	0.2	0.1	3.6	0.3	1.7	0	1.9	2.6	0	2.3	1.1	3.9	2.8	2.9	1.7	3	0.3	0	2.3	1.6	0.6	0.3	0.2	1.8	0.2	2.4	3.3	2.4	0.7	3.5	0	5.2	0	1.4	2.9	2.7	1.5	1.9	2
99000	99060	0.2	0.5	0.3	5	2.9	1.6	2.9	1.8	2	1	0.3	0.3	0	2	0.3	2	4.8	0	2.8	0.7	0	1.9	3.1	1.4	1.6	0.4	0	1.4	0.8	4	3.6	0	0.9	1.1	2.1	2.3	0.5	0.9	2.8	0.5	4.4	0	0.9	0.3	2	1.7	1.7	2.9
99060	99120	0	2	3.2	6.9	3.4	1.7	1.5	1.2	0.6	0.7	2	2.1	0	1.4	0	2.3	2.3	3.5	2.3	0.8	0	0	0	2.5	2.6	3.6	1.2	2.1	2.2	3	3.9	1.6	2.2	0.6	2	3.3	0	0.7	2.4	0.7	3.5	0	1	1.3	2.3	3	2.4	2.3
99120	99180	0.2	1.6	2.4	5.1	1.9	0.7	1.4	1.6	1.1	1.1	2.9	2.7	5.2	0.8	0	2.1	2.5	1.9	2.1	1.1	0	0	2.9	1.7	3.5	0.6	0	0.8	0.3	3.5	3	4.2	1.6	0.8	2	2	0.3	0.2	1.8	0.3	2.6	0	1.5	4.5	3.1	1.9	2.5	4
99180	99240	0.3	0.3	3	1.3	2.5	0	2.8	3.7	0.3	0.7	2.1	2.3	0	1.4	0	2.4	2.6	0.6	2	0.6	0.1	0	1.7	1.7	2.4	5.2	0.5	1.3	3.9	1.5	0.6	5.2	2.6	0.6	1.9	2.1	0.2	1.5	3.6	0	3.1	0	2.5	2.7	2.6	2.6	2.4	1.9
99240	99300	0	2.4	3.5	2.9	2.5	0	2.5	3.2	3.1	0.1	1.6	1.5	0.2	1.1	0	2.8	1.8	1.7	2	0.4	0.2	0.5	0.7	1.8	1.6	3.6	0	2	4.9	0.7	1.9	0	2.6	1.2	2.5	1.2	0	1.4	1	2.6	2.8	0	0.8	0.4	5.1	1.9	1.9	2.9
99300	99360	0.7	2.1	1.4	1.9	2.1	0.1	1.7	3.3	0.4	0	0.2	2.8	0	3.5	0	2	2.8	0.3	1.5	0.8	4.7	0	1.8	1.3	2.3	4.2	3.4	2.1	3.9	2.7	0.3	0	2.9	1.6	1.1	3.1	0	0.9	4.7	1.4	3	0	0	1	3.6	2.3	2.8	3
99360	99420	2	1.4	4.1	3.5	1.8	0.6	1.8	2.4	0.9	0	0.7	3.6	0	1.6	0	2.3	1.4	0.9	2.3	0.7	0.2	0	0.1	1.6	4.1	0.1	9.2	1.7	0.8	1.2	0.5	0	2.4	1.1	0	1.4	3.4	2.4	2	0.3	3.2	1.1	2.5	2.9	3.3	2.2	4.4	3.7
99420	99480	0	2	2	0.1	1.6	2.9	2.5	2.8	0.8	0	0.2	1.1	0.1	1.6	0	2.1	1.6	0.3	2.2	0.8	0.4	0	2.2	0.8	2	0.2	5.7	1.9	2.5	3.7	3.4	0.3	2.7	0.9	0	2	0.5	2.9	2.4	0.7	2.4	2.2	1.1	1.1	3.2	2	4.4	3.1
99480	99540	0.7	0.3	4	0	2.1	1.1	2.1	2.8	1.5	0	0.2	3.8	0	1.2	0	2.2	1.2	0.1	1.4	0.9	0	0	3.7	2.4	2.3	0.1	6.3	2.3	0.2	0.3	1.7	5.8	2.5	0.8	6.6	1.4	0	0.3	2.2	0.4	3.1	2.1	1	0.8	4.4	2.8	3.2	4.5
99540	99600	0.8	1	4.2	0	3.1	3.5	3.1	2.3	2.2	0	2.4	1.1	0.2	0.8	0	2	1.1	1.3	1.9	0.9	0.2	0	1.3	2.9	6.4	0.2	0.2	1.6	0.9	0.5	3.4	2.8	2.7	1.1	1.3	1	0	0	2.3	1.8	4	2.7	1.1	0	2.4	2.8	1.7	1.8
99600	99660	0	1.1	2.6	1.9	1.6	2.5	2.2	2.2	2	0	1.9	0.8	0	2.8	0	1.8	3	2	2	0.6	0.4	0	0	2	6	8.5	0.1	1.7	0.7	0.6	4.4	0.2	2.9	0.9	3.6	1.1	0.5	1.5	2.3	2.6	3.6	2	1	2.3	3.5	1.8	2.6	2.9
99660	99720	0	1.3	2.3	0	1.9	1.8	1.5	1.6	0.7	0.3	2.6	0.5	0.1	1.2	0.6	2.2	2.4	0.2	3.3	0.7	3.8	0	2.2	1.8	8.1	1.5	0	0.9	3.4	0.4	4	0.1	4.3	1.1	3	3.1	0	0.1	2.2	0.2	3.3	1.8	1.2	1.2	3.3	3.4	2.6	3.9
99720	99780	0	1.1	3	0	1.6	1.9	3.1	2.9	0.3	1.2	1.5	3.3	0	0.5	0.7	1.8	1.6	1.6	1.9	0.6	0.8	0	3.7	1.4	5.6	0.5	0	1.6	1.9	0.3	1.8	0.6	2.3	0.8	5.4	0.9	0	1.6	2.9	2.7	3.4	0.5	1.1	0.7	3.6	4.3	2.5	4.3
99780	99840	0	0.7	1	1.9	3	0.6	2.5	2.9	1	0.7	1.6	3.4	0	0.8	0	2.2	1.2	2.3	1.8	0.7	0	0	1.2	0.4	3.8	4.4	2.3	0.4	2	0.3	3	0	2.2	0.4	7.3	0.4	0	2.1	3	1.5	4.2	0.2	1.4	2.4	2.1	2.6	3.3	3.9
99840	99900	0	2.7	0.6	0.5	1.3	0.4	1.9	1.6	0.4	1.8	1.8	0.5	0.1	1.3	0.1	2	1.6	1.4	2.6	1.1	0	0	1.1	0.8	4.1	0.3	4.7	0.4	0.8	0.8	3.3	2.6	2.4	0.1	5.9	0.6	0	1.8	2.5	1.1	3.5	0	1	4.7	2.5	1.4	4.1	2.3
99900	99960	0	1.4	1.6	0.5	3.7	1.3	2.1	1.1	0.3	1.9	0.9	0.2	6.7	1.7	0.2	3.1	1.1	1.6	2.8	0.8	0	0	2.2	1.8	7.2	0.6	0	1.1	1.3	0.5	2.4	3.7	2.8	0.7	3.9	0.7	0	1.6	2.6	1.7	4.1	1.3	1	2.9	4	0.8	2.8	2.3
99960	100020	0	1.7	5	3.8	2.4	1.9	2.7	1.4	0.2	0.3	1.1	1.7	0.1	2.6	0	3.2	3	0.6	2	0.9	5.5	0	2.3	2.7	8.3	2.6	0	0.8	0.2	0.8	1.7	0	3.6	1.3	2.8	3.5	0	0.2	2.8	0.5	2.9	2.6	1.7	2.4	3	1.7	2.6	2.6
100020	100080	0	1.9	1.3	3.2	1.5	1.3	2	3.4	3.3	1.5	2.9	4	0	2.2	0	2.2	3.8	1.4	2	1	3.7	0	4	3.7	5.8	0.9	0	0.8	2.3	0.8	0.3	0	1.3	0.9	3.8	1.7	0.5	0.9	2.6	0.5	1.1	1	1.1	3	3.2	1.5	2.1	4.3
100080	100140	0.4	1.9	0.7	2.5	1.1	0.6	1.5	1.7	2.1	1.7	1.2	1.1	0.4	1.3	0	2.6	1	3.3	3.6	0.6	0.6	0	3.4	3.6	8.6	5.3	0.3	0.4	0.9	2.3	0.7	0	0.7	2.5	2.9	1.1	0.2	2.2	2.3	0.4	0.8	2.1	1.2	1.1	3	0.9	1.6	3.8
100140	100200	0.1	1.6	1.9	3.8	2.4	1.8	2.9	1.4	0.5	0.7	0.9	0.8	0	0.6	0.2	2.9	1.4	0.5	2	1.8	2.6	0	4.5	6.7	4.3	5	0	0	2.5	3	3	0	1.6	0.1	3.2	0.6	0.1	0	2.3	0.7	2.7	2.9	1.7	1.1	2.9	2.1	2	3.1
100200	100260	0	2.4	3.8	1.2	2.4	2.3	1.9	1.5	3.5	2.3	0.8	2.8	0	0.8	0.2	2.3	1.9	0.7	2.4	1.1	0	0	0.8	3.4	5	0.7	0.1	1	3.7	2.7	0.4	0	2.2	1.8	3	0.6	2.6	0.1	3.1	0.9	3.1	2.6	1.3	1.1	3	2.6	2.9	3.1
100260	100320	0.3	2.1	2.9	2.5	3.1	0.7	2.9	1.4	1.9	2	1.4	3.3	0	1.1	0	2.6	3.2	1.1	2.7	0.8	0.2	3.2	1.1	4	3.7	0.7	0	0	4	3.5	0.7	0	2.4	0.4	1.3	1.6	0	0.2	3.2	3.5	2.8	3.4	1	2.1	3.4	3.2	2.4	3.8
100320	100380	2	1.3	1.5	0.4	0.9	1.6	3.6	3	0.1	0.6	1.6	2.6	0	0.9	0.1	2.1	2.2	1.9	2.6	0.8	0.1	2.6	3.1	2.9	2.7	3.3	0	4	6.1	1	0.9	0.2	2.3	0.9	1.4	2.3	2.1	0.2	1.4	0.7	3.2	5.6	0.7	5.3	2.9	1.7	2.4	2.1
100380	100440	5.7	1.6	3.7	0.2	3.9	1.9	3.1	1.4	0.6	1.8	0.1	2	2.4	0.7	0	2.1	0.8	4.5	2.2	0.7	6	1.3	0.8	3.5	2.5	0	4.2	3	2.6	1.6	0.1	0	2.1	0.7	1.9	0.8	0	0	3.3	0.7	2.6	1.8	2.2	3.3	3.1	1.8	2.6	4.4
100440	100500	0	2.4	2.4	0	4.2	2	2	2.6	3.4	0.4	0.9	4.2	4.5	0.8	0	2.3	1.1	0.1	1.5	0.7	0.9	0	0.7	5.6	3.1	3.6	7.1	3	3.3	0.4	0	0	2.3	1	0.4	3.2	0	1	3.1	0.5	2.5	0	0.8	3.2	3	1.9	1.9	6.1
100500	100560	0	1.9	0.6	0	2.3	1.8	2.3	3.2	3.8	0.8	2.4	2.3	0.4	0.1	0.3	2.3	1.4	0.3	1.6	1.6	0.5	0	1.2	4	2.6	3.4	10	2.8	0.6	0.7	0.2	0	3.7	2.1	1.1	3	0.5	1.5	3.1	1.4	2.7	0.2	0.9	1.4	3.1	2.3	2.4	3.5
100560	100620	0	2.1	1.1	0	2.4	2.7	2	3.2	0	1.6	2.8	3	0	1.3	0.6	2.1	3	0.2	1.7	1.6	0.7	0	1.8	4.1	2.4	5.6	1.8	2.6	1	0.1	0	2.1	2.2	1.3	1.6	1.1	1.7	2.1	2.5	1.1	2.2	0	1.5	1.8	3.5	1.7	2.2	2.8
100620	100680	0	2.5	3.4	0	1.9	2.3	1.9	1.6	1.1	0.5	0.2	8.1	0	0.5	0	1.8	2.4	0.4	1.8	0.7	0	0	2.6	5.4	3.1	7.5	0	1.8	3.5	0.5	0.2	5.5	2	0.9	1.3	0.6	1.4	0.5	1.8	2.1	2.6	0	0.6	1.2	2.3	1.9	3	4.7
100680	100740	1.6	2	2	0	2.1	2.3	1.6	1.6	0.6	0.8	1.1	5.6	0	0.4	0.3	2.3	2	0.2	3	0.8	0	0	2.8	3.8	3.5	0.3	0	1.9	1.7	0.4	1.2	1	2.7	1.1	1.1	0.5	0	0	2.3	0.8	1.9	0	2.4	0.5	3.1	1.1	1.9	4.3
100740	100800	0	2.5	1.5	0.3	2	1.1	3	1.3	2.5	1.4	1.3	7.2	0	0.7	1.2	2.2	2.4	0	1.9	0.8	0	0	3.8	4	2.4	0	4.8	4	1.1	0.4	0.6	0.3	2.6	0.4	1.9	1.4	0.4	0.3	3.7	1.5	3.5	0	3.8	0.3	2.8	1.9	2.2	4.1
100800	100860	0.1	2	1.1	0.1	1.8	3.1	3.2	1.5	0.7	0.4	0.8	2.7	0	2.2	0.7	3.3	1.8	0.3	2.6	0.8	0	3.5	0.9	1.7	2.6	8.1	7.4	2.7	0.8	0.9	4.7	1.2	2.6	1.6	2.2	3.6	0.3	2.1	2.3	1.9	3	0	2.8	1.2	2.6	2.2	2.5	5.4
100860	100920	0	2.5	2.5	4.3	3.3	0.7	2.5	1.5	0.6	0	0.7	3.2	0.1	1.8	0.3	3.2	2.1	0.3	2.2	1	0.1	3.3	0.5	3.9	3.5	0.5	0.2	1.3	1.1	2.7	2	0	2.6	0.6	1.3	0.9	0	2.9	2.3	1.3	3.8	0	1.2	0.8	3.4	2.2	1.5	2.4
100920	100980	0.1	2.3	2.4	2.1	2.5	0.1	2.4	1.7	0.1	0	0.6	7.5	0	1.6	0.3	2.6	2.2	0.1	2.2	1.3	0	1.6	0	2.7	1.8	3.5	0	1	1.1	0.5	3.6	0	2.4	2.8	1.7	0.3	2.8	2.7	2.2	2.8	2.7	0	1.8	1.2	2.2	2.9	2.4	2.3
100980	101040	0	2.1	1.9	3.3	2.4	0.1	3	1.6	0.1	0	1.1	4.3	0	1.2	0	1.8	2.1	0.4	2	0.9	0	0	0.5	1.9	1.7	6.5	0	0.5	1.1	1.3	2.7	0	2.1	0.8	1.7	2	0	1.8	2.4	1.8	3	0	0.5	1.5	3	2.5	2.5	2.5
101040	101100	0.2	0.3	3.4	3.2	2.7	0.1	2.2	2	0.1	1.8	0.8	3.9	0.1	0.8	0	1.8	2.3	0.6	3.6	0.7	0	0	0.5	2.2	3.8	4.6	0	0.1	3.6	2.4	4.3	0.3	2.9	1.8	2.3	1.5	0	2.6	2.7	0.7	2.9	2.7	1.9	1.1	3.3	2.5	2.6	4.4
101100	101160	0.3	0.4	3.6	0.4	2.6	1.8	2.4	3.4	0.1	2.7	1.2	7	0	0.3	0	1.9	2.3	0	3.2	0.6	3.2	0	0.3	1.9	2.9	2	0.5	1.8	0.9	2.6	4.1	1.6	1.5	3.9	1.1	1.8	0	1.1	2.5	1.3	3.5	1.3	1.1	1	2.4	2.4	3.3	4.2
101160	101220	2.1	2.2	2.4	0	2.2	2.5	2.6	3.9	2.2	1.6	0.3	0.9	0.1	0.6	0	1.7	2.4	1.8	2.2	3.1	0.1	0.2	0.4	1.6	2.5	0.3	6.3	1.5	3.6	0.9	0.3	0.9	1.5	2.4	2.2	1.4	0	1	1.4	2	3	0.7	0.9	4.7	3	2.1	2.4	4.8
101220	101280	0.8	0.5	1.9	0	2.9	1.6	2.6	3.6	1	0.4	0.2	4	0.2	0.8	0	2.5	2.2	0.8	2.4	1.6	0	0	0.8	1.7	3.4	0	3.6	1.8	1.5	1.5	2.1	6.1	2.5	1.3	1.8	1.5	0.9	1.1	1.8	0.5	3	0.9	1.1	1.2	2.7	3.8	1.6	4
101280	101340	0	0.7	1.9	0	2	1.4	2.2	4	0	0	0.8	2.4	0	0.2	0	2.6	2.1	0.6	1.6	2	0	0	1.6	1.5	3.6	0	0	4	4.8	3.6	5.2	4.4	1.6	3.5	1.8	1.3	0.2	0.6	1.6	0.4	3.3	2.6	1	0.4	2.5	2	1.6	5.6
101340	101400	0.1	0.8	2	0	4	2	3.9	2.4	0.1	0	1.6	0.6	0	0.4	0	2.2	2	0.7	2	0.6	0	0	0.7	1.2	3.9	0	0	1.2	8	2.2	0.8	1	3.3	3.1	2	0.9	0.4	0.9	1.9	0.4	2.8	2.7	0.9	2.4	2.5	2.5	1.9	3.7
101400	101460	0	0.6	1.8	0.3	0.1	2.2	3.2	3.7	0.8	0	1.9	2.8	0	0	0.3	2.1	1.7	0.6	2.4	0.6	0	0	2.3	1.8	3.7	0.2	0	2.1	6	0.6	2.8	3.8	1.8	1.6	2	0.8	0.1	2	4.1	2.5	2.7	4.6	1.2	2.7	2.8	3.2	3.6	4.1
101460	101520	0.7	1	1.8	6.6	2.9	0.6	2.1	1.9	3.2	0	2.2	1.4	0	0.8	0.1	1.9	1.5	0.8	2.7	0.5	1.6	0	1.4	0.9	3.2	0	0	0.4	10.1	0.5	4.2	2.8	2	2.1	1.2	0.8	1.6	1.7	2.6	1.8	3.1	2.4	0.8	3.6	2.9	2.1	2.8	2.6
101520	101580	0.2	1	4.3	0.3	4	2.9	3.6	1.7	1.1	0.4	2.4	2.9	0	0.6	0	2.1	2.3	3.2	1.8	0.6	2.8	0	1.9	1.4	4	0	0.1	0.6	0.2	0.7	1.6	1.8	2.9	0.7	1	2.6	2.4	2	2.8	1.4	2.5	0.3	1.1	1	3.2	1.7	0.9	3.2
101580	101640	0	1	3.8	0	3.7	1	3	2.3	1.6	1.7	1.8	2.3	0	0.6	0	2.2	2.9	0.4	2	0.9	0	3.3	2.3	1.6	2.4	0	6.8	0.2	0	1.3	4	1.9	1.4	4.7	0.9	1.6	4	2.9	2.5	1.3	2.9	0	1.3	1	3.3	2.1	2.5	1.6
101640	101700	0	2.6	2.6	5	3.9	1.3	1.7	2.1	1.8	0.8	2	2.7	0	2.3	0	1.7	2.3	0.9	2.3	1.1	0	1.6	2.1	1.6	1.4	0	0	3.1	0	2.6	0.5	1.8	2.4	4.8	2	0.5	1.4	0	2.8	1.6	3.1	0.2	1.2	0.8	3.4	2.8	2.8	2.8
101700	101760	0	2	2.1	6.3	1.7	2.2	3.1	1.3	1.3	1.1	2	4	0	1.1	0.1	3.3	2	0.8	2.2	2.2	0	3.6	0.7	2.2	2.5	0	0	1.4	3.1	1.4	0.7	0.1	2.7	2.3	1.1	1	0	0	2.9	0.9	2.5	0	1.2	1	3.4	3.5	2.4	2.2
101760	101820	0.1	0.6	1.9	0.7	3	1.5	2.4	1.4	0.8	0.9	2.3	1.4	0	2.5	0	2.8	1.9	0.6	2.4	3.6	0	3.1	2.3	1.6	2.6	0	0	0.1	8.8	1.2	4	0.7	2.7	1.4	2.1	0.8	2.3	1.4	3.1	1.3	2.8	0.5	1.5	2.5	3.1	2.6	2.1	3.6
101820	101880	1.5	1.6	1.7	0	4.8	1.9	1.6	1.3	1.1	1.2	1.6	1.5	0	1.6	0	2.3	1.4	0.3	2.7	1.4	0	0.2	2.4	1.7	2.7	1.4	0.1	0	11.2	0.8	2.6	1.4	2.5	0.7	1.4	0.6	0	1.1	2.3	0.5	2.7	0	1.1	0.9	3.6	1.4	1.8	4.8
101880	101940	1.3	0.5	1.9	0	2.8	2.6	3.2	1.8	0.9	1.8	1	2.3	0.1	1.5	0	1.8	1.8	0.8	2	2.9	0	0	1.9	2.4	3.1	1.6	5.2	0	8.2	1.5	5	2.2	2.8	0.4	1.6	0.2	0	0.6	2.7	0.8	2.2	0	1.4	2.9	3.7	1.4	1.2	2.9
101940	102000	1.7	0.9	2.1	0	2	2.8	1.7	1.5	2.5	2.2	1	3.1	0	1	0	3	2.2	0.2	1.7	1.4	0	0	1.8	1.7	3.1	0.3	0	0	1.6	1.8	1.5	1.4	4	0.7	1.8	1.7	1.5	1.6	2.4	0.5	0.7	0	1.3	4.4	3.5	1.5	2.6	2.6
102000	102060	0.7	0.5	1.5	0	1.4	1.9	2.5	2	0.8	2.7	2.2	0.7	0	1	0	2.3	2	1.3	1.4	1	0.2	0	2.9	2.1	2.4	0	0	0.3	3.7	2.3	2.7	1.7	1.6	1.6	1.6	1	0.5	0.3	2.7	0.2	1	0	2.3	3.4	2.9	1.5	3.2	4
102060	102120	0	0.3	3.4	1	3	3	1.9	2.7	0.7	0.4	0.8	1.1	0	0.3	0	1.6	3.1	2.2	1.8	0.6	1.7	0	0.5	1.3	3.2	0	4	4.2	3.5	0.8	3.4	1.5	1.9	0.5	1.9	0.9	0.1	0.3	2.1	1.6	0.6	2.1	2.9	2.1	2.8	4.5	2.5	3.9
102120	102180	0	1.1	2	4.1	2.3	2	2.4	3.4	0.3	0.5	2.2	0.9	0	0.6	0	2.1	2	0.8	2.6	1	0.7	0	0.8	2	2.9	0	5.8	1.9	7.7	0	3.4	3.7	2.2	2.1	2	0.6	2.3	2.6	1.9	0.2	1.1	4.6	2.1	3.2	2.9	1.4	2.3	2.8
102180	102240	0	0.3	1	1.1	3.1	2.7	1.8	1.2	0.4	0	1	3.9	0	0.3	0	2.1	1.9	0.1	1.6	2.3	0	0	1.3	2.2	2.8	0	0.2	1	2.2	2.3	0.3	1.7	2.5	0.9	2	1.4	0.1	1.9	2.7	1.3	0.9	3.6	0.7	1.4	3	1.5	2.2	3.5
102240	102300	0.5	1.3	1.5	0	2.8	0.5	1.7	2.7	0.3	0	0.6	2.2	0	0.6	0	2	1.9	0.8	1.6	1.4	0.2	0	3	2.9	2.4	0	0.3	1.2	0	1.5	2.2	0	1.7	0.7	2.1	0.8	0.9	0.8	2.3	1.5	0.7	6	2.3	1.3	2.8	2.1	2.8	2.6
102300	102360	0.5	0.8	1.8	0	6.1	0.6	2.8	2.8	0.1	0	0.7	1.1	0	0.2	0	3.1	2.2	0.3	2.7	0.4	0	0	3.1	1.7	2.5	0.1	0	1.5	0	2.6	0.9	2.7	3.3	0.7	1.8	0.6	0	2	2.1	1.4	1.6	1.4	1.8	1.8	2.7	2.3	2.5	2.9
102360	102420	0	0.3	2.3	1.4	3.5	2.7	1.6	2.6	0	0.2	1.5	4.6	0	1.2	0	3	2.3	0.8	3.3	0.3	0.4	2.5	1.3	1.4	3.1	2.6	2.2	1.5	0	1.3	0.4	2	3.8	2.4	1.5	1.1	0.9	2.7	2.1	0.9	2.4	0.8	1.7	3	3.3	1.7	2.8	2.5
102420	102480	0	0.2	1.8	6.2	2	0.8	1.4	2.8	0	0.8	1.3	2.7	0	2	0	2.1	2.1	0.8	2	0.4	0	3	3.4	2.6	3.4	3.6	10.2	1.6	0	3.2	1.3	1.3	2.3	1.2	1.8	1	0.1	3.1	3.3	2.6	2.9	0	1.1	2.8	2.7	1.5	2.5	1.2
102480	102540	0	0.3	1.9	5.8	3.6	1.9	2.5	1.5	2.3	1.7	1.3	2.2	0	1.8	0	2.4	2.1	0.3	1.2	0.9	0	1.1	0.8	2	1.9	0.5	0	3.1	0	3.6	0.8	3	3.7	1.3	1.4	2.5	0.1	2.5	3.5	1.7	2.6	0	1.4	1	3.3	2.5	2.8	3.9
102540	102600	1.5	0.6	1.8	0	3.9	0.3	3.5	3.1	3.3	2.4	1.2	2.8	0	1.5	0	2	2	0.6	3.4	0.6	0	0	0.8	2	1.9	0.1	0	1.1	0	2.6	0.5	1.2	0.9	0.9	1.9	0.7	0	1.5	3.6	0.7	2.5	0	1.3	0.9	3.4	1.1	2.2	2.4
102600	102660	7.6	9.3	9	5.8	7.8	7.5	3.9	5.6	10.9	8.3	4.9	13.6	8.4	8.3	8.3	8.5	6	7	2	4.3	3.4	9.5	3.8	9.6	11.1	4.4	16	8.1	12.1	10	9.8	7.8	7.8	13.7	7.5	7.3	9.2	12.7	10.4	8.7	9.8	7.7	5.7	9.8	7	10.7	12.9	10.5
102660	102720	7.6	8.8	8.2	6.8	4.7	6.3	5.1	3.3	11.7	5.2	6.8	11.3	7.9	5.5	6.7	5.7	6.6	4	4	5.2	4.6	11.8	6.4	6.5	8.5	3.8	16.3	11	9.6	8.8	11.9	9.9	6	13.3	6.8	9.2	8.9	10.1	11.4	6.5	9.4	5.4	6.1	7.8	9.5	9.9	7	7.7
102720	102780	6.5	5.9	10.2	9	7.7	5.8	6.8	6.1	7.4	5.2	5.6	12.5	9.2	8.1	9	8.1	7.7	6.3	5.3	6.8	4.9	12.1	6.4	6.9	7.9	6.2	12.5	12.3	1.2	9.9	9.8	12.6	7.1	12	7.1	8.3	9.1	10.5	11	8.5	8.8	6.1	6.2	10.5	9.8	7.8	10.6	8.4
102780	102840	4.8	5.9	8.7	9.4	7.8	8.6	4.7	5.3	8.5	1.8	5.7	12.8	6.9	7.8	8	8.4	6.3	8.5	3.9	6	5.7	9	10.1	7.1	9.3	6.2	12.3	8.8	3	10.8	9.4	10.4	6.6	11.6	5.5	7	9.4	9.7	11.3	8.9	9.8	5.8	5.5	7.8	7.2	9.3	10.3	8.9
102840	102900	4.6	6.3	8.8	10	6.9	7.3	3	5.4	7.4	1.2	6.5	9.9	2.9	6.8	9.1	7.5	5.4	9.5	3.9	4.1	6.8	8	7.7	6.8	6.9	9.5	10.2	9.2	0.2	8	9.9	10	6.7	12.3	6.2	7.8	24.6	8.9	10.1	9.7	9.7	1	5.3	9.4	7.5	8.7	8.4	8.4
102900	102960	3.2	7	5.2	7.7	6.1	5.6	0.3	5.5	6.2	0.1	4.5	9	1.1	5.8	7.9	6.7	4	10.1	4.2	2.2	4.9	8.3	8.9	5.1	4.5	3.6	3.8	4.3	0	6.2	10.2	7.5	6.6	8.9	3.8	10.7	4.9	7.4	8.8	6.9	4.9	0	3.8	6.3	7.9	7.7	10.7	8.1
102960	103020	1.7	4	3.3	5.9	2.5	2.9	0	5.6	4.8	0.1	3.5	7.6	0	3.9	4.8	7.2	5	5.7	2.5	0.4	4.1	6.2	6.8	4.5	4.8	4	0.3	4.1	0	7	8.7	7.5	6.6	7.1	6.1	6.5	11.5	8.3	11.9	7.6	5.6	0.2	4.3	5.4	6	6.1	10.9	6.5
103020	103080	0.1	4	2.7	1.8	2.2	4.1	0.1	4.9	2.4	0.7	4.1	8.9	2.9	3	3.4	5.2	5.4	3.8	2	0.3	1.9	7.1	6.2	4.3	1.2	3.2	0	4	0	6.8	7	6	2.3	6.8	5.7	5.8	10	5	12.1	7.4	4.3	0	0.6	4.4	6.8	6.3	7.2	6
103080	103140	2.8	2.6	0.3	1.1	3.2	2.1	0	5	2.5	0.2	1	5.6	0.2	1.5	4.3	5.1	2.5	2.9	1.4	0	2	4.5	3.1	4.6	3.7	4.5	0	3.9	0	4.5	5.5	3.5	4.9	6.3	4.6	2.6	0.7	4.8	12	6.4	2.3	1.9	0	7.8	3.7	5.5	6.4	4
103140	103200	1.2	1.9	0.4	1.6	0.3	2.1	0.1	4.9	1.4	0.9	3.8	7.5	1.3	0.2	2.6	6.4	3.9	2	2.2	0	2.8	3.9	1	4.6	4.3	4.7	2.9	2.9	1	2.4	4.3	3.5	3.9	4.5	3.5	1.9	0	1.3	8.7	5.2	1.3	3.2	1.7	6.5	3.9	2.9	5.4	2.5
103200	103260	0.8	2.3	1.5	0.4	0.8	1.4	1.9	5.5	0	0.2	2.2	5.8	0.5	1.5	1.3	4.9	2.4	2.5	5.9	0.1	2.1	5.3	0	3	2.8	3.7	3.7	1.6	0	3.9	4.4	1.2	1.3	5.7	2.1	1	0	0	5.8	4.2	0.9	1.4	2.3	3.2	4.9	1.9	5.6	3.2
103260	103320	1.1	2.3	1.6	1.1	2.9	2.2	0.7	3.5	0	0.4	0.2	4.6	0.1	0	3.7	0.8	4.8	2.1	3.9	0	0	1.1	0.3	2	3.2	0.6	2.5	2.3	2.9	4	2.1	0.3	1.8	5.3	3.1	1.3	0	0	4.7	3.2	1	2.5	0	3	2.9	2.2	3.7	1.3
103320	103380	0	0.3	1.2	0	1.1	2	0.4	4.5	0	1.4	0.7	3.6	0	0	2.3	1.3	2.4	1.4	1	0	0.1	0.3	0.9	1.8	1.9	2.7	5.6	1.6	3.1	1.6	0	0	1.5	3.9	2	3	0	0.8	1	3.2	2.4	2.1	1.2	4.5	0.2	2	4.5	2.8
103380	103440	0	1	0.9	0	0	2	0	2	0	2.2	2.3	1.5	0	1.3	1.5	1.9	4.5	2.3	0	0	1.3	2	0.9	1.9	0.2	0.6	0.6	1.2	3.6	0.9	0	0	1.1	1	3	0.5	0.3	1.9	0.4	1.5	1.5	1.7	1.4	4.4	2.5	3.5	4.9	1.7
103440	103500	0.9	2.2	1.2	0	0	2.4	0.7	1.8	0	1.1	1.4	3	0	1	0.3	3.1	2.8	1.6	0	0	0.9	0.3	1.3	1.5	0	2.5	1.7	0.9	1.5	0.7	0.2	0	3.1	3.1	2.3	2.1	0	2	1.1	3	1.1	1.3	0	3.2	5	2	3.8	1.3
103500	103560	0.6	1	0.7	0	1.4	2	0	1.8	0	1.2	0.3	0.8	0	1.8	0.3	1.9	0.5	0.5	0	0	1.6	0	2.2	3	0	1	0.1	0.2	0	1.3	0	0	2.5	0.9	2.3	1.2	0	1.1	0	0.6	1.1	1.2	0	1.4	1.9	2.8	1.8	1.8
103560	103620	0.5	0.5	1.6	0	0.3	2	0.9	1.4	1.5	1.7	1	1.8	0	0.8	0.3	2.4	1.8	0.2	0	0	0.9	0	0.7	0.3	0	1.6	0	3	0	2.1	0	0	1.8	2.7	1.4	1.5	0	0	1.2	3.2	3.5	1	0	2.2	3.6	0.6	0.7	0.3
103620	103680	0	0.6	0.7	0	0	2.3	1.5	2	2.7	0.9	2.4	0.5	0	0.6	0.5	2.2	1.7	0	0	0	1.6	0	1.3	3.4	0	1	0	1.1	0	1.4	4.9	0	0	2.9	3.2	0.5	0	0.6	3.3	1.5	0.3	0.3	0	4.4	2.9	0.3	1.9	0.6
103680	103740	0	0.3	1.3	0	0.2	2.4	0.6	2.1	3	0.3	1.8	0.7	0	1.6	0	1.2	4.4	0.5	0.4	0	0.7	2.6	1.9	1.9	0	1.6	0	1.6	0	0.2	0	0	0.4	2.9	0.8	0.8	0	0.5	3	0.9	3.2	1.8	0	2.6	2.3	2.7	2.2	1.3
103740	103800	0	1.5	0.4	0	0	1.6	1.1	2.6	2	0.8	2.4	1.7	0	1.2	0	1.5	3	1.1	0	0	2.6	1.6	1	1.4	0	2.3	0	0	1.5	0	0	0	0.6	1.6	0.6	0.6	0	0.3	2.9	2.8	0.3	2.4	0	3.1	2	0.7	1.8	2.3
103800	103860	0	1.5	0.3	0	0.2	1.1	0.1	2.5	2.9	1.3	0.9	0.5	0	1.5	0.3	0.6	1	0.4	1.1	0	3.1	1.4	1.5	1.3	0.2	1.8	0	0	1.9	0	0	0	0.4	4.6	0	0.4	0	0	1.5	1.6	1.2	0.1	0	2.5	1.7	0.6	0.6	0.3
103860	103920	0.6	1.6	0.3	0	0.9	1.9	2	2.6	1.3	1.5	0.5	0	0	0.7	0.1	0	0	0.2	0.1	0	0.5	1.3	0.8	1.2	0.1	0.3	2.2	0	2.4	2.4	0	2.3	0.9	1.9	0	0.2	0.1	0.6	0	0.7	1	2.6	0	3.9	2.6	2.7	0.6	0.8
103920	103980	0.4	2	0.6	0	3.6	0.8	1.4	3.9	1.6	4.5	0.4	0	0	1	0	0	0	0.7	0	0	0	0.7	3	1.4	0	0	2.4	0	1	1.3	0	0.5	0.7	0.4	0	0.7	1.8	2.1	1.3	1	2.5	1.8	0	3.1	1.8	1.5	0.9	2.2
103980	104040	0.5	1.4	0	0	1.5	1.3	2.3	2.8	1.6	0.7	1.3	0	0	0.6	0	0.2	0	0.2	0	0	0	0.2	1.4	1.1	0	1.1	1.3	0	0.3	0.8	0	0.6	0.4	0	1.7	1	0.4	1.6	2.3	0.3	2	0	0	3.1	2	1.9	1.9	1.7
104040	104100	0	0.6	0	0.7	0	1.2	0.7	3.3	0	0	0.7	3.6	0	0.6	0.2	0	0.3	0.3	0	0	0.1	0	0.8	1.2	0	0.6	0.9	0	0	0.7	0	0.9	0.2	1	2.8	0.7	1.6	0.4	1.3	0.7	0.5	1	0	2.4	1.4	2.6	1.7	2.5
104100	104160	0.3	0.4	1.8	1.7	0	2	0.7	1.7	2.2	0.2	1.5	1.9	0	0.6	0	1.4	0	4	3.6	0	0	0	2	1.5	0	4.9	1.4	0	1.5	1.5	0	1	0.6	0.6	1	1.4	3.1	1.4	1	1.9	1.3	3.8	1.1	1.8	2.1	0	1.1	1.3
104160	104220	0.2	0.4	2	1.9	0.6	0.8	1.1	2.2	1.2	0.2	0.6	3.5	0.1	1.9	0.1	2.9	0	2.3	3.5	0	0	0	1.3	2.6	0	2.2	2.2	0	0.8	1.5	0	0.9	1.3	2.3	1.3	3.5	0	1.1	2.1	1.4	0.6	0	4.4	2.8	2	0.7	1.1	0.9
104220	104280	0.7	2.5	0	0.1	0.2	0.6	0.2	4.3	1.7	0	2	5.9	1	1.1	0	1.1	0	1.1	1.6	0	0	0	2	3.1	0	0.4	4.8	0	1.1	0	0	2.5	1.6	3.5	2	1.2	0.5	0	0.7	0.6	3.3	0.2	5.1	2.2	2	1.6	2	0.3
104280	104340	2.9	2.1	0.2	1	0.2	0.8	0.9	2.4	0.8	2.2	0.6	7.5	4.3	0.8	0	0.6	0.1	0	1.5	0	0	0	1.3	3	0	0	3.7	0	0.8	0.4	0	1	0	1	2.3	1	2.4	0.8	3.2	0	1.4	0	1.7	2.4	1.6	1.3	1.3	0
104340	104400	1.7	2.7	0	0	0	1.8	2.9	1.3	0.8	1.9	1.4	7.2	3.7	0.7	1.3	0.8	3.3	0	0.1	0	2	1.3	0.8	3	0	0	0.7	0	1.1	1.5	0	1.2	2.6	0.5	2.8	2	0	0	0.7	0	0.7	0	4	2.7	3.6	1.8	1.7	0
104400	104460	2.6	1	0	0.1	0.3	0.5	1.6	0.6	0.3	1.4	1.1	4.3	0	0.5	1	0.4	2.4	2.1	0	3.9	0.2	1.2	0.9	1.8	0	0	3	0	1	0.7	0	0.2	1.5	0.2	1	1	2.7	0.6	1	3.6	0.6	0.2	1.9	2.5	2.6	0.6	1.2	1.8
104460	104520	0	1.3	2.3	2.3	0	1.9	1.3	0.3	0.6	0.5	0.9	1.9	0	1.1	0	2.8	1.8	0	1.7	2.9	0.3	0	1.4	1.6	0	0	2.9	0	1.7	0.7	0	0	1	0.6	1.2	0.9	1.6	0	1.7	2.1	1.9	0	1.5	2.6	2.6	2.1	2.5	0
104520	104580	1.1	3.4	1.1	0	0.1	2.3	1.9	1	0	0.6	0.7	0.7	2.3	1	0.4	0.8	1.5	0.2	1.9	4	2.3	0	0	2.1	0	0	2.6	0	1.1	0	0	0	2.2	0.3	1.1	0.6	2.7	2.1	1.8	3	0.4	0	0.6	0.4	2.5	0	1.5	0.6
104580	104640	0.8	1.7	0	0	0	2.2	1.4	0.2	0	1.4	0.3	0	3.3	1.2	1.8	1.2	0.5	0.4	1.3	0	0	0	3.4	1.1	0	0	1.8	0	0.2	2.1	0	0.3	1.3	0.3	0.9	0.6	0	0.2	1.4	1.2	0.5	0	0.9	1.3	3.6	0	2.4	3.3
104640	104700	0.2	2.4	0	0	2.3	0.4	1.4	0.7	0	1.7	1	6.9	3	0	0	0.4	0.4	1	0.9	0	0	0.3	1.2	2.1	0	0	0.2	0	1.8	1.6	0	0	1.2	1.4	1.6	1.1	0	0.8	1.4	1.4	1.1	0	2.5	3.8	3.7	0.9	1.2	1.8
104700	104760	0.2	2.4	0	0	1.1	1.5	0.3	0.3	0.1	0.9	0.2	7.3	2.5	0	0	0.3	1.9	0.1	1.4	0	0	0	1.9	0.5	0.7	0	0	0	0.8	1.8	0	0	0.8	3	1.7	1.7	0	0.9	0.1	0.3	0.8	0	0	2.7	2.9	1.6	0.1	2.1
104760	104820	0	1.2	0	0.1	0.3	0.6	0.8	1.4	3.4	1.6	0.5	2.7	0	0	0.1	2.8	0.3	3	0.8	0	0.3	0	1.4	0.7	0	0	0	0.1	0.4	0.6	0	0.1	1.9	1.7	0.3	0.8	0	0.5	0	0	3	0	0	2.8	4.1	0.5	0.6	0.9
104820	104880	0	1.3	0	0	0	1.8	1.2	1.5	0.5	0.7	0.6	5	0.5	0	0.1	1.4	1.7	0	0.6	0	0.3	0	0.4	2	0	0	0	0	1.8	0.9	0	0	1	0.3	1.6	0	0	0	3.4	1.6	0.6	1.1	0	3.1	1.7	2	1.4	1.5
104880	104940	0	1.4	0	0.6	0	2.2	1.9	1.5	0.6	0.3	1.4	2	0.1	0	0.1	0.7	0.6	0.1	1.3	0	0.3	0	0	1.4	0	0	0.4	0	2.1	1.5	0	0	2.6	0.2	0.7	1.1	0	1	2	2.9	0.4	1.3	0.5	3.3	2.9	0.7	0.2	2.9
104940	105000	0	0.9	0	0.1	0	2.3	2.4	3.7	0	1.1	1.5	1.9	0.5	0.1	0	0.3	0	0.6	0	0	0	0	1.6	4.3	0	0	0	0	0.3	0.4	2.9	0	2.8	2.9	1.1	3.5	0	0.4	0	2	1.6	0	4.4	2.5	0.9	0.6	0.7	0
105000	105060	0	1.7	0	0.4	0.2	1.5	1.8	2	0.2	1.1	1.4	5.7	5.7	3.3	0	2.9	0	1.5	0	0	0	0	0.3	1	0	0	0	2.8	0	0.6	0.7	0.8	2.1	2	0.3	2.4	0.5	0.1	0	1.4	0.8	0	2.6	2.3	2.1	0	0.9	3.6
105060	105120	0	1.6	2.3	0	0	1.3	1.6	3.3	0.7	0.2	2	1.3	4.5	0.7	1.1	0.2	0	0	0.3	0	0	0	1.1	0.9	0	0	1.6	2.3	0	2.5	0	0	0.8	1.1	1.5	2.3	7.1	0	0.6	0.6	1.8	0	3.1	2.8	2.6	2.2	1.8	0.5
105120	105180	0	1.7	2.3	0	1.5	0.8	1.8	3.2	0.8	0.1	1.7	4.8	1.1	1.3	0.3	2.4	0.1	0.1	0.7	2.6	0.1	0	0.9	1.4	0.1	0	4	0	0	0.7	0	0	0.6	1.1	2.3	0.4	1.8	0	2.3	1	0.3	0	3.8	3.1	0.5	0	1.5	1.1
105180	105240	0	0.9	4	1.2	3.5	0.2	2.7	0.2	0	0.2	1.3	5	0.2	0.2	0.3	0.5	0	0.2	4.6	0.4	0	0.1	2.3	0.3	0	0	4.1	1.4	0	0	0	0	0.6	1.8	1.4	0.4	0.3	0	0.9	1	2.2	0	1.2	1.8	0.5	0	0.9	0.3
105240	105300	0.1	1.8	2.1	3.1	3.1	0.9	3.1	1.8	3.1	1.3	2.1	4.2	0	0.3	0	0.7	0.1	0	0	1	0.3	0	0.9	0	0	0	0.3	1.6	0.2	0	0	0.6	0.3	1.6	1.7	1.2	0	0	0.6	2.5	2.6	0	2.1	2.2	3	0	0.7	0.8
105300	105360	0	1.9	1.6	0	3.4	1.5	2.4	1.3	1.8	2	1.4	4.5	0	0.2	0	0.3	0	0	0	1.8	0	0	1	2.4	0	0	0	1.6	2	0	0	3.7	0.7	2.6	1.7	0.7	0	0	2	1.8	0	0	2.1	2.9	3.5	0	0.6	1.7
105360	105420	0	1.9	1.5	0	1.1	1.7	0.5	1.5	2	0.4	1.2	0.2	0	0.2	0.1	1.4	0	2.2	0	0.4	0	0	0.5	0.3	0	0	0	0.2	0.6	0	0	0.7	0.9	4.5	1.5	1.3	0	0.4	3.5	1.6	0	0.1	2.3	2.6	1.1	0	1.9	1.9
105420	105480	0	1.2	1.5	1.1	0	2.3	2.3	0.5	0.2	0.5	0.5	1.3	0	1.4	0	1.3	0	0.2	0	2	0.2	0	1.1	1.9	0	0	0	1.5	2.1	0	0	0	1.5	1	1.6	0.9	0	3.3	0.9	3.1	0.3	0	2.1	2.8	2	0	0.5	3.6
105480	105540	0	1	1.2	0.5	0.1	2.3	1.3	0.6	0.2	0.2	0.5	5.5	0	0.8	0	2.1	0	0.4	0.2	0.8	0.9	0	0.8	2	0	0	0	2.1	1.1	0	0	0	1.2	2.8	1.9	1.1	0.3	2.5	1.3	2	1.8	0	1.4	2.9	1.1	0	1.5	1.6
105540	105600	0	2.5	1.2	0.2	0.3	0.6	1.4	0.8	1.1	0	0.3	0.8	0	0	0.3	2.6	0	0	0.1	2	0.7	0	0.1	1.1	0	0	0	2.5	1.1	1.9	2	0	3.5	0.9	2.6	1.3	1.8	1.3	3.4	0.8	0	0	1.6	2.6	3.6	0	0.3	1
105600	105660	0	2	0	0	0	0.7	1.5	0.6	0.8	0.1	1.3	2.5	0	0.4	1.9	2.3	0	0.1	0.8	0	1.1	0.1	2.1	1.1	0	0.5	0	2	0.9	2	5.1	0	2.5	0.8	2.1	2.5	0.3	0.6	2.2	1.1	0.3	0	1.7	2.6	4.1	0	1.1	0
105660	105720	1.7	1.4	0	0	0.6	2.3	1.1	1.2	1.3	0	1.5	6.3	0	1.8	2.3	1.6	0	0	0.6	0	0.5	3.9	2.5	0.7	0	0	0	1.9	0	0	5.3	0	1.5	1.7	1.2	0.7	0	1.3	1.9	0.6	1.2	0	2.3	3	2	0	0.3	0.3
105720	105780	0	1	0	1.6	0.3	1.6	2.9	2.3	1.4	0.2	1.4	3.7	0	0.8	2.1	0	0	0.2	0	0	0.3	1.1	1.2	1.1	0	0	1.1	2.1	0.8	0	5	0	1.5	1.3	1.9	3	0.1	1	2.6	0	3.8	0.2	2.6	0.2	1.1	0	1.6	0
105780	105840	0	1	0.3	2.9	2.7	0.6	0.6	1.1	0.7	0.1	0.6	1.5	0	0	0.6	0	0.3	0	0	0	0	0	1.5	0.8	0.2	0	0.2	1.7	1.8	0	0.1	0	2.9	1.7	2.3	2.6	2.4	0	5.5	0	0.3	0	1.5	3.2	5.4	0	1.7	1.5
105840	105900	0	1.2	0.3	0.9	3.2	0.1	2.8	1.1	0	1.2	0.8	6.8	0	0	0.2	0	0	0	0	0	0	0.2	1.5	1.3	0	0	0	2	2.2	2.9	0	0	2.7	2.1	1.8	1.7	8.1	0	0.9	0.2	0.5	0	0	2.1	3.6	3.1	2.8	0.7
105900	105960	0.5	0.4	0.1	0	0	1.4	0	1.2	0.8	0.1	0.8	2	0	1.4	1.1	0	0	1.8	0	0	1.1	0	2.8	2.3	0	0	0	0.5	3.1	2.7	0	0	1.7	0.9	2.2	1.1	0	0	2	1.8	0.7	0.1	0.9	1.5	5.2	1.1	2.6	2.5
105960	106020	2.5	1.4	0.3	0	0.2	1.7	0	1.9	3.2	2.2	0.8	2	0	0.7	3.2	0	0.2	3.7	0	0	1	0.3	0.1	2	0	0.2	0	0	2.6	0.6	0	0.3	1.8	0.9	1.7	1.6	0	0	0.8	2.5	0.4	0	0.9	3.6	2.9	1.5	2.4	1.9
106020	106080	1.5	0.5	0.2	0	0.1	1.4	0.9	0.4	2.8	2.5	0.8	2.5	0	0.2	1.3	0	2.2	0.4	0.1	1.7	0	2.7	0	1.7	0	0	0	0	0.4	0.9	0	0	1.8	1.4	2.5	1.8	0.2	3	2.9	2.2	0.3	0	0	0	2.6	1	0.5	0.4
106080	106140	2.4	1	0.1	2.7	0	0.4	0.5	0.9	0.6	1.5	1.2	0	0	0.7	1.1	0	2.1	0.3	3.8	1.9	0.1	3.2	0.6	1.3	0	3.8	0	0	0.6	0.9	0	0	2	1	1.1	1.6	0	2	1.6	2.1	0	0	0	0.8	3.2	0	1.9	1.4
106140	106200	1.3	1.9	0	0	0	0.6	0	0.3	0.3	1.8	0.5	1	0	1	2.5	0	0	1.9	2.8	1.2	0	3.2	0.3	1	0	4.4	0.1	0.1	1	0.8	0	0	1.1	0.6	1.9	0.8	0	0.9	2.1	0.4	0	0	0	0.6	1.9	0	0.4	0.8
106200	106260	0.9	0.6	0	0	0	0.3	1.7	2.8	0.8	0.8	1.5	6.1	0	2	1	0	0	5.3	0	1	0.2	2.1	0.7	2.3	0	3.7	0	2.7	2.1	2	0	0	1	1.7	1.6	1.9	0	1	4.2	0.8	1.4	0	0	1.3	2.8	0	2.4	1.7
106260	106320	0	1.9	0.2	0	0.4	1.3	0.4	1.1	1.4	0.3	1.6	2.4	0	0.5	0.1	0	0.1	0.8	0	0	0	0	0.8	1.9	2	1	0	2.1	3	2	0	0.1	1.9	0.9	1.9	1.9	0	0	2	2.2	0	0.3	1.4	3.1	1.9	0	2.3	2.5
106320	106380	0.2	2.9	0	0	0	2.5	1.6	0	2	0.2	1.2	4.6	0	0	0.2	0	0	1.1	0.4	0	0.1	0	1.1	1.7	2.9	1.6	0	1.7	0.4	0.3	0	0	1.7	1.7	3.3	0.5	0	2	2.8	2.1	1.5	0	4.5	2.6	2.1	0	0.8	2.4
106380	106440	0	2.3	0.2	0.4	0	1.7	0.5	1.5	0.5	0.3	0	4.3	0	0	0.7	0	0	0.4	0.8	0	0	0	0.3	1.2	3.7	0.5	0	1.8	0.5	0	0	0	1.5	1.6	0.7	1	0	2	3.1	2	3.1	0	1.5	3	2.3	0	0.2	2.3
106440	106500	0	0.4	0	0.4	0	0.8	2.5	1.2	0.6	0	0	0.7	0	2.7	0.8	0	0	0.3	0	0	0.2	0	1	1.8	1.7	2.8	0	1.6	1.2	2	0	0	1.8	0.9	1.3	1.4	1.8	1.3	1.9	1.9	0.4	1.5	1.9	2.9	1.9	0	0.7	1.7
106500	106560	0	1.2	0	0.2	0	1.4	0.2	1.4	0.9	0	3.3	2.3	0	1.4	1.3	0	0	0.3	0	0	0	0	1	1.5	0.6	2.5	0	2.1	3	0.7	0	0	2	2.6	2.2	0.6	0	0.5	1.7	2.6	0.3	4.4	1.5	3.1	2.7	0	0.6	2
106560	106620	0.2	2.4	0.1	0.5	0.9	1.6	1	1.8	1.5	0	0.5	1.5	0	1.5	2.9	0	0	0.5	0	0	0	0	1.1	1.5	1.3	1.3	0	1.7	0.7	0.6	0	0	2.5	0.3	2	0.2	5.8	0	1.9	2.8	1.7	3.2	2.2	2.8	2.9	0	2.3	2
106620	106680	0	1.5	0.2	0.3	3.5	1.5	2.6	2	3.1	1	1.5	0	0.2	1.6	2.2	0.3	0	2.6	0	0	0	0	0.6	1.5	1.3	0.9	0	1.7	0	1.4	0	0	0.7	3.6	0.7	1.7	4	1.7	1.8	0.7	3.6	3	1.1	3.5	2.9	0.8	1.1	1.4
106680	106740	0	0.2	1.1	2.4	1.6	1.5	2	0.7	1.4	2.5	1.1	1.9	6.3	0.2	2.5	0	0	0.3	0	0.9	0	0	0.9	2.4	1	1.1	1.6	1.7	0	0	0	0	0.4	0.5	1.7	0	14.4	0.4	0.4	0.9	1.3	0.7	0.5	2.7	1.7	4.5	1.4	0.2
106740	106800	0	0.3	0.6	0.2	0.9	1.1	1.4	0.4	0.3	1	0.6	2.4	0	0.4	2	0	0	0.6	0	2.6	0	0.2	3.1	2.4	0.8	2.1	2.4	1.4	0	0.4	0	0.7	0.7	1.2	2.1	1.1	0	0	0	0.6	0.5	2.1	1.1	3.3	3	3.4	0.8	0.2
106800	106860	0	0.3	0.2	0.3	0	1.2	0	0.3	0.7	1.5	2.9	2.8	1	0.3	0.6	0	0	0.3	0	0.9	0	3.5	0.7	2.3	2.1	0.3	3.1	0	0.3	0.5	0	0.5	1.5	0.8	2.5	3.7	0	0	2.5	0.4	0.2	0.1	0	3.3	3.1	3	1.9	2.7
106860	106920	0	0	0.2	1.4	0	1.8	0	0.5	1.6	2.3	1.3	5.1	2.5	0.1	0	0	0.1	0	0	2	0	2.5	0	2.1	1	0	2.5	0	0.3	2.2	0	0	0.8	3	2.2	2.2	4.3	0	2.3	0.2	0	0	1.4	1.6	2.4	1.2	2.5	2.1
106920	106980	0	1	2.1	0	0	0.8	1.3	0.1	0.7	1.5	2.1	0.3	0	0.3	0.3	0	0	1.7	0	0.7	0.2	0.8	1.4	1.5	2.3	0	2.7	0	0.6	0	0	0.1	0.5	2.4	1.6	0.8	0.5	1.4	1.8	0.8	0	0.1	0.6	3.4	3.2	1.3	0.4	1.1
106980	107040	0	0.4	2.7	0	0	0.6	0.8	0.7	2.6	0.4	1.6	1.4	3.2	1	0.2	0	0	2.8	0	0	0	0.3	1.9	0.7	2.4	0	0.4	0	2.1	1.6	0	0	1	2.1	1.3	1.3	0	2.5	2.3	0.4	0	0.2	1.8	0.8	2.3	2.8	1.2	1.4
107040	107100	2.3	1.1	0.3	0	0	0	1.2	0.3	0.7	1.6	2.2	2.4	2.6	1.5	0.4	0	0	0.6	0	0	0	0.1	1.8	1.1	1.7	0.1	0.8	2.3	1.8	0	0	0	3.4	0.4	1.1	1	0	1.5	1.7	2	0	0	1.5	2.1	2.8	1.3	2.2	1
107100	107160	2.3	1.1	2.2	0	1.8	0	1.2	0.4	0	1.4	1.2	2.2	0.8	0.7	0.8	0	0	0.2	0	0	0.2	0.7	0.8	2	0.4	0	0	2.5	0.5	0	0	0	2.5	1	1.2	0.2	0	1.1	2	1.5	0	0	1.7	2.4	2.8	0	2.4	2.4
107160	107220	1.8	0.6	0.7	0.2	1.1	0	3.1	0.8	2.9	2.1	0.5	2.5	2.9	0	2.9	0	0	2.1	0	0	0	0.9	0.4	2.9	0.8	0.2	0	0.3	0.1	0	2.4	0	2.5	2.6	0.9	0.6	0	1.7	1.6	2.8	0	0	2	2.9	2.2	2.7	1.8	2.4
107220	107280	0.2	0	1.1	0	0.7	2	1.6	1	1.5	1.8	1	0.9	3.2	0.3	1.1	0.5	0	0.3	0	0	1.1	1	0.5	1.5	0.8	0	0	2.8	0.1	0	5.1	0	2	3.2	0.8	2.1	0	2.1	1.1	0.9	0	0	3.3	2.2	2.4	2.6	1.9	1.7
107280	107340	0.1	0	0.2	0	1.1	0	1.9	1.6	0.1	1.3	1.2	0.9	2.1	0	0.6	2.1	3.5	0	0	0	1.3	0.3	0.5	2.5	1.9	0	0	2.2	0.7	0	4.1	0.6	0.9	1.5	2.5	1.8	0	0.3	3.4	0	0	0	2	2.7	4	3.6	2.5	2.4
107340	107400	2.5	0	0.8	0	0.3	1.5	1.6	2.7	0	1.1	0.6	4.1	1	0	1.2	2.3	3.1	0	0	0	2.3	1.2	1.2	2	0	0	0	0.7	0.7	1.3	4.5	0	1.5	1.1	1.1	0.3	0	0.3	1.3	0.2	0	0	1.2	2.8	2	2.2	2.3	2.3
107400	107460	0	2.1	1.6	0	0.4	0.3	0	2.6	0.2	1.5	0.5	3.5	0	0.2	1.2	0.5	2.2	0	0	0	1	2	0.4	1.8	0.6	0	0	1.6	0	3.5	0	0	2	0.6	1.9	0.1	0	0.3	1.5	1	0	0	3	3.2	2.4	2.1	2.9	2.2
107460	107520	0.8	0.1	0	1.2	0	1.3	0	2.9	0	0.3	0	2.3	2.2	0.3	0.5	1.1	1	4.5	0	0	1.4	0.8	2	1.9	1.7	0	0	1.2	0.9	1.4	0	0.4	1.8	1.4	2.7	0.6	0	0	3.5	1	0	0	2.8	2.8	2	2.9	2.4	2.2
107520	107580	1	1.1	0	0.4	0.1	0.8	1.8	2.3	0.9	0.6	0	0.5	2.4	0	1.6	0.7	3.8	2.6	0	0	0.4	1	0.7	1.9	3	0	0.6	1.5	1.3	0	0	2.7	1.1	0.8	3	1.7	0	0.1	2.4	0.2	0	0	0.9	2.6	3	2.4	1.3	2
107580	107640	1.4	1.1	0	1.2	0	1.7	0.4	2.5	0.8	0.3	0	2.8	1.9	2.6	1.4	0.3	1.6	0.5	0	0	1.4	2.6	0.3	2	0.5	0	1.8	2.1	1.2	2.7	0	0.5	0	0.8	2.5	0.3	0	0.1	1.5	1.3	0	0	1.5	2.6	2.5	2.3	1.4	0.9
107640	107700	0	0.3	0.7	1	3.5	0.1	0.9	1.1	0.8	1.4	0.3	0.4	0.8	0	1.8	0.5	1.7	3.1	0	0.2	0.7	1.6	0	2.4	1.4	0	2.3	1.9	1.7	1.4	0	1.9	1.2	1.2	1.2	0	0	0.2	1.5	2	0	0	3	3.3	2.1	2.8	0.8	0.7
107700	107760	0.3	0.3	0	0	0.9	1.3	0.1	0.4	0	0.2	0.2	1.2	0.1	0	2	1.1	0.7	0.8	0	0	0.2	0.1	1.1	1.6	1.2	0	1.4	0	1.9	1.9	0	0.8	0.4	0.9	1.5	0.6	0	0	3.1	1.5	0	0	2.1	2.5	3.4	2.5	0.5	2.8
107760	107820	0.2	0.3	0.7	0	0.2	2.6	3.6	1.4	0	0.5	0.8	1.8	0	1.6	0.2	2.8	1.6	0.3	0	0	1.3	1.3	1.7	1.7	2	0	0.3	0	2.6	1.4	0	1.1	0.4	1.9	3.3	0.5	0	0	0.9	2.1	0	0	1.8	2.6	3.3	2.2	0.7	2.7
107820	107880	0	2.8	0.2	0	0.1	1.3	0.5	2.2	0	0.4	2.2	2.5	0	1.7	0	0.1	2	0.3	0	0	0.9	1.1	1.6	1.7	1.2	0	1.1	0	1.5	0	0	0.2	1.2	2.6	1.7	2.1	0	0.3	2.5	1.3	0	0	1.7	3.1	2.6	1.9	0.6	2.8
107880	107940	0	1.1	0.1	0	0.6	1.1	0.5	2.3	0	1.4	1.5	0.8	0	1.1	2.2	0.3	1.4	1.3	0.1	0	0.4	0.2	1.6	1.5	2.9	0	0	0	1.4	0	0	0	0.4	1.3	2.6	2.8	0	3.1	2.6	2.9	0	0	2.1	2.5	2.4	2.1	0.4	1.4
107940	108000	0	0.5	0.2	0	1.1	0.5	0.3	2	0	0.9	2.3	1.2	0	0	2.4	0.2	0	0.7	3.7	0	1	0.5	0.9	1.9	3.5	0	0	0	1.2	0	0	0	1.2	0.3	2.3	1	0	1	2.7	2.3	0	0	1.8	2.9	2.4	1.9	0.5	2.4
108000	108060	0.2	1	3.2	0	0.3	1.1	0.8	1.8	0	1.9	0.5	1.2	0	0.9	2.1	0.2	1.6	0	1.9	0	0.8	0.8	0.4	1.6	1.5	0.2	0	0	0.6	0	0	0.7	2	1.5	1	1.4	0	0	2.8	1.5	0.2	0	0.2	2.3	2.5	2	1.5	0.7
108060	108120	0.3	0.5	0.1	0	0.1	0.8	2.3	1.8	0	0.6	0.4	2.4	0	2.8	2.2	0.4	1.2	0	0.3	0	0.6	0	0.9	1.9	2.1	0	0.9	0	0.7	0	0	0	2	1.6	0.9	2.8	0	0.1	1.6	1.4	1.3	0	2	1.2	3.1	1.7	2.3	0.2
108120	108180	0	0.6	0	0	1.2	0.4	1.9	2	0	0.8	0.1	1.3	0	1.4	1.4	0	0.9	0	0	0	0.5	1	1.1	1.8	1.8	0	1.6	2.4	0.7	0	0	1.8	1.8	2.7	0.6	1.4	0	0	1.1	1.4	2	0	2	3	1.7	2.2	2.2	1.4
108180	108240	0	0.7	0	0	0.3	1.1	0.4	1.7	0	0.3	0	0.7	0	0.4	2.6	0.5	2.4	0	0.1	0.5	0.6	0.6	0.4	1.1	0.8	0	0.8	0.6	1.6	0	0	2.3	3.5	1.6	1.4	0.7	0	1.3	2	0.5	1	0	1.9	2.4	2.1	2.2	1.2	2
108240	108300	0	1.5	0.2	0	0.3	0.5	0.9	0.6	0	0	0.5	0	0	2.1	2.8	0.1	2.2	0	0	0	0.6	0.2	0.9	1.2	1.5	0	0.1	1.7	0.6	0	0	0.9	2.4	0.9	2.1	2.1	0	0	0	1	4.3	0.4	1.9	3.2	1.9	1.8	1.6	0.7
108300	108360	0	0.3	1.5	0	0.4	2	1.1	1.5	0	0	0.4	3.6	0	2.1	0.9	2	0.7	0.2	0	0	0.1	0.6	0.8	1.6	2.2	0	0	1.6	1.5	0	0	0.5	2.6	1.2	1.5	1.8	0	2.6	1.8	3.4	1.7	1	1.3	2.8	3.3	1.2	0	0.4
108360	108420	0	0.7	2.3	0	0.7	0.3	1.3	0	0.9	0.3	0.8	2.1	0	2.5	0.2	1.6	0.9	0.6	0	0	0.1	0.3	0.4	2.3	0.1	0	0	2.4	0.8	0.8	0	0.2	2.3	0.8	2.9	1.9	0	2	3.7	2.4	1.2	4.8	2.1	3	2.3	1.6	0.9	0.2
108420	108480	0	0.8	0.2	0	2	0.2	2.6	0.3	1.5	0.2	1.3	1.4	0	1.2	1	2	0.1	0	0	0	0.1	0	0	1.9	1.3	0	0	2.3	0.7	1.6	0	0.3	0.6	0.3	1.8	0.9	0	0.6	2.2	1.8	2.1	3.7	1.6	2.9	3.7	1.7	0.4	1.1
108480	108540	0	0.5	0.6	0	1.6	0	0.6	0.3	1.3	0.3	1.4	2.4	0	1.4	2.1	1.3	1.3	0.5	0	0	0.2	0	0	0.3	0.8	0	0	1.7	0	1.9	0	1.8	0.1	0.3	1.5	1.5	0	0.2	1.3	1.8	1.7	2.7	1.5	3	2.7	1.8	1.9	1.6
108540	108600	0	0.5	0	2.3	1.6	0	0.7	1.1	1.6	1.7	1	0.8	0	0.8	1.9	0.4	1.9	0.7	0	4.1	2.2	0	0	0.4	0.6	0	0.3	1.7	0.4	0.7	0	1.7	1.8	0.7	2.1	0.6	0.5	0.7	0.5	1.2	0.2	1.8	0.7	3	2.9	0.7	2	2.4
108600	108660	0	2.3	0.1	4.2	0.5	0	2.3	2.4	2.1	1.4	1.1	3.7	0	1.5	1.7	1	0.4	0.2	0.5	2.6	1.8	0	0.1	0.6	1.3	0	0.6	1.7	0.7	0.9	0	0.8	1.1	0.7	1.7	0	6.7	2	0.8	1.6	0.9	0.9	0.4	3.3	2.5	1.5	1.4	1.3
108660	108720	0	2.2	0.3	1.7	1.5	0	1.9	2.5	0.7	1.7	0.6	2.2	0	0.7	0.3	2.7	0	0	3	0.9	1	0	0.9	2.3	1.2	0	0.1	1.3	1.4	0.2	0	2.6	1.8	0.2	1.6	0.5	1.8	1.9	0.6	2	1.6	0	0.3	2.7	2.3	1.9	0.3	1
108720	108780	0	2.3	0.7	2.3	0.6	0	1.9	2.3	1.8	2	1.3	0.7	0	0.7	0.4	1.8	0	0	2.3	0	0.5	0	0.7	1.5	1.3	0	0.6	2.5	2.8	0.6	0	0	0.9	0.6	1.8	2	4.9	1.2	1	2.1	2.6	0	2.8	3	2.7	1.1	1.8	1.7
108780	108840	0	1.2	0.1	0.1	0.6	0	0.8	2.3	1.6	1.7	0	0	0	1.1	0.6	0.1	0	0	1	0	1.5	0	0.3	0.1	0.3	0	0	0	1.8	0	0	1	1.8	0.5	1.9	1.8	0	0.7	1.4	1.8	1.6	0	2.3	3	2.9	2.3	2.3	1.3
108840	108900	0.5	0.5	0.2	0.3	0.4	0	1.4	2.2	1	1.3	0.1	3.5	0	1.3	0.6	1.6	0	0	0.5	0	1.6	0.7	1.6	1.5	0.2	0	0	0	0.7	1.7	0	0.3	1	0.7	1.5	2.8	0.3	0.3	2	2	1.5	0	1.6	3.2	2	2	0.1	1.4
108900	108960	0.2	0.6	0.3	0.9	1.4	1.7	0.2	1.2	0.3	0.9	0	3.1	0	1.8	0	0.4	0	0	0.4	0	1	0	1.4	1	1.5	0	0	0	1.1	1.5	0	0.6	3.1	0.3	0.6	1.5	0.3	0.3	2.6	2.3	1.5	0.1	2.6	3	3.2	2.5	0.5	1.6
108960	109020	0.3	0.2	0.3	1.1	0.4	1.4	1.4	2.3	0	1.5	0	0.6	0	1.2	0	0.3	0	0	0.5	0	0.2	0.1	2.1	1	0.1	0	0	0.4	1.2	0	0	1.1	1.5	0.3	0.3	1.2	0.8	0	0.7	1.9	1.4	0	2.2	3.1	3.5	0.1	0.8	0.8
109020	109080	0	0.3	0.3	0	0	1.1	1.2	2	0	2	0	2.9	2.2	0.3	0	0.2	0	0	1.1	0	1.4	0	1.1	0.4	0.1	0	0.8	0	0.1	0.3	0	0.7	2.7	0.3	1.5	1.5	2.1	0	1.3	1.9	0.4	0.1	2.4	3.3	2.4	2.5	1.5	0.2
109080	109140	0	0.3	1.1	0	0.7	0.9	1.5	2.4	0	1.5	0	0.2	2.5	0.4	0.2	0.2	0	2	0.1	0	0	0	1.3	1.4	0.6	1	3.2	0	0.2	2.5	0	0.1	2.3	0	0.7	0.7	2.8	0	3	1.6	2.8	0	2	3.1	2	2	0.1	0.3
109140	109200	0	0.2	0.7	0.2	2.8	0.1	0	2.5	0	1.1	0	0.5	0.2	0.9	0.1	0.2	0	2.2	0.1	0.3	0	0.1	0.4	0.7	0.3	2.6	0.6	0	0	1.3	0	0.7	1.2	1.9	2.5	0.5	0.4	0	0.8	2	2.1	0	1.9	4	2.1	2	2.6	0.2
109200	109260	0.7	1.2	0.6	0	1.3	0	0.6	2	0.1	1.9	0	0.5	0	1.2	0.1	0	0	0.6	0.2	0.2	1.4	0	0.3	1.8	0.7	2.1	0.7	0	0.3	0.1	0	0.7	0.7	1.9	1.7	2.9	0.5	0	2.3	2.3	0.5	0	1.9	2.5	2.9	2.1	0.4	3.2
109260	109320	0	1.1	2.4	0.2	2	0.3	0	2.9	0	1.8	0	2	0	1.6	0	0.4	0.1	0.7	0	0	0.3	0	0.1	0.9	0.4	0	0.2	0	2.9	0.4	0.1	0.8	1.7	0.5	2.5	1.3	0.2	0	0.3	2.3	1.3	0.3	2.6	2.9	2.6	2.1	0.2	1.6
109320	109380	0	0	0.6	0	1.6	1.8	0.2	1.5	0	0	0	2.7	0	0.6	0	0.4	4	1.2	0	0	0.8	0	0.8	2.5	0.1	0.1	0.5	0.3	1	2.1	0	0	2.6	0.3	0.7	3.7	0.2	0	0	2	1.9	0	2.3	3.7	2.6	2.8	0.6	1.6
109380	109440	0	0.3	0.4	0.5	0.9	1.9	0.8	2.3	0	0.8	0	1.2	0	0.8	0.1	2.2	1.2	0.3	0	0	0.7	0	1.2	1.5	1.1	0	0.3	0	0.3	0.6	3.1	0	1.3	2.6	1.8	1.3	2.4	0.1	0.4	2	0.7	0.7	2.6	3.1	2.4	1.4	0.1	1.9
109440	109500	0	0.1	0.6	0	1.4	1.6	0.5	1.7	0	0.8	0	0	0	0.9	0	2.2	0.5	0.1	0.3	0	0	0	0.2	1	1.3	0	0.3	0	1.5	0.3	5.3	0	1.9	0.6	1.6	2.4	0.8	2.4	0.7	2	1.7	0.4	2.1	3.3	2.2	0.6	2.4	1.6
109500	109560	0	1.3	1.2	0.1	0.9	1.7	3.5	2.1	0	0.1	0	0.4	0	1.4	0	0.6	4.3	1.3	0.2	0	0.3	0	1.4	1.5	0.8	0	0.3	1.6	0.1	1.6	1.7	0.4	1.7	0.3	2.4	1	3.2	1.7	0.4	1.4	1.5	1.5	0.9	2.5	2.8	2.2	1.2	1
109560	109620	0	2.2	1.7	0	0.8	1.6	2.2	1.7	0	0.8	0	0.2	0.2	1.4	0.1	0.8	1.8	1	0.1	0	0.3	0	0.7	1.3	0.7	0.3	0.3	0.9	0.4	1.3	0	0	1.5	0.1	1.1	0.5	2.8	0.5	2	0.3	0.7	0.1	2.5	3	0.7	2.2	0.4	0.6
109620	109680	0	2.3	1.6	0.1	0.5	0.8	1.1	2	0	0.2	1.8	1.5	0	0.1	0	1.3	1.1	0.5	0	0	0.2	0	0	1.7	0.8	0	0.7	0.4	0.8	2.5	0	0.2	2	1.7	0.8	2.1	0	0	2.1	1.9	0.8	0.7	2.7	3.1	3.3	2.2	2.8	1.5
109680	109740	0	1.5	0.2	0	0.6	1.9	1.3	2.6	0	0.6	0.5	1.9	0	0.2	0.8	0.4	0	0.1	0.4	1.4	0.5	0	0	2.1	0.6	0	0.8	1.3	0.8	0.9	0	0	2.2	2.1	1.9	1.5	0	0	2.4	3.1	2.6	0.5	1.7	2.8	3.3	1.8	2.4	1.7
109740	109800	0	0.7	0.4	0	0.9	1.1	1.2	2.1	0	0.3	0.1	1.1	0	0.7	0	2.1	0	0.5	0.2	0	0	0.1	0	0	0	0	0.1	0.6	0.3	1	1.4	0	1.6	1.6	1.3	0.7	0	0.4	0.7	0.9	0.8	0	2	3	2.7	0.6	1.2	2
109800	109860	0	1	0.9	0.3	0.8	1.3	1.5	1.7	0.9	1.4	0.7	0.7	0	0.5	0	0.9	0	0	0.1	0	0	0	0.6	0.4	0.3	0	0	0	0.2	1	2.8	0	1	0.4	2.3	1.1	1.7	0	0.8	1.4	0.6	0	1.8	2.6	2.4	1.5	0.3	0.7
109860	109920	0	1.5	0.3	0.4	1	0.6	1.6	1.8	0.8	0.3	0.1	1.5	0	0.3	0	0.6	0.1	0.7	0	0	0	1.1	0.4	0.2	0.2	0	0	1.1	1.3	0.6	0	0	0.6	0.9	2.1	3.1	0.5	0.3	1.2	1.9	0.5	0	2.6	3.4	3	1.7	0.1	0.1
109920	109980	0	1	0.6	0.4	0	0.3	1.3	2.3	0.6	0.9	0.7	0.1	0	0	0	1.6	0.3	0	0	0	0.2	0.9	0.4	2	0.5	0.1	0	1.6	0	0.7	0	0	1.6	1.3	2.3	1.8	0.8	0.5	1.4	0	1.6	0	1.7	2.3	1.9	1.9	0.5	1.3
109980	110040	0	1.6	2.2	0.6	0	0	0.7	1.7	0	0	0	0.5	0	0.3	0.1	0	0.7	0	0	0	0	0	0	1.1	0.2	0	0.1	2.4	1.2	1.1	0	0	0.7	0.3	1.9	2.9	0	0	2	0.4	0	0.1	0.5	2.4	1.9	2.1	1.1	0.3
110040	110100	0	0.8	0.2	0.3	0	0	0.2	1.9	0	0.9	1.7	0.4	0	0.8	0.2	0	0.7	0	0	0	0.5	0.7	0	1.2	0.2	0	0	0.5	1.8	1.1	0	0	0.3	0.3	2	2.6	1.5	0.2	1.5	0.1	0	0.1	0.6	3.3	2	2.5	2.2	1
110100	110160	0	1.7	0	0.5	1.5	0	0.1	1.8	0	0.9	0.9	1.7	0	0.2	1.3	0.1	1.9	0.1	0	0	2	1.1	1	2	0.5	0	0	0	2.1	0.3	0.6	0.8	1.4	1.6	1.9	2.4	0	0	1.3	0.6	3.4	0.2	2.6	3	2.2	2.4	0.4	0.7
110160	110220	1	0.9	0.1	0	1	0	0	0.9	0	0.4	1.4	1.4	0	0.3	0.3	0.3	2.3	0	0	0	0.6	0.3	0.4	2.7	0.6	0	0	0.8	1	0.8	4.2	0.8	1.3	2.8	1.7	2	0	0.2	1.5	1.8	3.2	0	2.4	1.4	2.7	1.5	0.6	2.3
110220	110280	2	2.3	0.1	1	1.1	0	2.7	1.3	0	0	0.7	2.6	0	0.7	2.9	0.8	0.9	0	0	0	0.5	0.4	1.6	1.7	0.6	0	0	0.8	0	1.7	2.3	0.5	1.2	2.3	0.9	1.7	0	0.3	1.2	0.4	1.9	0	1.1	2.2	3	3.3	0.6	0.9
110280	110340	2.1	0.1	0.3	2.3	0.8	0.3	1.4	1.2	0	0	1.2	1.2	0	0	2.1	2.5	0	0	0	0	1.1	0.8	1.9	1.6	0.7	0	0	1.2	0	0.4	4.9	0.4	0.7	2.7	0.6	2.3	0	0	1.1	0.5	1.7	0	0.6	1.8	2.5	1.8	0.9	2.2
110340	110400	1.1	0.3	0.3	0.5	0.7	1.1	2.6	1	0.1	1.1	0.9	0.7	0.1	0.7	1.7	2.1	0	0	0	0	0.8	1.7	2.3	1.6	0.8	0	0	1.7	0	0	0.2	0	0.5	1	2.1	0.2	0	0	1	2.5	0.9	0.1	0.3	1.2	2.9	1.5	1.2	2.2
110400	110460	0.2	0.4	0	0	0.4	1.6	1.8	1.1	1.5	0.2	0	0.2	0	1.3	1.8	1.3	1	1	0	0	0.6	1.5	1.4	1.6	0	0	0.6	2.7	0.6	0	4.1	0	0.6	1.1	2	0.5	0.1	0.6	0.8	1.6	3	0	0.4	0.7	2.1	2.3	0.9	1.9
110460	110520	1.1	1.1	0	0	0	2	2.1	1.2	0.5	0.3	0	0.5	0	0.4	0.3	1.3	2	1.7	0.1	0	0.2	0.5	0.5	1.6	1.9	0	0	1.9	0.7	0	4.1	0	0.2	0.4	2.4	0.4	0	0.2	0	2.6	1.6	1	0.6	0.9	2.8	2	1.1	1.7
110520	110580	0	1.6	0	0.2	0	1.2	1.8	1.6	0	0.3	0	3.8	0	1.6	0.6	0.1	1.2	2.8	0.1	0	0.1	0.5	1	2.1	2.1	0.1	2.1	1.7	0	0.8	1.1	0.2	0.7	0.1	2.2	1.2	0.3	0.3	0	0.8	1	1.7	1.4	0.6	3.1	1.8	0.1	1.8
110580	110640	0.9	2	0.8	0.1	1.1	0.3	2.5	2.1	0	0.5	0.3	2.2	0.1	1.7	0.1	0.4	0	0.9	0.1	0	0	0	1.2	1.1	0.2	0	0.6	0.9	0	0.9	0	0	1.8	0.5	1.9	0.3	0	0.3	0	1.6	2.1	2.6	0.3	1	2.8	1.3	1.3	2.3
110640	110700	1.5	0.9	3.7	0	1.7	0.4	1.9	1.6	0	0	0.1	1.5	1.5	0	1.9	0.5	0	2	0.1	0	0	0	0	0.7	0	0	1.2	1.5	0.1	1.5	2.6	0	1.8	0.6	1.7	0	0	0.3	0.1	2.4	0.8	2	1	3.4	3	1.6	2.2	1.7
110700	110760	1.3	0.5	1.3	0	0.3	0.1	0.4	1.1	0	1	1.9	0.4	2.1	0.3	1.2	0	0.1	1	0.1	2.5	0	0	0	0.3	0.7	0	2.1	1.4	0.1	0	2.6	0	1.2	0.5	1	0.4	3.1	0.3	0	1.5	1.2	1.3	2.2	2.4	2	1.7	1.6	0.6
110760	110820	1.1	0.2	0.2	0	1.4	0.3	2.1	1.6	0	0.4	1.6	3.5	4.8	1.4	1.8	0.7	1.3	0.4	0.4	4.3	0	0	0	1.7	0.5	0	1.2	1.5	0.6	0	0	0	1.5	1.7	1	1	0.6	1.6	0	1.7	2.7	1.1	0.9	2.5	3	1.5	2	1.1
110820	110880	0.3	0	0	0	0.7	0.6	0.6	0.8	0	1.7	0.9	3.4	1.9	1.9	1.8	0.6	1.1	0.8	0.2	2.4	0.1	0.7	0	1.3	1.3	0	1.2	1.1	1.9	0	0.4	1.2	2	0.4	1.6	2.5	0	0.6	0	1.7	0.8	0.3	0.7	2.7	2.1	2.5	1.8	1.3
110880	110940	0.2	0	0	0	0.4	1.3	0.8	0.9	0.1	1.6	1.3	0	0	1.1	2.4	0.5	0.3	2.6	0.6	1.1	0	0	0	0	2.2	0	0.2	1.3	1.6	0	0.3	0.7	2.2	0.8	1.9	1.4	0	0.4	0	1.4	0	3	1.6	2.9	2	3.4	0.6	1.4
110940	111000	1.2	1	0	1.4	1.2	0.3	1.6	1.3	0.1	1.4	0.5	0	0	0.1	1.8	0	0	0.4	1.2	0.6	0.3	0	0	0	0.1	0	0.2	1.2	1.5	0	0.3	0.4	1	0.5	1.7	0.5	0.1	0.5	0	0.3	0.3	2.1	2	2.2	2.3	1.2	0.4	0
111000	111060	0	0.2	0.6	1.4	0.9	1	1.4	1.4	0	0	0.3	0	0	1.4	1.8	0	0.7	0.5	0.2	0.3	0	0	0	0.6	2.4	0	0.2	1.9	0.6	0	0.3	0	1.3	0	1	0.3	0	0.6	0	1.7	0.9	2	2.3	3	3	2.9	0.5	1
111060	111120	0.7	1	0	1	1.6	0.1	1.5	1.9	0	0.7	0.4	3.2	0.4	1	1.8	0	0.7	1.6	0	0	0	0	1.6	0.8	1.2	0.2	0.1	1.6	0.1	0	1.3	0	2.7	0	1.3	0	0	0.5	0	1.7	1.6	2.6	2.4	2.8	1.4	2.9	1.7	1.5
111120	111180	0.9	0.5	3.6	0.7	0.3	0.1	1.1	1.3	2.8	0.3	0.1	2.2	4.1	1.6	0.8	0	0.4	0.5	0.1	1.2	0.4	0	0	2.5	1.4	0	0.1	1.8	1.2	0	0.4	0	0.1	0.4	1	0.2	0	0	0	1.2	0.5	0.8	2.6	3.4	2.2	2.6	1.1	1.9
111180	111240	0.6	0.4	2.6	0	0.8	0	0	0.6	1.2	0.5	0.6	1.6	0	1.3	0.3	0	0.3	0.6	0	1.1	0.3	0	0.1	0.5	1.5	0	0	1.5	1.1	0	0.8	0	1.7	1.9	1	0	0	2	0	0.5	2.4	0	2.4	2.7	1.9	1.8	0.7	1.9
111240	111300	0.1	2.4	2.2	0	2.1	0	3.5	0.9	0.2	0.3	0.4	2	0.5	0.5	0.3	0	0	0.2	0	0.6	0	0	0.3	0.6	0.9	0	0.1	1.5	0	2	1	0.3	1.5	0.9	1.4	0.6	0	0.1	0	1.7	0.9	0	2.4	0.6	2.1	0.9	1.8	2
111300	111360	0.3	0.3	0.8	0	0.1	0	1.2	0.8	0.8	0.4	0.3	4.5	0	0.2	0.8	1	0.5	0.9	0.8	0.6	0.7	0	1	0.5	0.7	0.3	0.1	1.1	0.1	0.6	0.6	0.8	2.2	1.1	1.2	0.7	0.1	2	2.4	1.5	0	0	2.4	1.4	2.4	0.2	1.6	1.9
111360	111420	0.8	0	0	0	0	0	2.4	0.7	0.1	0.1	0	2	0.2	1	0.3	0.6	0.8	1.9	0.7	0.2	0	0	0	2.4	0.6	0	0.1	1.5	0.1	0.1	1.3	0	2	0.3	1.5	0.1	0.1	1.1	0.3	1.7	0.9	0.4	2.3	3.1	2	0.5	1.5	2.6
111420	111480	0.4	1.2	0	0	0.4	0	1.8	1.3	0.4	0.1	0	0.1	0	1	0.4	0.2	0.5	1.9	0.1	0.3	1.1	0	0.3	2.8	0.2	0	0.8	1.6	0.3	0.3	0.7	1	2	0.2	1.4	0.1	0	0	0.4	2	2.3	0	2.1	2.7	2.4	2.1	1.6	1.7
111480	111540	1.4	1.4	0	0.7	0.7	0	1	1.3	0	0	0.1	0	0	1.8	2.9	0.7	0.5	1	0.9	0	0.4	0	0	1.4	1.4	0	0.1	0.6	0.2	0.1	0.7	0	2.2	1.7	2	0.8	0.3	0	0.7	1.5	0.8	0	2.3	3.2	2.4	1.4	1	1.3
111540	111600	1.2	1.2	0.2	0	0.5	0	1.6	1.1	0	0.4	0	1.9	0	1	2.6	0.3	0.5	0.8	0.7	0	0.1	0	0	2	2.1	0	2.1	1.8	0.5	0.1	0.1	0.7	2	1.8	1.3	2.1	0	0	2.9	1.8	0.6	0	2.4	2.3	2	1.3	0.5	1.5
111600	111660	0.7	1.6	0	0	2.2	0	1.3	0.8	0	0	0	2.4	0	1.1	0.7	0	0.8	0.3	0	0	0	0	0	0.9	1.5	0	0.3	0.2	0.5	0.4	0.1	0	1.9	1.9	1.6	2.1	0	0	2.1	1.4	0	0	2.4	2.5	2.5	0.2	0.4	2
111660	111720	0.3	2.1	0	0	0.4	0	1.3	0.7	0	0.2	0	0.3	0	1.3	2.8	1.4	0	0.3	0	0	0.1	0.1	0	1.8	1.3	0	0.9	0.2	0.4	0	0.1	0	2	2.5	1.3	2.4	0	0	0.6	0.5	0	0	2	3.6	2.7	2.7	1.4	1.6
111720	111780	0.7	0.2	2.8	0	0.3	0	1.3	0.9	0.1	0.4	0	1	0	1.3	0.3	0.8	0	0.2	0	0.5	0.2	0.5	0	1.4	1.3	0	0.8	1.4	0.5	0	0.3	0	1.4	1.4	1.6	2.1	2.5	0	1.5	1.5	0	0	2.3	2.8	2.1	1.6	0.1	2.7
111780	111840	0	0.8	0.8	0	0.4	0	1.3	2.9	0	0.3	0	2.2	0	1.9	0.8	0.5	0	0.8	0	0.7	0.5	0	1.2	1.9	1.6	0	1.5	2.1	0.4	0	0.5	0.2	1.5	0.7	1.3	0.9	0.4	0	1.2	3.3	0.7	0	0.6	2.4	1.8	1.4	1.1	2
111840	111900	0	0.5	1.1	0	1	0	1	0.9	0	0.6	0	2.2	0	1.6	0.5	2	0	0.3	0	0	1	0.6	2.4	1.3	1.4	0	0.4	1.1	0.2	0.1	0.5	0.1	2	0.2	1	0.7	0	0.4	0.6	1.9	2.5	0	1.4	3.1	2.4	1.3	1.6	2.5
111900	111960	0	0.3	0	0	0	0	0.6	1.4	0	0.1	0.1	0.9	0	2.2	1.5	0.1	0	1	0	0.1	0.3	0	0.5	2	0.7	0	0	1	0.6	0	3.4	0	0.8	1.6	1.1	1.2	1	0.2	0.6	2.1	2.2	0	2.2	1.8	1.1	1.5	1.7	1.8
111960	112020	0	0.3	0.2	0	0.1	0	1.4	1.9	0	1.2	0	1.9	0	0.7	1.4	1	0	0.9	0	0.2	0	0	0	2.2	2.1	0	0.1	1	1.1	0	1.2	0.9	1.2	1.6	0.9	1.3	0	0.1	0.6	1.9	0	0	0.7	2.2	1.8	1.3	0.4	0.7
112020	112080	0	0	0.7	1.8	0	0	1.1	3	0	0.4	0	0.6	0	0.2	2.4	0.6	0	0	0	0.3	0	0	0	2.2	1.2	0	0	1.3	0.3	0	0.2	1	2.8	0.7	1.6	1.2	0	0	1.1	1.9	0.3	0	2.3	2.8	2	1.4	0.6	3
112080	112140	0	0	0.4	1.6	0.8	0	1	1.4	0.1	1.1	0	0.6	0	2.8	2.4	0	0	0.2	0	0.4	0.2	0	0.2	1.6	0.1	0.1	0	1.5	0	0	1.2	3.1	1.9	1.1	0.9	2.2	0.3	0	2.4	1.1	0.8	0	1.7	2.8	2.2	1.6	0.6	2
112140	112200	0.2	2.2	2.2	0.5	1	0	0.9	1.6	0	0.3	0	0	0	2	1.8	1.9	0	0	0	0.4	0.2	0	0	2	0.8	0	0	1.3	1.5	0	0.4	1.6	1.7	0.5	1.4	1.5	0.2	0	2.5	1.4	0.3	0	0.8	2.6	1.9	1.5	0.3	1.8
112200	112260	0.1	0	0.6	1.3	1.4	0	0.1	0.6	0.7	1.7	0	0.2	0.1	0	1.9	1.5	0	0	0	0.4	0.2	0.3	0	1.4	1.8	0.1	0	0.3	2	0.2	0.8	1.6	1.5	0.5	2.2	0.5	3.3	0	2	1.1	0.7	0	1.9	3.1	1.9	1.4	0.7	1.8
112260	112320	0	1.2	0	1.5	0.3	1.4	0.9	0.5	0	0.6	0	0	2.9	0.2	2.9	0	0	0	0	0.1	0.3	0	0	1.1	1.5	0	0.1	0	1.2	0.3	0.9	2	1.6	0.4	1.7	0	0.1	0	2	1.3	0.7	0	1.2	2.3	2.6	1.1	1.4	2.1
112320	112380	0	0.1	0.4	0.6	0.6	0.1	1.4	0.9	0	1.1	0	0	2.3	0.4	1.5	0	0	0.2	0	1.9	0.2	0	0	3.2	0.9	0	0	0	1	0.2	0.8	1.4	1.5	0.9	1.5	0.6	6	0	0.9	1	0.6	0	0.6	2.7	1.7	1.7	1.2	2.1
112380	112440	0	0.5	1	0.6	1.1	1.6	2	1.6	0	0.8	0	2.2	2	0.2	1.7	0.6	0	0	0	1.4	0.2	0	0	1.8	1	0	0	0.9	1.6	0	1.3	0	1.3	0.2	1.5	0.5	0	0	1.3	1.2	0	0	2.6	2.7	2.5	1.4	1.6	2.3
112440	112500	0.1	0.8	1	0.6	0.8	1	2	1.5	0	0.9	0	2.5	0	0.6	2.5	1.1	0	1.1	0	0.9	0.3	0.1	0	2.6	0.3	0	0	1.4	1.4	0	1.6	0.7	1.6	0.9	1.1	0.1	0	0	1.9	1.2	0.4	0	0	3.1	2.2	1.9	1.8	1.6
112500	112560	0.5	0	0.3	0.1	0	1.4	0.9	0.8	0	0	0	2.2	0.8	1.5	0.7	0	0	1.1	0	0	0.5	0	0	1.7	0	0	2.2	1	1.2	0	1	0.1	1.4	0.2	1.5	1.1	0	0	1.2	2	0.4	0	0.8	2.7	1.5	1.5	0.4	1.9
112560	112620	0	0	0	0.8	0	0.4	1.1	1.5	0	0	0	0.6	2.9	0	0.3	0.1	0	1.2	0	0	0.4	0	1.1	1.8	0	0.3	0.6	1.7	0	0.2	0.2	0	2.1	0	1.3	0.4	0	0	0.7	2.2	0.8	0	2.9	3	1.9	0	0.6	1.9
112620	112680	0.1	0	0	0.8	0.6	1.1	1.3	1.6	0	1	0	0.3	3	0	0.7	1.4	0	3.1	1.6	0	0.6	0	0.8	0.8	0	0	1	0.7	0	0	0.8	0.1	0.9	1	1.3	0.2	0	0	3	1.9	0.9	0	0.6	2.5	1.9	2.4	1.3	2.3
112680	112740	0	0	0	0.5	0.3	1.2	1.3	0.4	0	0.3	0	1.3	1.9	0.5	1.3	1.6	0	0.8	3.1	0.1	0.3	0	0	2.1	0	0	1.5	0.3	0	0.4	0.6	0.6	1.3	0.5	0.8	0.4	0	0.3	1.5	2.3	1.6	0	0	1.2	1.6	0.5	0.7	0.6
112740	112800	0	1.4	0	0.2	0.8	0.8	1	0.1	0	0.9	0	3.1	1.4	0.2	2.6	0.1	0	0.6	1.7	0	0	0.1	0.4	1.5	0	0	2	0.1	0	1.9	1.9	0.5	2.2	0.2	0.7	0.2	0	3.5	1	2.4	1.9	0	0.5	0.1	1.6	0.5	0	2.3
112800	112860	0	1.8	0	0.3	0.9	1.3	1.3	0.5	0	1.2	0	2.1	0.5	0.6	1.7	1.1	0	0.7	1.8	0	0	0.4	0.9	1.7	0	0	1.4	0	0	0.6	0.2	0.9	0.9	2.7	1	0.8	0.4	3.2	0	2	0.2	0	1.1	1.3	0.9	0	0	1.9
112860	112920	0.1	2.2	0	0.4	0	0.6	1.1	1.1	0	1.1	0	0	0	0.8	2	0	0	0	1.3	0.4	1	0.4	0.3	1.4	0	0	0.3	0.8	0	0	0.6	2.2	1.8	2.3	1	0.6	2.5	1.9	1.6	1.8	1.5	0	0.6	3.2	3	0.7	0.8	1.8
112920	112980	0	1.1	2.4	0	0	1.3	1.8	1.7	1.9	1.7	0	0	0	0	1.4	1.6	0	0	1.3	0.4	0	0	1.2	1.8	0	0	0.1	1.4	0	1	3.2	0.4	2.3	2.1	1	0.6	0.1	0.8	1.3	1.5	2.3	0	0.5	0	1	2.7	1.1	1.7
112980	113040	0	0.9	0.8	0.5	0.8	2	0.9	2.3	0.9	0.6	0	0.8	0.2	0	1.6	0.1	1.2	0	1.4	0.3	0.4	0	0.6	1.8	0	0.2	0.1	1	0	1.6	2.3	1.5	1.1	0.8	1.1	0.1	0.2	1.3	1	1.6	0.5	0	1.1	0	0.9	2.2	1.6	2
113040	113100	0	0	0.5	0.4	0.4	0.1	0.1	2.6	1	1.6	0	0	0.1	0	2.1	1.3	3.4	0	1.4	0	0.2	0	1	0.5	0.1	2	0.6	1.9	0	0.8	1.5	1	2	0.3	1.1	0.2	0	0.8	1.2	1.3	0	0	0.3	1	0.9	2.6	1.1	1.1
113100	113160	0	0	0.5	0.4	0.9	0.2	0.4	2.6	0	0.7	0	0.4	0.1	0	0.1	0.4	0.2	0.6	1.7	0.5	0.1	0	1	1.8	0	2.9	0.9	0.7	0	0	1.1	1.2	2.4	0.3	0.7	0.8	2.7	0.9	1.4	0.7	0.9	0	0.8	1.7	1.2	1.4	0.9	1.7
113160	113220	0	0	0.6	0.7	0.1	0	1.2	2.4	0	0.4	0	0	0.2	0	0.3	0	0	0.8	1.2	0.2	0	0	1.4	1.7	0.4	0.8	0.6	0.5	0	0.2	0.3	2.2	2	0	0.9	0	5	0.5	2.2	0.9	0.6	0	0.3	1.2	1.3	1.3	1.5	1.4
113220	113280	0	0.1	0.3	0.1	0.8	0	1.5	2.1	0	0.2	0	0.2	0.3	0	1	0	0	0.5	1.6	0.6	0	0	0.4	0.8	1.9	1.8	0.7	0.7	0.1	0.6	1.8	2.3	0.9	0.3	0.4	0	0	0.7	2.6	2.2	1	0	0.5	1.1	1.4	1.9	0.6	1.2
113280	113340	0.5	0.2	0.1	0	1.4	1.5	1.7	2.5	0	0.4	0	1.1	1	0.4	1.6	0	0	0	1.3	0.7	0	0	0	1.3	0.5	0.5	2.3	0.8	0	0.5	0.3	1.1	1.6	1.1	1.6	0	0.2	0	1.9	1.5	0.6	2.1	0.3	1.3	1.3	2.2	0.7	0.6
113340	113400	2	0	0.2	0	0.2	0	1.5	2	0	0.2	0	0.1	0.4	1.3	2.7	0	0.1	0	1.3	0.2	0	0	0	2	1	0	0.5	0.1	2	0.7	0	0.9	0.9	0.9	1.3	0	1	0.4	0.6	2.3	2.2	3	0.9	0.9	0.4	2	0.6	1.6
113400	113460	0.5	0	0.1	0.4	0.3	0.2	1.2	2	0	0.3	0	0.1	0	0.9	0.7	0.5	0	1.1	0.7	0	0	0	1.4	1.2	1.5	0	1.1	2.4	1.4	0	0	0	0	0.6	1.3	0.3	0.8	0.4	0.7	1.1	0	3	0.3	0.8	0.3	1.3	0.3	0.6
113460	113520	1	0	0	1.1	0.3	0.1	1.2	2	0	0.5	0	0.5	0.1	0	1.6	0.6	0	0.5	0.3	0	0	0.1	1.3	1.8	0.9	0	1.1	1.3	3	0	0.9	0	0.4	0.5	1.1	0.2	0	0	0.8	1.9	0	3	2.3	1.5	0.9	0.7	0.5	0.4
113520	113580	0	0	0	0.7	1.7	0.4	1.8	2.6	0	0.1	0	0.9	0.2	0.3	1.1	1	0	0.7	0.4	0.1	0	0	0.8	2.2	0.8	0	0.4	1.3	1	0	0.9	0	0.8	1.3	1.2	3.1	0.5	0	0.7	0.6	0.8	1	0	3.4	3	1.3	0.4	2.5
113580	113640	0	0	0	0.3	0.5	2.4	2.8	2	0	0	1.1	1.4	0.3	1.3	0.1	2	0	1.4	0.4	0	0	0	0.4	0.8	0.5	0	0.5	2.6	0.1	0	0.3	0	0.1	1.5	1.3	0.4	0	0	1.2	1.5	1.1	0	1.6	0.1	1.8	0	1	1.6
113640	113700	0.2	0	0	0	0.6	0.7	0.1	1.3	0	0.2	1.9	1.9	0	0.3	0.3	0.7	0	0.7	1.2	0	0	0	0.9	0.9	0.4	0.8	0	0.9	0.1	0	0.6	0.1	0.1	0.9	0.3	0.5	2.2	0	0.6	1.4	0.5	1.1	2.3	0.6	3	0.3	0.7	1.4
113700	113760	0	0	0	0.3	0	0.8	0.3	1.9	0	0.1	1.5	0	0	0	0.3	0.7	0	0	1.2	0	0	0	0	0.6	0.9	0	0	1.4	0.4	0	0.3	2.2	0.1	0.1	0.3	0.8	1.9	0	0.3	3.1	1.4	2.1	2.3	1.9	1.2	2	1.3	1.9
113760	113820	0.9	0	0	2.3	0	1.3	0.6	1.6	0.3	0	0	2	0	0.9	0.2	0.5	0	0	0.2	0	0	0	0.5	3.1	2.7	0	0	2.2	0	0.1	0.4	0	1.2	0.6	0	0.8	0.1	0	1	0.7	0.5	1.7	2.4	2	0	1.8	2	1.6
113820	113880	1	0	0	2.3	0.2	0.4	0.2	1.4	0	0.4	0	0.2	0	1.3	1.4	0.1	0	0	0.2	0	0	0	0.2	1.5	2.6	0	0	1.5	1.3	0	0.5	0.5	2.2	1	0.3	0.2	0	0	3.3	0.6	0.1	2.4	2.4	0.7	0	1	0.5	2.3
113880	113940	0	0	0	1.9	0.5	0	2	1.1	0.6	0	0	0.5	0	1.6	2.4	0.3	0	0	0	0.9	0	0	0.6	2	1.6	0	0.3	1.1	0.6	0	0.1	0.3	2.7	0.9	1.4	0.6	0	0	2.6	0.3	0.4	1.7	3	1.4	0	0.4	1	2.3
113940	114000	2.1	0	0	0.3	0	0.1	2.6	1.3	0.8	0.8	0	0.9	0	0.1	1.8	0.1	3.2	0	0	1.5	0.3	0.2	0	1.6	0.3	0	1	1.2	0.5	0	0.1	0.3	0.6	1	1.2	0.5	0	0	1.4	2.5	0.4	1.7	1.4	2.1	0.1	0.4	0.7	1.7
114000	114060	1.4	0	0.1	0.9	0	0.4	1.6	1.2	1.8	0.5	0	0.7	0	1.4	1.4	0.3	2.4	0	0.6	0	0.6	0	0	2.1	0.4	0	0.2	1.4	0.6	0	0.3	0.1	0.2	0.5	1.2	1.2	2.2	0	0.7	2.1	0.4	0.8	0.6	1.2	0.3	0.2	0.3	1.4
114060	114120	0.1	0	1.7	0.1	0.3	0.9	0.8	1.5	0.9	0.1	0	1.1	0	1.5	1.5	0.3	2.1	0	0.2	0.4	0.1	0	0	1.5	0.1	0	0.3	1	0.5	0.3	1.3	0.4	1.7	2.4	0.3	2.5	0	0	0.4	2.4	0.3	0.5	3.3	2.4	4.5	0.8	1.4	1.2
114120	114180	0.6	0	2.5	0.9	1.4	0.3	1.6	0.9	0.1	0.1	0	1.6	0	1.2	2.1	0.1	1.6	0	0.1	0.5	0	0	0	2.2	0.3	0.5	0.4	2.1	0.3	0	4.3	0.9	2.4	2.5	1.5	2.8	0	0	0.3	2.8	0.4	0	2	0.5	3.9	0.4	1.4	2.4
114180	114240	0	0	2.3	0	0.1	0.5	2.8	1.3	0.9	0	0	1.1	0	1.1	2.2	0	2.7	0.5	0.1	0.8	0.1	0	0	1.8	0.6	1.9	0.7	0.7	0.8	0	0	0.7	1.6	1.3	0.9	1.9	0	0	0.9	1.9	1.3	0	1.6	0.5	0	0.3	1.6	1.6
114240	114300	0	0	1	0	0.1	0.8	0.8	0.4	1	0.4	0	2.1	0	1.6	2.2	0.3	2	0	0	0.3	0.1	0.1	0	1.9	0.2	1.2	0.2	0.5	1.5	0	0	0.2	2.5	0.9	1.7	0.6	0	0	1.7	1.5	3	0	2	2	1.8	0	0.8	0.5
114300	114360	0.2	0.1	0.7	0	0	0.6	0.4	1.6	1.3	0.7	0	0.6	0	1.2	1.3	0.5	0	1.7	0	0.3	0.1	0	0	1.2	0.2	0.9	0.1	1.4	1.7	0	0	0.4	2	1	2.2	0.3	0	0	1.8	2.3	2.8	0	0.9	1.5	0.3	0	0.5	1.5
114360	114420	0.2	0.3	0.1	0	0.8	1	2.3	0.2	1.1	0.5	0	0.7	0	0.6	1.2	0	0	0.2	0	0.4	0.1	0	0	1.5	0	1.4	0	0.1	2.4	0	0	0.6	2.5	0.4	0.6	1.1	0	0	1.9	1.7	0.6	0	2.3	1.4	1.3	0	0.8	2.2
114420	114480	0.1	1	0.3	0.5	2.6	1.6	1.6	1.2	0.9	1.4	0	2.1	0	1.5	0.2	0	0	0.9	0	0	0	0.2	0	1.1	0.3	0.5	0.4	0.7	1.6	0	0	2.1	2.8	0.8	0.8	0.6	0	0	2.5	2.8	1.2	0	0.3	1	2.6	0	2.8	1.7
114480	114540	1.4	0.6	1.2	0.5	2.2	0.8	1.9	1.1	0.7	0.2	0	0.7	0	1.8	0.9	0.2	0	0.5	0	0	0.3	0	0.9	0.9	0.2	0.8	0.8	0.4	1	0	0.2	1.6	1.3	0.8	1	0	0.1	0	2.7	2.1	0.2	0	0.6	1.7	1	0.2	0.5	1.7
114540	114600	0	0.1	0.2	0	1.1	0	0.7	0.5	1.7	0	0	2.3	0	0.9	1.6	0.3	0	1.3	0.1	0	0.3	0	1	2	0.1	0.4	1.9	0.1	0.9	0.8	0	1.5	2.1	2	0.8	0.3	0.4	0	0.7	2.3	1.5	0	0.9	2.3	0.6	0	1.5	1.7
114600	114660	1	0	0	0.2	2.3	0	1.1	2.2	0	0.1	0	2.7	0	1.5	1.8	0.3	0	0.6	0.5	0.2	0.2	0	0.1	0.9	0.6	0.6	0	0.5	0.7	0.3	0	0.7	0.5	0.6	2.8	0	0.4	0	2.2	3	1.9	0	0	2.3	0.3	0	1.1	1.5
114660	114720	1.2	0	0	0.7	1	0.3	1	1.1	0	0	0.8	3	3.4	1	1.5	0	0	0	0.4	0	0.6	0	1.4	0.6	1.4	1.5	0.3	1.7	0	0.2	0	1.5	0	0.8	1.1	0.4	1.7	0	1.4	1	1.2	0.1	0.6	1.8	1.6	3.1	0.4	1
114720	114780	0.5	0	0	2	0.5	0.7	0	0.2	0	0.2	0.2	2.4	3.3	1.5	1.9	0	0	0.1	0.2	0	0.1	0	1.1	1.9	1.1	0.8	0	2.7	0.4	0	0	0.8	1	0.8	0.6	1.6	0	0	1.8	1.4	1.1	0.1	1.1	2.5	0.6	2	1.2	0
114780	114840	0.3	1.4	0	0	0.8	0.6	1.3	1.4	0	0	0	3.7	2.7	1.6	2.2	0.3	0	0.5	0.3	0.4	0.1	0	0.8	0.1	0.9	2.3	0	1.7	0.1	0.1	0	0.5	1.9	0.8	1.2	1.7	0	0.7	1	1.5	0.5	0	1.3	1.3	2.7	2.4	1.7	0.4
114840	114900	1.1	2	0.8	0.3	0.7	0	2.5	1.4	0	0.6	0	2.7	2.2	1	1.2	0	0	0	0.3	0	0	0	1.5	2.4	0.2	0.7	0.8	0.8	0.6	0	0	0.5	1.8	0.4	1.7	0.3	0	2.8	2.3	2.5	0.6	0	1.7	1.5	2	1.2	0.2	0.5
114900	114960	0.8	1.2	3	0.8	0.5	0	0.1	2.3	0	0.2	0	0.2	2.9	1.6	1.4	0	0	0	0.1	0.5	1.7	0	1.4	2	0	1.3	0.3	3.1	2.2	0	0	0.5	1.7	1.1	0.4	0.6	0	2.7	2.3	2.7	0.8	0.9	1.8	3.6	0.3	1.2	2.2	0.1
114960	115020	1.5	1	2.6	1	0.3	0	0.6	2.5	0	0.3	0	0.6	0	1.1	1.1	0.4	0	0	0.2	0.1	1.6	0	0.4	2.4	0.7	1.8	0.3	2.4	0	0	0.1	0.8	1.1	0.9	0.7	0.3	0	1.8	3.7	1.9	0.5	2.8	0.6	0.8	1.5	2.8	0.5	0.6
115020	115080	1.6	1.2	2	0.7	0.4	0	0	1.6	0	0.4	0	0.1	0.4	1.1	2.2	1.7	0	0	0.3	0	0	0	1.4	1.2	0.8	0	0	1.6	0	0.4	0	2	1.1	0.7	1.3	0.6	0.1	0.5	0.4	2.5	1.2	1.8	1.8	0.3	2.8	1.5	1.3	0.6
115080	115140	1.1	1.6	1.7	0.7	1.1	0	2.5	1.7	0	0.4	0	1.4	0.1	1.4	1.2	2.1	0	0	0.4	0	0.3	0	1.9	1.8	0.1	1	0.1	0.8	0.7	0.1	0	1.3	2.2	0.3	0.4	2.2	0	0.9	1.8	1.5	1.2	1.8	0.5	1	2.1	1.3	2.2	0.4
115140	115200	0.7	1.7	0.3	0.6	0.4	0	1.8	1.2	0	0.3	0	0	0.2	0.8	0.1	1.4	2.5	0.3	0	0	1.2	0.1	0.9	1.2	1	1.2	0.1	0.5	0.1	0.1	0	1.9	1.9	0.3	1.1	1.5	0	2.2	0.6	1.8	1	2	1.1	0	4.8	1.5	0.7	1.5
115200	115260	1	2.4	0	0	0.2	0	1.4	1	0	1	1	1.2	0	0.7	0.3	0.3	3	0.2	0.6	0	0	0	0.4	2	1.1	0.5	0.1	1.2	1.5	0.2	1.6	2.3	3.5	0.8	1.8	1.9	0	0.5	2.2	2.2	0.8	1.6	0.7	0	3	2.2	0.1	0.6
115260	115320	1.2	0.8	0.9	0.8	0	0	0.6	1.6	0	0.3	1.7	0	0.1	0.4	0.8	0.8	1.1	1.4	0.4	0	0.8	0	0.2	1.7	0	1.7	0.1	1	1.2	0	0	0	1	0	2	2.5	0.1	0.8	3	1.9	2.8	1.1	0.2	0	2.8	1.8	1.6	1.1
115320	115380	0.4	1	1.3	0.9	0	0	0.3	1.7	0	0.9	1.6	0	0	1.1	0.4	1.4	0.5	0.8	0.3	0	1.7	0	0.4	1.8	0.7	0	0	0.4	0	0	0	0	0.9	0.4	1.5	0.6	0	0.7	0	2	2	0.4	0.6	0.5	1.8	1.5	0.9	1.1
115380	115440	0.4	0.1	0.2	0.6	0	0	0.2	1.6	0	0	1.8	0.1	0	1.3	1.8	1.2	0	1	0	0	0.1	0	0	1.2	0.4	0.4	0	0.2	0.3	0	0	0	0.3	0.9	2.3	0	0	0	0	1.7	1.6	1.5	0.3	1.5	2.1	1.1	0.7	0.8
115440	115500	0.7	0.1	0	0.3	0.8	0	0.4	0.9	0	0.5	4.3	0.4	0	1.2	2.4	0.7	0	1.9	0.4	0	0.1	0	0	1.3	1	0.2	0.2	0.7	0.8	0	0	0	1.4	0.6	0.5	0.3	0	0.4	1.3	1.3	0.8	1.7	0.6	1.3	2.1	1.2	0.4	1.4
115500	115560	0.8	0.1	0	0.6	0.4	0	0	0	0	0.4	2	1	0	1.2	2.6	0.1	0	1.9	0.2	0	0.2	0	0	1.4	1.2	0.3	1.4	0.7	1.4	0	0	0.1	0.4	1	2.1	0.3	0	0	2.2	1.3	1.8	0.2	1.4	0.5	2.2	1.4	1.6	0.9
115560	115620	0.5	0.3	1.2	0.8	0.2	0	0.6	0.7	0	1.2	3	0	0	1.2	2.2	0.1	0	2.1	0.3	0	0.4	0.1	0	2.6	0.4	1.1	0.7	0.9	0.5	0	0	0	0.9	0.9	0.6	0	0.3	0.2	1.5	0.6	2.2	0.8	0.4	1	3	1.5	1.1	0.9
115620	115680	0.5	1.6	0.4	0.8	0.7	0	0.3	1.4	0	0.2	0.3	0.2	0	1.1	2.7	0.5	0.2	0.9	0.5	0	0.3	0	0	2.2	0.3	0.3	0	0.3	2.4	0	0	0	1.7	1.6	0.3	0	0	1.1	0.1	0.8	0.1	0	1.7	3.6	2.3	1.1	1.9	0.7
115680	115740	0.3	1.8	0.2	0.6	0.4	0	0.7	0.7	0.1	0.2	0.5	0	0	0.9	0.1	0.2	0.1	2.7	0	1.4	0.2	0	0	0.8	0.3	0.5	0	0.4	1.8	0	0	0	0.3	1.5	0	0	0	1.4	1.2	0	0.3	0	2.1	1.3	2.2	1.6	0.9	0.9
115740	115800	0.9	0.9	0.2	0.4	0.6	0	1.7	1.1	0.1	0.7	0.2	0	0	0.6	1.1	0.5	0	0.5	0.1	0.8	0.5	0.4	0	0.3	0.8	0.3	0	1.2	0.2	0	0	0	1.1	1.3	0	0	0	2.2	0.9	0	0.2	1.1	0.8	1.7	2.2	1.1	0.9	0.1
115800	115860	1.2	0.7	0.3	0.8	0.5	0	2.1	0.8	0	0.5	0.4	0.2	0	1.5	1.6	0.5	0	2.6	0.2	1.3	0.1	3.7	0	1.5	1.1	0.4	0	0.7	0.7	0	0	0	0.2	0.2	0	1.5	0	1	2.5	0	0	2	1.2	0.8	2.1	1.9	0.5	1.7
115860	115920	0.4	0.3	2.9	0.7	0.2	0	1.7	1.1	0	0	0.4	0.5	0	2.1	2.5	0.4	0	0.7	0.2	0	0.9	3.2	0	1.2	1.7	0.1	2.5	0.3	0.5	0	0	0	1.4	1.2	2.9	0.2	0.1	1.2	2.4	0	0.4	1.2	0	2.1	2.5	2.1	1.2	1.7
115920	115980	0.9	0.3	0.9	0.7	0	0	1.6	1	0	0.7	1.9	0	0	2.1	2.2	0.3	0	1.5	0.3	0	1.4	0.3	0	1.6	1	1.3	2.8	0.1	0.6	0	0	0	1	0	1.1	2.3	0.4	1.8	0.3	0	1.9	0.9	1.3	2.4	1.3	2.2	0.7	2.1
115980	116040	0.8	0.3	2.5	0.4	0	0	1.2	0.3	0	0.6	1.2	0.5	0	2.3	1.8	0	0.1	2.4	0	0.1	1.7	0	0	1.1	1.6	0.8	1	1.3	0.1	0	0	0	2	1.3	0.8	1.1	0	0.8	0.5	0	0.4	0.2	0.2	1.9	1.9	1.9	0.3	1.6
116040	116100	0.5	0.2	0	0.7	0.2	0	1.4	1.6	0	0.2	2.3	0	0	2	2	0	0	1.3	1	0	1.2	0	0	2.4	0.6	1.1	1.2	0.9	0.4	0	0	0.8	1.4	1.1	1	0.3	0.2	0.9	0.7	0	0.7	0.9	0	1.6	2.6	1.9	0.8	1.5
116100	116160	0.1	0.3	0.3	0.6	0.1	0	1.8	0.1	0	0.6	0.5	1.7	0	2.1	1.1	0.7	0	3.1	1.4	0.7	0.4	0	0	1.6	0.4	0.1	0.1	1.3	0.4	0	0	1.4	1.7	0.8	1.9	0.8	0.2	0.5	0.1	0	0.9	1.1	0	2.3	2.1	1.6	0.3	1.2
116160	116220	0.6	0	3.1	0.9	1.5	0	1.7	0.2	0	0.2	0.6	1.8	0	1.4	1.6	0	0.1	1.5	0.7	0.4	1	0	0	2.2	0.2	0.9	0.1	0.6	0.1	0	0	2	1.6	0.7	0.8	2.4	0.3	0.6	0	0	1.4	0.7	0	1.6	2.4	1	0.8	1.5
116220	116280	0.8	0	0.4	1.1	1.2	0	1.1	0.5	0	0.1	0.4	1.3	0	1.8	1.9	0.1	0.2	1.5	1.5	0	0	0	0	0.3	1.1	0.1	0.3	0	0	0.4	0	2.1	1.5	0.3	1.5	0.1	0.5	2.3	0.9	1.9	1	1.4	0	2	2.5	1.4	0.8	1.7
116280	116340	0.4	0.1	1.7	1	0.4	0.1	1.1	0.3	0	1.5	0.3	1.1	0	2.2	1.3	0.6	0	0.3	0	0	0.6	0	0.1	0.9	0.8	0	1	0.8	0	0	0	2.4	0.8	0.8	3	0.8	0	1.6	0	2.1	0.6	0.7	2.1	0.4	2.4	1.4	1.9	1.6
116340	116400	0.9	0	0.7	0.8	1.4	0	1.9	0.2	0	2.1	1.2	2.1	0	1.9	1.5	0.1	0	0.5	0.3	0	1.2	0	0	0.5	0.3	0	2.6	0.1	1.2	0.6	0	0.8	1.2	0.1	2.6	1.6	0	1.4	1.5	0.7	0.6	0.4	1.3	0.8	3.2	0.9	1.9	1.8
116400	116460	0.2	0.2	0.3	1.3	1.5	0.1	0.4	0.7	0	1	2.9	1.4	0	1.7	1.5	0.4	0	2	0.3	0	0.3	0	1.1	0.2	1.7	0	0	0	3.4	0	0	1.4	0.6	1.1	0.4	0.2	0	1.6	2	0.3	0.6	0	0.7	1.2	1.5	0.3	1.2	1.8
116460	116520	0	0.8	0.5	0.3	0.5	3	0.6	0.5	0	1	1.7	1.6	0.2	1.8	1.6	0	0	1.3	0.9	0	0	0	1.6	0.3	0	0	0	0.2	1.9	0.1	0	2.3	1.8	0.3	0.3	0.8	0	0.7	1.2	0.4	0.3	0	1.5	1.7	0.8	2.5	1.9	1.6
116520	116580	0.2	0.2	1.2	1	0	0.4	0.7	1.6	3.1	0.8	1.4	1.9	4.8	1.2	1.3	0	0	1.7	0.7	0	0	0	0.5	2.2	0.6	0	0	2.9	1	0	0.1	0	2.1	0.3	0.9	0.8	0	0.4	2.8	0.7	1.3	0.1	1.8	1.6	0.8	0.4	1.7	1.9
116580	116640	0	0	0	0.3	0.2	0	0.2	0.3	1.5	0.9	0.9	1.2	3.3	1.3	1.5	0	0.1	0.1	0.3	0.2	0.9	0	0	2.7	0.5	0	0.1	2.8	0.1	0	0.1	0	2.4	0.3	1.1	1.5	0	0.4	1.7	0.8	2.3	0.9	2.3	1.3	3.2	0.8	1.5	1.7
116640	116700	0.5	0	0	0	0	0.1	3.1	0.1	1.4	0.3	0.6	1.8	0	1.6	1.2	0.9	0	0.2	0.6	0	0.2	0	0	1.8	1.3	0	0	2.5	0.7	0	2.6	1.2	1.4	0.6	2.2	0	0	0	1.1	1.1	0.3	2.3	2.2	1.4	0.5	1.2	2.4	1.8
116700	116760	0.2	0	0	0	0.1	0.2	2	0.5	3.3	0	1.1	2.1	0	1.8	1.1	0	0	1.4	0.3	0	0.5	0.1	1.1	1.6	0.6	1.3	0.1	2.1	1.3	0	3.4	1.9	0.5	1.1	2	0	1.8	0	0.4	2.1	0.4	2.4	2.6	3.4	2.4	0.3	1.5	2.2
116760	116820	0.3	0	0	0	0	0.4	2.1	0	0.8	0	1.8	1.1	0.1	1.5	1.7	0	0	1.1	0.1	0	2.3	0	2	1.4	0.1	1.2	0	1.3	0.6	0	0	1.5	0.6	0.5	0.6	1.3	0	0.5	0	1.7	0.1	2.4	2	2.3	1.5	1	1	1.8
116820	116880	0.4	0	0	0	1.7	1.5	1.9	0.4	0.5	0.3	1.1	1.4	0.3	1.6	0.6	0	0	0.7	0.1	0	0	0	0	0.3	0.4	0.2	0.1	1.9	1.8	0	0	0.5	0.3	0.6	0.8	2.2	0	1.5	0	0.3	0.8	1.9	1.5	2.6	3.5	0	1.7	1.2
116880	116940	0.2	2.4	0	0	0.4	0.1	2.4	0.6	0.9	0	1.1	1.8	2.7	1.1	1.1	0	0	0.3	0.3	0	0	0	0	0.9	0.2	0	0	1.8	0.4	0	0	0.3	1.4	0.5	0.9	1.6	2.3	0.2	1.1	0.6	1.6	0.5	1.9	0.5	3.2	0	2.7	2.3
116940	117000	0	0.3	2.2	1.5	0.5	0.6	1.6	0.1	0.2	0	2	2.2	0.8	1.3	0.6	0	0	0.3	0	0	3.1	0.2	0	0.6	0.2	0	0.2	1	0.4	0	0	0.1	0.8	0.9	1.3	1.9	3.4	0.3	0.8	1.1	0.2	0.7	3.2	0.8	1.4	0.4	1.2	1.8
117000	117060	0.3	0.4	1.3	0.1	1.9	0.4	1.2	0.2	0.4	1	0.4	1.8	1.3	1.4	0.2	0	0	0.8	0	0	0.2	0	0.8	1.6	0.6	0	0.1	0	0.5	0	0	0.3	1.1	0.2	0.7	1.5	0	0.9	0	0.9	1.4	1.3	2.4	0.8	2.4	0.3	2.5	2.2
117060	117120	0.1	0.2	0.7	0	1.7	1.4	1	0.5	1.1	0.6	0.3	2.8	0	0.6	0.4	0	0	0.1	0	0	0	0	2.1	1.1	0.7	0	0.1	0.3	1.6	0	0	1	1.1	1.3	1.5	0.2	0	1.1	0	2.5	2	0	2.6	1.1	3.6	0.7	2.4	2.1
117120	117180	0	0	0.3	0	0.9	0.3	1.2	0.3	1.3	0.7	0.5	1.6	0.1	0.7	0	0	0	0.8	0	0	0.3	0	1.4	2	0	0	0.5	1.2	0.3	0	0	0.5	1.1	0.6	1.4	2.2	0	1.8	0	2.6	2.1	0	2.4	1.5	4	0.8	2.2	1.8
117180	117240	1.1	0	0	0	0.1	0.2	2.1	0.4	1	0	0.6	2	0	2.2	0.1	0.2	0	0	0	0	0.6	0	3.6	1.7	0.3	0	0.2	1.4	1.2	0	0	1.2	0.9	0.7	1.8	1.4	0.1	1.4	1	0.7	2.5	0.3	3	1.3	3.3	0	1	2.3
117240	117300	0.1	0	0	0	0.4	0.4	3.1	0.9	0	0.6	0.2	2	0	1.6	0	0.5	0	1.8	0	0	1	0.4	0.7	1.4	0	0.1	0.2	0.5	1.8	0	0	0.5	0.5	1	1.6	0.8	0	0.8	0.9	1.2	1.5	0.3	1.9	0.9	2.7	1	0.3	1.9
117300	117360	1.2	0	0.2	0	0.3	0	0	0	0	0.5	0.8	2.2	0.1	1.4	0.4	0.9	0	0.6	0	0.2	0.5	0.6	0.1	1.8	0.2	0	0.5	0.6	1.5	0	1.1	2.6	0.3	0.2	0.5	0.8	0	1	0	1.6	2.5	0.9	1.1	1.7	3.5	0.8	1.3	1.8
117360	117420	1.3	0	0.6	0.9	0.2	0	0.6	0.7	0	0.7	2	1.5	0.3	1.6	1.9	1.3	0	0	0	0	1.3	0.5	0.8	1.6	0.8	0	0.7	0	0.2	0	3	1.2	0.5	0	1.3	2	0.1	2.7	0	1.5	0.5	0.6	2.5	1	2.8	0.3	0.4	2.1
117420	117480	1	0	3.4	1.5	0	0	0.8	0.8	0	0.2	0.6	2.4	0	2.5	1.7	0.4	0	0	0	0	0.2	0	0.2	2.2	0.3	0	0.5	0.5	0	0	3.5	0.5	0.6	0.8	1	0.6	0	0.4	0	2.7	0.4	1	2.6	1.1	2.7	0.1	1.1	1.7
117480	117540	1.2	0	0.9	0.7	0	0	1.1	0.5	0	0.1	0.6	1.7	0.5	1.1	1.5	0.1	0	0	0	0	0	0.2	0	2	0.1	0	0.4	1	1.1	0	0	1.6	0.6	1	0.9	3	0	0	0	1.9	1.5	0.8	3.1	1	2.2	0.2	0.6	2.3
117540	117600	1	0	1	0.1	0.9	0.6	0.6	0.9	0	0	0	1.9	0	1.7	1.3	0.7	0	0.2	0	0	0	0	0	1.9	0.1	0	0.2	1.4	0.5	0	0	0.4	0.7	1.8	2.2	2.4	0	0	0	1.1	2.1	1.3	2.6	1.1	3.4	1.7	1.3	1.7
117600	117660	1.4	0	3.3	0	0	1.3	0.1	0.6	0	0.2	1.6	2.1	0	1.2	0.1	0	0	1.4	0	0	0	0	0	1.2	0.2	0	0	1.5	0.4	0	0	1.1	0.5	1.1	2.3	2.3	0	0.4	1	0.9	1.7	3.4	2.4	0.3	2	1.4	1.7	2.1
117660	117720	1.1	0.2	0.1	0	0.7	2.6	0.3	1.2	0	0	0.3	0.3	0.2	1	0.7	0	0	0.8	0	2.4	0	0	0	0.6	0.6	0	0	3.2	0.2	0	0	1.4	0.2	0.8	1.2	1.2	0	2.3	2.7	0.8	2.3	0.7	1.9	0.8	3	1.1	1.2	1.7
117720	117780	0.8	2.3	0	0	0.3	1.4	0.2	0.1	0	0.2	0.6	0.4	0.6	1.7	0.8	0	0	1.6	0	0.2	0.1	0.5	0	1.6	0.1	0	0.1	0.5	0.4	0	0	1.5	1.5	0.3	1.5	0.5	0	0.3	2	0.3	0.9	1.9	0.7	0.3	2.4	0.6	1.9	1.2
117780	117840	0.4	1.3	0	0	0.2	0.9	0.8	1	0	0	0.9	2.6	0	1.3	1	0.4	0	0.3	0	0	0.2	0.1	0.8	1.5	0.5	0	0	0	1.8	0	0	0	0.2	1.4	0.8	1	0	1.1	0.4	0	0	0.5	1.9	2.2	1.5	1.4	2.3	2.7
117840	117900	0.3	0.8	0	0	1	0.1	2.1	0.3	0	1.1	2.5	1.7	0.3	1.5	0.7	0	0	0.2	0	0	0.1	0.1	0.5	1.8	0	0	0	0	2.7	0	0	0	0.9	0	0.3	0.5	0	1.2	1.5	0.2	0.7	1.8	3.7	1.2	2.7	2.7	1.9	2.3
117900	117960	1	0	0	0	0	0.8	2.5	0	0	0.3	0.8	2.3	0	1.4	0.2	0.3	0	0.5	0	0	0.3	0	0.9	2	0.8	0	0	0	0.2	0	0	1.3	0.5	0	0.5	0	0	0.5	3	2.1	1.2	2.1	0.8	1.3	1.8	1.3	1.9	1.7
117960	118020	0.7	0	0	0	0	0.5	2	0	0	1.1	1	1.7	0	1.1	1.1	0.7	0	0.5	0	0	0.3	0	0.9	1.8	0.5	0	0	0	0.5	0	0	0.5	0.2	0	0	0	0	0	0.8	2.8	0.8	1.1	0.5	0.6	2.2	1.1	1.9	2.3
118020	118080	1.7	0.9	0.3	0	0	0.5	2	0	0	0.5	0.7	1.5	0.2	0	0.3	1.8	0	0.6	0	1.1	0.1	0	1.7	1.5	0.4	0.2	0	0	0.6	0	0	0.5	1.5	0	0	0.8	2	0.6	0.7	2.3	0	1.3	1.6	0	2.4	1.1	1.6	2.1
118080	118140	0.9	0.3	1.7	0	0	0.2	1.7	0	0	0	0.4	1.6	0.3	1.9	0.5	0.9	0	0	0.2	0.1	0.4	0	0	1.9	0.3	0	0	0	0.5	0	1.6	1.4	1.3	0	0.6	1.6	0	0.4	0.4	1.7	0.3	3	2.3	1.4	2.2	0	1.4	2.1
118140	118200	0	2.6	0.3	0	0	0.3	2.3	0	0	0.3	0.3	2.6	0	1.3	1.5	0.3	0	1.3	2.5	2.1	0	0.1	1.8	2.1	0	0	1.4	4.3	0	0.2	0.3	0.6	0.7	0	0.1	0.9	0	0.7	1.3	2.3	0.4	0.8	1.5	0	2.2	0.3	0.8	2
118200	118260	0.6	0.7	0	0	0	1.6	1.4	0	0	0.2	1	1.7	0	2.7	0	0.7	0	1	2.6	0.2	1.1	0	0	0.8	0.7	1.8	0.6	1.8	1.4	0.3	1.7	1.6	2.5	0.8	0.6	0.6	1.2	0.5	1.6	1.3	0.6	0.3	0.9	0.6	2.4	1.2	1.5	1.9
118260	118320	0.7	1.7	0	0	2.6	1.3	0.9	0.3	0	0.9	0.8	3.1	0.1	1.5	0.3	0.3	0	0	2.7	0	0.3	0	0	1.7	0.4	0	1	0.3	0.3	0.8	0	0	1.6	0.4	0.2	0.5	0.4	0.5	1.4	1.9	2.7	1.5	0.5	0.4	2.3	3	2	2.2
118320	118380	0.2	1.2	0	0	0.9	1.1	1.1	0.4	0	1.3	0.4	1.4	0.6	0.9	0	0	0	0.2	0.6	0	0.6	0	0.2	1.8	0.6	0	0	0.2	0.1	0.1	0	0.4	1.4	0.3	2.3	0.1	0	1	1.2	1.5	0.1	1.6	0.8	0.4	2.5	1.6	0.1	2.4
118380	118440	0.6	1.1	0	0	1	0.9	0.2	1.9	0	0.5	0.3	1.2	2	0.5	0.1	0	0	0.3	1.9	1	0.2	0	0.5	1.8	0.6	2.3	1.6	0.7	2.6	2	0	0.3	1.8	0.1	2.3	0.5	0	0	1.9	1.5	0.1	0	0.6	2.5	2.5	1.8	0.8	2.3
118440	118500	0	2	0	0	0.5	0.4	0.1	0.4	0	0.6	0.7	1.5	0.3	0.2	0.4	0	0	0	1.4	0.8	0.6	0	0	1.4	0.6	2.7	2.1	1.8	0.1	2.5	0	1.9	0.8	0.7	2.4	1	0.5	0	1.1	2.2	1.1	0	0.3	1.6	2.2	1.5	0.8	2.1
118500	118560	0.7	0	0	0	0.3	0.2	0.5	0.2	1	0.4	1.3	1.2	0	1	0.6	0.3	0	0	1	0.6	0.3	0	0	2	1.1	1.4	1	3	1.1	1.3	0	1	1.5	0.5	2.1	0.2	0.6	0	0	1.7	0.6	0	0.4	1.4	2.1	2.5	0.6	1.3
118560	118620	0.5	0.1	0.1	0	0	1.2	1.2	0.5	1.7	0.9	0.7	1.8	0.1	1.6	1.8	0.5	0.1	0.1	1.1	0.4	0	0	0	1.4	1.1	0.3	1.4	0	1.4	0	0	0	2.4	1.1	1.8	0.5	0	0	1.2	0	0	0	0.3	0	2.7	1.5	0.9	3
118620	118680	0.2	0	1.8	0	2.1	1.3	0.2	0.1	0	0.5	1.2	0.8	0.2	1.8	1.4	2.3	0	1.1	0.1	0.4	0	0	0	1.2	1.1	0	0.6	0	1.3	0	0	1.5	0.9	0	2.4	0.5	0	2.3	2.5	0.5	1.4	0	1.8	0	2	1.8	0	2.7
118680	118740	0.5	0.4	1.1	0	0.8	2.1	3	0	0	0.2	0.3	1.3	0	1.7	0.9	1.1	0	2.6	0	0.2	0	0	1.4	1.6	0.8	0	2.6	3.1	0.5	0	0	2.1	1.1	0.2	1.7	1.1	0.2	0.5	1.7	2.1	1.1	0	1.5	0	2	1.7	0.8	2.9
118740	118800	0.9	2.4	2.3	0	0.7	0.9	2.2	0	0.3	0	0.4	0.3	0	1.3	0	0	0	0.4	0.2	0	0	0	1.4	1.9	1.1	0	0.3	1.7	0.4	0	0	0.3	0	0.1	1.1	1.9	2.1	1.3	1.5	1.7	1.3	0	0.3	0.3	1.9	1.9	0.3	1.6
118800	118860	0.9	0.8	1.6	0	0.5	0.9	2	0.4	0.7	0	0.7	0.8	0	0.8	1.1	0.4	0.2	1.5	0.1	0.1	1.3	0	0.3	1.9	0.4	0	1	0	2.3	0	0	0.4	0.9	0.6	0.2	2	0	0.3	0.6	1.4	0.5	0	1.6	0.8	2.4	1.4	0.6	2.1
118860	118920	0.6	0	2.1	0	1	1.5	1.5	0.1	0.3	0	0.5	0.4	0	1.2	0.5	0.4	0.1	2.1	0	0.8	1	0	0.9	1.4	0.7	0	1	0	1.4	0.2	0	0.6	0.9	0.7	0.5	1.7	0.1	0.6	0.4	1.1	0	0	1.7	1.3	1.5	1.4	0.9	2.2
118920	118980	1.1	0.5	0.7	0	2.7	0.7	1.6	0	0	0	0.9	0.4	0	0.9	0.5	0	2.9	0.1	0.5	0.9	0.3	0	0.6	1.5	1	0	0	2.8	0.5	0	0	1.4	0.7	0.9	0.1	1.6	0	0.3	0.7	0.3	0.2	0	1.5	0.5	1.2	1.3	0.7	1.9
118980	119040	0.9	0.1	0	0	1	1.1	1.3	0.9	0	0	1.3	0.1	0	0.9	0.8	0	1.6	1.6	0.8	1.6	0.4	0	0.7	1.3	0.3	0	0	1.4	0.8	0	0	0.4	1.3	0.4	1.2	2.3	1.2	0.5	0.7	0.8	2.7	0	1.7	0.9	2.7	2.1	2.1	2.4
119040	119100	1.5	0.8	0	0	0.1	1.1	1.6	1	0	1	2.4	0.3	0	1.5	0.3	0	1.1	2.1	0.2	0.7	0.1	2.2	0.3	1.6	1.3	0	1.5	2.6	2.6	0.1	0	1.2	1.2	0.7	0.9	2.3	3.4	0.1	1.5	1.5	0.5	0	2.9	2.7	2.4	0	1.7	2.1
119100	119160	1.7	0.1	0.6	0.2	0.7	1	2.1	0.3	0	0.9	0.1	3.2	0	0.4	0.3	0	0	1.8	0.7	0.1	0.4	2.5	0.4	0.1	0.1	0	0.4	2.4	0.3	2	0	2.3	1.2	0.5	2.3	1.3	0	0.3	2.8	1.3	0.2	0	2.4	0.4	2	1.1	4.1	1.8
119160	119220	1.1	0	0	0.8	0.8	1.3	0.7	0.6	0	0.1	1.7	1.1	0	0.8	0	0	0	1.1	0.9	0.1	0.8	0.3	0.7	0.9	1.5	0	0.4	2	0.5	2.5	0	1.6	1.1	0.3	2	1.1	0.4	0.8	1	1.6	0.7	0	0.9	0.5	2.6	1	2.1	2.3
119220	119280	1	1.1	0.1	0.6	0	0.9	0.2	0	0	0.5	1.2	0.5	0	0.3	0	0	0	0	0.4	0	0.1	0.3	0	2	0.7	2.1	0.5	2.4	0.4	0	0	1.5	0.3	0.2	1.5	2.4	0.3	0	0.5	2.3	2.9	0	1.9	0.4	2.3	0.7	1.2	1.9
119280	119340	0.2	1.7	0.8	0	0.9	0.7	1.8	0.3	0	0.1	0.5	0.5	2.4	0	0	1.8	0	1.1	1.5	0	0.8	0	0	1.9	0.6	0.5	0.8	2	0.1	0.4	0	1.7	0.4	1.5	2	2.1	2	0.7	0.1	0.9	0.9	0	0.2	0.2	1.7	0.3	0	2.3
119340	119400	0.2	1.6	0.8	0	1.4	0.4	0.3	0.6	0	0	2.5	0.5	0.3	0.2	0	1.5	0	1.2	0.4	0	1	0	0	1.1	0.4	1.4	0.5	3.1	0	0.5	0	1.8	2.3	1.5	2.5	1.3	0.6	0.4	1	2.5	1.4	0	0.3	2.5	1.6	1.5	0.8	2
119400	119460	0.2	2.6	0.3	0	0.3	1.1	3	0.6	0	0	2.1	1.6	0	0.2	0	0	0	1.2	0.1	0.7	1.8	0	0.8	0.7	0.8	0.8	0	1.5	0.8	0.5	0	0	2.1	1.3	2	1.4	0	0.6	0.4	1.3	2.2	0	0.3	2	2	2.1	1.5	2
119460	119520	0.6	1.3	0.4	0	0.3	1	1.9	0.9	0.9	0.1	1.4	0.6	0	2.1	0	0	1	1.7	0.2	0.5	0.7	0	0.6	1.5	0.7	0	0.1	1.6	0.5	0.3	0	0.1	1.6	0.3	1.7	1.2	0	0.5	0.7	2.5	2	0	0.5	0.8	1.8	1.3	0.8	1.7
119520	119580	1	0.9	0.1	0	0.2	2.1	1.5	0	0	1.1	0.5	1.9	0	0.9	0.1	1.4	0	1.6	0.4	0.2	1.9	0	1.9	1.1	0.6	0	0	1	3.1	0.8	0	0.4	2	0.3	1.6	1.6	0.5	0.2	0.7	1.9	1.5	0	0.7	0.1	1.9	0.4	0.7	2
119580	119640	1.1	1.4	0	0	0.1	0.4	1.8	0	0	0.4	0.1	1.9	0	2.5	0	0.3	0	1.5	0.8	0.1	0	0	0.4	1.8	1.4	0	0	1.6	1.5	1.5	0	0.8	0.8	0.4	0.9	1	0.7	0.6	2.2	2.1	2	0	0.6	0	3	0.3	0.4	2.2
119640	119700	0.1	1.7	0	0.2	0.2	0.7	2	0	0	0.8	0.7	2.5	0	1.8	0	1.1	0	1.2	0.3	0.5	0.3	0	0.7	1.9	2.3	0	0.6	1.9	2	1.3	0	0	0.5	0.6	0.8	1.1	0	0.6	0.5	0.3	1.6	0	1	0.7	1.6	0.5	0.3	1.5
119700	119760	0.3	0.9	0	0.5	0.2	0.3	1.7	0.2	0.5	0.3	0.8	1.8	0.3	1.6	0	1.1	0.3	1.5	0.1	0.8	0	0	0.4	3	0.3	0	1.3	0.9	0.7	1.1	0	0	1.9	2.1	0	1.2	0.4	0.5	0.8	1.2	1.1	0	1	1.3	2.5	1.6	0.8	2
119760	119820	0.6	0.9	0	0.5	0.1	0.7	2.1	0.6	2.2	0	0.5	1.6	2.4	1.5	0	0.6	0	1.9	0.1	0	0.4	0	0.8	2	0.8	0	1.2	0.2	0.4	0.6	0	0	2	1.4	0.3	1.1	4.1	0.7	0.8	2	1.1	0	1.4	1.5	2.3	0	1.6	2.1
119820	119880	0.2	0.7	1.8	0.1	0.1	0	0.4	0.8	1.2	0.5	0.1	2.1	1.6	1.5	0	1	0	0	0.8	0	0.7	0	0.5	2	0.7	0	0.7	0.3	2.1	0.2	0	0	1.6	2	0.6	1.4	1.3	0.5	0.9	0.9	0.6	0	1.4	0.6	1.8	0.3	0.1	1.6
119880	119940	0	0.8	1.9	0.7	0	0.1	0.4	1.1	0.7	0	0.7	2.3	0.2	2.3	0	0.2	0	0.3	0.7	1.2	0.2	0	0	2.1	1.1	0	0.4	1.2	0.2	0	0	0	0.9	1.5	0.6	1.6	1.1	0.5	0.7	0.8	0.3	0	1.2	0.8	2.6	0	0.3	2
[truncated: 2,041 more rows]
[truncated: 2 more columns]

## Sheet: e
Fish_ID	drugged_average_act_10min	Conditions	Box_ID	post_drug_average_act	night_1h_act	drugged_sleep_perhr	postdrug_sleep_phr	night_1h_sleep	night_1h_sleepbout_av	night_1h_sleepbout_median	sleep_latency_night
FISH_1	29.575	DMSO	Box45	14.7733	14.3286	0.369231	20.9396	20	2.22222	2	7
FISH_2	21.2094	DMSO	Box45	16	8.45714	0.553846	3.22148	40	5	2.5	5
FISH_7	49.8813	DMSO	Box45	15.78	10.1857	0.184615	0	17	2.42857	2	5
FISH_8	27.8344	DMSO	Box45	22.9067	13.7286	3.13846	3.62416	8	2	1.5	10
FISH_13	40.85	DMSO	Box45	13.4933	7.8	0.738462	0	24	2.4	2	11
FISH_14	46.6562	DMSO	Box45	37.4867	14.1857	0.184615	0	41	5.85714	2	8
FISH_19	28.3906	DMSO	Box45	23.2867	4.4	6.27692	1.61074	48	12	10.5	9
FISH_20	21.0969	DMSO	Box45	14.88	8.74286	3.69231	4.83221	20	4	3	17
FISH_25	42.1812	DMSO	Box45	31.0267	13.5571	0.923077	0	23	3.28571	3	23
FISH_26	104.797	DMSO	Box45	33.4333	6.7	0.923077	0.805369	44	8.8	3	8
FISH_31	14.4781	DMSO	Box45	29.5867	14.2857	12	0	44	22	22	12
FISH_32	35.6062	DMSO	Box45	22.5733	11.8286	0.923077	1.20805	26	2.88889	3	7
FISH_37	67.5687	DMSO	Box45	10.5933	20.8571	14.9538	19.3289	35	3.5	1.5	10
FISH_38	61.7563	DMSO	Box45	27.7867	14.9429	0	0.402685	18	2.57143	1	11
FISH_43	74.9875	DMSO	Box45	33.1867	13.9429	0	1.61074	19	6.33333	6	21
FISH_44	102.181	DMSO	Box45	28.8533	16.6571	0.184615	0	6	1.5	1	10
FISH_3	5.73125	Melatonin	Box45	19.1333	9.88571	12.7385	7.24832	15	2.14286	3	5
FISH_4	5.29688	Melatonin	Box45	16.8067	13.7429	8.67692	8.05369	23	3.28571	3	10
FISH_9	5.22813	Melatonin	Box45	13.8933	12.2286	9.96923	3.62416	34	3.4	2.5	8
FISH_10	12.4625	Melatonin	Box45	12.6267	13.5429	19.3846	10.8725	4	1	1	16
FISH_15	5.225	Melatonin	Box45	18.3133	23.3286	6.83077	0	0	nan	nan	nan
FISH_16	6.54688	Melatonin	Box45	23.94	18.7714	17.7231	0	9	1.8	2	19
FISH_21	6.45937	Melatonin	Box45	25.9733	17.4286	15.8769	0	7	1.75	2	51
FISH_22	2.80312	Melatonin	Box45	10.8467	16.9714	36.3692	13.6913	33	5.5	4	11
FISH_27	6.575	Melatonin	Box45	10.1133	35.1714	13.8462	3.22148	7	1.4	1	9
FISH_28	10.3063	Melatonin	Box45	7.07333	14.6571	1.66154	18.5235	15	2.5	2	12
FISH_33	21.2875	Melatonin	Box45	34.9867	18.2143	15.5077	4.83221	5	1.25	1	21
FISH_34	5.33437	Melatonin	Box45	11.7733	26.5857	16.6154	2.41611	3	1	1	19
FISH_39	14.0125	Melatonin	Box45	25.5	17.0714	15.8769	1.20805	27	3.375	3.5	11
FISH_40	14.6594	Melatonin	Box45	23.1067	26.2429	0.923077	2.81879	7	1.75	1	18
FISH_45	12.7875	Melatonin	Box45	27.6667	25.9	10.1538	2.01342	9	4.5	4.5	22
FISH_46	10.4625	Melatonin	Box45	17.7	21.1143	14.2154	0.805369	12	2	1	10
FISH_5	2.29688	Clonidine	Box45	29.0067	12.3857	37.4769	0	17	5.66667	1	18
FISH_6	3.45312	Clonidine	Box45	18.8067	7.24286	16.0615	2.41611	22	2	1	6
FISH_11	4.61875	Clonidine	Box45	18.0267	10.3571	17.3538	1.20805	20	4	5	15
FISH_12	7.40937	Clonidine	Box45	36.8933	23.0429	6.27692	0.805369	10	1.66667	1	11
FISH_17	9.02187	Clonidine	Box45	36.7733	9.22857	0.553846	0	38	9.5	9.5	17
FISH_18	5.38438	Clonidine	Box45	18.7733	5.05714	19.3846	4.83221	44	8.8	2	6
FISH_23	2.86562	Clonidine	Box45	40.8733	12.7714	28.6154	0	29	5.8	2	6
FISH_24	4.01875	Clonidine	Box45	21.9867	15.9571	24	0.402685	0	nan	nan	nan
FISH_29	15.3906	Clonidine	Box45	36.04	9.22857	0.184615	18.1208	20	1.81818	1	5
FISH_30	5.40937	Clonidine	Box45	47.6067	12.9	25.8462	5.2349	32	4.57143	6	8
FISH_35	9.38125	Clonidine	Box45	37.7867	18.0143	4.24615	0	7	1.16667	1	17
FISH_36	8.13438	Clonidine	Box45	33.54	16.7857	1.66154	0	4	1	1	21
FISH_41	5.275	Clonidine	Box45	46.7667	13.2143	27.6923	3.22148	20	10	10	5
FISH_42	4.03437	Clonidine	Box45	18.2533	10.3571	22.7077	12.0805	25	2.77778	2	6
FISH_47	6.92812	Clonidine	Box45	58.42	24.7	23.2615	3.62416	3	1.5	1.5	41
FISH_48	13.3438	Clonidine	Box45	26.2	17.3429	4.24615	3.62416	3	1.5	1.5	28
FISH_1	104.622	DMSO	Box67	32.9647	2.73333	0.192308	0.681818	36	5.14286	4	5
FISH_2	36.6031	DMSO	Box67	21.5529	9.11667	1.73077	1.70455	13	2.16667	1	8
FISH_7	76.4594	DMSO	Box67	30.9765	11.3167	0.192308	0	16	2.66667	2	8
FISH_8	115.831	DMSO	Box67	60.4176	11.7167	0	1.36364	11	1.83333	1.5	8
FISH_13	59.675	DMSO	Box67	18.8941	5.25	0.192308	1.02273	14	1.16667	1	16
FISH_14	34.4281	DMSO	Box67	13.8059	6.15	0.769231	20.1136	44	8.8	5	7
FISH_19	45.4781	DMSO	Box67	24.8706	14.5167	3.46154	4.43182	2	1	1	12
FISH_20	40.0969	DMSO	Box67	26.1706	13.1333	0.769231	0	13	2.6	1	19
FISH_25	38.4375	DMSO	Box67	20.6059	5.53333	0.769231	2.38636	38	4.75	5.5	7
FISH_26	84.4031	DMSO	Box67	19.4882	7.61667	0	0.340909	24	2.18182	1	10
FISH_31	99.6719	DMSO	Box67	45.5647	5.38333	0.192308	3.40909	41	10.25	11.5	6
FISH_32	63.5344	DMSO	Box67	33.6706	15.8833	0	0.340909	17	4.25	5	21
FISH_37	59.3406	DMSO	Box67	34.4824	10.3167	2.11538	0	29	4.83333	4	22
FISH_38	48.3969	DMSO	Box67	35.7941	11	0	0.340909	24	6	5.5	17
FISH_43	42.6969	DMSO	Box67	13.8647	13.0167	2.5	0.340909	5	2.5	2.5	7
FISH_44	37.9812	DMSO	Box67	17.8588	8.51667	0.769231	1.70455	26	5.2	5	4
FISH_4	2.08438	Melatonin	Box67	7.85294	19.0333	39.2308	20.4545	20	3.33333	3	12
FISH_9	10.3562	Melatonin	Box67	16.6647	6.45	9.61538	1.36364	22	2.44444	1	6
FISH_10	5.56875	Melatonin	Box67	9.48824	19.8333	32.3077	17.3864	11	5.5	5.5	13
FISH_15	12.0656	Melatonin	Box67	18.7294	9.75	0	7.5	32	5.33333	4.5	14
FISH_16	7.31875	Melatonin	Box67	32.1118	11.95	15.5769	1.02273	14	2.8	2	3
FISH_21	9.43125	Melatonin	Box67	22.3647	9.33333	1.34615	0	18	2.57143	1	14
FISH_22	10.1656	Melatonin	Box67	18.4765	11.9667	7.11538	0	16	2.28571	1	12
FISH_27	7.75937	Melatonin	Box67	28.3529	15.4167	10.1923	2.04545	17	1.88889	2	11
FISH_28	10.375	Melatonin	Box67	12.0824	14.2	5.38462	30	24	4.8	4	11
FISH_33	14.2625	Melatonin	Box67	16.7059	14.1333	5	1.02273	13	2.16667	1	11
FISH_34	14.1719	Melatonin	Box67	8.89412	25.4333	2.30769	19.7727	0	nan	nan	nan
FISH_39	13.8719	Melatonin	Box67	13.0471	13.9333	0.576923	12.2727	10	2.5	1	15
FISH_40	9.89375	Melatonin	Box67	14.3118	10.3	1.15385	2.04545	35	3.18182	3	9
FISH_45	17.3031	Melatonin	Box67	30.0588	34.4167	2.69231	0.681818	4	2	2	21
FISH_46	10.2656	Melatonin	Box67	20.1235	20.6333	15.1923	0	3	1.5	1.5	26
FISH_5	4.45312	Clonidine	Box67	41.5765	11.5167	18.6538	3.06818	16	4	3	35
FISH_6	4.93125	Clonidine	Box67	37.9294	14.75	23.6538	0	1	1	1	39
FISH_11	6.12188	Clonidine	Box67	39.8647	16.35	16.9231	0	11	2.75	3	11
FISH_12	7.86562	Clonidine	Box67	28.0588	6.31667	18.8462	3.40909	31	4.42857	4	9
FISH_17	0.796875	Clonidine	Box67	49.8824	5.41667	54.4231	1.02273	34	3.09091	2	12
FISH_18	7.025	Clonidine	Box67	32.0824	16.5	2.88462	0.340909	2	2	2	22
FISH_23	9.35938	Clonidine	Box67	70.9235	7.38333	0.769231	0	40	13.3333	6	14
FISH_24	9.52812	Clonidine	Box67	40.7647	7.16667	7.88462	0	35	5.83333	7	11
FISH_29	9.27812	Clonidine	Box67	28.3824	15.8333	23.6538	2.04545	1	1	1	7
FISH_30	7.46875	Clonidine	Box67	22.7706	10.4667	11.1538	1.70455	8	1.6	1	27
FISH_35	12.6344	Clonidine	Box67	26.8706	23.0333	1.92308	4.77273	18	4.5	4	15
FISH_36	6.86875	Clonidine	Box67	22.1529	13.5	14.2308	1.70455	2	1	1	34
FISH_41	0.646875	Clonidine	Box67	23.7471	17.2667	51.3462	4.09091	23	3.28571	1	5
FISH_42	6.2	Clonidine	Box67	13.3471	8.48333	17.8846	2.38636	24	2.18182	2	9
FISH_47	4.30937	Clonidine	Box67	19.6176	7.86667	28.2692	1.36364	24	4	3	4
FISH_48	2.8125	Clonidine	Box67	15.9294	13.6333	45.1923	10.9091	13	2.6	3	10
