# Supplementary material for: Sleep pressure modulates single-neuron synapse number in zebrafish
Source: Nature. 2024 May 1;629(8012):639–45. doi: 10.1038/s41586-024-07367-3 (PMC11096099; doi:10.1038/s41586-024-07367-3)
Supplement: Supplementary file 6 — Source Data Figs. 1–4 and Source Data Extended Data Figs. 1, 2 and 4–10 [file 41586_2024_7367_MOESM6_ESM.zip › CODE_FINAL/ExtFigure2.xlsx]

## Sheet: a
SynapseID	1	2	3	4	5	6	7
Synapse1	0.154397
Synapse2	0.200186
Synapse3	0.315137
Synapse4		0.167138
Synapse5	0.131386	0.1389
Synapse6	0.333281	0.247706
Synapse7	0.343276	0.323129
Synapse8	0.0481005	0.0462639	0.0563651
Synapse9	0.0502816	0.144076	0.068224
Synapse10	0.055005	0.0647037	0.0630367
Synapse11	0.0558937	0.165059	0.256733
Synapse12	0.0574765	0.0621541	0.0824979
Synapse13	0.0699522	0.0521189	0.059896
Synapse14	0.0768535	0.0643683	0.0897272
Synapse15	0.10449	0.163848	0.138398
Synapse16	0.115288	0.155695	0.172709
Synapse17	0.119464	0.176174	0.174927
Synapse18	0.164102	0.160563	0.158924
Synapse19	0.162269	0.150145	0.192942
Synapse20	0.174198	0.224857	0.169644
Synapse21	0.0484323	0.0471349	0.0446056	0.0617283
Synapse22	0.0548194	0.0651166	0.0833154	0.0745261
Synapse23	0.0558798	0.0938389	0.0768508	0.076595
Synapse24	0.0617004	0.0597939	0.0938851	0.0594743
Synapse25	0.0639747	0.0800273	0.0730734	0.0739759
Synapse26	0.0799027	0.0786438	0.0820657	0.0848218
Synapse27	0.357506	0.338422	0.190142	0.289632
Synapse28	0.0536578	0.0667448	0.0516119	0.0793307
Synapse29		0.100908	0.0979858	0.119237	0.148918
Synapse30	0.0487497	0.0515103	0.0717852	0.0704399	0.0715257
Synapse31	0.0497417	0.0612358	0.0697486	0.0766566	0.0855445
Synapse32	0.0522189	0.0525444	0.0339082	0.10314	0.0829888
Synapse33	0.0628625	0.0579713	0.0612289	0.0617794	0.0861207
Synapse34	0.0644922	0.0565804	0.0620051	0.0689954	0.0784986
Synapse35	0.0912961	0.18768	0.151919	0.236777	0.286431
Synapse36	0.119785	0.154796	0.185904	0.174762	0.385942
Synapse37	0.122315	0.165653	0.157095	0.107642	0.144867
Synapse38	0.125188	0.200494	0.204427	0.360504	0.310918
Synapse39	0.129683	0.134461	0.141052	0.140085	0.163966
Synapse40	0.158017	0.140256	0.318681	0.353376	0.326395
Synapse41	0.188537	0.0787661	0.128883	0.125038	0.380371
Synapse42	0.208253	0.242306	0.260327	0.26712	0.220769
Synapse43	0.297855	0.272525	0.260375	0.353955	0.333066
Synapse44	0.045987	0.0442451	0.0690392	0.061808	0.0821456	0.114737
Synapse45	0.0482378	0.0686259	0.0620833	0.070533	0.0973392	0.164554
Synapse46	0.0597078	0.0712341	0.0517901	0.050722	0.0681718	0.0889739
Synapse47	0.0825064	0.0808487	0.0741584	0.106452	0.0755729	0.0743879
Synapse48	0.101043	0.207126	0.17161	0.190618	0.177867	0.280882
Synapse49	0.105066	0.194705	0.20821	0.234299	0.172719	0.252251
Synapse50	0.108074	0.114422	0.13762	0.19285	0.248626	0.247644
Synapse51	0.129129	0.205107	0.112158	0.216095	0.160698	0.370499
Synapse52	0.141783	0.245566	0.281836	0.30246	0.274174	0.372605
Synapse53	0.153336	0.106888	0.208092	0.177727	0.313879	0.210116
Synapse54	0.167102	0.147167	0.252572	0.168169	0.236493	0.178514
Synapse55	0.180357	0.169922	0.124786	0.20998	0.294368	0.25482
Synapse56	0.286502	0.288846	0.189927	0.181963	0.224054	0.439747
Synapse57	0.106662	0.151581	0.170596	0.110778	0.296347	0.178259	0.183204
Synapse58	0.0413473	0.056998	0.0563388	0.0566275	0.0934599	0.110235	0.092767
Synapse59	0.0470888	0.0495362	0.0432447	0.0660074	0.0498509	0.0664503	0.311276
Synapse60	0.0538288	0.0520569	0.0432233	0.0592598	0.0767562	0.0866376	0.127386
Synapse61	0.05503	0.0480897	0.0718205	0.0838957	0.0692691	0.0862883	0.0853981
Synapse62	0.0564667	0.0641364	0.0646614	0.0627685	0.091036	0.0278513	0.141747
Synapse63	0.066053	0.068156	0.0526068	0.0827581	0.0988932	0.0962515	0.0655092
Synapse64	0.0764312	0.155367	0.136743	0.143791	0.165568	0.183364	0.497608
Synapse65	0.0926167	0.109401	0.132929	0.136271	0.119218	0.164496	0.20858
Synapse66	0.102758	0.184046	0.239149	0.224087	0.296201	0.494929	0.365442
Synapse67	0.10954	0.168762	0.161443	0.197337	0.274984	0.32068	0.406904
Synapse68	0.111477	0.16392	0.171244	0.177245	0.163371	0.230799	0.223215
Synapse69	0.121682	0.245157	0.213424	0.202434	0.229236	0.333408	0.323479
Synapse70	0.129691	0.146107	0.216679	0.259111	0.16854	0.247469	0.178501
Synapse71	0.132398	0.129304	0.235008	0.192534	0.206476	0.222733	0.357057
Synapse72	0.13338	0.22541	0.278325	0.258796	0.290667	0.384211	0.93185
Synapse73	0.134459	0.140401	0.134551	0.251024	0.203626	0.184953	0.222841
Synapse74	0.134943	0.15351	0.208419	0.197223	0.215977	0.232253	0.365227
Synapse75	0.143607	0.196124	0.180112	0.173878	0.354328	0.18297	0.330469
Synapse76	0.144668	0.151825	0.157714	0.278322	0.264635	0.251148	0.380438
Synapse77	0.145562	0.21589	0.203508	0.213948	0.213413	0.323181	0.25975
Synapse78	0.149522	0.131543	0.106653	0.244141	0.175223	0.353315	0.24523
Synapse79	0.152062	0.180113	0.147302	0.272395	0.240603	0.279139	0.256368
Synapse80	0.153032	0.160832	0.221767	0.284405	0.186353	0.504131	0.478227
Synapse81	0.156253	0.330741	0.228984	0.259826	0.182593	0.233345	0.37908
Synapse82	0.161806	0.138495	0.0933594	0.298976	0.311164	0.246814	0.256252
Synapse83	0.162926	0.134821	0.166543	0.135437	0.253837	0.256868	0.278635
Synapse84	0.165116	0.235178	0.281835	0.256345	0.301595	0.302149	0.30613
Synapse85	0.170299	0.227273	0.220094	0.236857	0.28926	0.254572	0.234713
Synapse86	0.171613	0.263578	0.167961	0.204542	0.270513	0.272212	0.227917
Synapse87	0.173337	0.251069	0.319825	0.293202	0.368894	0.536958	0.324354
Synapse88	0.175559	0.166527	0.184772	0.321068	0.209585	0.368849	0.281087
Synapse89	0.180963	0.170377	0.191056	0.233946	0.345923	0.350028	0.571754
Synapse90	0.181042	0.254673	0.306154	0.232296	0.272761	0.261314	0.31254
Synapse91	0.182646	0.192745	0.284833	0.252177	0.244991	0.507379	0.409298
Synapse92	0.183046	0.13619	0.23752	0.22623	0.468505	0.692908	0.169852
Synapse93	0.184291	0.343029	0.240207	0.391552	0.328322	0.372192	0.309578
Synapse94	0.184805	0.263673	0.266077	0.48023	0.482749	0.302223	0.431184
Synapse95	0.184893	0.143702	0.207186	0.253567	0.182954	0.572796	0.435095
Synapse96	0.195729	0.208578	0.24501	0.284392	0.279208	0.337382	0.31
Synapse97	0.196822	0.23276	0.266484	0.330679	0.50021	0.498869	0.476481
Synapse98	0.201404	0.293143	0.239495	0.207088	0.461561	0.284304	0.366617
Synapse99	0.202589	0.352269	0.381115	0.390867	0.375663	0.5667	0.264809
Synapse100	0.202953	0.207771	0.180998	0.187535	0.223231	0.238246	0.404715
Synapse101	0.204351	0.225686	0.163053	0.305288	0.251466	0.203891	0.20508
Synapse102	0.21952	0.187582	0.253108	0.388351	0.260282	0.468659	0.518515
Synapse103	0.220244	0.268775	0.229801	0.340352	0.356692	0.306781	0.369911
Synapse104	0.225541	0.2644	0.318764	0.377897	0.244401	0.366534	0.394464
Synapse105	0.231248	0.184581	0.225032	0.208659	0.201303	0.320683	0.27514
Synapse106	0.233577	0.244031	0.28255	0.278747	0.390811	0.275523	0.505988
Synapse107	0.246641	0.218951	0.33401	0.51394	0.477062	0.420013	0.554844
Synapse108	0.2588	0.363448	0.30056	0.391054	0.200941	0.322708	0.640667
Synapse109	0.26484	0.210496	0.243564	0.276251	0.268847	0.318947	0.266601
Synapse110	0.26683	0.353328	0.29143	0.209721	0.263861	0.454619	0.375653
Synapse111	0.271428	0.330879	0.387818	0.354006	0.359937	0.400372	1.21225
Synapse112	0.272389	0.30042	0.340237	0.392395	0.602818	0.495184	0.539013
Synapse113	0.28214	0.238314	0.31983	0.272156	0.238137	0.363011	0.291461
Synapse114	0.287228	0.28567	0.30128	0.417831	0.491536	0.400635	0.499799
Synapse115	0.317399	0.329267	0.313292	0.616415	0.30123	0.372595	0.273906
Synapse116	0.342635	0.231155	0.410302	0.24974	0.336176	0.223603	0.319367
Synapse117	0.401987	0.502743	0.474328	0.402939	0.407598	0.907933	0.467555
Synapse118	0.469256	0.452148	0.545573	0.478586	0.511737	0.497011	0.568813
Synapse119		0.290839	0.254668	0.382856	0.224787	0.296237	0.212762
Synapse120		0.534276	0.21546	0.32319	0.210866	0.347544	0.311348
Synapse121			0.14768	0.121894	0.199716	0.207362	0.256649
Synapse122				0.291036	0.390741	0.321285	0.310898
Synapse123				0.353177	0.379503	0.422844
Synapse124				0.424642	0.219911	0.270322	0.42502
Synapse125					0.142916	0.236841	0.257025
Synapse126					0.286398	0.480078	0.601207
Synapse127					0.209823	0.424848
Synapse128					0.226139	0.422739	0.505571
Synapse129					0.297341	0.526182	0.334482
Synapse130					0.270406	0.21754	0.448342
Synapse131						0.349301	0.322041
Synapse132						0.557302	0.164732
Synapse133						0.353679	0.744821
Synapse134						0.454128	0.276249
Synapse135						0.326845	0.337166
Synapse136						0.14275	0.199114
Synapse137						0.278288
Synapse138							0.245742

## Sheet: cd
Fish_ID	Time	Puncta	RoC	Baseline_perch	Puncta_delta
F1_20210327	dpf_4	107		0
F2_20210327	dpf_4	161		0
F3_20210327	dpf_4	118		0
F4_20210327	dpf_4	76		0
F5_20210327	dpf_4	95		0
F1_20210327	dpf_5	155	44.8598	44.8598	48
F2_20210327	dpf_5	157	-2.48447	-2.48447	-4
F3_20210327	dpf_5	113	-4.23729	-4.23729	-5
F4_20210327	dpf_5	126	65.7895	65.7895	50
F5_20210327	dpf_5	146	53.6842	53.6842	51
F1_20210327	dpf_6	151	-2.58065	41.1215	-4
F2_20210327	dpf_6	105	-33.121	-34.7826	-52
F3_20210327	dpf_6	110	-2.65487	-6.77966	-3
F4_20210327	dpf_6	146	15.873	92.1053	20
F5_20210327	dpf_6	144	-1.36986	51.5789	-2
F1_20210327	dpf_7	157	3.97351	46.729	6
F2_20210327	dpf_7	121	15.2381	-24.8447	16
F3_20210327	dpf_7	107	-2.72727	-9.32203	-3
F4_20210327	dpf_7	151	3.42466	98.6842	5
F5_20210327	dpf_7	134	-6.94444	41.0526	-10
F1_20210327	dpf_8	152	-3.18471	42.0561	-5
F2_20210327	dpf_8	136	12.3967	-15.528	15
F3_20210327	dpf_8	114	6.54206	-3.38983	7
F4_20210327	dpf_8	176	16.5563	131.579	25
F5_20210327	dpf_8	156	16.4179	64.2105	22
F1_20210327	dpf_9	152	0	42.0561	0
F2_20210327	dpf_9	134	-1.47059	-16.7702	-2
F3_20210327	dpf_9	111	-2.63158	-5.9322	-3
F4_20210327	dpf_9	186	5.68182	144.737	10
F5_20210327	dpf_9	143	-8.33333	50.5263	-13
F1_20210327	dpf_10	149	-1.97368	39.2523	-3
F2_20210327	dpf_10	167	24.6269	3.72671	33
F3_20210327	dpf_10	96	-13.5135	-18.6441	-15
F4_20210327	dpf_10	125	-32.7957	64.4737	-61
