# Supplementary material for: Sleep pressure modulates single-neuron synapse number in zebrafish
Source: Nature. 2024 May 1;629(8012):639–45. doi: 10.1038/s41586-024-07367-3 (PMC11096099; doi:10.1038/s41586-024-07367-3)
Supplement: Supplementary file 6 — Source Data Figs. 1–4 and Source Data Extended Data Figs. 1, 2 and 4–10 [file 41586_2024_7367_MOESM6_ESM.zip › CODE_FINAL/Figure1.xlsx]

## Sheet: 1d
normalized_ch1	Time	TrackID	normalized_ch2	intensity_ratio	neuron
0.0474578	6	1000569563	0.0155113	0.326845	puncta
0.102834	7	1000569563	0.0346722	0.337166	puncta
0.190848	5	1000569407	0.0272751	0.142916	puncta
0.0949229	6	1000569407	0.0224816	0.236841	puncta
0.0763053	7	1000569407	0.0196123	0.257025	puncta
0.198857	2	1000567467	0.0200662	0.100908	puncta
0.241972	3	1000567467	0.0237098	0.0979858	puncta
0.226906	4	1000567467	0.0270556	0.119237	puncta
0.169419	5	1000567467	0.0252295	0.148918	puncta
0.130603	1	1000567408	0.0414532	0.317399	puncta
0.142939	2	1000567408	0.0470651	0.329267	puncta
0.205102	3	1000567408	0.0642569	0.313292	puncta
0.110987	4	1000567408	0.0684137	0.616415	puncta
0.109805	5	1000567408	0.0330767	0.30123	puncta
0.0831922	6	1000567408	0.030997	0.372595	puncta
0.11748	7	1000567408	0.0321784	0.273906	puncta
0.261147	1	1000566794	0.052596	0.201404	puncta
0.168389	2	1000566794	0.0493621	0.293143	puncta
0.175106	3	1000566794	0.041937	0.239495	puncta
0.160129	4	1000566794	0.0331609	0.207088	puncta
0.112158	5	1000566794	0.0517677	0.461561	puncta
0.0635813	6	1000566794	0.0180764	0.284304	puncta
0.0906753	7	1000566794	0.0332431	0.366617	puncta
0.369846	1	1000562638	0.0600145	0.162269	puncta
0.374195	2	1000562638	0.0561836	0.150145	puncta
0.276892	3	1000562638	0.0534241	0.192942	puncta
0.227404	1	1000053840	0.0331013	0.145562	puncta
0.193997	2	1000053840	0.0418821	0.21589	puncta
0.233254	3	1000053840	0.047469	0.203508	puncta
0.245798	4	1000053840	0.0525881	0.213948	puncta
0.204148	5	1000053840	0.0435678	0.213413	puncta
0.111196	6	1000053840	0.0359363	0.323181	puncta
0.107255	7	1000053840	0.0278594	0.25975	puncta
0.207492	1	1000053801	0.0375485	0.180963	puncta
0.224435	2	1000053801	0.0382386	0.170377	puncta
0.192825	3	1000053801	0.0368404	0.191056	puncta
0.12166	4	1000053801	0.0284619	0.233946	puncta
0.0836922	5	1000053801	0.028951	0.345923	puncta
0.0773683	6	1000053801	0.0270811	0.350028	puncta
0.05223	7	1000053801	0.0298627	0.571754	puncta
0.182319	1	1000053786	0.0486482	0.26683	puncta
0.116925	2	1000053786	0.0413127	0.353328	puncta
0.162193	3	1000053786	0.0472679	0.29143	puncta
0.205505	4	1000053786	0.0430988	0.209721	puncta
0.120725	5	1000053786	0.0318545	0.263861	puncta
0.0770298	6	1000053786	0.0350192	0.454619	puncta
0.0696124	7	1000053786	0.0261501	0.375653	puncta
0.355717	1	1000053783	0.0783445	0.220244	puncta
0.317446	2	1000053783	0.0853216	0.268775	puncta
0.305896	3	1000053783	0.0702953	0.229801	puncta
0.191716	4	1000053783	0.0652507	0.340352	puncta
0.166893	5	1000053783	0.0595295	0.356692	puncta
0.14207	6	1000053783	0.0435844	0.306781	puncta
0.113605	7	1000053783	0.0420238	0.369911	puncta
0.213596	1	1000046437	0.0420405	0.196822	puncta
0.173379	2	1000046437	0.0403558	0.23276	puncta
0.217144	3	1000046437	0.0578656	0.266484	puncta
0.234329	4	1000046437	0.0774878	0.330679	puncta
0.149146	5	1000046437	0.0746045	0.50021	puncta
0.0886069	6	1000046437	0.0442032	0.498869	puncta
0.0625098	7	1000046437	0.0297847	0.476481	puncta
0.164653	1	1000046434	0.0169195	0.102758	puncta
0.101622	2	1000046434	0.0187031	0.184046	puncta
0.10753	3	1000046434	0.0257157	0.239149	puncta
0.0864043	4	1000046434	0.0193621	0.224087	puncta
0.0639947	5	1000046434	0.0189553	0.296201	puncta
0.0364002	6	1000046434	0.0180155	0.494929	puncta
0.0421245	7	1000046434	0.0153941	0.365442	puncta
0.124526	1	1000046430	0.0230239	0.184893	puncta
0.130309	2	1000046430	0.0187258	0.143702	puncta
0.125117	3	1000046430	0.0259224	0.207186	puncta
0.100537	4	1000046430	0.0254929	0.253567	puncta
0.0734855	5	1000046430	0.0134444	0.182954	puncta
0.0394619	6	1000046430	0.0226036	0.572796	puncta
0.0427311	7	1000046430	0.0185921	0.435095	puncta
0.368781	1	1000046425	0.0529597	0.143607	puncta
0.335867	2	1000046425	0.0658717	0.196124	puncta
0.284979	3	1000046425	0.0513283	0.180112	puncta
0.319779	4	1000046425	0.0556026	0.173878	puncta
0.210995	5	1000046425	0.0747612	0.354328	puncta
0.210122	6	1000046425	0.0384461	0.18297	puncta
0.106123	7	1000046425	0.0350703	0.330469	puncta
0.283877	1	1000045762	0.0640261	0.225541	puncta
0.233274	2	1000045762	0.0616777	0.2644	puncta
0.141324	3	1000045762	0.0450489	0.318764	puncta
0.156213	4	1000045762	0.0590322	0.377897	puncta
0.139095	5	1000045762	0.033995	0.244401	puncta
0.0640307	6	1000045762	0.0234694	0.366534	puncta
0.0635691	7	1000045762	0.0250757	0.394464	puncta

## Sheet: 1gh
Fish_ID	Time	Puncta	RoC	Puncta_delta	Condition	Cluster	time
F5_1112	dpf7_0	166	0		LD	1	ZT 0
F3_1119	dpf7_0	86	0		LD	3	ZT 0
F1_1126	dpf7_0	102	0		LD	2	ZT 0
F3_1126	dpf7_0	173	0		LD	3	ZT 0
F5_1126	dpf7_0	211	0		LD		ZT 0
F7_1126	dpf7_0	103	0		LD	2	ZT 0
F7-2_1126	dpf7_0	135	0		LD	1	ZT 0
F4_1126	dpf7_0	110	0		LD	1	ZT 0
F2_1210	dpf7_0	90	0		LD	1	ZT 0
F3_1210	dpf7_0	215	0		LD	3	ZT 0
E2_1.3_0204	dpf7_0	181	0		LD	1	ZT 0
I2_1.5_0204	dpf7_0	73	0		LD		ZT 0
2.2_0211	dpf7_0	168	0		LD	1	ZT 0
4.2_0211	dpf7_0	155	0		LD	3	ZT 0
F1_0225	dpf7_0	136	0		LD	2	ZT 0
F4_0225	dpf7_0	114	0		LD	2	ZT 0
F10_0303	dpf7_0	185	0		LD	1	ZT 0
F1_0303	dpf7_0	80	0		LD	3	ZT 0
F3_0303	dpf7_0	96	0		LD	3	ZT 0
F5_0303	dpf7_0	146	0		LD	2	ZT 0
F6_0303	dpf7_0	106	0		LD	3	ZT 0
F9_0303	dpf7_0	92	0		LD	2	ZT 0
F10_0310	dpf7_0	150	0		LD	0	ZT 0
F11_0310	dpf7_0	173	0		LD	1	ZT 0
F2_0310	dpf7_0	138	0		LD	3	ZT 0
F3_0310	dpf7_0	175	0		LD	2	ZT 0
F4_0310	dpf7_0	158	0		LD	1	ZT 0
F5_0310	dpf7_0	168	0		LD	1	ZT 0
F7_0310	dpf7_0	139	0		LD	1	ZT 0
F8R_0310	dpf7_0	94	0		LD	3	ZT 0
F5_1112	dpf7_10	220	32.5301	54	LD	1	ZT 10
F3_1119	dpf7_10	139	61.6279	53	LD	3	ZT 10
F1_1126	dpf7_10	129	26.4706	27	LD	2	ZT 10
F3_1126	dpf7_10	134	-22.5434	-39	LD	3	ZT 10
F5_1126	dpf7_10	277	31.2796	66	LD		ZT 10
F7_1126	dpf7_10	128	24.2718	25	LD	2	ZT 10
F7-2_1126	dpf7_10	138	2.22222	3	LD	1	ZT 10
F4_1126	dpf7_10	189	71.8182	79	LD	1	ZT 10
F2_1210	dpf7_10	101	12.2222	11	LD	1	ZT 10
F3_1210	dpf7_10	218	1.39535	3	LD	3	ZT 10
E2_1.3_0204	dpf7_10	160	-11.6022	-21	LD	1	ZT 10
I2_1.5_0204	dpf7_10	94	28.7671	21	LD		ZT 10
2.2_0211	dpf7_10	188	11.9048	20	LD	1	ZT 10
4.2_0211	dpf7_10	121	-21.9355	-34	LD	3	ZT 10
F1_0225	dpf7_10	147	8.08824	11	LD	2	ZT 10
F4_0225	dpf7_10	114	0	0	LD	2	ZT 10
F10_0303	dpf7_10	266	43.7838	81	LD	1	ZT 10
F1_0303	dpf7_10	83	3.75	3	LD	3	ZT 10
F3_0303	dpf7_10	135	40.625	39	LD	3	ZT 10
F5_0303	dpf7_10	112	-23.2877	-34	LD	2	ZT 10
F6_0303	dpf7_10	113	6.60377	7	LD	3	ZT 10
F9_0303	dpf7_10	114	23.913	22	LD	2	ZT 10
F10_0310	dpf7_10	109	-27.3333	-41	LD	0	ZT 10
F11_0310	dpf7_10	236	36.4162	63	LD	1	ZT 10
F2_0310	dpf7_10	157	13.7681	19	LD	3	ZT 10
F3_0310	dpf7_10	132	-24.5714	-43	LD	2	ZT 10
F4_0310	dpf7_10	170	7.59494	12	LD	1	ZT 10
F5_0310	dpf7_10	224	33.3333	56	LD	1	ZT 10
F7_0310	dpf7_10	115	-17.2662	-24	LD	1	ZT 10
F8R_0310	dpf7_10	149	58.5106	55	LD	3	ZT 10
F5_1112	dpf8_0	155	-29.5455	-65	LD	1	ZT 0_8
F3_1119	dpf8_0	100	-28.0576	-39	LD	3	ZT 0_8
F1_1126	dpf8_0	109	-15.5039	-20	LD	2	ZT 0_8
F3_1126	dpf8_0	160	19.403	26	LD	3	ZT 0_8
F5_1126	dpf8_0	260.5	-5.95668	-16.5	LD		ZT 0_8
F7_1126	dpf8_0	123	-3.90625	-5	LD	2	ZT 0_8
F7-2_1126	dpf8_0	143	3.62319	5	LD	1	ZT 0_8
F4_1126	dpf8_0	173	-8.46561	-16	LD	1	ZT 0_8
F2_1210	dpf8_0	107	5.94059	6	LD	1	ZT 0_8
F3_1210	dpf8_0	168	-22.9358	-50	LD	3	ZT 0_8
E2_1.3_0204	dpf8_0	215	34.375	55	LD	1	ZT 0_8
I2_1.5_0204	dpf8_0	72	-23.4043	-22	LD		ZT 0_8
2.2_0211	dpf8_0	155	-17.5532	-33	LD	1	ZT 0_8
4.2_0211	dpf8_0	134	10.7438	13	LD	3	ZT 0_8
F1_0225	dpf8_0	191	29.932	44	LD	2	ZT 0_8
F4_0225	dpf8_0	125	9.64912	11	LD	2	ZT 0_8
F10_0303	dpf8_0	243	-8.64662	-23	LD	1	ZT 0_8
F1_0303	dpf8_0	98	18.0723	15	LD	3	ZT 0_8
F3_0303	dpf8_0	132	-2.22222	-3	LD	3	ZT 0_8
F5_0303	dpf8_0	130	16.0714	18	LD	2	ZT 0_8
F6_0303	dpf8_0	115	1.76991	2	LD	3	ZT 0_8
F9_0303	dpf8_0	100	-12.2807	-14	LD	2	ZT 0_8
F10_0310	dpf8_0	137	25.6881	28	LD	0	ZT 0_8
F11_0310	dpf8_0	175	-25.8475	-61	LD	1	ZT 0_8
F2_0310	dpf8_0	129	-17.8344	-28	LD	3	ZT 0_8
F3_0310	dpf8_0	129	-2.27273	-3	LD	2	ZT 0_8
F4_0310	dpf8_0	142	-16.4706	-28	LD	1	ZT 0_8
F5_0310	dpf8_0	217	-3.125	-7	LD	1	ZT 0_8
F7_0310	dpf8_0	154	33.913	39	LD	1	ZT 0_8
F8R_0310	dpf8_0	116	-22.1477	-33	LD	3	ZT 0_8
F1_20200825_LL	dpf7_0	85	0		LL	2	ZT 0
F11F_20200825_LL	dpf7_0	97	0		LL	0	ZT 0
F11O_20200825_LL	dpf7_0	94	0		LL	2	ZT 0
F11R_20200825_LL	dpf7_0	86	0		LL	2	ZT 0
F6_20200825_LL	dpf7_0	68	0		LL	3	ZT 0
F2_20200915_LL	dpf7_0	102	0		LL	2	ZT 0
F3_20200915_LL	dpf7_0	110	0		LL	3	ZT 0
F8_20200915_LL	dpf7_0	115	0		LL	2	ZT 0
F9_20200915_LL	dpf7_0	168	0		LL	3	ZT 0
F1_20200930_LL	dpf7_0	225	0		LL	3	ZT 0
F12_20200930_LL	dpf7_0	92	0		LL	0	ZT 0
F2_20200930_LL	dpf7_0	210	0		LL	3	ZT 0
F3_20200930_LL	dpf7_0	117	0		LL	0	ZT 0
F2L_20201006_LL	dpf7_0	123	0		LL	0	ZT 0
F2R_20201006_LL	dpf7_0	107	0		LL	2	ZT 0
F3_20201006_LL	dpf7_0	125	0		LL	2	ZT 0
F4_20201006_LL	dpf7_0	121	0		LL	2	ZT 0
F5_20201006_LL	dpf7_0	134	0		LL	2	ZT 0
F6_20201006_LL	dpf7_0	117	0		LL	0	ZT 0
F6_20200915_LL	dpf7_0	93	0		LL	0	ZT 0
F4_20200930_LL	dpf7_0	122	0		LL	0	ZT 0
F6_20200930_LL	dpf7_0	139	0		LL		ZT 0
F8_20200930_LL	dpf7_0	182	0		LL	1	ZT 0
F7_20201006_LL	dpf7_0	80	0		LL	2	ZT 0
F9_20201006_LL	dpf7_0	132	0		LL	2	ZT 0
F1_20200825_LL	dpf7_10	71	-16.4706	-14	LL	2	ZT 10
F11F_20200825_LL	dpf7_10	109	12.3711	12	LL	0	ZT 10
F11O_20200825_LL	dpf7_10	81	-13.8298	-13	LL	2	ZT 10
F11R_20200825_LL	dpf7_10	85	-1.16279	-1	LL	2	ZT 10
F6_20200825_LL	dpf7_10	65	-4.41176	-3	LL	3	ZT 10
F2_20200915_LL	dpf7_10	113	10.7843	11	LL	2	ZT 10
F3_20200915_LL	dpf7_10	118	7.27273	8	LL	3	ZT 10
F8_20200915_LL	dpf7_10	93	-19.1304	-22	LL	2	ZT 10
F9_20200915_LL	dpf7_10	198	17.8571	30	LL	3	ZT 10
F1_20200930_LL	dpf7_10	203	-9.77778	-22	LL	3	ZT 10
F12_20200930_LL	dpf7_10	119	29.3478	27	LL	0	ZT 10
F2_20200930_LL	dpf7_10	144	-31.4286	-66	LL	3	ZT 10
F3_20200930_LL	dpf7_10	102	-12.8205	-15	LL	0	ZT 10
F2L_20201006_LL	dpf7_10	111	-9.7561	-12	LL	0	ZT 10
F2R_20201006_LL	dpf7_10	115	7.47664	8	LL	2	ZT 10
F3_20201006_LL	dpf7_10	141	12.8	16	LL	2	ZT 10
F4_20201006_LL	dpf7_10	126	4.13223	5	LL	2	ZT 10
F5_20201006_LL	dpf7_10	145	8.20896	11	LL	2	ZT 10
F6_20201006_LL	dpf7_10	108	-7.69231	-9	LL	0	ZT 10
F6_20200915_LL	dpf7_10	118	26.8817	25	LL	0	ZT 10
F4_20200930_LL	dpf7_10	90	-26.2295	-32	LL	0	ZT 10
F6_20200930_LL	dpf7_10	138	-0.719424	-1	LL		ZT 10
F8_20200930_LL	dpf7_10	161	-11.5385	-21	LL	1	ZT 10
F7_20201006_LL	dpf7_10	73	-8.75	-7	LL	2	ZT 10
F9_20201006_LL	dpf7_10	130	-1.51515	-2	LL	2	ZT 10
F1_20200825_LL	dpf8_0	72	1.40845	1	LL	2	ZT 0_8
F11F_20200825_LL	dpf8_0	122	11.9266	13	LL	0	ZT 0_8
F11O_20200825_LL	dpf8_0	87	7.40741	6	LL	2	ZT 0_8
F11R_20200825_LL	dpf8_0	100	17.6471	15	LL	2	ZT 0_8
F6_20200825_LL	dpf8_0	76	16.9231	11	LL	3	ZT 0_8
F2_20200915_LL	dpf8_0	76	-32.7434	-37	LL	2	ZT 0_8
F3_20200915_LL	dpf8_0	129	9.32203	11	LL	3	ZT 0_8
F8_20200915_LL	dpf8_0	113	21.5054	20	LL	2	ZT 0_8
F9_20200915_LL	dpf8_0	171	-13.6364	-27	LL	3	ZT 0_8
F1_20200930_LL	dpf8_0	226	11.33	23	LL	3	ZT 0_8
F12_20200930_LL	dpf8_0	103	-13.4454	-16	LL	0	ZT 0_8
F2_20200930_LL	dpf8_0	169	17.3611	25	LL	3	ZT 0_8
F3_20200930_LL	dpf8_0	98	-3.92157	-4	LL	0	ZT 0_8
F2L_20201006_LL	dpf8_0	91	-18.018	-20	LL	0	ZT 0_8
F2R_20201006_LL	dpf8_0	92	-20	-23	LL	2	ZT 0_8
F3_20201006_LL	dpf8_0	138	-2.12766	-3	LL	2	ZT 0_8
F4_20201006_LL	dpf8_0	98	-22.2222	-28	LL	2	ZT 0_8
F5_20201006_LL	dpf8_0	142	-2.06897	-3	LL	2	ZT 0_8
F6_20201006_LL	dpf8_0	107	-0.925926	-1	LL	0	ZT 0_8
F6_20200915_LL	dpf8_0	124	5.08475	6	LL	0	ZT 0_8
F4_20200930_LL	dpf8_0	93	3.33333	3	LL	0	ZT 0_8
F6_20200930_LL	dpf8_0	112	-18.8406	-26	LL		ZT 0_8
F8_20200930_LL	dpf8_0	158	-1.86335	-3	LL	1	ZT 0_8
F7_20201006_LL	dpf8_0	87	19.1781	14	LL	2	ZT 0_8
F9_20201006_LL	dpf8_0	133	2.30769	3	LL	2	ZT 0_8
F3_20210126_FR	dpf7_0	103	0		FR	2	ZT 0
F4_20210126_FR	dpf7_0	231	0		FR	1	ZT 0
F8_20210126_FR	dpf7_0	97	0		FR	3	ZT 0
F10_20210126_FR	dpf7_0	186	0		FR	1	ZT 0
F1L_20210126_FR	dpf7_0	115	0		FR	3	ZT 0
F7_20210126_FR	dpf7_0	87	0		FR	0	ZT 0
F5_20210209_FR	dpf7_0	135	0		FR	2	ZT 0
F1_20210113_FR	dpf7_0	130	0		FR	3	ZT 0
F10_20210113_FR	dpf7_0	95	0		FR	3	ZT 0
F8_20210209_FR	dpf7_0	99	0		FR	0	ZT 0
F11_20210209_FR	dpf7_0	85	0		FR	3	ZT 0
F9_20210113_FR	dpf7_0	67	0		FR		ZT 0
F1_20210209_FR	dpf7_0	151	0		FR	3	ZT 0
F4_20210209_FR	dpf7_0	114	0		FR	2	ZT 0
F1_20210202_FR	dpf7_0	125	0		FR	2	ZT 0
F3_20210126_FR	dpf7_10	115	11.6505	12	FR	2	ZT 10
F4_20210126_FR	dpf7_10	217	-6.06061	-14	FR	1	ZT 10
F8_20210126_FR	dpf7_10	109	12.3711	12	FR	3	ZT 10
F10_20210126_FR	dpf7_10	168	-9.67742	-18	FR	1	ZT 10
F1L_20210126_FR	dpf7_10	126	9.56522	11	FR	3	ZT 10
F7_20210126_FR	dpf7_10	70	-19.5402	-17	FR	0	ZT 10
F5_20210209_FR	dpf7_10	170	25.9259	35	FR	2	ZT 10
F1_20210113_FR	dpf7_10	123	-5.38462	-7	FR	3	ZT 10
F10_20210113_FR	dpf7_10	114	20	19	FR	3	ZT 10
F8_20210209_FR	dpf7_10	130	31.3131	31	FR	0	ZT 10
F11_20210209_FR	dpf7_10	82	-3.52941	-3	FR	3	ZT 10
F9_20210113_FR	dpf7_10	54	-19.403	-13	FR		ZT 10
F1_20210209_FR	dpf7_10	216	43.0464	65	FR	3	ZT 10
F4_20210209_FR	dpf7_10	113	-0.877193	-1	FR	2	ZT 10
F1_20210202_FR	dpf7_10	111	-11.2	-14	FR	2	ZT 10
F3_20210126_FR	dpf8_0	96	-16.5217	-19	FR	2	ZT 0_8
F4_20210126_FR	dpf8_0	231	6.45161	14	FR	1	ZT 0_8
F8_20210126_FR	dpf8_0	86	-21.1009	-23	FR	3	ZT 0_8
F10_20210126_FR	dpf8_0	163	-2.97619	-5	FR	1	ZT 0_8
F1L_20210126_FR	dpf8_0	126	0	0	FR	3	ZT 0_8
F7_20210126_FR	dpf8_0	92	31.4286	22	FR	0	ZT 0_8
F5_20210209_FR	dpf8_0	169	-0.588235	-1	FR	2	ZT 0_8
F1_20210113_FR	dpf8_0	142	15.4472	19	FR	3	ZT 0_8
F10_20210113_FR	dpf8_0	95	-16.6667	-19	FR	3	ZT 0_8
F8_20210209_FR	dpf8_0	100	-23.0769	-30	FR	0	ZT 0_8
F11_20210209_FR	dpf8_0	72	-12.1951	-10	FR	3	ZT 0_8
F9_20210113_FR	dpf8_0	54	0	0	FR		ZT 0_8
F1_20210209_FR	dpf8_0	189	-12.5	-27	FR	3	ZT 0_8
F4_20210209_FR	dpf8_0	119	5.30973	6	FR	2	ZT 0_8
F1_20210202_FR	dpf8_0	100	-9.90991	-11	FR	2	ZT 0_8

## Sheet: 1ij
Fish_ID	Time	ratio_roc	Condition	int_ratio	updated_cluster
F3_1119	7dpf_0		LD	0.205997	3
F1_1126	7dpf_0		LD	0.31255	2
F3_1126	7dpf_0		LD	0.284956	3
F5_1126	7dpf_0		LD	0.259228
F7_1126	7dpf_0		LD	0.137028	2
F7-2_1126	7dpf_0		LD	0.187107	1
F4_1126	7dpf_0		LD	0.391941	1
F2_1210	7dpf_0		LD	0.254719	1
E2_1.3_0204	7dpf_0		LD	0.324928	1
I2_1.5_0204	7dpf_0		LD	0.20927
2.2_0211	7dpf_0		LD	0.572416	1
4.2_0211	7dpf_0		LD	0.185145	3
F1_0225	7dpf_0		LD	0.146133	2
F4_0225	7dpf_0		LD	0.292403	2
F10_0303	7dpf_0		LD	0.310942	1
F1_0303	7dpf_0		LD	0.253007	3
F3_0303	7dpf_0		LD	0.295622	3
F5_0303	7dpf_0		LD	0.45455	2
F6_0303	7dpf_0		LD	0.245449	3
F9_0303	7dpf_0		LD	0.175623	2
F5_0310	7dpf_0		LD	0.419944	1
F7_0310	7dpf_0		LD	0.179016	1
F8R_0310	7dpf_0		LD	0.245413	3
F1_20200825_LL	7dpf_0		LL	0.553971	2
F11F_20200825_LL	7dpf_0		LL	0.301916	0
F11O_20200825_LL	7dpf_0		LL	0.361338	2
F11R_20200825_LL	7dpf_0		LL	0.469651	2
F6_20200825_LL	7dpf_0		LL	0.469661	3
F3_20200915_LL	7dpf_0		LL	0.297604	3
F1_20200930_LL	7dpf_0		LL	0.317674	3
F12_20200930_LL	7dpf_0		LL	0.266053	0
F2_20200930_LL	7dpf_0		LL	0.235631	3
F3_20200930_LL	7dpf_0		LL	0.286873	0
F2L_20201006_LL	7dpf_0		LL	0.267104	0
F2R_20201006_LL	7dpf_0		LL	0.187264	2
F3_20201006_LL	7dpf_0		LL	0.547141	2
F4_20201006_LL	7dpf_0		LL	0.33205	2
F6_20201006_LL	7dpf_0		LL	0.437569	0
F6_20200915_LL	7dpf_0		LL	0.174913	0
F4_20200930_LL	7dpf_0		LL	0.314863	0
F6_20200930_LL	7dpf_0		LL	0.216227
F8_20200930_LL	7dpf_0		LL	0.438216	1
F3_20210126_FR	7dpf_0		FR	0.624759	2
F4_20210126_FR	7dpf_0		FR	0.343058	1
F8_20210126_FR	7dpf_0		FR	0.356455	3
F10_20210126_FR	7dpf_0		FR	0.216373	1
F1L_20210126_FR	7dpf_0		FR	0.400657	3
F7_20210126_FR	7dpf_0		FR	0.415832	0
F1_20210113_FR	7dpf_0		FR	0.259906	3
F11_20210209_FR	7dpf_0		FR	0.734304	3
F9_20210113_FR	7dpf_0		FR	0.404716
F1_20210209_FR	7dpf_0		FR	0.357926	3
F1_20210202_FR	7dpf_0		FR	0.195749	2
F3_1119	7dpf_10	60.9958	LD	0.331647	3
F1_1126	7dpf_10	8.6057	LD	0.339448	2
F3_1126	7dpf_10	73.5794	LD	0.494626	3
F5_1126	7dpf_10	128.5	LD	0.592337
F7_1126	7dpf_10	79.0569	LD	0.245357	2
F7-2_1126	7dpf_10	-23.9682	LD	0.142261	1
F4_1126	7dpf_10	3.8798	LD	0.407147	1
F2_1210	7dpf_10	-28.3406	LD	0.18253	1
E2_1.3_0204	7dpf_10	8.04135	LD	0.351056	1
I2_1.5_0204	7dpf_10	197.983	LD	0.623589
2.2_0211	7dpf_10	-56.4309	LD	0.249396	1
4.2_0211	7dpf_10	9.90975	LD	0.203492	3
F1_0225	7dpf_10	139.457	LD	0.349926	2
F4_0225	7dpf_10	19.0339	LD	0.348059	2
F10_0303	7dpf_10	7.91829	LD	0.335564	1
F1_0303	7dpf_10	20.6567	LD	0.305269	3
F3_0303	7dpf_10	42.0173	LD	0.419835	3
F5_0303	7dpf_10	16.122	LD	0.527832	2
F6_0303	7dpf_10	105.442	LD	0.504256	3
F9_0303	7dpf_10	77.0039	LD	0.31086	2
F5_0310	7dpf_10	-28.9208	LD	0.298493	1
F7_0310	7dpf_10	-0.339476	LD	0.178408	1
F8R_0310	7dpf_10	-14.7413	LD	0.209236	3
F1_20200825_LL	7dpf_10	9.71469	LL	0.607788	2
F11F_20200825_LL	7dpf_10	2.39608	LL	0.309151	0
F11O_20200825_LL	7dpf_10	19.4604	LL	0.431656	2
F11R_20200825_LL	7dpf_10	6.96443	LL	0.50236	2
F6_20200825_LL	7dpf_10	-1.27187	LL	0.463687	3
F3_20200915_LL	7dpf_10	3.60604	LL	0.308336	3
F1_20200930_LL	7dpf_10	-41.9345	LL	0.184459	3
F12_20200930_LL	7dpf_10	-25.4757	LL	0.198274	0
F2_20200930_LL	7dpf_10	-54.2308	LL	0.107846	3
F3_20200930_LL	7dpf_10	27.0506	LL	0.364474	0
F2L_20201006_LL	7dpf_10	-4.81556	LL	0.254242	0
F2R_20201006_LL	7dpf_10	69.8787	LL	0.318121	2
F3_20201006_LL	7dpf_10	2.58761	LL	0.561299	2
F4_20201006_LL	7dpf_10	-29.045	LL	0.235606	2
F6_20201006_LL	7dpf_10	-19.6456	LL	0.351606	0
F6_20200915_LL	7dpf_10	-14.8177	LL	0.148995	0
F4_20200930_LL	7dpf_10	-5.29304	LL	0.298197	0
F6_20200930_LL	7dpf_10	18.1842	LL	0.255546
F8_20200930_LL	7dpf_10	-28.8321	LL	0.311869	1
F3_20210126_FR	7dpf_10	-17.8764	FR	0.513075	2
F4_20210126_FR	7dpf_10	16.3693	FR	0.399214	1
F8_20210126_FR	7dpf_10	22.7007	FR	0.437373	3
F10_20210126_FR	7dpf_10	-4.60684	FR	0.206405	1
F1L_20210126_FR	7dpf_10	14.6187	FR	0.459228	3
F7_20210126_FR	7dpf_10	35.4268	FR	0.563147	0
F1_20210113_FR	7dpf_10	68.4697	FR	0.437863	3
F11_20210209_FR	7dpf_10	-18.4277	FR	0.598989	3
F9_20210113_FR	7dpf_10	49.4886	FR	0.605004
F1_20210209_FR	7dpf_10	81.5903	FR	0.649959	3
F1_20210202_FR	7dpf_10	27.9177	FR	0.250397	2
F3_1119	8dpf_0	-45.4692	LD	0.18085	3
F1_1126	8dpf_0	-15.2191	LD	0.287787	2
F3_1126	8dpf_0	-26.1878	LD	0.365094	3
F5_1126	8dpf_0	26.4724	LD	0.749143
F7_1126	8dpf_0	-50.5286	LD	0.121382	2
F7-2_1126	8dpf_0	15.5673	LD	0.164407	1
F4_1126	8dpf_0	-48.6122	LD	0.209224	1
F2_1210	8dpf_0	-5.02719	LD	0.173354	1
E2_1.3_0204	8dpf_0	-15.1931	LD	0.29772	1
I2_1.5_0204	8dpf_0	-72.437	LD	0.17188
2.2_0211	8dpf_0	-15.0744	LD	0.211801	1
4.2_0211	8dpf_0	1.73193	LD	0.207017	3
F1_0225	8dpf_0	-14.7382	LD	0.298353	2
F4_0225	8dpf_0	30.5581	LD	0.454419	2
F10_0303	8dpf_0	-5.97207	LD	0.315523	1
F1_0303	8dpf_0	-1.83201	LD	0.299677	3
F3_0303	8dpf_0	-45.5615	LD	0.228552	3
F5_0303	8dpf_0	18.3416	LD	0.624645	2
F6_0303	8dpf_0	-5.77194	LD	0.475151	3
F9_0303	8dpf_0	-59.3777	LD	0.126278	2
F5_0310	8dpf_0	-2.15996	LD	0.292045	1
F7_0310	8dpf_0	42.7333	LD	0.254647	1
F8R_0310	8dpf_0	23.9838	LD	0.259419	3
F1_20200825_LL	8dpf_0	-4.15665	LL	0.582524	2
F11F_20200825_LL	8dpf_0	-18.6555	LL	0.251477	0
F11O_20200825_LL	8dpf_0	-15.9502	LL	0.362806	2
F11R_20200825_LL	8dpf_0	22.2753	LL	0.614262	2
F6_20200825_LL	8dpf_0	-49.7488	LL	0.233008	3
F3_20200915_LL	8dpf_0	-17.0347	LL	0.255811	3
F1_20200930_LL	8dpf_0	13.5562	LL	0.209465	3
F12_20200930_LL	8dpf_0	12.5294	LL	0.223117	0
F2_20200930_LL	8dpf_0	44.1495	LL	0.15546	3
F3_20200930_LL	8dpf_0	2.22059	LL	0.372568	0
F2L_20201006_LL	8dpf_0	-31.5371	LL	0.174061	0
F2R_20201006_LL	8dpf_0	-43.995	LL	0.178164	2
F3_20201006_LL	8dpf_0	35.2475	LL	0.759143	2
F4_20201006_LL	8dpf_0	115.151	LL	0.506908	2
F6_20201006_LL	8dpf_0	-0.669467	LL	0.349252	0
F6_20200915_LL	8dpf_0	88.468	LL	0.280808	0
F4_20200930_LL	8dpf_0	20.3174	LL	0.358783	0
F6_20200930_LL	8dpf_0	3.74355	LL	0.265112
F8_20200930_LL	8dpf_0	-28.8761	LL	0.221813	1
F3_20210126_FR	8dpf_0	-25.164	FR	0.383965	2
F4_20210126_FR	8dpf_0	29.9027	FR	0.51859	1
F8_20210126_FR	8dpf_0	-8.15426	FR	0.401709	3
F10_20210126_FR	8dpf_0	101.339	FR	0.415573	1
F1L_20210126_FR	8dpf_0	-1.38646	FR	0.452861	3
F7_20210126_FR	8dpf_0	-25.6291	FR	0.418818	0
F1_20210113_FR	8dpf_0	1.67559	FR	0.445199	3
F11_20210209_FR	8dpf_0	5.35854	FR	0.631086	3
F9_20210113_FR	8dpf_0	25.7525	FR	0.760807
F1_20210209_FR	8dpf_0	-58.1488	FR	0.272016	3
F1_20210202_FR	8dpf_0	34.7065	FR	0.337302	2

## Sheet: 1f_LD
Time	F1	F2	F3	F4	F5	F9	F11	F12	F13	F14	F15	F16	F17	F18	F20	F21	F22	F24	F25	F26	F27	F28	F29	F30	F31	F32	F33	F34	F35	F36	F37	F38	F39	F40	F41	F42	F43	F44	F45	F46	F48	F49	F50	F51	F52	F53	F55	F56	F58
7.59167	15.5	9.3	0.2	1.1	1.1	40.6	0.1	0.1	6.4	0.1	1.1	1.7	0.1	19.2	0	0.1	14.7	0.2	0.2	6.6	37.2	0.2	0.4	0.1	0.1	0.4	0.2	0.1	0.2	0.2	0.1	0.1	14.5	1.6	22.2	0.2	0.1	29.2	1.2	0.3	7.8	95.9	34.9	0.2	6	42.6	0.3	34.8	0.3
7.75833	0	17.8	0	20.8	0	63.9	0	0.1	0.9	0	19.5	2	3.8	19.1	0	0	21.1	0	1.4	0.3	99.4	0	0	0	0.1	0	0	2.3	0	0.1	7.9	0.3	0	0.2	1.6	0	0	27.8	0.4	2.2	28.9	35.1	38.8	0	0.1	36.7	0.1	34.6	0
7.925	0	21.3	0	11.7	2.6	54	0	0.3	0.1	0.2	70.6	0	0	14.2	0	0	25.4	0.1	4	0.3	0	0	0	0	0	0	0.3	0.7	0	0.1	0	0.1	9.6	3.6	0	0	0	19.1	0.2	0	30.3	21.3	39.6	0	0.1	16.6	7.7	15.8	27.1
8.09167	0	13.2	0	57.4	4.3	54.7	14.4	0.4	6.1	0	0	0	2.1	11.1	0	0	21.4	0.1	0	0.2	0	0	0	0	0	0	0	1.4	0	0.1	2.4	0	7.1	0.6	0	0	0	21.8	0	0	6.2	106	35.4	0	44	0.2	0	28.7	24.5
8.25833	0	16.1	0	57.2	0	52.2	0.9	0.1	0	0	0.1	0	12.7	4.6	0.1	0	24.7	0	0	0.2	0.1	0	0	0	0	0	2	0.6	0	0.3	0.1	0	7	1.1	0.7	0	0	26.2	0.2	0	46.8	97.2	27.1	0.4	34.3	28.1	0	19	0.1
8.425	2.5	21.3	0	0	0.1	49	2.1	0.9	0	0.1	0	0	8.5	90.4	0.1	0	23.8	0.1	0	16.3	0.1	0	0	0	0	0.1	1.3	0	0	0.4	0.6	7.3	9	0	0	0	61	28.2	2	0	27.3	0.7	30.1	22.3	6.8	39	0	0	38.8
8.59167	89.6	12.7	0	0	11.1	35.6	0	0.1	0.4	0	26.8	0	5.4	29.4	0	9.4	18.1	0.9	0	67.4	0.1	0.1	0.7	0	0	0	0	18.9	0.3	0	0.1	15.4	7.2	0	0	0	95.4	21.9	3.2	0	0	13.1	24.4	121.3	9.8	29.5	6.3	0	38.5
8.75833	104.2	24.7	0	0.1	16.5	0.5	0	0.2	8.5	0	57.5	0	15.3	1.7	0	46.4	32.9	0	0.1	0	0.3	0	0.1	0	0	0	0	22.9	0.4	0	0	4.5	16.2	3.3	0	0	112	47.9	22.3	0	0.2	103	15.5	35.2	43.4	36.7	12.9	0	26.4
8.925	30.4	30	0	0.5	3.8	10.8	0	0	82.7	0	0	4.2	48.7	3	0	4.2	29.1	0	0	0	0	0	0.1	0.2	0	2.3	0.7	12.1	0	0	3.3	0	6.7	27.2	23.5	0	32.4	80.5	46.2	0	1.2	118.4	23.4	0	40	25.5	67.9	1.7	29
9.09167	55.3	8.7	0	61	5.7	46.9	0	0	20.9	0	0	0.3	14.5	4	0	0	26.8	0	0	0	0	0.1	0	0	0	5.2	4.5	24.1	0.7	1.8	63.5	0	38	25.4	100.8	0	0.1	37.8	21.9	0	17.9	99.1	17	0	40.9	23.8	50.9	22.2	21.1
9.25833	118.9	10.7	61.4	34.2	11.9	31.6	0.1	0	0	0.1	4.5	0.2	2	5.8	0	9.7	26.6	0	0	0	1.3	0	0	0	0	0	2	22.1	2.6	1.6	0	2.2	63.6	40.6	98.5	0	0	15.6	8.7	0	0	111.7	30.3	0	45.2	0	48.2	16.9	22.2
9.425	104.9	16.6	39.1	5.2	16	26.7	0.6	0.1	0	0	57.2	0	7	5.9	0.3	5.9	23.9	0	0.3	0	0.2	0.1	0	81.4	0	0	0.6	17.1	34.7	0.1	0	0	18.7	28	7.4	0	0	38.4	21.9	0	6.8	112.8	25.8	0	49.7	26.8	53.6	7.7	23.1
9.59167	72	30.9	0	0.9	17.8	29.2	0.1	0	0	0	32.1	13.3	17.2	7.1	0.8	29.6	22.5	0.7	0.3	0	1	0	0	91.9	0	0	0	17.5	41.5	83.5	0	0.4	0.1	37.9	0.1	0.1	0.1	12.7	23.6	0	57.5	90.5	21.1	0.3	31.5	29.2	4.9	12.5	34
9.75833	105.5	46	0	0.2	17.1	0.6	0	0.2	0	0	3.7	0	14.3	2.8	20.8	23	19.4	2.8	0	66.3	0	0.1	0	70.7	0	0	2.9	13.6	24.6	67.8	0	39.1	5.6	35.6	0	0	13.5	14.4	11.4	0	91.2	103.1	17.1	0.6	30.3	37.6	18.5	7.4	27
9.925	28.6	32.7	0.3	6.6	15.9	0	0	0	44.4	0	0.7	0.3	29.9	8.7	77.4	6.4	0	47.2	0.6	36.7	0	0.3	0	0	0	0.1	2.5	15.1	19.1	4.4	0	157	12.4	37.1	0	0	29.2	6.2	8.3	0	85.6	101.7	17.8	0	36.3	19.6	28	12.3	21.1
10.0917	33.4	33.5	0	39.3	8.8	24.4	3.6	0.1	24.4	0	0.8	0	18.5	5.9	27.2	1	0.2	73.7	0.1	41.6	2.7	0	0	0	0	0.1	0.8	53	12.5	0	30.1	20	6.2	38.9	0	0	41.5	15	20.2	1.4	88	103.7	28.8	0.1	41	31	27.7	63.3	28.1
10.2583	0	25.6	0	82.5	0	65.1	4.7	10.3	1.3	0	6.8	0.1	18.4	10.5	0	0	26.9	75.2	0.5	14.8	77.8	0	0.9	0	0	0	0.1	43.5	28	0	14.7	0.3	4.3	39.9	0	0	33.7	11.3	32.3	4	16.4	102.5	29.7	1	50	20.6	19.4	11.6	22
10.425	0	17.6	4.2	0	0.6	26.4	3.2	10.6	43.7	0	39.7	17.4	18.4	5.6	0	13	47.8	31.9	0.2	50	33.6	41.4	0	0	0	0	73.1	24.6	44.7	0.9	7.6	0	3	32.3	0	0.5	46.6	13.2	21	35.2	0.4	98.6	25.6	5.2	31.5	30.1	10.9	0	31.3
10.5917	0	6	1.6	2.7	0.6	0	6.1	2.7	13.2	0	21.6	22.2	10.6	59.3	0.1	25.4	0	2.2	0.3	91.1	0.1	62.1	0.5	0.5	0	2.7	43.6	10	78	0.1	6.7	1.1	2.6	39.5	0	0	52.5	16.7	9	0.1	18.5	7.4	32.9	0	34.6	29.9	0.9	0.2	23.2
10.7583	0	15.7	0	4.3	12.5	6.9	0.4	0	35	0	0	5.2	22.6	69	0	18.9	0	0	0.7	15.2	2.6	67.9	0.4	1.9	0	3.3	0	14.9	48.6	25.6	13.5	0.1	6.5	29.2	4.4	0.1	52.2	24.9	15.1	0	4	30.4	32.1	0	34.9	32.5	10.1	1.2	26.7
10.925	0	27.6	1.3	10.8	5.5	7.4	0	0.9	68	0	0.2	46.5	16.7	81.1	0	6.5	11.2	0	0.5	2.1	0.1	54.5	0	2.6	0	0	0.1	33.1	13.7	20.3	22.1	0	5.9	27.5	0	0.4	35.2	51.6	17.7	0	0	87.9	33.3	0	46.8	22.9	41.5	22.3	26
11.0917	3.7	10.7	4.6	9.7	12.4	16.8	0.4	5.9	1.6	0.1	31.9	49.5	9.5	4.3	0	0.7	63.8	0.3	0.6	0.1	21.2	0	1.3	0	0	1.6	3.6	49.5	5	0	17.5	0.3	5.6	16.8	0	0.1	48.5	8.3	12.4	0	3.5	75.6	29.1	0.4	33.2	26.9	39.1	45.1	24.7
11.2583	0.9	4.7	0.4	6.1	12.9	29.3	1.2	0.3	7.9	0.1	34.3	0.3	22.6	0	0	0	66.2	0	2.1	0.1	1.3	0	0.5	0	0	0.2	3.3	32.8	2.2	5.7	6.8	0	29.3	27.8	0	0.5	80.8	10.7	9.5	53.2	52.3	90.5	29.9	0	32.9	31.5	42.3	0	21
11.425	0	0	6.6	9.4	11.6	6.2	11.7	0.2	37.7	0	0.2	0.2	20.8	2.1	0.5	0.7	26.4	0	0	0.1	4.3	0.1	0.6	0	0	3.1	0	53.5	12.3	26.5	4.5	0.4	58.7	20.8	31.8	0	10.6	41.7	13.9	4.5	36.5	18.9	27.1	0.2	37.7	18.4	49.9	0	36
11.5917	0.6	0	0	9.6	0	19	28.3	0.4	0	0	35.1	0	21.1	7.1	0	2.4	0	2	0	0.2	16.5	0.1	1	0	3.3	7.6	8.4	59.4	20.2	0	3.1	4.2	22.3	30.3	69.7	0	0.3	61.2	11.7	0	36.6	27.4	30.3	10.6	20	17.4	46.9	0	41.9
11.7583	0.1	19.5	0	7.4	0.4	35.3	92.7	3.5	12.5	0	35.3	22	36.6	6.4	4.5	0.2	0.1	0	0	0.1	64	0	0.2	0	0	0	7.8	72.6	12.2	7.9	8	2.4	5.5	33.4	60	0	1.6	69.7	23	0	38.5	94.9	26.1	2.8	27.9	19.3	47.6	0	27.5
11.925	0	24.3	0.1	9.6	8.2	52.6	3.5	0.3	37.5	0.1	0.1	8	22.1	6.3	3.2	0	0	0	0	0.1	72.4	0	1.9	4.3	0	0	44.4	59.4	10.5	44.6	1.7	4.1	8.4	27.6	17.1	0	87.5	16.9	15.8	0	25.8	100.4	30.5	0.2	29.7	27.2	32.7	3	28.2
12.0917	0	11.1	1.6	7	0	10.7	0	0.1	0.3	0.2	61.6	4	16.5	8.3	0.6	2.5	0	0.1	0	0.3	4.5	0	0.6	2	0	0	71.3	52.2	13.6	26.2	8.6	5.2	5.4	32.6	0	0	106.8	0	7.5	0.3	24.8	63	26.9	0.4	25.2	27	27.6	10.6	23.1
12.2583	0	19.3	0.1	8.1	5.2	17.3	0.1	0.2	0.7	0	31.1	18.3	18.4	6.6	0	3	0	1.1	0	72.8	5	0	0.3	0	0.4	0	0.6	64.6	21	1.4	5.8	2.1	3.2	24.5	0.1	0.1	60.7	18.1	15.2	0.9	50.3	1.2	23.8	0	21.2	23.8	1.2	39.7	23.3
12.425	0.2	16.6	1.2	6.1	0	52.5	0	3	0.2	0.1	35.7	2.4	32.5	4.1	0	0	21.2	0	0	52.5	2.4	0	0	0	0.8	5.8	0	75.4	16.8	0.1	11.1	0	6.5	39.3	0.2	0	0.8	49.5	23.1	2.4	45	11.7	21.7	0	34.4	19.1	0.4	32.6	23.5
12.5917	0	33.1	2.8	10.6	8.7	10.2	2.6	0.1	16.7	1	23.5	1.5	19.2	12.4	1.3	11.8	30	0	0	6.1	36.8	0	0.6	9	1.3	7.8	1.4	61.8	23.1	8.2	9	0.9	6.1	32.6	0	0	0	52.6	35.3	0.2	80.7	21.5	27.1	0.2	55.9	23.8	0.3	0	17.6
12.7583	3.8	33.8	53	13.9	0.2	4.1	1.8	0.1	58.3	0	16.3	0	12.3	10.8	3.4	6.1	12.5	0.2	2.4	7.5	69	0.7	0	4.2	0	0	5.3	62.6	17.8	0.1	6.8	7.9	7.5	27.9	0	0	0	7.7	28	0.1	61.5	56.5	23.4	0	49.8	16.2	13.5	0	14
12.925	7	4	32.4	12.9	0.1	7.3	0.5	0.1	9.4	0.1	54.8	14.4	18.3	9.3	0.8	3.3	0.7	5.4	75.7	7.1	32.4	0	0.4	0	0	0	10.9	61.8	19.2	0.3	10.6	0.1	14.5	26.5	0.3	0	0	12.1	1.8	0.1	0.9	78.1	24.9	0.3	26.8	25	0.4	0	27.8
13.0917	5	12	0	10.8	0	8.5	0.7	2.1	3.9	0.1	44.2	16.8	16	9.2	31.3	3.1	2	9.4	107.8	1.8	17.3	0	6.8	4	0	4.3	5.1	70.4	14.8	0.1	6.4	0	4.2	39	1.8	0	0	12.7	0.3	0.3	0.2	91.3	23.5	1.5	16.7	30.3	2.7	0.1	29.5
13.2583	55	14.9	0.7	9.9	0.8	35	0.1	0.3	18.1	0	19.9	0.1	8.3	7.2	56.5	4	14.4	2.5	86.4	0.1	20.1	0	49.7	60.3	0.1	0	6.4	29.8	24.9	0.7	5.5	0.2	9.8	23.8	4.6	0	0	50	22.8	0	0	97.2	16.2	3.2	7.8	14.7	20.9	4.7	20.2
13.425	31.1	12.2	1.2	11.2	1.1	40.1	0.3	3	36	0	14.3	0	25.6	9.3	85.7	2.1	11.8	1.6	13.1	52.2	22.3	1.2	29.1	9.3	0	0.2	8.1	12.7	11.8	0.5	9.4	4.7	13.4	11	3.3	0.5	0	12	2.5	0.1	0	83.1	24	2.5	9.8	17.7	5.5	4.4	29.7
13.5917	0	17.5	0	56.1	10.6	34.2	3.9	0.2	3.8	0.1	2.7	0	21.9	7.5	0.3	0	14.5	5.9	0.3	80.1	20.6	0	5.4	0	1	4.1	4.5	10	9.6	33.7	10.7	4.2	8.8	16	7.4	0.4	35.1	11.8	0	0	0	1.9	25.2	3.9	19.1	17.7	20.2	4.4	33.5
13.7583	3.4	23.8	0	30.4	27.9	28.5	6.2	1.4	4.8	0	13.8	0.3	19.9	5.2	0.1	2.1	64.8	18.1	0.3	28.9	12.9	0.7	3.9	0.2	1.9	0	5.9	11.6	1.9	59.7	7.5	1.4	21.1	15	5	2.3	94.9	10.2	4.2	0.5	0	4.3	19.2	4.4	28.1	17	45.6	12.2	25.1
13.925	4.7	5.1	0	0	13.2	50.7	5.2	0.1	9.2	0	51.6	14.1	10.9	14.5	0	3.1	29.5	59.4	0	2.9	26	0	1.5	0	1.8	0	7.1	9.8	5	43.7	3.3	0	18.7	21.3	3.2	1	3.4	45.7	1.2	0.5	0.2	71	20.2	0.3	27.1	22.1	31.5	3.2	22.4
14.0917	33.8	54.6	25.1	17.7	41.2	36	39.6	31.2	39.9	29.1	44.5	27.5	38.5	44	33	36.4	23.5	49.4	36.7	25.5	42.7	22	26.9	24.5	43.8	47	25	40.7	33.5	48.1	19	36.6	15.2	56.9	29	48.6	48.1	52.6	38.4	33.5	26.3	70.6	31.8	39.6	34.7	54.3	21.4	37.1	24.1
14.2583	17.7	34.9	6.8	0.4	40.7	14.7	17.7	7.2	15.8	3.8	8.1	12.7	29.9	22	28.1	25.7	20.1	1.6	45.5	5.4	3.3	11.1	33.2	5.4	17.4	69.6	15.7	7.1	17.7	1.4	2.1	23.8	0	29.4	17.1	79.8	45.5	12.1	26	4	9.8	11.4	7.9	18.4	1.4	13.8	9.9	9.9	1.2
14.425	0	34.1	0	3.4	0.3	0	0.3	4.9	0.2	5.6	0.7	0	7.1	12.8	0.5	0	0.3	0.1	38.4	0.1	1.6	0	2.8	0.1	0.6	0	0	0	0	0.1	1.4	0	0	2.2	1.7	50.3	1.5	1.2	10	0	2.3	0.7	5.3	0.7	1.5	0.5	0.2	1	0
14.5917	0.2	10.4	0.2	2.2	5.4	2	0	0	0.4	1.5	0.3	0.3	3.7	37.9	0	0.5	1.4	0	35.6	3.5	0.3	0	0.9	3.5	2.7	0	1.8	0	0.9	0	0.4	10.9	0.2	0.6	0	32.8	0	1.2	7.4	0	0.1	0.7	4	5.3	0.8	0.7	0.1	0.7	0.2
14.7583	0	2.3	1.6	2.3	5.6	0.2	1	5.4	3.6	2.4	0.2	0.1	6.6	23.2	0	1	2.8	0	7.8	2	0.3	6	0	0	3.4	0.8	0	1.8	0.4	1.1	0	12.3	0.1	0.4	0.5	0	2.5	0.3	5.3	1.2	0	0.9	0.4	0.2	0.8	1.1	0	1.5	0
14.925	0.8	0.5	0.1	0.4	4.6	0.4	0.6	1.9	1.5	1.7	1.6	2.9	0.8	0.4	0.1	0.9	2.7	0	3.3	5.2	0.7	0.7	0	0.1	2.4	2.9	0.7	0.8	0	0	0	0	0.2	0.8	0.9	0	0.3	0.8	4.7	1.2	1	0.5	3.8	0	0	1.6	0	0.1	0.7
15.0917	0.9	0.7	0	0.1	0.8	0	1.3	1.9	0	0.7	1	0	0.9	2.8	0.1	1.9	1.8	0	3.1	0	0	3.1	0	0.7	1.3	0	0.2	0	1.5	0.1	2.3	0	0.2	0.8	0.1	0.1	0	1.9	0.2	0.3	0	0.6	4.8	6.3	2.9	0.3	5	0	0.3
15.2583	0	0.4	0	0.6	3.3	0	0.8	3.6	0	0.5	1.4	2.5	0.3	0.7	1.3	0.4	1.4	0	1.3	1.4	1.7	0.8	0	1	4.6	1.7	2	0	0.7	1.2	0	1.5	0	1.1	0.1	0	3.5	1	0.4	1.5	0.4	1.1	3.6	2.3	3.7	0.2	1	0	0.4
15.425	0	2.6	0	0.2	3.1	0	0	4.4	0	0.7	1.4	0.9	0.4	5	2.5	3	1.8	0.2	0.8	0.5	0.6	0.6	0.3	0.2	0.7	0.1	0.1	3.6	0.1	0	2.1	0.1	0	0.8	0.9	0	0	3.7	1.2	1.9	0.7	0.9	1.2	1.2	1.1	0	1.3	0	0
15.5917	0	3.6	0.8	1	3.1	0	1.7	2	4	0.7	0.6	0.9	2.1	6	1.8	0	5.4	0	1.8	5.1	1.3	2.6	0.7	0.5	2.7	0.3	1.1	0.5	0.2	1.3	0.4	0.1	0.3	1.4	0.1	0.2	0.3	1.6	2.8	1.8	0	1.8	2.5	1.5	2.4	0.7	1.4	0	0
15.7583	0.4	3.2	1	1	1.9	0.6	3	3.8	0.1	0.8	1.7	2.1	0	6	1	0	3.1	0	0.2	0	1.1	0	0	1.9	4.8	0.5	2.1	0.6	0.6	0.7	0.1	0.4	0	0.8	0	0.1	0	1.8	5.5	1.9	0.1	0.7	2.8	0.2	0.5	18.5	2.1	0.3	0.6
15.925	1.4	1.3	0.1	0.2	2.6	4.9	2.9	2.7	0	0.4	4.2	0.9	0.7	3.9	0	0.7	4.6	0.2	0.1	3.9	1.8	5.6	0	0.8	1.7	0.9	1	1	1.2	2.6	1.6	2.1	0	3.1	4.2	0.1	0.2	0.8	3.1	0.5	0.8	0	2.3	0.6	1.5	8.4	0.1	0.6	2.1
16.0917	0.2	0.8	0	0.4	1.3	0.3	1.2	2.4	0.1	2	1.5	1.3	1.8	2.9	0	0.5	4.5	0.2	0.4	8.4	0.5	0	0	0	1.2	0	1.9	0.3	0	0.2	0.9	1.8	0.3	0.6	1.3	0	0	0.9	1.7	1.7	0.2	0.1	3.6	0.1	0	0.4	0.1	2	2.5
16.2583	0.7	1.7	0	0.7	2.9	0	1	4.3	0.1	0.1	1.5	0.8	0.9	1.4	0	2.7	1.8	0.3	0.2	0.6	0.5	0.1	0	0	1.5	0.4	3.4	0.2	0	0	0.9	6.8	0.7	1.4	3.6	1.7	0	1.1	1.5	1.6	0.3	1.4	0.3	0.8	3.3	1.6	0	0.2	1.3
16.425	0.9	2	0	0.8	3	0.2	0.4	3.9	0.2	4.1	2.1	1.7	0.2	3.1	1.1	0	2.6	0.7	0.3	1.6	0.1	0	0	0.1	2.7	0.7	4	1.4	0.2	0	2.4	0	2.6	3.7	2.8	0.8	0.2	1	1.8	0.3	0	0.7	4.6	0.7	1.5	0	0	0	0.2
16.5917	2.3	2.7	0	0.6	4.4	2.5	1.3	3.5	0	0.6	3.6	1.2	0.2	1.7	1.1	0.1	1.1	0.2	0	0	0.2	0.1	0.2	0.4	2.9	0.2	0.5	0.6	0.3	0.2	1.5	0.8	0	2.9	3.7	0.6	0.9	0.6	1.5	0.1	0.7	0.4	2.1	2.6	0.3	0	0	0	0
16.7583	0	3.5	0	0.3	3.5	0.1	1.3	2.8	0.4	1.9	4	1.6	1.4	3.7	0	3.1	3.5	1.1	0	0	0.2	0.1	0.5	0	1.5	2.1	3.2	2.2	0.1	0.2	1.9	1.9	0.2	0.5	0.6	0.3	0	0.6	1.1	1.8	0	0	3.1	2.1	0	2.3	1.4	1.6	0
16.925	0	2.1	0	0.7	5.5	1.9	0.2	2.4	0.1	0.6	3.7	1.7	3.3	1.6	0.7	2.3	1.7	1	1.7	1.2	0.2	0	0	0.7	1.5	1.2	1.9	0.1	0.1	0.3	0.6	0	2.3	1.4	2.3	0.7	0.3	1.3	0.4	0.6	1.2	0.5	1.8	1.5	2.6	0.9	2.6	2	2.5
17.0917	0	1	0	0	2.2	1.7	2.4	3	4.3	2.5	0.4	1.9	1.4	3.1	1.4	0.2	0	0.2	1.2	2.1	0.4	5.3	0	0.5	0	0.2	2.2	1.7	0.2	0.6	0	0.9	0	0.7	0	1	2.2	0	2.2	0.4	2.2	2.3	1.7	0.5	0.6	3.4	0.4	1.2	3.8
17.2583	0.1	1	0	0	3.3	1.6	3.2	2.2	0.6	0.8	2.7	2.5	3.6	2.7	1.8	2.9	0	0.1	1	1.5	0	0	2.5	1.6	0	0	1.6	1.9	0.7	2.6	1	2	0	1.4	0	0.3	1.8	2.3	1.8	4.9	0	3.2	3.4	0.7	0.6	0.4	1.3	4.1	4.4
17.425	0	16	0	0	2.4	1.1	0.9	5.6	0.5	0.9	3	1.1	0.5	2.5	2.1	0.9	0.4	0.4	2	0	1	0.4	0.4	0.4	0.7	0	0.6	0.4	0	3.2	1	1	3.9	0.3	0	0.4	0.5	1.1	4.1	1.1	0.2	3.5	1.8	3.6	1.1	2.3	0.2	3.4	0
17.5917	0.1	1	0	0.4	0.2	0.6	2.4	0.3	0.7	1.3	2.7	1.7	1.3	1.1	0.3	0.6	0.4	0	0.8	0	0.2	6.8	0	0	0.9	1.1	0.9	1.1	0	1.9	0.1	3.6	0.2	0.1	0.1	0	0.1	2.2	0.9	1.5	0	1.1	2.6	0.5	0.5	1.8	0	0.8	1.9
17.7583	1.6	0.6	0	2.1	0.4	3.2	1.3	0.5	0.3	0.6	1.6	0.4	1	3.1	0	0.9	0	0.3	0.9	0.1	0.3	0.5	0.5	0.5	2.8	1.6	2.9	1.9	0	0.4	0.3	0	1.1	0.8	0.1	0	1.3	1.7	1.3	0	0	0.3	2.8	0.8	0	0.5	0.7	1.1	0
17.925	0.1	0.6	0.2	3.3	0.8	0.1	0.7	1.7	0.1	0.4	0.9	0.3	2	1.8	0	0.2	1.4	0.2	0.1	0.2	0.6	0	0.7	0.8	0.5	0	3.1	0.1	0	0	0.5	13.6	0	2.5	0.1	0.3	0.6	4.3	1.6	1.2	0	0.9	3.1	1	0	0	4.7	2.1	1.1
18.0917	0.2	0.2	0	1.6	1.9	3.3	0	4	0.1	0.3	1.1	0.9	0	2	0.1	2.7	2.7	0.6	0	0.4	7.9	0	0.4	0.8	1.3	3.5	0.7	3.3	0.2	2	1	0	1.6	0	0.2	0.4	1.1	1.5	0.7	1.7	0.2	2.9	2.1	0.5	0	1.2	0	1.1	1.4
18.2583	0.3	0.1	0	4.1	2.5	2.1	0	1.3	0.7	2.4	2.4	1	0	1.1	0	1.5	1.2	0.3	0.4	2.3	5.5	2.5	0.1	1	1.9	5.3	2.6	1.4	0.1	1	0.6	0.1	1	0.7	0.3	0.4	0	0.7	0.4	0.8	0.8	1.9	0.7	0.4	2.9	1	0.9	0.5	1.9
18.425	1.9	0	0.7	1.3	1.6	2.9	3	0.4	0.4	0.3	3	0.3	1.2	2.7	0.6	0.7	1	0.3	0.2	0.6	3.4	0	0	0.3	0.1	0.1	4.5	0.5	1.8	0.7	1.5	0	1.8	3.6	0.2	1	0	1.2	2	2	0.1	1.4	1.5	0.3	0.1	0.7	3	1.4	1.6
18.5917	1	0.1	0	0.7	3.8	2.1	2	1.6	1.6	1.6	1.4	1.8	0	2	1.2	4.7	0.6	0	0.2	2.5	0.6	0	1.2	0	0.4	0	1.3	0.3	0	1.2	0.5	0.8	0	2.3	2.7	0	0	4.1	0.2	1.2	1	1.3	4.3	0	0	1.4	1.4	0.2	0.8
18.7583	0.7	0.3	0	2.2	1.3	0	2.2	1.5	3.6	2.6	1.8	0.5	0.4	0.5	0.8	2	4.1	0.7	2.1	1.6	0.2	2.3	0	2.1	1.5	0.3	0.7	0.2	2.3	0.8	1.3	0.4	0	1	3.2	0	0	3.8	0.5	0.1	0.3	1	2.3	6.2	0	2.6	4.5	5.7	1
18.925	0.3	0.8	0.1	0.1	2.4	0.4	1	2.8	1	0.7	0.6	0.2	1.8	3.7	0.5	1	3.5	0	3.2	1.2	0.8	0.1	0.7	0.3	1.5	0	1.3	1.4	0.2	1.7	0	23	1.4	2.5	2.2	0	0.5	2.9	2.2	0.3	0.5	1.3	1.8	0.7	0	1	0	3.2	0.2
19.0917	0.7	5.7	0.5	0.5	4.5	2.4	1.5	4.3	0	1.6	0.2	0.3	0.8	4.8	3.4	2.5	0	0	1.5	0.4	0.9	0	0.4	1	1.6	1.1	0.1	1	0.2	0.9	0.4	5.2	0.2	0	2.8	0.2	0.1	1.2	0.3	0.6	0.1	1.5	3.8	0	0.5	0.1	1.1	4.6	2.4
19.2583	0	5.1	0	2.1	2.5	0.7	1.1	1.4	0	0.7	1.1	1.8	0.9	1.9	3.2	0.8	0	0	1.9	0.4	0.2	0	0.1	0	0.1	3	0.8	0.8	0.2	1.6	0	0	1.1	0	5	0	0.5	0.7	1.2	0.3	1.2	1.1	3.3	0.4	1.7	0.3	0.1	3.5	0.3
19.425	0.6	1.4	0	0.9	1.1	2.6	2.6	1.1	0.5	0.9	2	0.7	0	1.9	1.6	0.1	3.2	0.5	0.6	1	1.2	0.2	0	0.5	1.1	2	1.1	0.3	0.1	0.7	0.3	0	1.2	0	1.9	0	0.2	1	2.9	0.4	0	0.5	1.9	0	0.2	0.1	4.4	5.6	0
19.5917	0.8	2	0	1.3	2.6	0.4	1.6	3.6	0.1	2.9	2.6	1.4	0	1.5	0.8	3.5	2.3	0.6	1	0.2	3	0	0.1	0	1.9	0.4	2.3	1.6	0.1	1.8	0	4.2	0.4	0	1.7	0	0	0.8	1.5	0	6.4	1.2	1.7	3.5	0	1.2	1.3	0.2	0.2
19.7583	0	3	0	0.6	3.2	2.1	1.1	1.7	1.5	2	2	1.6	0	1.2	2.3	1.8	3.1	0.3	0.9	2.2	1	8.7	0.2	0	0.7	2.1	2	1.3	1.1	0.1	0.1	0	0.5	2.9	0.5	0.5	1.1	4.1	2	0.1	0.2	0.7	3.1	1.8	0	0.2	0.9	2.1	1.2
19.925	0	1.2	0	0.4	2	1.1	1.6	0.9	0.2	0.1	2.8	2	0.2	5	2.1	1.3	1.6	0.2	0.2	0	1.9	4.4	0	1.2	1.9	0	1.8	0.3	0	0	0.8	0	1	0	2.5	4.3	1.2	1.6	0	0.8	0.4	1.3	0.6	0.7	0.1	1	1.6	0.8	2.2
20.0917	0.3	2.8	0	3.5	3.8	1.6	0.8	4.3	0	1.4	1.2	2.3	0.7	3.5	0.6	1.2	1.4	0	0.1	5.7	0.3	1.7	0	1.3	1.8	0.7	0.2	0.1	0	2.2	0.2	0	0	2	2.1	0.6	0.3	1.6	2.4	1.3	0	0.6	1.7	0.4	0.2	0.1	1.3	1.5	3.1
20.2583	0.5	3.1	0.1	0.1	0.7	0	2.4	3.5	0.6	1.4	1.2	1.5	2.3	3.4	1.5	0.8	2.3	0	0.2	0.1	0.8	1.2	0.7	0	1.9	0	2.4	1.2	3.2	0.3	1.8	0.1	0.8	0	0.8	0.1	0	4.2	0.1	0.8	0	0.8	1.1	0	0	0	1.7	0	1.1
20.425	0.8	2	2.2	2.1	1.2	2.7	2.2	3	2.2	1.5	2.2	0	0	3.4	0.5	2.3	1	1	0.1	0.1	0.2	0.7	0	1.6	1.9	4.2	1.5	1.7	0.3	0	0.2	5.5	0.9	0.1	1.1	0	0.2	1.4	4.3	0.9	0	1.3	4.3	0.1	0.1	0.2	1	1.9	0.2
20.5917	0	1.7	0	0.3	2.5	0.9	1.7	4.2	2.3	0.2	1.4	2.5	0	2	1	1.7	4.8	0.6	0.4	0	0.6	0	0	0.8	2.2	1	1.7	1.2	0.1	0.6	1.7	0.2	0.9	0.6	1.3	0	0	2.1	0.7	1.3	0.6	0.6	2.9	1	0.2	1.1	0	0.8	1.3
20.7583	1.1	1.2	0	1	1.7	0.1	0.5	3.1	1	0.3	0.9	0.8	1	3.1	0	0.4	0.1	0.2	1.1	0.3	0.1	0	0.1	2.9	0.6	1.9	1.3	0.3	0.3	0	0.2	3.8	0.1	0.5	1.5	0	1.2	5.2	0.6	1.3	0.1	1.4	1.9	0.9	0	0.8	1.4	1.5	1.2
20.925	0	0.9	0	0.7	0.2	0.9	0.7	1.4	1.3	0.5	0	1.2	0	0.6	1.5	0.9	0.2	0.9	0.2	1.2	0.4	0	0	0.2	1.4	0	0.3	1.5	0.2	0	1.2	0	0.5	0.3	0.1	0.1	1.5	1.6	2.2	0.6	0.1	1.2	0.9	0.5	5.6	0.1	2.4	1.1	0.4
21.0917	0.1	0.3	0	0.2	1.3	0.9	1.3	1.9	2	1	0.3	1.2	0	2	0.1	4.1	0.3	1.9	0.1	1.6	3.6	0.2	0	0	1.5	0.4	0.1	2.5	0	1.8	0	2.9	1.2	0	4.1	0.1	0.5	1.4	0.9	0	0.7	0.6	1.2	0	15.7	1	0.3	1.1	1.9
21.2583	1.1	3	0	0.5	3.4	3.7	1.4	2.5	1.1	0.1	0.7	1	0.6	2.4	0.3	1.6	2	0	0	2.7	0.8	0	0	0.9	0.6	0	0.1	1	0.3	0.8	0.2	15.5	1.9	0	1.6	0	0.1	2.9	1.6	1	0	0.6	2	0	1	0.6	0.5	2.1	0.6
21.425	0.5	0.1	0.1	0.4	2.1	2.1	1.2	1.7	1.8	0.6	0.2	1.9	0.1	4.1	1.3	2.2	2.5	0.5	1.2	1.4	1.3	3.5	2.1	0.3	1.8	1.5	0.4	1.9	0	0	0.1	6.1	0	0	1.2	0.2	0.1	2.6	0.9	2.9	1	0.3	1	1.3	0.1	1.4	1.7	5.3	0.7
21.5917	0.5	0.2	0	0.4	4.1	2.8	1.7	3.4	1.6	0.2	0.9	1.4	0	4.6	1.4	1.5	4.4	0	0.6	1	4	4.2	0.3	1.6	0.5	0.7	0	0.6	0.1	0.6	0	0	0.4	0	1.3	0	0.8	1.1	0.4	1.5	0	2.3	3.3	0.5	0	0.5	1.2	5	0.5
21.7583	0.1	3.3	0	0.3	2.3	2.1	3.5	2.7	0	2	0.7	2.2	1.3	2	0.7	1.5	3.5	0	0.1	1	0.8	0.3	0.2	1.3	1.1	6.1	0.8	2.9	0	1.1	0.7	0	0.9	0.9	0.9	0.1	0.2	2.1	1.4	2.5	1.9	0.7	1.7	0.4	0	0.1	1.9	3.6	0.1
21.925	0.6	1.7	0	1.2	0.7	0.8	3.3	1.3	0	0.7	2.5	1.7	1.2	0.1	1.6	3	2.6	0	0.4	1.3	3	4.7	0	0.7	2.5	0.1	0.7	1.4	0.1	1.1	0.5	0	0.2	1.2	1.1	0	0.9	2.3	0.4	3	2.4	0.4	4.1	1	2.8	1.3	0	2	0.8
22.0917	0.3	4	0.6	0.3	2.9	1.4	1	3.6	0.4	1	0.7	1	0	0.1	1.2	1.9	3.2	0	0.4	0.1	0.3	1.1	0.1	0.4	0.4	4.8	1.1	1.5	0	1.6	0.5	0	0.8	2.8	0.5	0	0	4.3	0.3	1.3	0	1.1	2.3	0.9	3.1	1.2	1.1	0.9	1.1
22.2583	0.5	2.8	6.4	0.8	1.6	2.8	1.3	2.4	0.9	0.8	4.3	0.8	0.1	2.6	2.3	0.2	1.4	0	1.3	1	0.3	0.3	0.1	0.9	0.7	3.4	1	1.1	0	3.9	0.1	7.6	0.7	1.9	2.1	0	0.3	2	3.9	0.5	0	4	0.5	1.8	1	1.6	1.7	3.9	0.3
22.425	0.3	2.2	0.3	2.3	3.6	0.7	0.9	1.7	0.5	0.4	0.7	1.1	0	0.2	2.4	0.7	0	0	0.3	4.4	0.5	0	1.1	1.1	0	5.9	0	0.3	1.3	0.1	0.7	0.1	0.2	0	0	0.3	0.4	4.8	1.2	1.2	0.2	1.6	2	0.1	1.8	0.6	2.6	4.7	0.2
22.5917	0	1.5	0	0	2.6	0.2	1.7	0.9	1.5	0.1	2.5	0.9	0.4	2.4	1.3	1.2	0.5	0	0.5	2.5	1.9	2.2	0	0.4	0.1	0.7	0.8	2.7	0.1	1	0.4	2.4	0.9	0	1.8	0	0.4	2.7	0.5	2.2	0.1	0.4	2.9	0.8	0.1	0.1	1.8	0.4	0.5
22.7583	0.6	0.6	3.6	1.1	1.5	1.6	1.2	2.8	0.8	1.9	2.4	0.5	0.8	2	0.4	1.2	1.2	0	0	0.4	0.1	6	0.1	0.5	1.8	0	1.8	1.8	0.1	1	0	4.6	0.5	0	1.4	0.1	0	1	0.7	3.5	0	1.5	0.5	2	0	0.5	1.3	1.7	0.6
22.925	0.1	3.4	0	0	3.1	0.4	1.3	1.8	0.6	1.4	0.5	0	0.6	3.1	0.5	2.6	3	0	0.4	4.2	4.1	0.3	0.2	1.2	0.9	0	2.7	0.3	0.5	0.6	0.8	10.3	0	0	0.5	0.2	0	3	1	3.7	0.7	3.1	0.9	1.2	0	0	4.7	1.5	4.3
23.0917	0.5	4.5	0	0.5	2	1.4	1.6	1.6	1.5	1.6	1.7	0.3	0.3	2.9	1.6	1.7	2	0	0.8	2.8	0	1.6	0	0	0.8	3.1	2.4	1.6	0.6	1.6	1.1	0	0.7	0	0.2	2.3	0.2	2.7	1.4	0.2	0	1.7	1.5	0.3	0.4	0	4.6	1.7	1.1
23.2583	0	0.7	0	1	0.6	0.6	1.7	0.8	1.8	2.3	2.7	0	0.5	3.3	0.5	2.8	3.2	0	0.6	0.2	0.2	6.6	0	3.5	0	1.8	1.2	0.5	1.2	1.2	0.5	13.5	0.9	0	1.9	1.2	0	3	1.9	2.9	0.2	1.4	3.1	0.2	0.4	0	0.1	0.8	3.3
23.425	0	4.1	3.2	2.1	2.4	1.6	2.9	3.8	0	3.7	1	0	0	2.9	3.2	4.5	1.2	0	1	0	0	0.1	0	0.2	0.7	0	0.6	2.1	0.5	0	0	1.7	0.1	0	1.1	0	0	5.4	3	1.8	0.6	0.8	2.3	1.9	4	2.1	0.7	1.3	0
23.5917	0.9	2.8	0	0.6	1	1.7	2.1	1.7	0	0	2.3	1.1	0	1.8	1.4	1.9	0.8	0	2.2	0.1	0	0.3	0.4	1.6	1.2	0.2	0.5	0.5	0.3	2.6	0	0	0	0.4	2.3	0	0.3	4.9	1.6	1.7	4	1.7	5.7	1.2	0.1	3.7	0.3	0.5	0
23.7583	0	1.4	1.2	1	0.7	0.5	1.7	3	0.5	0.4	2.3	0.8	0.5	2.6	0.7	0.3	1.4	1.4	0.5	2.8	2.7	0.1	0.6	1.7	0.9	0	0.3	1.2	0	0.2	0	0	0.2	5.3	1.5	0.4	0	2.5	2.9	2.1	0.1	1.4	4.2	0.6	3	0.2	0.5	0.2	1.1
23.925	0.5	1.7	2.9	2.9	2.3	2.3	0.8	3.6	0.3	0.2	2.1	0.7	0.6	2.2	1	0.7	2.7	0	1	0	2.8	0.1	0.4	0.6	1.3	1.9	0.9	0.4	0.5	0	0.3	0	0.1	0	1.2	1.2	1.8	2.8	3	0.7	0	1.1	2.5	0	1.8	0.5	1.8	0.8	2.6
24.0917	0.4	10.4	2.4	2.7	12.5	2	1.3	6.3	11.4	8.2	7.4	3.3	3.9	13.2	4	5.4	5.4	0.2	4.3	15.2	6.2	1	1.2	1.3	3.7	1.6	1.4	1.1	0.9	10.3	2.1	1.4	13.5	0.5	7.5	1	2.2	7.5	3	10.5	0.3	6.2	3.9	3.4	4.6	3.6	0.5	2.6	6.1
24.2583	0.1	8	1.3	2.3	20.5	0	0.2	3.8	7.6	8	6.4	1.2	2.2	65.6	2.9	31.1	9.1	0	0	6.7	17.8	0	0.9	0.2	10.1	0	2.6	5.4	0	5	0.4	1.5	9.5	0	2.5	0.1	0.8	4.7	0.6	6	3.6	5	2.7	0	0	4.2	0.3	5.8	0
24.425	0	14.9	19.4	0.5	39.1	1.8	0	0.9	14.7	1.3	25	0.6	21	22.8	3.8	11.3	11.8	0.1	0	51.9	28.6	0	0.1	0	6.2	34.2	9.5	7.3	0	2.2	0	0.4	23	6.1	0	0	10.4	11.2	2.1	1.2	0.1	11.4	5.7	0.3	1.1	15.1	9.4	21.8	15.9
24.5917	4	15.2	19.6	10.6	40.1	2.9	0	5.1	41.6	3	38.8	1.7	12.8	0	5.1	7.9	10.7	0	2.3	37.6	34.8	0	0	0	17.8	109.2	31	10.2	0	2.8	17.3	9.4	3.1	1.7	0	0	81.7	24.1	8.5	0	56.8	0	10.5	0.4	24.6	19.4	32.6	5.9	39.1
24.7583	12.5	13.3	29.8	37.6	9.8	6.1	1.9	4.9	19.9	11.1	20.7	12.7	33.5	11.9	50.7	7.5	19.3	5.3	9.4	28.4	24.7	7.3	8.9	9.6	18.1	70	16.8	24.4	2.5	13.9	28.2	107.9	10	10.1	10	9.6	34.9	8.9	50.8	4.6	58.1	27.8	22.7	7.9	19.6	17.5	22.6	14.8	16.7
24.925	3.3	43.8	46.5	8.3	16.4	5.1	15.5	8.8	59.4	0	63.4	7.9	36.6	22.3	81.1	19.4	26.6	0.4	10.3	35.8	42.6	0	0.8	0.1	0	91.4	21.9	19.1	0.8	21.2	26.4	63.1	26.8	12.9	0.7	0	23.9	51.4	53	0.4	0	43.3	33.8	25.2	57	30.6	58.1	44.3	56.1
25.0917	11.5	32.4	48.8	32.4	7.3	25.3	58.2	16.4	71.1	15.5	60	3.6	30.7	89.6	27.6	16	11.6	0.1	26.2	38.8	41.1	0	0	0.9	0	108.4	19.6	40.6	0	40.3	19.9	172.8	40.2	31.3	17.8	0	97	25	69.9	15.3	0.1	10.5	42.3	49.1	72	31.4	60.2	22.4	38.4
25.2583	9.1	31.3	29.1	39.1	8.2	37.4	4.3	1.1	44.6	12.1	44	24.4	24.8	0.3	20.8	0.2	19.4	0.3	74.9	36.8	47.3	0.1	1.8	7	1.7	2.5	16.1	38.2	0	22.5	28.5	66.3	11.4	30.3	54.2	0.2	71.8	27.7	50.9	3.6	43.7	11.5	44.1	0	64.8	23.3	67.2	30.5	46.9
25.425	16.8	30.2	48.8	18.9	10.5	35.9	1.4	31.8	42.3	11	57	22.2	33.4	2.1	22	3.4	11.4	5	52.3	4.7	50.1	0	0	10.7	0	72	21.7	46.6	4.4	16.1	16.4	9.6	9.2	36.4	0	1.1	87.6	28.9	45.1	3.8	62.2	7.4	65.7	1.8	65.1	35.5	36.1	23.9	54.6
25.5917	16.1	33	17.9	29.5	21.9	48.9	0.7	24.3	39.4	21.4	50.2	47.9	23.8	32.4	59.7	47.1	22.8	10.5	17.3	26.4	53.1	0.5	0.4	1.8	3.3	50	16.4	25.3	2.8	20.3	9	0.1	10.2	23.6	0.4	2.5	46.5	38.1	37.8	40.2	4.9	38.5	32.6	4.3	59.8	37.5	34.3	6.4	43
25.7583	26	10.4	12.7	31.5	38.9	83	0.7	38	46.6	30.7	72.4	8.4	18.6	14.4	107.4	79.5	25.8	0	0	61.4	41.7	0.3	0.3	0	0	9	19.8	37.8	0.7	0	4.6	0	7.2	8	0.1	2.1	127.2	39.7	20.2	8.6	83.3	2.7	44.5	0.7	58.6	30	58.1	4	52.2
25.925	9.8	24.6	31	3.8	13.2	80	6.6	32.1	33.1	2.2	63.7	5.4	20.3	28.3	11.2	2.6	87.8	0.2	0.6	61.4	119.2	8.5	0	0	0	125	14	34.7	0.2	21.2	34.6	0.1	12.9	12.9	0.1	43.2	118.9	34.4	54	0.9	118.1	0	54.6	1	51.6	19.7	7	13	57.8
26.0917	14.7	23.8	30.4	0.3	13	76.9	94.9	10.6	51.5	4.4	76.1	11.9	29.1	76.1	0.5	2.1	45	0.2	20.2	90.2	107.3	31.8	0.1	1.7	0	154.6	16.7	26.9	0.9	37.2	25.8	10.6	28.8	23.3	0.3	12.7	118.8	60.6	76.5	2.2	18.6	48.8	48.2	0	61.6	28.8	20	34.5	48.8
26.2583	11.8	30.4	18.9	23	28.7	82.8	44.2	22.1	93.9	0.5	67.7	31.3	20.6	27.9	17.2	1.6	13	3.8	76.2	83	40.3	5.7	0.5	72.3	0	158	25.8	27.9	1.6	6	17	143.8	36.2	16.6	2.6	3.5	118.4	55.3	2.7	2.8	0.7	92.6	34	0.1	96.6	30.3	55.3	13.5	71.1
26.425	18.4	41.3	32.4	50.5	18.2	73.8	0.1	22.4	99.2	25.4	68.5	22	27.8	11.2	64.7	2.2	21.9	0	103	30.3	63.1	0.1	0.9	0	0	155.2	17.5	40.4	13.3	25.4	14.6	188.3	24.1	34.4	4.2	4.8	112	60.2	5.6	3	8.8	90.9	48	14.5	47.2	45.9	17.4	22.2	75.3
26.5917	63.5	48.9	29.2	0.6	18.1	71.3	3.8	25.9	65.6	6.3	55.2	28.5	29.4	18.3	108.6	45	20.3	0	69.5	85.4	111	0.1	1.2	0.3	0.1	160.2	13.3	80.7	2.6	29.7	18.5	0	7.4	56	36.4	32.4	103.9	49.9	12.6	4.2	27.2	12.2	54.6	69.9	39.1	28.9	14.3	33.6	26.6
26.7583	15.8	53.6	32.9	60.4	16.4	64.1	17.1	3.3	23.4	41.8	60.4	39.6	27.7	10.2	11.3	14.5	21.8	1.5	98.1	15.6	105.8	5	1.1	0.7	0.1	162.6	15.7	67.2	0.4	30.1	19.3	15.2	12.2	74.7	80.9	121.4	52	53.8	36.7	41.9	43.8	58.3	46.8	58.4	41.3	38.3	37	0.1	47.6
26.925	16.1	56	32.3	81	0	55.2	9.4	32.2	37.8	7.3	59.2	23.9	22.8	9	20.7	2.9	21.5	0.7	72.4	57	117.3	0.3	0.1	8.6	15	173.1	14.9	67.6	15.4	26	29.2	14.7	13.9	19.3	92.6	45.3	2.1	67.6	71.7	16.7	4.2	48.6	50.9	0	48.8	39.4	54.5	21.1	60.7
27.0917	43.8	64	61.9	57.7	14.3	71.6	3.7	16.1	25.8	23.8	70.3	32.7	18	7.6	92.4	7.8	10.6	35.9	46.6	82.2	93.9	1.5	0.8	0	34.6	163.8	18.4	75.5	40	24.8	30.8	7.4	15	18.3	87.2	2	111.6	81.8	15.7	10.2	24.3	78.4	50	0.2	21.7	65.9	40.9	49.3	57.7
27.2583	41.9	70.6	47.2	100	20.2	53.2	19.7	5.9	33.2	11.7	68.8	41.1	42	5.3	107.7	38.5	6.3	4.9	86.7	55.2	48.1	8.1	1.5	0	53.7	155.7	19.3	74.9	13	19	20.5	185.6	37.6	16.9	113	2.4	125.3	81.1	8.6	7.6	41.1	8	45.1	3.4	0	65.2	67.9	1	50
27.425	20.5	56.2	49.6	0	45.2	69.3	86.9	37.7	13.5	38.4	68.7	41.1	43.1	9.6	42.8	18.6	27.3	29.1	52.1	62.6	49	101.5	1.7	0.1	62.4	168.2	22.9	18.7	1.5	32.2	38.5	190.1	38.9	17.7	116.7	2	100.4	93.9	15.5	14.6	39.8	88.8	55.4	5.6	0.1	43.5	37.8	3.7	53
27.5917	46.7	55.7	4.1	0	40.8	68.7	100.4	47.7	20.7	7.6	68.9	35.6	24.9	63.3	13.2	57.8	30	53.4	79.4	56.5	52.1	94.2	0.5	39.7	7.4	172.3	25.6	8.7	31	30.1	26.9	200.6	26.2	10.3	77.1	32.5	83.1	88.3	43.1	27.1	29.9	112.1	51.9	29.9	44.4	55.5	41.6	52.3	54.1
27.7583	60.4	41.4	53.1	28.8	57.5	63.3	111.9	13.6	26.4	21.4	75.6	46.3	37.7	62.8	56.1	47.5	9.6	41.6	0	62.5	58.9	57	1.2	61.2	8	183.5	24.5	15.4	9.6	32.7	35.1	203.5	18.3	20.2	0	103.8	80	89.1	35	50.1	6.2	68.8	60.3	25.9	45.3	55.1	82.2	45.5	59.6
27.925	32.5	38	0	26.2	91.6	58.7	97.4	11.2	34.6	33.5	66.6	43.6	42.3	7	95.2	1.3	19.9	0.2	0.2	31.2	57.2	97.9	0.7	0	3.9	174	32	16.7	36.4	37.7	43.1	196.9	17.4	20.3	70.8	134.1	94.9	89.7	16.8	36.6	38.7	54.9	58.2	12.6	54.1	52.2	58.9	3.2	69.5
28.0917	33.2	35.3	0	51.9	21.4	54.1	19.1	3.2	14.4	30.7	80.8	44.9	21.6	4.8	113.1	27.3	25.9	1.1	13.1	55.8	51.4	64.2	0.1	2.3	3.1	175.9	24.7	17.3	62.9	41.7	24.4	199.2	9.3	17.5	126.2	78.2	84.2	94.5	28.3	49.4	45.3	16.3	59.4	26.1	64.6	46	23.8	14.9	68.5
28.2583	26.1	40.3	0	57.7	21.8	59.6	0.1	19.2	29	57.1	87.9	44.3	37.6	79.8	119.8	37.7	17	25	79	59.7	51.7	0	0.1	15.2	4.3	174.5	24.6	25.2	39	47.7	34.4	200.2	21.6	27.2	115.8	5.4	108.8	88.9	38	60.2	44.6	37.8	56.8	90.8	63.1	37.9	39.2	25.8	42.2
28.425	21.2	65.3	0	51.1	16.2	57.1	6	26.7	20.6	28.5	71.5	37	48.9	65.2	79.8	40.4	17.3	68.9	103.1	65.5	55.7	0	0	89.2	27.1	161.3	25.9	26.6	14	37.9	20.2	188.4	24.1	31.6	37.4	6.3	91.7	101.5	36.3	39	29.8	32.4	61	19.9	56.7	45.8	86.3	53.2	54
28.5917	36.3	48.7	1.7	47	22.8	60.4	36	35.2	32.3	24.1	71.2	47.3	35.5	0	119.1	28.6	16.4	48.6	76.1	66.4	88.6	0.1	0.6	83.7	9.4	147.8	23.2	22.1	28.1	22.9	18.4	186.3	22.9	49.7	0.2	2.9	97.1	99.7	17.2	87.8	43.2	29.4	57	2.3	62.4	42.5	77.9	8.9	56.9
28.7583	51.2	45.4	40.7	19.2	13.7	57.9	4.6	31.2	38.1	28.1	71	46.6	36.1	4	131.5	36.2	33.6	0.7	107.8	51.3	112.7	0.1	1.1	72.9	33.2	161.1	26.5	22.8	9.9	29	23.8	184.1	22.5	17.4	6.9	0.5	101.9	104.9	28.8	26.7	27.7	38.2	42	63.5	64.2	37.6	94.2	15.9	58.7
28.925	48.8	17.6	52.7	16.1	14.9	47.8	2.8	33.6	35.6	23.4	71.5	49.8	30.1	15.1	130.4	57.4	36.8	0	112.8	54.2	69.3	1.7	3.1	6.6	1.4	153.7	10.9	21.7	18.9	40.3	18.2	186.4	20.6	43.5	20.4	1.4	99.8	98.9	33.5	7.9	29	50.7	53	112.7	71.9	47	30.7	15.3	54.1
29.0917	68.3	0.8	28.7	15.4	14	50	19.1	25.4	58	49	65.1	43.8	22.9	11.9	90.1	25.3	40.3	2.2	96.4	48.1	55.8	0	0.1	6.4	23.1	17.9	19.1	22	12.8	44.4	19.3	173.3	17.5	54.9	20.9	8.6	114.4	74.9	48.8	51.7	30.7	64.1	54.1	55.6	58.6	41	25.4	92.2	59.2
29.2583	32.3	46.9	34.5	23.8	14.6	44.8	27.1	17	103.3	27.5	71.6	24.7	43.6	15.2	0.7	40.8	24.2	29.5	100.4	52.8	54.9	1.2	0.2	3	5.5	0	14	59.2	12.9	42.9	28.6	180.3	24.8	62.7	60.1	14.3	114.1	63.5	85.9	14.2	36.2	56.4	59.8	34.6	62.6	38.6	34.8	69.9	60.7
29.425	42.1	53.5	36.8	25.8	18.6	50.4	16.8	33.1	38.7	17	64.2	39.2	47	22.2	0	70.8	11.1	47.7	111.1	60.6	43.2	0.4	6.5	52.2	9.5	69.5	23	22.8	21.4	36.1	21.6	177	13.1	64.6	22.1	3.6	105.7	74.9	45.8	80.5	41.3	53.8	74	26	59.2	44.1	26.8	70.8	61.9
29.5917	18.8	37.8	61.8	51.4	45.6	40.5	29.7	38.7	14	31.6	68.5	31.7	34.5	37.1	0.5	104.7	24.8	2.2	97.5	60.4	51.6	12.3	2.3	63.6	12.6	141.4	20.3	70.1	14.7	13.9	27	165.7	18.1	57.1	20.1	14.4	111.9	89.1	24	64.8	31.9	60.9	73.6	25.7	65.8	45.1	49.2	5.9	64.2
29.7583	54	33.6	37.6	64.7	35.1	58.4	62.8	26.8	29	30.9	73.9	32.4	29.3	21.4	6.2	98.7	13	5.5	107.7	63.4	61.4	41	2.9	27.7	8.2	173.6	32.5	87.1	3.2	27	31.4	41.8	16.8	47.4	9.2	12	116.1	89.5	26.1	2.3	46.2	81.7	72.4	46.9	72.7	37.5	32	13	67
29.925	36.7	6.7	41.6	21	32.5	41.5	58.1	29.7	72.4	32.9	61.1	40	36.5	12	21	8.7	17.3	4.5	39.6	80.7	75.4	36.5	0.8	40.4	32.2	160	36.6	71	29.3	43.8	25.5	10.7	8.8	52	6.1	19	116.1	89.9	39.3	30.4	33	79.3	67.2	45.6	66.2	46.5	26.9	19.5	58.1
30.0917	52.3	37.1	31.6	25.9	34	37.8	0.2	27.9	111.9	25.1	63.9	36	32.6	30.4	25.1	0	41	37.3	0	72.1	70.9	0.2	5.4	13.2	19.9	155.8	28.9	79.9	8.1	47	43.8	18.5	12	60.2	61.7	3.4	105.8	83.2	49.3	24.6	43	93.9	78.6	46.9	64.9	45.4	33.1	23.6	67.3
30.2583	34.7	71.2	25.9	73.1	35.1	58.2	1.2	22.8	31.4	50.8	65.3	40.1	35.5	54.6	21.9	0.1	30.1	31.6	2.6	72	61.3	2.2	2.5	24.7	25	158.6	27.2	89.1	18.5	51.2	42.2	151.2	17.2	61.2	66	21.7	100.5	89.8	36.9	6.1	40	85.9	74.3	52.2	81.9	46.4	35.5	20.4	68.6
30.425	32.6	71.2	45.1	38.7	21.2	51.4	37.7	27	20.2	53.4	64.3	36.3	58.2	38.4	28.4	27.1	17.1	18.3	16	68	68.6	24.8	0.9	53.3	20.5	171.2	37.2	92.8	20.9	37	52.5	1.6	19.8	62.1	103.6	15	105.1	84.2	44.8	49.6	48.3	87.5	66.8	75.6	75.5	43.7	79.9	21	51.9
30.5917	29.9	66.4	30	33.7	22.5	55.6	21.4	22.9	18.2	18.4	63.6	36.8	47.1	7.6	22.2	38.2	10.3	14.6	24.7	58.3	105.8	73.9	0.1	23	0.1	33.2	20.6	88.3	16.9	38.7	38.3	0	22.5	60.5	101.8	28.1	113.2	90.7	48.6	44	51.9	84.1	77.6	58.6	66.8	48.6	89.7	77.6	50.2
30.7583	23.6	65.3	36.2	20.6	33.7	60.8	1.7	24.8	25.7	24.3	69	45	62.5	20.5	76.7	38.5	19.2	10.2	5	69.1	113.3	87.4	0.4	51.1	1.6	0	26.1	89.3	16	30.6	40.7	8.6	12.6	65.5	82.4	27	115.5	99.6	55.3	65.4	47.3	72.5	66.1	78.9	66.7	41.7	39.7	4.5	62.4
30.925	31.9	47.4	61.3	18.9	27.3	52.9	9.3	0.3	49.1	39.1	64.7	50.4	56.3	25	112.4	22.2	26.7	15.8	0	76.1	106.9	45.4	14.6	47.1	0	0	21.5	89.6	8.3	54.5	41.7	12.8	10.4	54.6	106.7	0.7	115.2	89.7	64.3	44.4	46.9	70.5	61.3	46.7	71.2	62.5	50.4	9.6	50.2
31.0917	29.9	55.8	78.4	25	24.8	61.3	60.4	9.4	46.5	25.4	78.8	54.5	37.6	27.9	110.4	27.1	18.7	26.5	0	70.3	42.5	0.1	8.7	20.8	24.5	83.1	18.3	93.5	27.3	61.9	37.2	0.1	22.3	66	109.7	10.6	108	89.4	41.3	30	43.8	77.7	63.4	49.6	68.9	64.8	62.4	26.9	42.8
31.2583	34.5	49.9	69.1	39.7	11.9	43.8	118.8	42.2	33.6	39.4	82.1	55.9	59.5	22.7	85.1	42.8	26.8	14.7	4.1	87.6	51.6	0	1.6	21.5	33	135.3	19.9	80.8	11.1	62.5	33.6	15.1	23.3	58.1	88.8	21.5	118.9	73.7	58.7	59.9	51.7	72.6	65.1	80	65.3	67.3	54.6	21.8	53.6
31.425	17.5	0.2	67.1	52.9	17.7	48.4	81.1	29.4	52.5	29.6	81.4	46.7	34.5	23.7	120.2	32.3	16.6	12.6	34.1	86.5	55.9	0.4	3.3	38.6	13.3	144	15.4	66.9	22.4	58.8	35.4	24.9	17.1	66.1	22	22.1	113.5	45.9	65.7	42.1	58.8	79.8	59.7	34.4	70	55.1	36	39.1	40.5
31.5917	16.1	48.4	56.2	37.2	32.2	45	2.7	36.1	100.8	39.5	75	63.6	40.4	22.4	107.7	19.8	18.8	17.2	39.4	82.1	50.2	0.2	21.8	30.4	9.2	134.4	24.2	23.4	20.7	50.3	42.7	31.5	21.3	61.4	22.5	15.6	101.2	46.9	50.9	31.8	55.8	79.8	67.2	60.1	59.1	50.1	29.5	38.9	48.2
31.7583	23.6	79.2	47.7	22.8	33.8	52.2	9.8	41.5	69.4	39	64.5	49.7	35.6	26.3	114.9	34.1	23.7	26.5	15.6	85.9	58.2	4.6	22.8	87.8	11.3	139.8	19.9	16.9	7.6	66.2	38.5	16.7	23.6	56	50.1	28.7	115.7	41.9	67.6	56.2	59.6	86.6	62.5	84.8	60.1	48	32.3	22.8	42.9
31.925	29.6	39.7	53.1	50.1	37.6	62	97.5	36.9	12.4	35.4	66.1	58.8	38.2	24.5	44.1	38.5	13.8	24.9	28.1	83.7	58.3	33.8	3.3	105.5	14.2	139.5	26.1	22.7	12.8	62.1	36.9	5.1	29.2	76.4	49.6	6.2	109.2	59.2	55	66.4	51.6	81.8	59.9	16.8	59	56.9	58	67.2	30.1
32.0917	41.8	35.4	44.4	30.9	29.9	84.2	40.8	30.8	42.5	40.3	65.6	88.7	44.9	31.7	0	15.2	24.3	11.7	24.5	78.3	64	9	4.3	31.1	12.5	148.1	18.6	22.7	31.7	61.4	33.7	63.2	28.7	68.1	60.4	10.6	106.9	44.2	65	35.1	47.8	84.5	56.2	53.8	69.5	71.2	47.7	30.6	33.4
32.2583	2	70.9	51.9	14.8	28.4	78.1	0	35.1	35.2	22.3	58.3	75.4	31.7	73.7	0	15.9	28.3	3	9.9	67.9	58.2	1.4	13.8	31.8	11.5	182.2	17.1	20.1	12.8	48.3	37	15.9	18.2	58.3	53.6	25.9	110.8	37.5	60.4	64.2	52.4	73.6	65.1	93.8	72.4	48.7	40.4	3.4	35.9
32.425	35.1	65.3	52.3	51.3	38.7	78.6	4.7	26.1	51.4	17.7	67.1	67.4	38.7	59.9	0.7	8.7	26.6	21.4	32	64.6	70.7	0.2	21.9	43.7	24.7	174.9	21.5	21	14.3	61.6	32.6	41.2	22.8	65.5	49.9	23.1	117.3	41.5	52	54.1	49.2	74.8	67.8	116.9	70.3	54.4	48.4	17.6	35.9
32.5917	16.3	74.5	53.1	36.4	32.5	68.5	18.5	12.8	19.1	34.9	68.3	60.9	30.2	28.8	38.4	16.8	42.1	24.7	22	72.9	76.2	2.6	16	37	9.6	19.7	16.2	21.6	32.1	58	36	86.6	24.2	59.2	93.6	34.8	127.6	34.8	54.4	51.3	60.3	66.8	57	124.1	67.1	51.6	57.7	27.5	53.7
32.7583	51.2	25	42.1	54	36.9	73.3	35.7	35	56.9	29.9	68.1	60.4	44.3	20.9	35.7	23.5	35.5	25.8	22.1	78.8	61	5.7	16.5	65.4	31.1	0	25.5	24.1	28.8	51.4	35.7	1.6	16.5	81.2	93.2	10.3	150.5	38.1	52.7	104	64.1	68.3	60.9	41.8	70.4	53.3	34.9	32	35.5
32.925	58	48.2	38.2	44.3	37.6	73.7	3	19.7	91.3	26.4	54.3	72.1	51.5	14.9	17	22	30.9	24.8	16.5	58.8	63.4	27.2	29.5	41.5	17.9	0.1	25.6	15.4	11.6	43.5	26.8	45.1	21.1	69.8	108	9.4	149.3	34	93	78.1	66.9	81.4	66.8	60	64.2	63.4	36.3	3.2	31
33.0917	71.1	29.4	50	35.2	36	71.6	59.3	22.1	61	89.7	60.7	49	37.7	19.2	16.6	16.9	31.4	24.5	17.3	81.7	70.3	12.4	25.4	27.5	21.5	67.2	15.4	19.2	21.3	50.6	31.5	0.7	14.8	80.5	76.3	11.1	127.1	24.5	51.6	42.4	44.6	83	61.5	66.9	68.7	53.2	44.7	8.5	49.2
33.2583	66.1	37.4	70.4	26.8	32.9	67.9	1.4	28.1	71.8	41.1	55.2	56.7	48.9	27.9	19.8	20.9	23.1	25.1	18.8	74.6	73.5	0.5	27.4	34.8	32.1	84	17.5	26.1	29.6	56.4	26.5	77	17.8	84.3	99.5	8.4	85.3	25.8	38.2	83.1	50.9	74.6	55.3	48.1	39.9	51.9	43.1	32.7	30.2
33.425	44.4	31.3	73.9	45.9	29.5	66.3	0.9	29.3	97	10.6	55.2	61.2	49.2	44.1	15.4	16.8	24.1	23.9	23.4	83.1	73.5	1.4	29.6	31	24.5	0	16.9	18.6	19.2	54	26.3	181.3	28.6	78.2	111.9	1.7	87.7	37.1	37.3	79.8	46.3	71	60.1	56.9	78.5	49.5	41	35.7	42.9
33.5917	16.6	38.5	63.8	49.7	45.4	66.9	12.4	30.2	63.3	33.3	59	51.4	38.5	35.4	20.3	28.7	47.6	27	24.4	72.4	72.8	21.5	20.8	35.1	23	0	20.4	23.3	9	49.1	30.1	182.5	19.5	95.3	65.5	9.8	77.7	49.5	52.4	72.2	59	74.6	58.4	57.8	78.7	39.2	49.5	30.4	46.8
33.7583	6.5	35.7	80.5	73.1	29.7	57.5	20.5	7.5	63.7	74.3	51.9	41.7	47.6	59.6	28.3	33.7	22.8	19.8	27.3	73.2	72.5	27.4	22.7	62.7	23	0	19.7	27.6	29.6	35.7	35.4	139.2	18.6	96.8	56.7	12.1	84.5	51.5	37.1	65	82.6	70.8	57.9	66.8	75.4	51.4	48.1	12.2	42.6
33.925	21	36.3	75.2	55	33.2	70.6	21.2	45.4	103.9	37.2	54.3	45.8	44.5	17.9	20.3	27.1	28.5	24.1	17.8	76.5	66.2	25.9	22.6	59.7	24.6	74.2	21.4	30.3	22.4	38.3	38.8	0	10.6	95.1	49.2	16.1	95.9	36.4	52.2	78.9	68.9	71.1	68.7	71.4	75.1	50.3	41.9	12.7	36
34.0917	18.1	38.7	51.8	48.4	30.3	48.9	9.9	30.4	35.2	27.7	51.3	49.7	41.6	18.7	9.7	18.3	29.7	31.8	14.7	80.2	79.9	24.9	20.7	0.3	25.4	1	16.3	29.8	33.2	56.3	35.2	0.1	18.2	93.5	43.3	14.8	109.6	30.7	35.4	74.1	58.8	74.1	56.4	82.2	63.5	48.4	44.4	16.2	31
34.2583	20	29.3	70.8	32.2	30	68.7	10.5	30	35.4	19.1	75.6	50.6	36.2	19.1	18.8	19.4	28.7	32.1	20.8	64.5	72.4	3.6	20.5	42.9	43.2	0.1	15.9	25	17.8	48.7	26.1	0	16.4	82.4	32.2	31.1	87.2	36.5	44.6	76.4	55.3	68.7	55.8	65.6	64.2	51.8	41.8	24.7	36.1
34.425	20.3	35.3	96.2	41.3	44.6	49.7	19.8	24.7	27.1	29.3	65.4	63.9	28.7	34.9	78.5	14	28.5	30.2	22.4	70.9	69.2	20.1	15.3	48.3	76.9	93.9	20.9	27.4	12.4	45.7	27.9	134.8	27.9	90.8	59	3.5	94	38.1	35.3	65.7	46.8	65.6	59.4	50.7	73	41	58.4	10.4	28.4
34.5917	17.1	65	82.9	64.3	38.1	50.3	19.5	33	0.1	36.3	64.2	52.3	24.7	27.3	110.7	7.9	38.5	28.3	13.1	70.6	70.3	16.5	17.8	36.4	75.7	19.1	22.5	25.1	20.1	54.9	29.4	103	18.3	94.6	44.1	41.9	104.7	38.5	90.1	56.7	51	58.5	57.3	76.9	71.8	47	37.6	17.3	31.2
34.7583	34.5	30.7	45.7	32	0	54.2	7.9	21.9	28.6	53.2	64.1	66.6	31.2	35.5	28.3	14.2	21.7	27.9	21.8	61.6	67.1	37.4	15.6	39.9	13.2	0.1	13.2	23.4	23.7	61.9	21.3	0.1	16.8	91.7	24.7	7.8	104.4	32.8	75.2	47.5	60.7	62.7	60.2	96.2	83.9	44.9	35.2	18.9	29.3
34.925	69	37.3	51.9	82.9	2.3	51	15.1	30.6	25.8	32.1	58.5	49.9	43.2	26.3	6.3	22.1	42.4	34.1	16.1	64.9	117.2	81.1	14.5	76.9	18.7	0	9.6	20.4	19.6	53.9	26	28.5	13.6	89.2	25.9	14.9	105.4	23.7	62.9	30.3	45.3	72.9	55.8	108	78.6	49.3	45.1	15.3	33.3
35.0917	61.8	20.7	47.3	32.6	0	42.2	24.3	16.8	32.7	37.6	46.5	58.5	43.2	30.1	8	30.8	30.2	25.3	9.5	54.3	82.8	79.4	13.7	43.7	12.3	1.3	4.6	22.8	30.1	51.7	28.4	0	26.5	78.5	97.3	16.1	100.9	36.6	87.6	64	44.6	59.2	53.3	68.5	72.8	54.6	33	11.7	27.6
35.2583	35.9	60.4	57.6	41.7	0	48.1	15.1	37.7	8.2	28.4	46.7	51.5	41.4	24.7	15.3	18.4	30.7	27.7	19.1	65.8	52.3	1.1	14.4	52.6	15.4	87	10	28	29.9	46.7	27.7	5.5	8.5	90.3	106.8	23.5	92.1	23.1	32.5	57.5	45.3	67.8	54.5	46.4	74.3	42.1	32.3	15.1	40.5
35.425	36.4	71.6	52.4	47.8	0	38.1	14.4	37.1	30.8	33.3	51.9	47.6	37.8	25.5	33.6	41.6	44.1	29.9	23.1	73	50.8	1.1	22.9	59.3	13.2	46.9	15.6	20.9	26.8	46.2	29.5	37.2	26.3	86.4	68.3	31	96.7	28.3	28.8	56.7	46.9	88.3	58.2	61.4	71.7	45.8	41.2	16.3	30.1
35.5917	38.7	83.4	51.4	37	3.6	41.1	18	27.4	6	32	51.1	48.6	42.1	15	9.4	21.2	49	31.4	12.7	65.4	61.3	0.4	29.7	50.7	7.2	0	12.1	26.7	15.1	50.6	22.8	27	14.6	80.6	0	6.9	91.6	14	53.1	50	35.8	64.9	55.7	46.1	73.3	41	45.1	13.7	19.1
35.7583	2.5	91.8	44.4	17	14.1	33.7	17.1	29.2	0.3	25.6	60.4	43	22.1	13.8	13.9	38.1	34.2	28.7	12.7	60.1	61	18.9	13.8	44.5	11.5	45	17.9	23.9	14.4	51.7	18.7	28.8	13.6	72.7	33.4	4	91.2	16.3	39.4	47.9	32	74.1	50.7	65.5	61	46.6	27.2	17.2	28
35.925	27.2	95.7	48.9	27.1	34.3	28.5	11.6	38.2	5.4	37.8	47.2	47.4	27.1	19.1	9	20.2	65.2	30	26.3	62.6	56.5	15.4	4	38.5	9.3	0	9	17.4	11.8	42.3	20.7	18.1	22.1	65.9	15.2	12.6	110.9	25.9	36.5	38.3	32.8	65.9	55.7	77.5	66.8	45.1	40.4	12.6	28.2
36.0917	0	47.4	69	21.2	19.6	30.3	5	15.6	18.8	24.6	39.9	39.8	22.1	21.3	18.1	37	45	22.2	13	48.3	60	2.9	6.7	40.1	6.9	0	11.9	17.6	12.6	48.4	19.3	8	22.7	66	30.3	11.9	35.6	18.8	52.3	50.4	38.9	63.6	48.3	47.4	70.9	43.1	44.5	7.9	32.5
36.2583	0.1	67.9	64.4	19.5	30.7	26.4	22.1	5.1	44.2	27.1	48.5	43.7	11.8	20.8	8.1	32.3	36.2	20.9	12	61.5	67.1	33.1	5.7	39	6.7	0.1	9.5	18.7	7.5	52.1	25.5	4.2	16.1	56.2	34.7	16.5	46.6	17.6	31.1	44.3	49.6	68.9	57	56.3	55.7	45.6	32.9	11.8	22.6
36.425	8.1	74	74	7.7	22.1	28.4	31.6	28.4	70	34.2	32	42.4	20.6	18.1	6.7	23.3	35.2	24.2	11.4	46.4	67	2.9	20.3	31.2	5	0	2.5	21.7	11.7	55.9	22.6	16.8	19.3	63.2	7.5	7.5	120.6	15.1	27.2	56	40.1	61.1	40.8	101.2	61.1	43.1	26	10.8	30.4
36.5917	0.5	67.2	65.3	11.6	25.6	30	25.2	28.4	25.4	34.3	34.3	41.1	13.2	11.1	14	21.9	36.6	24.1	16.4	50.3	66.8	0.4	22.8	45.9	15.7	0.2	8.1	24.8	19.1	63.4	25.6	6	12.6	69.2	44.4	6.2	88.7	20.5	29.7	49.7	33.8	58.6	34	43.9	56.2	44.4	32.5	10.4	38.7
36.7583	13	51.2	39.7	30.3	22	26.7	23.1	28.4	13.3	31.2	33.1	45.9	17.9	17.6	13.7	31.2	37.4	30.9	21.2	45.3	62.2	0.2	19.7	49.2	10.1	37.4	9	23.8	16.9	59	17.1	9.1	18.9	75	7.3	21.1	103.1	24.5	53.5	44.2	38.2	68.6	42.1	50.1	58.9	42.1	25.5	18.2	24.5
36.925	14.2	72.3	47	18.4	32.2	32	8.6	25.2	33.7	31.4	27.8	38.5	16	15.3	7.1	26.9	31.5	22	11.2	58	72	2	24.7	47.3	5.7	0	15.4	19.9	14.4	49.7	13.2	8.2	13.8	66.9	18	2.1	81	17.4	6.9	64.3	39.6	65.4	44.7	44.1	52.3	38.1	23.6	18.5	25.2
37.0917	0.7	69.7	39.3	7.7	13.6	32.6	13	22.1	15	26.1	31.9	44.4	0.9	14.5	9	29.3	41	24.9	8.4	52.4	67.3	6.8	17.4	23.5	11	0	13.3	18.2	5.7	56.5	11.1	8.2	6.3	62.2	45.4	24.8	85.1	19.3	59.6	46.6	27.2	68.6	46.6	46.7	53.4	35.1	26.1	9.8	21.8
37.2583	11.7	78.3	46.9	31.6	25.7	25.1	2.3	23.7	25.3	26.8	36.3	41.7	23.6	8.8	8.6	12.9	56.4	26.6	9.2	48.7	75	0.5	8.1	22.1	6	0	4.4	24.5	14.4	46.5	12.9	2	13.3	70.4	21.7	9.2	89.6	10.8	41.2	51.6	14.6	71.1	42.5	38	55.7	27.6	38.5	15.8	38.9
37.425	0.1	74.4	52.5	40.2	15.4	31.5	6.3	26.9	27.7	19.2	40.1	40.1	15.4	9.3	7.3	19.9	39.5	27.7	22.3	60	57.1	3.4	20.6	31.5	8.3	0	8.9	20.1	8.9	44.6	12.8	0.4	12.2	67.5	14.1	7.6	72.3	29.4	26.1	49.7	46.4	81.8	51	74.8	9.4	43.8	26.1	12.6	27.9
37.5917	53.8	73.6	49.1	39.1	25.5	28.3	22	28.9	25.1	30.3	36.3	42.3	16.5	29.5	13.2	19.3	28.2	20.7	23.1	51.9	73.1	14.4	0.6	44.3	10	0.7	9.5	25	4.1	47.9	15.1	0.6	15	72.8	16	10.2	95.3	15.6	20.9	55.2	43.1	82.7	46.2	47.7	20.6	44.6	24.7	18.1	28.7
37.7583	11.7	21.7	89.2	30.3	28.7	29.1	8.7	22.2	6.5	23.5	33.1	38.9	28.8	28	8.3	19.4	33.1	24.8	21.6	50.2	63.9	9	22.4	31.8	7.6	0.2	10.4	23.4	10.5	54.3	15.8	4.9	14.7	67.3	13.8	15.2	58.5	16.9	29.2	60	47	92.3	48.1	74.4	51	40.3	42	12.8	25.1
37.925	49.6	144.2	72.5	65.8	37.3	45.9	49.5	46.2	55.3	39.6	55.3	67.1	73.8	48.3	47.1	40.2	81.2	27.1	43	58.3	81.1	31.1	56.3	28.4	27.7	80.2	35.3	39.6	38.4	48.2	37	91.9	54.9	65.8	50.2	35.1	59	60.5	59.7	60.2	66.1	79.8	49	85.4	72.1	70	48.2	47.5	57.5
38.0917	11.5	103.1	13.7	21.4	1.8	4.4	3.1	4.8	1.9	1.4	3.9	5.4	12.3	1.4	14.4	2.5	12.5	2.2	4.1	0.9	17	0.5	14	2.7	4.4	99.8	0.6	5.7	3.7	6.3	4.6	149.9	2.5	6.1	2.8	1.2	10.9	3.8	10.2	8.5	16.5	15.5	9.3	6.9	12.1	3.2	2.7	16.8	14.2
38.2583	3.4	0	9.8	12.1	3.6	0.3	1.1	6.3	0.3	2.4	0.7	2.2	1.3	7.9	1.9	0	12.3	1.6	1.9	0	13.7	1.6	8.3	1.9	4.6	0	2.1	4.3	1.3	1.6	2.5	75	2.4	2.7	0.8	3.5	4.7	0.8	4	7.7	2.8	15	5.5	2.3	9.9	3.6	1.3	2.7	3
38.425	5.7	0	6.6	9.2	9.7	1.6	1	4	0.3	3.6	4	2.1	0.3	2.7	1.1	1.8	11.3	1.9	2.1	0.1	11.4	2.6	3.3	3.9	3.2	0.1	1.5	5.7	1.6	1.1	1.6	1.1	3.9	5.4	3	2	1.1	1.5	9.2	2.7	3	7.1	3.3	5.6	6.5	4.4	1.7	4.1	4.4
38.5917	4.8	0	7	4.7	10	2.6	0.8	3.3	0	1.2	3.1	3.5	2.6	12	1.1	3.6	11.9	0	0.3	15.1	6.8	3.3	2.3	1.4	3.2	0	1.7	5.1	0.6	3.5	4.4	0.5	0.4	2.6	0.8	1.2	0	3	4.9	1.4	2.6	2.5	1.8	4.9	8.5	1.7	2.3	0.8	4
38.7583	6.6	3.4	1.4	3.7	7.1	3.6	2.7	0.9	1.7	2.6	1.2	0.9	0.5	0.3	0.7	5.9	12.4	0.4	0.1	5.8	7.1	3.8	6.1	1.4	1.7	49.8	2	3.7	2.1	3.2	2.8	17	3.2	2	1.2	0.6	0.8	0.7	3.9	1.2	1.1	1.6	1.8	6.3	7.6	1	1.8	2.1	5
38.925	2.9	1.4	2.1	6.7	7.1	0.1	2.7	1	6.6	0.5	1.3	4.1	0.1	5.4	0.9	1	7.9	1.4	1.2	5.5	6	1.6	2.1	1.8	1.2	79.2	0.9	2.7	1.3	3.7	2.1	25.1	1.4	1.7	2.4	1.1	1.6	1.6	2.9	0.5	0.7	1.7	2.5	1.5	7	2	1.2	1.1	4.8
39.0917	6.3	1.3	0.2	3.5	3.2	5.7	4.2	2.6	6.1	0.3	2.4	1.5	0	3.2	1.3	1.8	12	2.1	1	11	2.6	3	0.1	0.8	0.9	7.3	2.4	2.1	2.2	4	2.3	45.8	0.1	0.4	1	1.1	0.8	2	3.1	2	0.1	1	2.3	4.1	4.8	3.4	3.7	1.9	1.1
39.2583	5.8	0.1	2.4	3.9	1.6	3.8	2	0.5	3.5	1.4	0.5	8.4	0.1	1.7	0.7	2.3	9	2.4	1.1	5.9	4.2	5.2	1.5	3.5	3.2	1.3	1.6	0.7	2.3	3.2	1.4	0.1	3.3	0.2	1.8	3.9	0.3	0.3	3.5	1.6	1	0	2.4	4.2	7.3	4	3.5	0.8	1.5
39.425	13.7	0.5	3.7	6.2	1.6	1.7	2.4	1.4	4.7	1.6	1.4	4.9	0	3.7	1.5	1.5	8.3	1.3	1.1	8.5	4.4	0.6	2.1	1.9	2.6	0.1	1.1	2.3	0.6	2.3	0.6	7.3	2.8	1.1	1.2	2.1	1.4	0.5	1.5	1.3	1.2	0.9	1.7	4.8	3.2	3.8	3.1	1.2	4.6
39.5917	6.4	0.6	1.7	0.5	3.4	2.9	0.9	2.4	1	0.8	0.8	2.7	0	5.2	1.9	2.4	8.6	2.5	1	7.8	3.2	1.6	1.3	1.8	2.9	0.1	1.8	2.3	1.2	2.4	1.5	26.7	2.3	4	0.3	3.6	0	1.2	2.3	1	0.8	1.6	2.3	5.1	6.3	2	1.3	2.8	5
39.7583	6.1	0	2.4	3.2	3.2	2.1	0.9	1	1.2	2.3	1	3.1	2.5	5.6	4.3	2.8	6.7	2.9	1	9.2	3.8	2.5	2.6	1.6	2.6	0	3.3	1.4	0.4	0.8	0.3	20.7	1.3	3.1	1.4	3.1	4.2	1	1.9	2.8	0	0.1	3.1	2.1	5.8	0.1	2.1	0.6	6.2
39.925	6.3	0.3	0.4	7.6	1.9	1.7	2	2.3	2.5	0.5	1.6	1.5	0.6	2.8	2.1	1.3	4.8	1.7	3.2	6.7	5.4	2.2	3.8	3.9	1.1	34.7	3.4	1.1	1.2	2.5	1	82.7	1.1	2.9	2.5	2.5	2.4	0.4	2.7	1.5	1.2	1.4	2.5	4.6	4.7	1.5	2.3	1.9	2.7
40.0917	4	0.1	8	5.6	8.3	1	2.5	2.4	1.2	0.8	1.3	2.1	1.2	3.8	2.3	0.4	9.1	0.9	1.8	4.7	4.4	2.3	6.9	2.7	2.6	5.8	3.3	1.6	1	1.7	1.5	0	1.1	3.9	1.7	1.6	0.5	0.6	4.4	2	0.9	0.7	2.8	2	5.7	0.8	1.6	1.4	5.4
40.2583	5.2	0.3	4.7	5.4	7.7	1	3.9	1.7	1.9	0.6	0.6	1.9	0.9	3.3	3.8	2	7.9	0.8	2.1	4.1	4.8	1.5	0.6	2.4	1.6	35.2	2.4	1.7	0	3	1.7	25	0.6	4	1.7	4.8	0.3	1.3	3.4	3.9	1.4	1.5	2.7	1	2.6	2.8	1.9	1.4	5.6
40.425	3.2	0	2.4	3.9	5.9	1.5	0.9	2.4	0.3	1.4	0.3	1.1	0.4	4	3.1	2.2	7	0.3	3.3	5.4	3.8	0.6	0	1.8	3.9	0.3	1.8	2.7	0.3	1.7	1.7	6.2	2	2.8	2.3	0.8	0.7	2.1	0.9	2.6	2	0.8	2.6	3.1	3.8	1.5	2.1	2.1	0.5
40.5917	4.9	1.1	2.5	3.4	3.6	1.3	0.4	3.1	0	1.3	0.8	1.4	0.8	1.7	1	1.2	8.5	1.7	1.2	5	4.9	1.2	0	0.9	2.4	0	1.4	1.1	0.9	1.2	1.3	7.5	0.9	2.7	1.8	2.8	0.6	1.9	0.6	1.9	0.9	1.7	0.6	1.7	1.4	2	1.6	0.4	2.3
40.7583	5.6	4.4	4.6	2.7	6.2	1.6	0.7	3.5	0.2	1.8	0.3	1.6	2.1	3.1	1.2	0.8	7	1.8	1.3	3.8	2.8	1	1.1	2	2	0	0.9	1.7	0.5	2	1.5	24.6	1.7	3.1	1.3	1.1	0.1	0.7	1.6	3.1	1.1	1.6	2.9	2.8	4.1	1.1	1.2	1.3	1.4
40.925	6.3	0	1.5	4.4	4.9	0.5	1.4	0.6	0.5	0.7	0.5	2.9	2.1	3.7	1.2	2.8	6	0.8	1.1	5.3	3	4.5	1.2	0.7	0.8	21.7	3.3	1.7	1	1.5	0.8	0	2.3	3	0.3	0.5	0.4	1	3.4	3.4	0.6	1.1	3	1.7	1.3	3	2.5	0.8	2.8
41.0917	4.8	0.2	0.9	4.7	6.4	2.2	1.7	2.5	3.7	1	2.4	2.2	3.4	2	2.4	0.7	8.5	0.6	1.2	0.5	1.6	4.4	2.3	3.1	1.2	5.6	3	1.2	0.3	1.2	2.3	8.4	1.5	6.4	0.9	3.8	1	1.1	7.2	0.8	1.8	2.2	2.8	1.8	3.2	1.4	2.2	3.6	1.8
41.2583	4.3	0.2	0.6	1.9	6.9	2.9	0.4	2.1	0.3	1.6	2.3	2.7	1.4	5.3	2.4	2.3	10.1	2.1	1.9	0.1	3.2	2.9	2.2	1.2	0.1	0.3	2.7	1.3	0.1	1.8	1.7	59.2	1.3	3	1.5	2.8	2.2	3	4.4	1.2	0.1	2.2	1.1	0.7	1.6	0.7	1.1	4.5	2.9
41.425	8.5	0.1	0.7	3.1	6.2	2.5	2	0.4	0.8	1.1	0.7	4.7	10.1	3	2.2	0	8.2	1.8	0.4	0.1	3.6	3.6	1.9	0.7	2.8	4.5	1.4	0.6	0.5	1.3	0.3	0.1	1.9	3.1	2.1	3.2	0.4	1.3	3.5	1.5	0.6	2.4	1.9	2.9	1	1.5	2	1.5	3
41.5917	4.3	0	1.5	2.4	4.8	2.4	1.1	1.2	0.8	1.7	2.5	3.4	2.6	11.8	0.6	1	4.5	3.8	1.6	6.7	0.6	1.4	3.3	3.4	4.6	3.6	0.4	1.7	0.8	0.7	1.3	0	0.2	2.4	1.7	2.7	0.1	1.3	4.5	2.5	0.4	1.3	1	2.5	3.3	2.5	3.1	0.4	3.3
41.7583	5.3	2.9	1.8	4.3	6	1.3	1.2	0.3	1	0.8	2.2	0.6	3.8	3.4	1.3	2.7	4.8	0.9	1.4	10.9	2.5	1.8	3.8	2	2.9	11.1	3.7	0.6	0.2	1.5	0.8	1.3	0.6	3.4	3.1	3.3	1.5	0.5	2.2	1.3	1.7	1.4	3.6	1.8	3.9	2.3	2.2	0.9	3.4
41.925	4.4	0	3.2	0.7	5.3	1.1	1.8	3.9	0.5	1.2	0.7	1.5	5.3	2.9	1.8	0.1	5.9	0.7	1.3	7.5	3.7	3	3.5	2.6	2.2	11.3	3.5	1.9	1.4	1.9	1.8	18.6	0.7	2.5	1.1	1.8	0.5	0.1	4.1	2	1	2.3	1	5.4	2.4	2.1	0.8	1.1	3.2
42.0917	2.3	0	1.5	1.9	3.1	0.8	1.4	1	0.6	1.5	1	2.1	6.1	2.4	3.2	0.2	7.8	0.7	0.9	7.3	0.8	4.8	4.5	1.2	1.5	25.1	1.4	0.5	0.5	1.9	1.1	42.2	2.1	2.7	1.5	1.7	0.6	1	2.7	2.2	0.3	1.5	1.4	1.6	1.8	2.8	1.6	1.9	1.5
42.2583	2.9	1.1	4.7	5.1	4.8	3	1	2.2	0.2	3.4	0.3	4.4	4.4	2.5	1.6	1.3	5.1	0.8	0.2	5.1	1.8	2.3	5.9	1	1.8	0.4	1.2	1.6	1.1	0.8	2.1	28.8	1.6	2.9	0.7	0.9	0.4	2.5	6.8	1.1	1.2	0.4	0.7	3.5	2.2	1.5	3.7	2.4	7.2
42.425	3.7	0	3.2	7.4	2.6	2.3	2.9	0.4	0.2	1.3	1.9	4.8	5.9	3.8	0.7	2.1	6.4	1.6	3.6	6.1	1.7	2.8	4.5	3.3	0.7	0.3	1.5	3.9	0.7	1	1.4	10.6	2.4	5.8	3	3.2	2.1	2.4	4.2	0.4	0.8	4.7	1.8	4	3.4	3.2	2	1.6	4.4
42.5917	6.7	0	3.9	5.2	3.6	1.8	0.7	1.5	1.3	2	1.6	1.2	7.6	4	4.3	0.2	8.7	1.1	1.2	4.2	2.1	3.2	4.2	2.3	1.7	0	0.7	1	0.2	1.4	3.3	3.1	1.7	3	3.3	4.9	1.9	1.6	3	1.1	0.4	3.9	1.9	2.8	4.6	2.7	1.2	2.2	4.6
42.7583	2.8	0	2.3	3	4.3	0.8	2.1	4.6	2.4	2.3	2.4	2.6	6	2.6	2.2	1.9	6.8	1.5	0.8	3.6	2.2	0	3.2	1	1.7	0.5	0.8	1.7	0.9	1.3	2.2	8.7	0.8	3.3	1.3	4.7	1	1	5.9	1	1.5	0.3	7.4	4.1	2.7	1.4	2.8	1.3	2.8
42.925	3.4	0	3	4.1	2.8	0.1	2.2	2.5	1.6	1.8	0	3.1	1.6	6.7	2.1	1	7.7	0.6	1.2	0.1	2.7	1.9	3.5	1.8	1.7	0.6	4.6	3.4	0.8	1.5	1.5	0	0.8	3.3	1.2	0.6	0.4	1.1	4.5	0.4	1.7	4.1	2.5	4.2	1.2	3.9	1.7	0	2.5
43.0917	5.3	5.4	5	4.4	3.7	1	1.4	0.4	2.3	1.7	1.2	2.9	2.6	2.1	0.9	2	6.1	1	1.5	3.1	1.5	1.8	4.1	1.5	1.6	1.6	2.5	1.3	1	0.5	1.3	1.9	2.8	2.6	1.8	2.2	0.3	1.7	7.6	0.1	0.8	4	1.6	2.6	2	4.5	1.5	1.7	2.5
43.2583	0.8	17.3	8.4	5.7	4	1.5	2.3	1.7	1.7	1.2	0	6.4	4.6	3.5	1.6	1.6	5.3	1.2	1.1	7.9	1.8	4.9	0.9	1.1	1.1	26.8	0.9	2.2	1.2	0.8	2	72	3.7	3.5	1.6	3.7	0.4	1.8	2.1	0.7	0.7	3.1	0.8	4.3	2.4	2.5	3.8	1.5	4.3
43.425	3.4	1.7	1.6	7.6	1.8	3.4	1.3	3.1	2.6	2.2	0.5	2.1	7.5	3	3.2	0.7	6.4	1.7	1.8	6	2.4	2.5	4.2	2.8	2	18.9	3	1.2	0.9	1.3	0.7	4.7	0.4	2.4	3.9	1.3	0.1	2	2.9	1.7	0.3	2	1	2.9	1.9	2.4	2.7	1.6	1.5
43.5917	1.2	2.7	0	7.3	3.7	2.1	0.2	0.4	0.3	1.1	0.1	1.8	4.9	3.3	1.2	1.4	7.5	2.9	0.9	3.6	2.9	4	2.4	1	0.1	3.4	2	2.1	1.1	0.4	2.1	0.1	1.6	4.2	1.9	2.2	0.5	1	3.2	2.8	0.5	3.5	0.7	4	3.2	2.5	3.5	2.4	6.4
43.7583	1.2	6.6	0	9	3.6	2.7	0.3	3.1	0.3	2.5	0.7	3.3	5	4.4	3.6	3.1	5.4	2.4	0.9	7.3	2.9	4.7	6.1	3.4	0.6	0.1	2.4	1.9	0.4	2.3	1.7	7.5	1.5	3.5	1.2	2	7.6	2.7	7.2	1.2	0.4	2.5	1	3.7	4.2	1.4	1.3	1.9	3.8
43.925	1.4	0.8	2.1	7.3	3	0.8	0.8	2.9	0.2	2.5	0.2	1.8	7.3	3.4	2.8	1	6.4	0.7	2.6	6.9	4	1.3	2.9	3.1	1.8	1.1	2.3	2.1	0.8	0.6	1.9	43.8	2.4	1.8	1.1	0.6	2.9	4.6	4.8	2.1	0.6	0.5	1.4	5.8	1.3	1.5	0.6	1.8	2.8
44.0917	1.1	2.1	1.7	3.6	1.2	1.4	1.7	0.6	2	1.6	0.4	1.9	4.8	2.1	1.1	0	8.7	1.6	2.6	4.2	3	2.4	5.7	2.9	3.3	1.5	1.1	1.9	0.6	2.3	1.9	15.3	0.7	1.8	1	0.8	2.2	1.2	3.3	0.8	2.1	1.7	1.5	2.4	3.6	2.9	1.3	1.1	3.4
44.2583	1.3	2.1	19.7	8.9	10	2	1.9	2.1	0.5	2.5	1.3	1.8	6.6	1.6	3.2	1.4	5.5	2.1	2	0	1.7	1.3	8.9	1	1.4	9.7	0.6	1.1	1.3	1.1	1	0	1.3	2	1.6	1.7	1.5	0.8	2.3	1	1.1	1.4	2.8	3.4	4.8	2.8	1.2	1.2	3.8
44.425	1	5.1	1	0	8.3	3.8	0.9	2.3	1.2	0.7	0.6	0.5	5.7	1.4	1.3	2.7	5.8	1.3	1.3	3.2	2.2	1.7	5.9	2.3	1.7	0.4	0.9	1.2	0.9	3.1	1.7	0.1	3.7	0.8	2.4	0.7	0	0.5	2.2	1.5	2.5	0.9	1.6	4.3	4.2	3.2	2.2	1.3	3.4
44.5917	1.8	4.7	3	1.6	10.6	2.2	0.9	0.7	0.4	0.5	2.4	4.5	4.6	2.1	2	0.4	5.7	1.7	1.1	7.8	4.2	1.9	5.1	1.4	1.6	3.2	2.8	1.7	1.3	1.8	2	1	2.2	2.5	1.7	1.7	6.1	2	3.5	2.1	0.8	1.2	0.9	1.1	2.6	4.7	2.3	0.9	2.1
44.7583	0.6	2.7	1.5	3.1	11.4	3.9	1	0.8	3.7	0.7	0.8	4.6	4.4	3.7	1.8	0.6	6.8	2.3	0.9	9.1	2.4	1.2	8.3	2	0.4	0.5	4.7	1.5	0.8	1.6	2	0	1.9	1.3	1.6	0.5	2	0.4	7	1.5	1.4	1.1	1.4	4.2	2.2	3.9	1.5	1.5	0.3
44.925	1.1	4.2	1.5	21.4	10.7	2.5	1.3	0.8	2.9	0.9	0.9	5.4	3.1	2.6	1.7	0.7	10.3	2.2	1.3	7.7	1.9	7.5	6.7	2.6	1.4	0.8	0.7	3.5	1.2	0.3	1.9	1.3	0.9	0.6	2.6	2.2	2.4	0.7	2.1	2.9	1.1	3.3	1.1	3.6	3	1.3	2.4	3.4	3.3
45.0917	0.9	8.8	3.3	0	14.2	1.2	0.5	3.9	1.3	0.9	0.2	0.4	7.4	1.2	2.9	1.3	5.4	1.8	2	2.3	1.9	5.8	2.3	2.9	2.5	0	2	1.5	0	2.1	0.8	16	2.1	2.3	1.7	0.4	1.8	2.5	1.8	1.2	0.6	0.6	2	6.5	0.9	0.7	5.7	3.4	4.8
45.2583	0.7	3.4	4.8	0.8	9.4	1.6	0.6	5.6	2.6	2.2	0.9	2.2	5.9	1.2	3.3	1.6	5.9	2.4	1.3	0	2.8	2.9	1.6	4.3	3.5	1.5	0.7	2.5	0.4	2.1	2	29.4	0.8	2.1	1.4	0.4	1.7	1	3.9	1.4	1.1	2.4	1.9	5.1	3.2	1	1.6	0.7	2.9
45.425	1.7	2.4	3.1	2.9	1.8	1.4	1.2	1.8	1.9	1.7	0.2	5	7.3	3.3	4	2	7.7	2.4	0.9	4.6	2.1	2	0.6	1.5	3.3	1.1	2	3.5	1.3	1.3	1.9	3.6	0.9	2.7	1.8	2.1	2	1.3	2.9	2	1.2	1.4	1	3.4	1.3	3.3	1.1	0.7	2.2
45.5917	1.1	2.6	3.5	0	2.3	1.6	1	0.5	5.8	1.8	1.4	1	3.2	0.8	2.7	1.9	5.5	1.7	0.8	5.3	2	3.9	0.9	2.3	2.5	1.6	3.3	1.8	0.3	0.8	0.5	2.1	1	2.8	1.6	5.1	1.2	0.5	4.8	1.1	1	1.1	2.2	4.6	2.3	0.8	1.9	1.8	6
45.7583	0.6	5.8	2.9	0	2.5	0.5	1.2	3.4	2.7	1	1.4	1.3	6.7	0.5	3.6	1.8	9.6	2.6	0.6	8.8	2.5	2.4	1.5	3	0.2	21.9	1.2	2.2	0.9	2.3	3.4	0.1	1.1	3.3	0.9	1.3	1.3	1	2.4	2.2	0.8	4	2.7	2.9	1.8	2.8	3	3.4	1.4
45.925	1	3.7	5.3	0	3.5	2.2	2.1	1	1.7	1.6	1.6	1.2	5.8	4.7	2.9	1.5	11.6	2.8	1.1	4.2	1	1.5	1.9	1.3	0	3.6	1.3	1.8	0.7	1	1.2	45.8	2.9	2.9	2.3	1.6	2.4	0.9	3.1	0.9	1	0.9	1.5	3.1	2.3	1.9	1.5	0.4	3.4
46.0917	3	3.8	4.7	0	2.7	0.8	1	1.9	2.1	2	2.2	1.7	3.7	2.9	2.6	1.2	7.2	2.1	1	0	1.2	5.6	0.4	1.3	1.4	0.5	2.5	2.5	1.3	2.3	0.6	45.8	2.2	3.2	1.8	1.7	0.4	0.2	2.7	2.5	1.2	1.1	1.9	4.1	3.9	1.1	3.3	1.3	4.3
46.2583	1.1	4.5	3.5	0	2.5	0.6	0.7	1.8	1.6	0.3	1.2	3.5	5.9	3	2.1	1.6	6.5	2.8	0.9	6.8	1.3	4.4	0.6	2	0.7	0.7	2.6	1.7	0.8	1.4	2	0.1	1.9	0.6	2.5	0.6	2.6	0.7	4.7	2.7	1.8	2.9	1.9	2.6	1.6	3.9	1.5	1.1	5.4
46.425	1	2.5	2.2	0	2	2.6	1.1	1	1.9	1.2	4.2	2.1	3.1	3	2.7	3.2	7.9	1.5	1.5	8.5	2.9	2.7	0.8	2.4	1.6	0	1.1	2.2	0.6	0.4	1.4	7.8	0.4	1.2	1.4	1.3	1.9	0.1	2.9	1.3	1.5	3.9	2	2.4	3.6	3	1.8	3.1	5.3
46.5917	6.5	2.5	2.1	5.8	4.9	3.1	2.6	2.9	4.4	2.5	1	1.4	0	3.4	4.2	0.6	5.9	1.2	0.8	6.9	1.1	3.6	0.1	1.8	1.6	0.3	1.2	1.2	1.1	1.8	1.9	37	2.2	3.8	0.1	2.7	4.8	2.3	4.4	2.9	1.8	2.8	0.6	1.6	2.2	1	1.9	3.2	5.2
46.7583	2.7	2.2	4.2	0	3.7	1.4	2.6	1.7	1.2	1.4	1.5	1.7	6.8	3.5	4.2	0.7	5.5	1.5	2.5	7.1	0.7	4.7	0.6	1	1.1	1.7	1	1.9	0.1	2.4	1.6	0.1	1.3	2.3	0.8	2.9	1.8	3.2	4.7	2.6	0.9	2.5	1.2	2.9	2.3	2.1	3.3	2.5	4
46.925	3.5	3.8	1.5	3.4	3.2	2.2	0.8	0.5	2.4	2.2	1.5	0.5	2.6	2.7	1.5	1.7	6.9	2.6	1.9	0.5	3.7	2.7	2.3	1	0.6	38.3	1.3	2.2	0.4	2.3	1.5	0	0.6	3.1	3.1	4.3	1.9	2	3.6	4.4	0.3	1.2	1.5	3.7	2.2	0.9	1.3	2.2	4
47.0917	4.5	2.4	2.1	3.2	1.9	1.4	1	3.8	3.1	1.4	1.8	1.8	6.2	2.2	0.7	0.9	6.5	1.1	2.2	0	1.9	2.2	3	2.4	2	0.1	2.8	1.5	0.7	2.6	1.4	9.8	1.9	3.4	1.7	0.9	0.3	1.3	5	3	0.4	1.3	2.3	3.8	2.2	1.8	2.9	3	1.9
47.2583	3.3	2.8	1.6	4.6	3.7	2.3	1.4	6.1	3.5	0.8	1.4	0.7	7.5	3.1	0.3	2.3	9.2	1	0.9	8	1.2	2.1	2.8	3	1.3	0.1	2.3	1.9	0.6	1.4	0.9	6.2	1.3	3.4	2.8	1.4	1.4	1.7	3.1	3.6	1.4	1.6	1.1	4	1.7	2.2	1.8	0.6	1.9
47.425	3.6	2.8	2.3	0.1	3	1.3	1	3.6	3.9	1.6	1.7	2.7	10.3	2.9	2.8	0.2	6.9	0.8	1.1	11.6	3.8	6.6	0.4	2.1	2.5	0.3	1.6	2	1	1.6	1.6	4.3	1.3	2.3	1.6	1.1	1.1	0.4	4.5	4.2	2.9	0.6	1.3	4.8	1.6	2.9	1.4	1.6	3.7
47.5917	2.8	3.6	1.9	0	4.9	1.4	2.2	3.9	3.6	1.6	6.1	4.8	6.2	2	3.2	0.9	7.7	2.4	0.8	10.7	2	4	0.1	2.5	0.9	5	3.3	3.3	1	1.9	1	5.5	0.6	2.3	1	0.7	2.3	2	1.1	2.2	0.6	4.3	2.8	3.4	0.4	5.3	1.4	1.1	3
47.7583	1.5	3.6	3.6	0	1.8	1.2	2.3	3.9	2.6	1.2	2.8	2.6	4.8	3.9	5.4	2.3	7.9	2	1.1	8.9	5	4.6	4.2	3.1	2.1	0.1	2.2	2.8	1.1	3.3	2.6	107.1	1.9	2.5	1.4	2.6	2.4	1.3	4.9	2.3	0.8	3.9	1.8	4.7	1.4	1.5	1.7	2.1	2.6
47.925	9.7	6.9	8.4	0	17.6	7.9	7.6	11.1	16.9	8.8	11.8	12.8	14	12	20.4	10.2	23.9	12.7	8.9	18.1	25.4	2.1	4	12	12.3	3.5	3.7	11.8	12.6	8.2	4.7	57	15.7	16.4	19.9	8.1	12.6	9.6	11.6	9.4	11.4	9.3	10.4	11.7	7.4	7.7	5.8	10.3	16.2
48.0917	26.8	24	41.3	12.7	46.1	31.9	19.6	16.2	44.5	24.3	18.5	29.4	62.4	59.4	26.2	33.5	44.3	20.1	6.2	35.7	72.7	4	2.7	25.6	17.2	0	28	25.5	10.2	39.9	19.9	2.3	50.8	59.1	51.2	21.2	75.4	26.1	20.1	47.5	55.6	56.6	34.4	55.6	41.9	38.9	20.4	77.4	38.2
48.2583	57.8	42.4	36.9	84.3	1.6	50.6	38.4	34.1	53.2	36.3	29.1	32.2	63.4	84	44.9	46.2	72.3	27.9	20.6	66.6	85.1	79.3	10	48	30.8	0.3	85.5	40.3	35.1	70.1	41.2	82.8	54.4	75.5	55.5	55.5	50.2	27.6	48.5	51.7	85.3	91.4	59.6	104.4	80.1	40.2	37.7	32.6	59
48.425	48.1	62.7	24	58.2	34.8	59	18.6	33	25.7	36.9	32.8	46.3	46.9	65.5	13.5	23.5	91.8	42.7	23.9	62.3	91.1	99.6	22.5	56.7	38.3	130.4	79.2	23.7	9.9	49.4	33.7	201.8	47.9	82.2	48.2	29.1	83.7	23.8	73.1	52	85.7	81.6	47.7	102.1	67.8	33.7	35.9	57.8	52.6
48.5917	53.4	53	0	93.7	2	39.4	27.1	24.2	64.8	41.6	25.8	62.5	60.4	50.8	15.3	66.5	70.8	35.3	27.9	70.2	79.1	25.5	17	28	42.5	145.2	33.1	34.9	33.3	65	49.1	204.9	45.7	91.1	49.9	41.1	75.4	30.8	43.5	58	81.4	51.8	59.5	114.8	76.8	31.6	50.8	22	50.1
48.7583	64.3	49	46	84.9	0	61	24.3	54.8	12.5	48	32.7	83.1	65.1	102.9	35.4	37.9	65.5	47	23.4	68.9	87.5	0.7	18.2	37.9	43.9	141.7	35.8	38.1	16.9	66.8	42.5	179.1	49.8	93.8	44.7	80.7	91.2	42.3	80.7	73.1	76.5	56.4	56.6	110.2	17.9	57.4	87.7	34.1	48.5
48.925	63.1	61.9	34.2	89	9.9	56.1	10.6	42.8	52	46	32.8	74.4	62.6	84	19.9	53.5	90.3	36.7	26.5	76.7	90.6	25.4	26.6	46.2	46.6	144.2	15.1	31.5	23	53.7	58.7	201.1	49.6	83.8	15.3	72.1	96.3	41.5	72.1	66.8	81.3	81.9	59.3	117.1	48.2	47.8	75.8	24.7	56.9
49.0917	60.6	63	38.4	80.9	0	74.5	39.1	37.7	7.2	30.7	30.8	65.1	72	57.6	26.6	19.5	50.4	35.1	23.8	65.3	76.2	107.5	11.9	52.3	98.2	137.1	33.9	29.7	51.3	62.3	71.8	202.6	43.4	91.1	33.7	47.7	102.9	40.5	60.2	69.8	89	35.7	60.6	89	63.9	27.1	46.5	40.7	62.1
49.2583	31	72.7	53.6	72.1	0.1	50	25.8	27.1	30.1	49.5	27.4	68.2	68.5	37.9	24.7	57.1	71.9	40.4	22.3	59.6	81	78.6	11.6	67.3	10.6	142.6	35.9	40.7	22.2	57.7	47.8	198.5	42.7	102.5	29.7	39.1	107.1	35	49.6	60.8	101.8	72	58.3	93.8	90.6	50.2	42.6	34	46.7
49.425	42.4	49.3	88.3	65.2	8.1	57.2	25.3	28.4	33.8	42.7	30.3	46.4	59.8	64.4	25.9	21.6	75.1	36	22.9	72.4	66.4	0	11.4	21.9	0.3	118.4	31.4	29.5	37.8	51.3	37.3	184.5	38.2	97.3	8.3	57.2	109.7	38.6	48.6	77.3	81.4	57.1	44.9	112.7	81.8	36.4	42.1	10.4	47.5
49.5917	31.5	31.9	78.7	65	19.2	76.9	86.4	33.6	15.1	45.7	33.5	57.4	58.7	35.5	46.2	0.6	58.9	46.1	26.9	71.2	62.4	0	21.4	89.6	0	125.5	44.7	35.8	32	83.6	48.5	199.4	34.8	77.1	23	23.5	112.4	31.6	47.4	80.4	71.7	69.5	58.2	112.3	79.1	40.8	48.1	30.7	62.5
49.7583	32.1	47.7	69	69.2	32	44.1	1.5	30.2	4.1	36	23.5	55.2	38.9	37.8	70.2	35.7	49.5	42.2	25.2	69.6	98.5	10.1	21.3	5.8	111.1	142.6	64.3	29.6	6.3	78.3	58.7	172.2	25.9	97	15.2	43.5	103	38.4	54.7	73.6	97.4	81.1	48.8	83.6	85.6	31.2	44.4	15.1	48.3
49.925	42.6	54.5	46.3	70.5	14.1	49.1	18.4	31.3	24.3	44.8	32.6	73.9	39.7	28.5	95	29.7	49.8	34.6	25.2	79.1	74.3	18	12.5	15.5	53	134.9	83.9	17.9	19.5	89.5	61.1	163.4	38.8	93.6	13.2	48.8	108.6	44.8	59.6	75.5	78.3	78.1	51.8	85	80.6	26.5	59.3	38.2	47.1
50.0917	55.4	61.9	55.1	82	43	72.2	58.7	35.8	16.9	33.6	28.5	46.4	38	22.6	46.3	29.6	63	33.9	13.2	96.4	52.5	5.9	12.6	73.5	29.5	133.8	44.1	17.2	26.5	62.4	46.3	198.9	38.6	89.2	16.3	36.5	110.4	45.7	38.9	80.3	77.3	48.5	45.3	77.7	96.2	42.9	71.2	30	51.8
50.2583	36.3	70.8	48.5	70.8	34.2	76.8	32.2	36.9	32	34.3	22.9	66.3	35	32.5	32.1	3.8	44.9	33	29.5	88.9	60.8	18.1	33.5	29	67.4	143.7	33.3	26.2	14.7	56.8	42.1	180.9	16.7	91	15	32.6	99.7	38.6	46.6	85.9	85.5	46.1	40.4	94.4	87.5	31.9	81.5	17.5	53
50.425	43.1	38.1	44.7	45.3	24.7	84.5	8.9	34.6	18.8	33.2	20.6	67.4	58	30.3	17.6	30	44	38.4	15.1	75.2	54.2	20.3	24.8	29.6	95.8	133.3	18.2	30.2	6.9	76.2	46.1	112.1	34.7	90.7	11.6	16.2	99.2	45.6	24.4	89.8	87.6	87.7	45.3	117.6	47.4	42.8	72.9	49.8	36
50.5917	31.7	75.7	45.1	59.9	17.9	57.2	14.3	27.5	11.1	35.7	37.3	59.8	60.9	28.5	23	23.3	70.5	44	20.1	87.1	48.4	57.6	18.7	58.1	66.2	130.9	33.5	23.9	37.8	73.6	35.7	167.7	35.9	105.3	20.7	34.1	105.1	48.7	46.8	69.1	87.5	74.3	61.8	122.6	90.4	20.4	65.3	37	38.5
50.7583	23	81.8	48.1	57.7	14	56.7	36.6	36.3	21	30.4	33.9	74.6	30.6	55.9	10.3	11.4	71.6	30.4	22.7	63.6	52.1	9.2	20.9	47.8	0	123.8	35.7	27.5	29.2	83	44.3	114.1	30.2	93.5	34.7	34.4	107.6	49.8	25.5	85.8	71.5	71	45.3	124.1	99.2	35.9	28.3	43.7	45.9
50.925	24.9	68.7	36.7	68.3	24.2	36.3	60.7	46.5	32.2	49.8	23.9	53.8	41.5	35.1	17.7	11.2	72.6	30.4	19.1	73.1	64.9	71.6	23.5	45.5	63.9	136.2	28.3	34	11.1	71.2	33.6	201	35.9	95.8	20.8	18.2	96.2	35.3	44.3	84.3	74.4	74.4	50.5	119.8	110	46.2	32	30.5	43.8
51.0917	11.5	53.4	36.9	72.1	67.9	58.2	6.7	32.5	36	53.7	26.5	83.4	48.2	22.3	17.9	17.9	72.5	33.7	24.8	81.5	57.3	105.8	39.8	42.2	112.5	151.2	50.6	31.7	9.1	69.4	49.8	201.1	37.8	90.7	16.6	53	98.8	28.9	53.7	75.9	59.7	63.2	46.6	123.4	96.4	24.6	44.3	14	39.7
51.2583	47.7	78.1	45.3	67.1	44.8	62.3	6.5	40.6	22	65.2	30.4	74.1	53.3	60.3	20.4	27.8	62.7	43	29.1	79.2	62.2	100.7	3.3	44.4	49.7	131.5	74.8	33.8	18.5	47	48.7	97.9	15.2	90.6	5.1	29	99.5	26.2	49.8	80.5	52.2	54.7	50.8	134.4	91.2	37.6	64	48.3	38.7
51.425	48.4	63.2	54.7	57.7	31	67.3	19.4	62.2	26.8	55.6	14.7	82.1	69.8	35.9	16.9	13.7	50.5	40	23.7	74.5	62.8	103.3	28.4	78	79.9	147.1	72.8	24.9	9.6	45.4	39.4	148.8	54.1	107.3	18.3	4.3	89.3	37.1	49.7	87.1	87.4	59.5	40.3	133.1	83.6	32.5	52.2	26.3	43.5
51.5917	27.8	69.5	46.8	46.4	46.4	71.1	22.1	37.6	24.4	51.5	31.9	70.8	72.6	16.2	43.6	39	61.9	40	25	74	62.5	58	4.4	79.8	2	136.5	26.3	25.6	29.2	37.8	37.2	201.3	31.4	93.1	33.1	41.3	95.4	37.5	41.6	70.6	89.1	50.5	42.7	132.7	100.4	35.9	59.6	22.2	44.7
51.7583	41.1	62.9	26.2	56.8	41.4	66.7	17	33.3	31.5	47.4	19.3	69.9	56.3	18.5	25.5	18.2	48.9	29.9	29.2	83.9	76.7	0.1	26.7	77	38.1	139.9	33.3	19.3	11.5	50.6	38.6	16.8	81.6	98.1	13.3	20.9	101.2	15.5	55.1	78.5	99.5	32.4	35.4	131.3	104.3	36.7	46.7	40.2	44.5
51.925	37.6	80.4	22.8	66.4	29.9	53.7	35.2	32	18.6	61	25.6	54	67	15.2	15	13.9	49.5	24.4	25	69.4	57.9	0	12.5	101.2	25.2	162.1	23.8	23.7	18.4	59.5	33.8	187.6	50.5	99.8	26	6	92.9	33.9	49	91.4	49.2	64.2	51	77.2	95.7	29.5	43.7	14.1	40.3
52.0917	24	78.3	16.8	75.2	30.5	55	16.3	33.6	37.3	62.9	19.3	51.2	39.8	37.9	10.9	22.9	55.4	28	21	84.3	64.9	0	27.8	49.4	33.4	148.4	39.7	24.8	20.9	83.7	43.2	189.1	45.8	104.5	19.7	44.1	101.1	36.9	28.9	83.1	53	72.3	42.8	87.9	99.7	34.6	64.5	30.9	14.7
52.2583	58	85.9	33.9	58.1	41.1	62.2	21	29.9	19.2	67	26.5	57.4	47.3	19.6	8.7	19.7	74.8	36.6	19.5	78.1	66.3	55.3	11.3	64.1	0.4	145.6	45.9	19.3	13.3	57.4	54.6	37.9	24.2	98.5	32.1	4.3	98.1	43.9	38.7	84.5	49	73.6	46.8	78.6	102.2	25.8	62.3	12.8	39.2
52.425	49.2	68.6	59.7	53.5	45.3	50.9	41.2	31.1	21.4	45.8	20.7	47	51.5	15	21.4	14.7	60.1	33.9	24.8	68.8	63.7	97.2	26.2	62.2	41.2	137	55.9	27.8	15.7	43.2	42.3	57.3	57.5	107.8	11.8	57	91.7	17.8	37.7	87.1	52	71.4	54.5	84.1	98.2	38.2	76.5	10.7	38.8
52.5917	46.2	59.4	43.3	58.2	24.5	37.5	21	38.1	21	50.4	31.4	53.4	45.2	11.3	13.7	19	63.7	36.8	25.9	69.6	68.4	107.2	2	78.9	9.2	133.2	34.7	28.2	11.1	67.5	43.6	172.3	25.7	112.3	38.1	10.6	92.7	27	43.2	97.2	21.3	72.4	56.1	105.9	93.5	47.3	48.4	14.7	24.5
52.7583	46.7	69.9	50.5	71.2	29.1	34.2	14.9	52.3	25.4	52.1	33.2	42.7	45.6	27.6	16.2	19.7	64.7	38.3	22.5	77.8	72.4	86.8	18.9	56.2	6.8	138.7	33.5	29.8	7	70.9	36.9	94.5	44.2	110	25.9	32.1	90.2	26.4	26	104.3	42.9	75.2	74.4	102.5	94.8	38.4	46.7	20.2	33.3
52.925	50.6	46.8	56.9	0	81.3	45.3	19.4	48.6	22.8	43.4	42.7	55.8	38	18.4	20.6	27.4	67.8	36.8	28.4	74	75.9	13.6	6.9	56.4	44.9	137	17.6	25	8.7	28.1	39.5	203.8	9	106.9	20.1	22.8	95.9	30.2	41.7	90.1	49.8	70.1	62.4	80.9	90.9	48.2	37.6	38.4	32.4
53.0917	78.8	29.7	38.7	10.6	92.8	50.2	19.5	51.6	60.1	34.4	17.4	51.3	24	35.6	27.4	41.3	58.5	39.4	19.2	71.4	61.4	0.3	13.3	58.2	28.4	144	22.5	24.2	4.9	48.7	51.1	150.1	48.7	98	6.1	1.8	88.5	39.4	36.6	86.8	48	76.4	69.6	90.6	90.8	41.6	55.4	23.9	29.5
53.2583	27.5	31.1	32.5	0	116.5	47.6	18.8	46.4	95.9	41.6	26.7	68.6	20.8	23.8	20.8	36.1	64.5	40	35	76	83.9	20.9	19.1	61.7	13.3	146.3	28.2	24.2	9.1	74.9	46.1	207	39.8	98.1	47.9	34.7	79.3	32.1	53.5	90	23.4	65.4	59.7	92.4	90.8	39.5	59.6	16.7	31.8
53.425	18.6	68.7	60.8	21.2	14	55.4	13.2	44.6	39.8	57.5	17.2	83.2	29	14	17.3	51.1	80.5	49.6	21.5	85.6	64.8	90.9	15	68.2	13.1	157.5	24.7	27	14.4	52.1	46.5	160.3	41.5	109.7	65	59.3	85.6	26.7	44.5	82.3	29.5	68.2	53	112.3	97.4	39.3	44.7	19.4	39.6
53.5917	26.2	81.2	16.1	44.2	48.2	60	30.4	40.2	12.5	42.2	20.5	70.8	39.1	21.1	20.8	18.4	60.5	42.1	20.2	72.7	51.3	34.4	43.6	64.8	34.2	165.9	29.8	33.3	10.8	49	39.3	204.6	43.7	112.4	85.4	0.1	86.1	30.3	40.8	68.2	83.4	66.5	64.3	99.2	100.4	42.6	56.9	10.8	25.6
53.7583	30.9	50.8	71.2	46.4	0	56.3	19.5	52.3	8.5	39.6	21.4	57.2	45.4	27.6	24.9	33.1	48.5	44.2	36.9	65.1	80.8	65.9	44.9	56.1	23.5	165.9	30.2	34.1	6.1	42.9	57.8	119.1	34.4	103.3	111.1	23.1	88.8	37.4	30.2	89.8	72.8	70.6	61.3	110.8	91	51.4	45.7	20.3	26.2
53.925	36.8	47.1	79.1	0	0	52.3	10.6	41.6	11.3	42.8	35.7	67.9	32	37	20.3	44.9	35.6	43.8	26.9	82.6	73.1	95.3	42	63.7	8.2	162.9	51.8	26.3	4.8	46.3	46	125.6	38.1	109.7	80.8	74.4	86.2	27.1	46.2	80.4	48	67.7	56.5	106.5	97	45.1	42.6	28.3	33
54.0917	48.3	54.4	67.1	0	0	49.7	32.1	29.9	13.4	42.5	29.3	55.3	34.4	29.6	25.8	41.1	65.1	41.1	28.5	79.9	70.7	1.5	39.1	76.3	73.6	109.8	57.9	29.2	8.8	44.1	40.8	200	31.7	109.1	63.1	18.6	87.5	41.6	23.5	79.5	73.2	68.7	69.8	96.5	99.4	43.2	45.6	27.1	33.3
54.2583	64.6	47.9	57.4	0	0	48.9	27.9	43	14.4	37.3	31	60.7	25.2	18.7	26.2	35.6	63	45.2	27.8	68.8	63.4	0	37.5	80	91.6	145.7	36.7	42.8	9.4	36.6	54.5	159.3	27.8	100.7	12	13.4	87.3	21.7	53.1	74.3	84.4	65.7	39.7	113.9	97.6	49	61	31.3	26.2
54.425	71.4	29.4	60.7	0	0	62.4	30.7	54	15.3	33.2	39	68.6	15.6	26.9	12.9	35.7	41.6	52	23.8	85.3	66.7	38.8	21.4	74.9	57.1	133.5	23.9	37.4	12.7	33.9	59.5	172.1	31.7	105.1	25.7	42.8	88.4	26.3	65.9	66.1	71.9	62.9	51	117.8	98.6	54.7	86.7	16	31.8
54.5917	64.8	34	61.1	0	0	52.5	12.2	52.2	18.7	41.2	23.2	55.7	17.6	38.9	25.2	32.4	54.7	52.8	22.3	76	74	91	33.4	74.2	50.6	140.6	42.1	29.7	15	57.7	60.3	133.1	18.6	100.3	12.3	15.2	84.8	20	64	75.6	67.3	62.8	68.3	100.8	92.3	42	105.9	13.1	27
54.7583	77	39.3	58.2	0	0	62.1	14.5	35.6	9.2	32.9	21.8	46.5	21.5	29.3	19.1	35.2	48.5	52.5	24.2	36.6	57.2	70.1	34	69	104.5	101	30.7	20.4	26.6	36.4	47.6	98.8	66.3	104.2	19	16.3	91.9	32.6	20.4	87	86.6	63.2	61.5	97.1	110.8	43.6	97.8	33.6	26.2
54.925	79.1	18.9	61.2	0	0	51.5	23.8	35.7	16.8	36.8	26.3	63.7	17	32.9	27.4	57.6	51.5	55.4	35	94.4	59.9	103.4	36.4	107.8	41.9	37.4	10.2	29.1	1.5	31.4	61.3	93.9	46.5	100.7	19	22.4	84.1	38.3	50.8	81.4	87.7	56.2	54.6	113.1	110.9	36.8	73.5	37.4	24.3
55.0917	77.8	55.5	65.4	0	0	61.5	31.4	40.1	53.2	32.5	14.7	60.7	19.9	36.9	25.7	29.2	52.5	68.5	32	75.4	66	105.7	50.1	117.1	70.1	124.1	25.2	32.3	16.7	77.8	59.9	204.8	41.2	88.1	5.2	58.6	87.4	31.2	59.1	79.4	84.1	61.8	52	105.6	86.1	43.7	41	10	28.1
55.2583	79.7	39.3	62.8	0	0	47.7	14.7	34	14.4	39.1	24	86.6	21.9	60.3	21.4	35	59.2	57.8	28.6	82.7	59.6	9.6	42.9	108.3	23.5	133.1	18.2	28.8	6.8	58.8	59.2	211.9	45.6	83.1	20.6	17.4	91.6	21.5	27.8	89.8	79.9	55.3	68	101	84.2	51.5	41.5	44.3	18.1
55.425	76	36.3	66.4	0	0	70.7	15.8	31.4	14.9	34.8	25.8	100.5	34.3	84.3	17.5	33.8	28.3	49.7	31.8	77.1	65.5	0.4	57.6	87.3	56.7	153.1	21.5	29.6	8.8	48.3	52	123.8	42	100.8	26	41	88.4	35.1	42.4	80.9	72	71.4	56.5	88.6	97.1	53.9	67.8	14.2	30.5
55.5917	62.7	52.2	50	0	0	72.6	18.7	44.7	27.1	31.9	41.4	72.8	18.1	18.8	22.8	21.5	48.4	51.5	23.7	85.5	67.9	47.3	33.5	65.7	49.1	162.2	16.1	36.7	7.7	28.6	48.7	75.6	32.4	99.8	14.8	51.9	96	31.8	33.3	87	81	66.2	53.8	106.4	94.6	54.9	56.4	35.7	13.5
55.7583	34.9	96.2	54.2	0	0	53.9	23.2	50.8	9.9	41	33.2	64.5	40.8	27.2	8.9	41.8	60	49.2	29.6	81.7	64.7	49.6	49.9	78.9	33.3	177.7	22.1	36.6	23.7	44	53.2	115.2	37.2	91.3	48.6	9	88.9	40.4	56.5	82.1	79.8	71.9	53.3	125.2	93.9	63.3	76.6	34.5	20.6
55.925	30.9	94.5	44.2	0	0	63.4	38.9	39.4	12.3	37.6	19.4	68.7	32.3	32	17.9	58.2	71.5	47.2	26.8	83.2	75.3	39.3	41.5	72.8	45.4	28	20.1	28.6	8	38.3	49.4	163.2	33.3	87.2	101.2	55	91	32.6	34.6	86.3	86.8	74.2	59.7	107.5	95	55.2	36.4	25.5	20.2
56.0917	25.3	88.6	45.4	0	0	54.7	6.7	34.5	29.4	38.1	27.6	66	37	33.1	23.9	30.6	69.9	58.4	31.3	64.6	81.4	57	38.8	103.3	52	139.5	27	29.1	17.1	33.4	50.6	185.8	24.9	89.1	29.4	13.2	70.6	34.2	38.8	86.7	79.1	64.7	55.2	98.6	89	60.1	19.1	41.7	37
56.2583	37.4	90.5	31.6	0	0	63	37.7	30	19.3	38.5	29.6	64.7	40.4	29.3	18.4	28.3	53.9	56.8	22.3	76	83.6	46.9	38.8	93.9	34.1	124.1	22.1	29.1	11.4	40.4	50.9	203.3	42.7	91.1	16.1	28.2	81	41.9	25.9	99.5	78.8	67.4	46.5	120	93.6	59.5	48.7	9.6	18.2
56.425	36.7	79.2	27.2	0	0	74.1	11.1	39.8	36.9	45.7	23.3	78.1	44.4	28.3	18.2	7.8	54	55.8	25.6	76.1	77.7	85.6	31.9	66.8	57.7	144.5	17.7	41.3	14.9	43.1	58.6	201.5	28.6	85.8	16.9	26.9	80.5	43.9	30.3	87.6	88.2	67.9	46.8	102.9	86.6	52.7	52.6	21.5	27.5
56.5917	31.4	67	15.1	0	0	72.5	19.8	44.6	110.4	46.6	26.1	81	38.7	36.5	13.6	42.8	61.1	55.5	31.7	84.8	71.3	69.5	39.2	66.9	16.2	170.3	30.8	27.9	9.9	41	49	205.4	34.1	93.1	14.4	18.1	87.9	43.6	35.7	80.5	97.3	59.6	44.3	100.4	93.1	56.8	56.8	28.8	22.5
56.7583	39.2	80.8	28	0	0	72.4	13.9	41.9	38.4	39	20.3	61.7	35.1	37.9	14.1	21	56.4	53.3	24	90.2	66.6	0.1	47.5	70.7	58.1	154.4	15.2	38.7	11.5	45.1	44.3	200.6	26.6	82.9	22.8	7.1	83.4	36.3	27.8	75.8	95.1	69.2	50.2	94	80	62.5	40.2	29	25.3
56.925	44.3	74.8	21.5	0	0	70.8	45.9	49.3	16.2	30.2	18.5	59.2	41.5	28.9	17.2	24.4	66.9	51.8	35.9	88.4	70.2	0.4	45.7	72.3	11.8	149.1	21.7	37	9.9	72.8	43.9	149.1	19.7	88.2	25	43.2	79	45.6	34	73.7	88.1	69.6	62.7	95.5	93.8	64	44.5	40.2	18
57.0917	42.4	64.5	27.3	0	0	60.8	10	34.7	18.3	28.7	19.1	66.8	26.9	19.8	4.3	26.4	50.3	46.6	30.8	100.2	74.1	57.9	46.4	68.7	54.3	133.5	16.2	31.3	15	75.8	46	162.7	33.5	83.9	37.9	19.7	83.9	40	36.9	76.5	79.3	62.3	55.2	84	95.3	57.7	90.5	30.8	21.9
57.2583	36.6	79.8	22.5	0	0	65.2	20	31.2	28.2	41.9	33.7	60.9	25.6	30.9	16	53.8	63.7	44.4	23.6	87.6	73.7	48.3	38.5	67.7	19.1	124.3	23	32.4	4.8	59.5	53.1	192	30.8	98	85.1	49.9	83.3	28.7	68.3	87.7	80.7	66.8	42.4	104.6	105.2	54.7	55.2	18	24.3
57.425	46.7	77.3	39.7	0	0	70.1	23.6	42.3	27.9	40.9	24.3	71.8	33.4	31.6	14.9	44.9	68.3	51.5	22.3	87.7	57.7	28.4	35	70.6	28.5	124.9	13.5	34.2	10.6	41.2	58.6	169.8	34.9	106.8	104.3	50.6	72.7	26.2	24.4	89.5	77.9	64	53	117.1	97	52.5	48.3	36.8	30.7
57.5917	101.3	38.8	38.8	0	0	58.8	26.1	34.5	43	39.7	6.1	65.1	42.2	33.1	20.4	25.9	53.9	48.3	29.7	95.7	73.4	38.4	20	73.7	21.8	151.8	54	38.4	10.8	48.9	55.3	174.4	30.3	88.6	26	38.3	67.4	30.9	46.9	74.8	78.4	79.7	64.1	113.3	99.9	36.6	36.5	30.7	25.7
57.7583	86.7	38.7	27.9	0	0	57.7	16.4	34.2	10.4	39.5	33.3	58	48.7	36.9	12.5	39.5	46.7	58	26.2	91.7	59	56.4	27	87.7	24.7	134	18.1	20.3	5.5	50.5	50.3	144.9	37.8	91.2	89.8	53.2	71.8	26.1	45.3	84.1	68.6	80.5	69.2	122.6	94.4	39.8	40.4	37.5	25.1
57.925	71.8	31.6	42	0	0	58.7	20	40.4	14.8	30.3	21.9	61.1	34.7	37.4	9	31.7	51.4	46.2	25.5	98.2	52.4	54.1	33.2	74.3	40.7	1.6	19.4	39.1	16.4	30.4	48.7	204.6	30.8	94.6	88.6	25.8	61.1	29.7	38.9	87	78.3	78.2	53.1	114.9	103.2	52.9	41.7	36.7	30
58.0917	76.5	42.3	90.2	0	11.3	77.7	53.2	13.2	21.7	38.4	27.3	54	29.8	30	14	31	52	52.8	21.9	83.1	54.5	21.9	35.7	62.6	30.5	99.6	16.2	53.5	10.8	43.8	40.6	164.5	27.7	93	97.6	22.9	32.4	34.8	29.4	95.2	76.1	72.9	64.7	110.5	105.9	53.7	33.4	29.7	25.6
58.2583	80.5	45.5	17.3	48.4	22.8	63.7	43.2	38.2	9.3	36.6	19.7	50.2	27.5	34.9	24.6	53.9	54.3	48.2	24.3	89.6	61.8	38.5	35.4	63.1	27.2	141.8	30.4	55.5	13.4	21.7	42.8	157.3	40.5	97.1	59.2	51.1	75.5	21	11.7	90.6	65.1	71.5	76.1	117	96.3	38.7	36.9	16.1	30.1
58.425	62	18	85.1	0	31.7	73.5	18.9	35.7	17.1	46.5	20.4	66.1	43.3	30.6	23.1	63.9	53.2	46.1	26.6	86.8	68	0	45.2	69.2	47.3	149.4	13.8	1.4	9.8	36.4	43.9	176.5	35.1	90	80.3	8	59.8	41.1	42.7	84	72.1	82.5	66.2	96.9	102.4	41.5	45.2	29.2	34.9
58.5917	60.4	71.7	29.4	0	18	67.4	25.1	33.3	14.2	33.2	17.4	59.7	36.1	31.3	15.3	46.2	48.1	51.6	23.4	92.6	65.3	0.1	34.5	71.3	31.5	135.7	17.2	34.7	16.8	69.8	47.4	146.6	37.6	70.6	85.9	44.7	69.7	46	42.9	63.6	71.6	77.7	63.6	119.1	101.3	43.6	33	14.4	17
58.7583	64.8	66.7	36.7	0	21.1	74.4	11	34.4	53.6	26.1	20.4	61.9	30.9	33	14.6	38.6	47.9	53	24.9	86.7	73.7	46.8	22.4	73.6	22	44.5	12.6	35.1	7.3	50.4	46.5	165.8	34.5	79.4	47.9	35.7	72.7	22.4	39.8	67	90.6	72.6	63.4	116.1	91.8	37.3	35.4	34.3	26.4
58.925	54.9	66.4	34.5	0	23.5	62.6	12.3	35.9	67.9	38.8	33.5	66.7	30.8	32.2	16.1	50.7	44.8	49.3	19.1	80	66.8	53.2	55.1	77.2	18.8	82.8	27.4	23.8	13.7	37.5	47.2	125.9	37.9	75.8	37.5	65.4	58.7	35.9	49.1	66.3	94	75.7	63.5	100.2	94	49.6	41.6	53	29.6
59.0917	59	65.4	27.1	0	24.9	56	46	34	3.6	29.5	12.2	59	43.9	19.7	29.4	44.4	45.3	49.6	23.2	74.4	74.9	19.5	52.5	73.8	22	122	14	19.4	16	63.4	48.2	145.2	38.8	82.1	21.6	12.1	73.4	34.8	40.1	77.6	73.8	72.2	58.1	122.1	96.2	33.3	38.9	30.8	14.4
59.2583	54.3	56.2	35.4	0	45.3	43.1	8.1	39.6	25	34.8	14.7	54.6	41.7	25.3	14.6	40.1	42.1	52.7	20.4	61.5	68.2	28.4	49.1	46.4	17	0	14.7	35.7	11	53.9	39.1	142.7	43.2	76.9	17.5	55.8	46.2	23.7	31.4	64	70.4	84.7	54.1	93.6	74.7	46.8	41.7	18.7	29
59.425	56.7	47	34.4	0	18.9	60	19.7	25.6	15.8	20.3	28	45.9	39.2	37	11.7	22.6	56.3	58.6	19.4	70.5	63.3	2.9	48.8	82.5	29.7	119.3	17.7	26.2	14.8	36.9	47.9	60.7	44.4	67.9	16	52.3	38.5	22.8	33.2	69.7	61.9	70.9	62.6	93.8	97.1	37.6	33.2	24.9	25.9
59.5917	52.1	50.2	28.3	0	20	46.1	31.6	29.4	18.2	26	12.7	53.2	43.8	38.8	13.2	42.8	54.3	53.7	27	76.3	67.3	23.5	45.9	107.7	20.1	137.8	19.3	32.7	7.8	43.9	30.5	145.3	46	69.3	16	36.7	68.4	50.6	22.6	69.4	53.4	63	52.8	98.7	93.6	37.8	31.4	21.1	19.7
59.7583	49.7	46.1	24	0	21.6	42.9	29	33.6	10.1	27.7	20.8	54.9	36.4	28.1	11	26.2	48.3	44.2	14.9	80.6	64	20.3	45.1	63.8	13.3	61.6	25.9	27.5	9	27.9	18.8	142.3	4.8	69.2	22.5	18.7	78.1	28.5	32.1	75.5	60.2	67.5	46.7	94.4	102.8	38.7	36.5	24.9	18.9
59.925	53.6	31.7	34.6	0	27.4	48.7	24.4	31.5	11.5	30.8	4.9	52	27.9	33.5	31.5	30.4	50.9	45.9	20.4	74.4	56.2	18.1	49.7	52.9	28.1	88.2	22.6	36.2	14.2	28.3	37.7	163.3	47	66.1	46.3	17.1	68.2	21	19.7	70	51.2	63.4	44.8	103.7	97.2	35.9	71.2	23.2	20.8
60.0917	49.1	23.9	26.9	0	18.5	40.5	12.2	23	61.1	32.9	23.8	53.9	21.7	25.7	19.8	31.9	56.9	40.5	19.2	55.2	67.3	21.2	43.4	70.6	19.4	134.9	15.3	24.1	9.9	33.6	25.3	159.1	47	61.5	82.6	0.4	95.5	20.4	34.1	59	54.9	64.9	49.3	45.2	88.2	39.1	30.8	25.7	19.1
60.2583	49.6	26.6	26	0	15.1	29.6	37.5	21.5	39.1	32.3	21.7	51	20.4	27.6	12.6	21	62.3	43	20.2	61.9	60.5	17.1	45.7	92.8	23.5	30.8	18.1	20	7.7	35.5	26	84.6	48	63.7	91.7	14.9	76.4	24.9	54.6	59.9	49.4	76.5	21.9	90.1	80.9	36.8	20.4	28.2	29.1
60.425	57.6	36.4	27.1	0	13.9	37.9	23.5	38.1	15.5	28.6	7.5	60.7	15.9	44.8	26.8	47.1	59.2	41.6	19.7	69.6	54.3	24.3	45.1	63.7	20	23	22.4	27.9	11.7	12	33	53.4	44	56.2	88.7	22.5	65.1	28.3	19.9	62.6	51	67.4	43.9	73.9	87.5	42.2	35.7	20.3	24.6
60.5917	48.8	36.4	22.1	0	23.4	42.9	19	33.9	11.5	43.7	21.1	56.9	27	26	14.5	35.7	60.7	46.3	14.7	62.8	54.8	14.7	29.7	76.6	17	145.6	46.7	22.3	12.2	22.7	34.1	139	39.1	59.5	41	14	65.5	14.5	40.6	58.6	54.5	71	46.3	57.7	76.9	42.3	20.8	22.1	17.8
60.7583	40.8	35.6	27.3	0	17.7	38.1	32.6	26.3	10.5	40.8	8	57.6	25.8	30.6	9.4	33.1	53.2	43.2	27.3	51.5	50	13.2	27.7	69.5	20.9	145	29.9	18.4	4.6	38.2	18.4	93.1	43.2	60	21	36.7	57.6	24.2	16.6	55.7	27	62.4	22.2	71.3	79.8	45.5	35.5	32.2	21.7
60.925	45	16.2	15	0	12.3	27.3	17.7	32.7	9.4	39.3	13.3	46.5	19.7	35.2	15.8	30.1	57.7	29	21.7	66.2	61.4	16.8	32.5	74.6	16.5	32.6	30.7	31.2	7.5	34.3	23.7	55.8	55.4	69.6	59.8	13.3	62.2	25.6	24.1	71.4	66.3	64.5	31.1	51.5	78.6	50.3	31	21.6	5
61.0917	52	43.9	21.7	0	13.8	35.1	40.5	23.1	8	28.1	4.6	53.4	17.7	36.8	19.3	16.2	48.3	41.1	18.1	64.4	61	19.9	20.8	69.3	19.4	19.7	22.9	23.8	9.6	27	25.4	41.9	51.3	57.1	32	9.2	24.3	28.3	27.1	66.8	84.8	64.1	11	38.9	60.8	48.7	23.8	25.5	36.4
61.2583	43.1	30.7	20.6	0	16.5	45.9	38.4	29	3.4	36.7	14.4	56.5	12.3	21.7	29.2	27.3	55.2	39.1	20.7	52	64.3	7	35.5	55.8	8.3	133.9	28.4	19.2	8.4	10.3	30.9	41.3	46.4	51.5	47.7	12.6	72.4	18.4	12.1	62.1	43	51.6	29	102.1	80.2	48.6	37.5	22.6	26.4
61.425	53.7	17.8	15.7	0	13.5	28	30.9	43.1	15.1	26.9	21.3	49.4	12.9	29.6	8.4	10.5	57.6	40.9	24.9	64.2	56.3	14.3	38.4	77.2	24	31.7	7.7	19	13.5	31.7	15.3	55	54.5	64.1	42.4	32.3	33.6	10.8	22.2	63.6	69.7	58	34.4	38.6	64.4	43.4	51	28.7	19.8
61.5917	44	20.1	22.5	0	9.9	25.1	10.7	25.7	12.1	26.9	8.6	59.7	19.1	15.2	23	36.4	47.8	46.7	16.3	56.3	49.4	23.2	38.9	73.2	13.6	21.3	13	27.6	11.6	35.7	29.3	28.5	42.8	60.6	42.5	8	22.7	22	25.3	53.4	49.4	52.5	20.7	104.1	68	46.7	36.2	15.3	16.2
61.7583	58.7	4.6	13.6	0	6.3	52.5	30.9	32.8	8.2	27.4	36.6	62.1	11.5	36.3	14.6	29.8	51.2	40.9	18.8	59.2	66.9	18.3	27.9	50.2	23.5	0	18.3	11.3	4.3	22.4	14.5	47.9	45.6	75.2	43.2	17.3	51.5	22.1	19.2	57.7	20.1	42.8	11.8	10.6	71.4	54.9	23.2	27.2	27.6
61.925	58.6	74.7	26	27.3	26.7	46.1	56	51	77.3	60	52.7	74.6	71.6	60.5	52.1	48.3	109.8	51.2	66.1	89.8	66	34.3	64.3	61.6	70	96	47.3	63.4	56.6	67.2	55.9	132.5	72.6	63.1	82	54.7	94.4	55.1	76.4	45.4	70.5	49.3	55.8	86.2	88	83.3	65.9	49.7	50.9
62.0917	0.6	5.7	8.6	4	3.4	1.5	3.2	28.5	9.1	8.1	3.4	6.6	73.5	6.2	5.6	2.5	22.8	2.2	15.3	11.3	12	7	18.2	4.4	2	135.4	5.4	6.4	19.3	5.5	4.7	58.1	0.2	11.8	9.5	1.1	11.8	8.1	5.9	4.4	25.9	12.7	0.1	6.8	9.4	6.2	1	14	5.6
62.2583	2.1	8	5.6	9.9	1.4	1	0.4	1.6	4.4	0.9	0.5	1.3	36.2	4.8	7.9	1.6	23.7	2.2	3.9	6	9.2	5.8	10	4.7	7.2	1.9	7.5	5.4	3.9	0	0.7	26.7	0	6.3	3.1	4.3	3.6	6.6	6.2	8.4	0.1	8.2	3.7	5.6	0	8.8	1.9	10	7
62.425	0.9	3.1	4.2	8.7	0	4.6	3.1	1.1	10.3	5.1	3.6	3.3	7.5	9.1	7.2	7	16.2	2.7	3.4	12.2	8.1	3.6	11.8	3.7	4.2	0.3	1.6	4.1	3.4	3.8	3.4	1	10.3	6.9	2.5	2.8	5.6	3.9	6	7.5	2	7.8	0.8	4.8	11.7	14.8	2.8	12.9	6.7
62.5917	1.5	3.2	0.9	4.3	1.7	0.4	2.5	0.4	6.4	0.8	0.6	2.3	5.4	3.5	12.9	4.6	17.4	0.6	6.9	14.1	2.8	4.1	13.4	7.3	4.5	23.9	0.2	2.5	4.6	1.3	2.3	0.3	0.6	5.4	2.4	0.1	1.4	6.5	7.7	4.5	3.8	5.3	3.4	4	7.6	9.4	6.6	11.1	5.7
62.7583	2.2	3	5	2.7	0.2	1.1	1.7	0.8	9.3	4	0	4.7	1.6	2.8	6.1	7.3	10.5	2.5	3.1	13.2	7.8	3.1	9.7	9	2	1.1	5.9	0.7	4.9	0.6	4.3	7.4	4.7	6.4	2.6	0.3	2	5.7	8.3	5.3	1.6	3	2.8	4	15.1	9.8	5.4	8.7	5.3
62.925	1	3.9	3.8	3	1.3	3.2	1.2	1.7	7.1	1.3	0	2.4	2.9	3.3	5.5	5.3	14.4	3.8	2.8	13.8	8.9	3.9	11.9	7.1	4	1.2	0.2	3.6	6.9	4.8	2	5.6	3.8	4.4	2	1.7	2.9	3.2	6	7.8	1.4	7.7	1.6	1.7	13.5	8.1	0.8	12.4	2.7
63.0917	2.4	5.3	1.4	2.7	0	1.2	2.4	4	6.3	1.4	0.2	0.7	4.9	1.4	8.5	4.3	17.7	2.4	1	9	3.1	3.1	8.4	8.6	3.5	0	2.6	4.1	6.6	4.2	1.4	20.4	3.4	2.5	4	1.7	1.2	3.3	5.6	6.1	1.3	3	1.9	1.6	11	5.3	3.7	9.7	5
63.2583	1.5	4.7	1.4	3	2.6	3.8	1.3	2.3	1.1	1.7	2.6	0.9	3.7	4.7	4.7	3.5	11.4	0.6	2.1	15.9	5	2.1	4	3.7	2.7	14.1	5.8	3.1	7.9	1.3	1.3	15.7	0.1	0.9	2.7	2.5	0.9	4.3	3.1	3.7	1.6	2.9	0.6	1.9	12	5.2	2.4	9.6	1.3
63.425	0.5	7.4	3.2	5.6	2.2	3.1	2.5	0.3	1.4	1.7	0.5	2.5	3	1.1	7.8	2.4	13.9	1.6	1	10.9	7.2	1.6	5.6	4.1	4.4	20.4	2.7	2.4	8.3	2	1.9	12.1	2.1	2.4	3.4	1.9	1.5	0.4	7.2	4.7	1	2.5	2.1	4.2	4	2.8	1.3	4.2	5.6
63.5917	0.1	3	1	1.9	0.7	4.6	0.7	0.4	8.3	1.8	0.5	5.2	0	3.3	5.6	5.1	16.2	3.1	2.2	11.2	3.4	0.4	4.4	6.9	2.4	0	3.7	3.3	6.7	1.8	3.3	8.5	3.8	2.7	2.4	2	1.2	2.5	6.3	3.5	0.9	3.5	0.5	4	4.2	4.9	4.9	7.9	5.3
63.7583	1.7	3.9	4.3	3.9	2.2	2.8	1.7	4.9	4	1.6	2.8	0.3	0.7	3.5	3.7	0.3	14.7	0.7	1.4	8.7	2.8	4.6	4.9	3.2	3.2	7	0.4	2.6	2.7	2.9	3.1	5	2.7	3.4	2.2	2.9	1.2	3.5	8.3	5.1	2	4.1	1	3.7	9.8	5	0.2	3.2	4.2
63.925	2.3	7	1.6	4	0.8	3	2.4	0.3	4	1.8	2.7	2.8	0.2	2.4	5.1	1	13.1	1.4	1.2	7.8	3.1	2.1	6.2	5.5	2.9	38.1	0.8	2.1	0.3	0.5	4.2	10.1	3.3	2	1.9	2.4	1.8	3.9	4.6	3.2	1.1	5.7	1.6	5.6	1.1	3.2	1.3	4.9	5.9
64.0917	3.1	1.7	3.5	3.3	0.4	3.6	3.4	5.1	2.6	2.5	1.9	3.5	0.1	5.4	3.9	3.5	10.2	1.7	1.5	10.8	2.4	3	6.2	4.6	2.3	0.2	2.5	3.1	0.6	1.4	2.8	6	4.5	2.1	1.9	1.9	1.3	3.6	2.4	2.8	1.9	1.5	2.1	2.8	9.6	4.4	2.7	7.4	7
64.2583	1.3	3.2	1.8	1	1.6	1.2	1.8	1.3	3.5	1.9	4.5	1.9	0.7	2.9	4.4	4.3	8.8	1.9	1.6	8.1	2.9	4.4	9.6	4.8	0.8	0	3.2	2.8	3	2.5	2.1	10.4	5.8	5.5	4.3	1.7	2.4	1.9	2.3	3.1	1.2	1.5	2.1	2.6	6.1	3.9	1.7	5.1	4.5
64.425	1.6	6.3	2.4	3.8	1	2.1	1.5	0.5	2.6	1.6	2.6	1.7	1.7	3.2	5.6	6.9	10.5	1.3	1.5	3.3	3.2	2.7	7	2.8	7.2	12	3.3	2.2	2.2	2.1	2.9	4.5	4	4.1	2.3	3.6	1.2	0.2	4	2.6	1.9	2.3	2.4	2.2	3	4.2	2.3	22.5	3.6
64.5917	1	2.1	6.1	6.7	5	2.1	2.7	0.5	3.9	0.7	1.1	1.7	1.4	0.8	4.3	1.4	14.3	2.4	1.3	10.9	2.7	3.8	9.3	3.6	2.3	9.4	3.1	2.5	1.1	3.6	1.4	5.9	4.5	2.1	3.9	4.8	2.1	4.3	3.1	4.3	3	2	1.1	4	0	4.1	1.2	11.6	6.7
64.7583	2.2	3.6	1.7	5.6	3.6	1.3	2.6	3	1.3	2	3	2.9	1.6	5	4.1	0.7	16	2.1	3.2	12.4	2.4	2.4	9.2	2.6	2.3	10	2.4	2.5	3.8	3.1	2.9	10.3	4.9	0.5	6	2.9	3	2.5	4.9	2	0.8	2.5	2.2	1.2	0.4	4.3	2.8	6.4	6.2
64.925	1.3	6.3	1.6	5.7	0.2	3.6	2.3	0.8	2	1.3	2.3	2	0.3	2	4.4	1.6	12	2.8	2.1	1.4	1.5	3.5	6.9	7.8	2	56.5	2.7	1.5	2.1	0.9	1.6	5.9	3.2	4.2	4.6	3.7	3.2	3.1	2.6	4.9	2.8	1.6	2	5.4	5.5	5.8	1.6	8.2	6.5
65.0917	2.5	4.9	2.2	4.9	2	1	1.2	2.6	4.9	1.1	0	0.6	0.1	7	4.5	2.2	11.7	1.7	0.8	0	4.2	2.7	6.1	3.5	3.3	9.1	3.4	2.3	6.9	3.7	2.3	7.3	2.7	1.7	2.4	2.1	1.7	2.8	3.3	1.9	1.1	2.6	2	4.6	9.3	2.7	2.2	10.8	4.6
65.2583	3.5	0.4	2.8	10.2	5.9	0.5	1.8	3.5	3	0.7	0.6	0.8	0.3	4.8	4.1	3.3	9.6	2.3	1.4	5.4	2.2	2.7	9.5	3.9	4.3	17.4	4.1	2.8	2.4	3	2.3	4.9	3.9	3.5	3.9	3	2.6	0.9	4.7	3.4	1.5	1.5	1.3	2.4	8.6	2.4	2.2	7.9	5.7
65.425	2.7	4.2	1.9	5.9	0	1.1	1.6	3.8	3.4	1.3	3.3	1.7	0.1	4.5	1.4	2.3	10.5	2.3	0.7	16.3	1.1	1.9	1.6	3.4	4.1	0.1	1.5	1.2	1	1.2	1.1	7.4	5.3	2.7	2.7	2.6	0.3	0.4	4.5	2.1	5.3	0.1	1.6	6.2	5.8	3.7	0.8	6.2	7.1
65.5917	1.4	1.3	3.7	2.9	0	1.9	1.8	2.1	3.4	2.1	3.2	0.6	0	4	1.6	2.4	11.5	0.6	1.5	13.4	2.7	4.7	5.9	5.2	1.9	0	5.6	2.3	1.3	1.2	1.5	13.3	5.4	3.9	2.8	2.6	2.7	5.7	4.7	2.6	11	1.2	1.2	3.6	7.5	0.8	1.7	7.4	3.4
65.7583	2.5	7.5	3.3	3	0	1.5	2.1	0	0.9	2.3	3.5	1.6	4.1	1.8	3.5	3.8	8.7	1.1	0.6	8.5	1.7	2.8	7.6	5	2.4	0	1.1	2.2	2.5	1.8	1.9	7.5	4.7	1.5	2.3	1.9	2.2	3.3	3.7	2.1	2.3	2.4	1.9	1.3	0.5	0.4	2.9	6	1.9
65.925	3.6	4.7	1.5	4.7	0	2	2.4	2.4	2.4	2.1	3.7	4.3	2	2.2	6.3	3.2	16.7	0.9	0.8	8.7	0.9	1.7	8.4	5.4	2.8	2.2	0.5	2.4	3	1.2	1	6.4	2	1.3	2	3.1	1	4.3	3.9	3.8	2	0.5	2.1	2.7	1.6	5.4	1.6	6.7	2.8
66.0917	2.3	4.8	2.3	2.4	0	3	1.2	1.1	3.6	1.7	5.8	2.1	3.9	2.1	5.4	1.5	10.5	3.2	2	8.1	2	0.8	7.9	2.6	2.2	22.4	2.5	2.2	0.9	0.2	3.2	7	2.9	2	1.6	5.2	1.2	3	2.8	2.4	1.6	0.5	0.8	4.3	4	1.3	2.3	5.8	1.9
66.2583	1.3	2.2	3.7	5	0	1.9	2.3	0.3	2.8	2.3	5.4	1.3	3.1	7.3	4.5	3.7	10.2	1.9	2	0.9	3.2	1.9	7.4	1	0.8	27.7	2.1	2.7	2.9	0.1	2	10	3.6	4	1.1	1.8	2.2	4.6	4.1	3.4	2.9	0.7	1	2.1	2.3	4.6	2.9	6.4	2.2
66.425	2.3	3.9	3.9	4	0	0.4	2.7	0.6	4.5	1.1	2.1	0.4	1.9	4.2	2.8	3.5	9.5	1.7	1.2	8.1	0.5	3	7.1	1.7	1.3	27	3.7	3.1	2.8	1.4	2.1	5.9	1.3	3.3	3.1	4.5	2.4	2.3	3	1.9	0.8	3.5	0.3	3.1	5	2.3	2.2	6.9	1.9
66.5917	1.6	3.6	2.4	2.1	0	1.9	3	2.1	2.3	0.3	3.6	0.6	0	5.1	3.4	0.5	7.2	1.8	0.7	15.9	1	4.5	1.4	5.3	2.4	0.5	4.2	3	2.8	2.7	2.3	7.5	3.5	3.8	1.3	2.3	2.7	1.5	2.8	1.8	0.6	2.4	2.9	4.4	5.9	1	4	1.6	1.3
66.7583	2.4	3.5	2.3	1.8	1.2	2.9	3.4	0.5	3.1	0.4	3.6	1.2	4	5.4	2.8	3.9	7.5	3.2	1	8.2	1.5	3.5	0.2	3.7	1.9	0.8	3.5	2.5	0.9	1.9	2	6.4	2	3.2	2.6	1.6	2	2	3.6	1.9	0.8	1.3	1.1	3.3	9.5	1.4	2	3.9	2.4
66.925	2.1	1.6	1.8	4.3	1	1.4	3	0.7	2.3	1.3	4.6	6.8	0.2	4.4	5.3	0.5	12.9	1.3	0.9	11.7	3.2	2.8	0.8	2.7	3	56.1	3.5	2.8	2.2	1.3	0.9	4.5	3	3.3	2.6	3.4	1.3	1.1	5.9	1.7	1.2	2.4	2.4	4.4	5.4	5.7	2.2	5.3	1.3
67.0917	2.6	6.3	0.9	2.8	4	2.3	3.7	2.4	1.7	1.3	2.6	1	2.3	0.7	3.3	2.9	13.7	2.1	2	7.2	1.1	2.2	11.3	2.5	0.8	4.4	4.3	2.7	2.9	1	2.2	5.7	4	2.5	1.3	3.2	2	3.2	5.1	1	0.9	1.9	0.9	3.3	6.8	1.9	1.7	2.3	1.3
67.2583	2.5	6	2.7	3.6	1.3	1.2	1	2.1	3	1.4	2.5	2.9	1.7	4.4	2.5	3.4	10.1	1.7	1.1	4.4	0.6	2.1	10.5	4.5	3.3	0.7	4.6	2.4	2.9	2.9	1.5	8.8	2.1	3.2	1.8	3.5	1.6	1.8	3	2.5	1.2	2.9	2.2	3.8	0	1.6	1.6	3.1	0.6
67.425	3.4	2.8	0.7	2.1	1.7	3.1	1.3	0.1	2.2	1.5	1.5	3.4	0.8	5.4	2.4	2.8	7.5	1.4	0.6	9.7	1.4	1.4	7.6	3.9	2	0.6	3.7	1.7	2.5	0.9	2.1	5.5	2.6	4.7	2.6	3	1.7	1.7	1.5	0.9	1	1.2	2.4	0.7	2.9	1.3	1.1	6.6	1.2
67.5917	0.7	4.2	2.3	2.8	0.7	1.5	1.9	0.6	7.4	1.3	5.8	2.5	2.9	4.9	4.9	1.1	10.1	1.4	0.2	12.8	1.6	3.2	8.8	3.2	2.5	2.6	2.6	2.3	5.1	1.4	0.9	8	1	3.2	3.2	1.2	3.4	1.7	2.4	1.9	2.1	1.3	2.1	4.2	3.3	2.9	2	7.4	5.5
67.7583	0	6.9	2	0.7	1.1	1.6	1.1	1.1	3.7	1.4	0.5	1.8	3.8	5.3	4.6	2.3	14.3	2.4	0.6	5.4	2.7	2.9	8.3	3.5	4.5	0.1	5.8	2.7	5.2	2.9	2.7	7.4	2.8	4.1	2.2	2.2	1.5	2.6	5.1	1.5	1.2	1.6	0.5	4.4	2.3	3.2	1.9	3.1	1.7
67.925	5.5	4.6	1.8	3.3	1.8	2.4	3.6	2.7	4.3	1.7	3.3	1.8	6.9	5.7	3.6	3.6	11.7	3.6	0	0	0.2	4.4	9.9	4.7	0.7	0.9	3.9	3.7	2.4	2.9	3.6	15.5	5.1	3.8	3.1	2	2.2	3.2	4.4	2.2	0.3	2.3	0.7	3.7	3	2	3.4	3.8	2.1
68.0917	4.9	0.4	2	3.4	3.7	1.5	4.6	1.6	2.8	1.8	1.3	1.2	5.3	3.1	2.7	1.1	6.9	4.4	3.2	12.4	1.4	3.4	8.6	4.4	2.6	7.7	6.6	1.3	2.5	0.3	4.9	7.7	1.7	2.6	3.1	2.4	3.6	3.1	6.1	1.8	1	1	1.7	1.6	5.5	3.9	2.2	7.2	2.9
68.2583	2.9	2.4	2.9	6.4	1.6	3.2	3.5	1.9	0.8	1.3	2.8	5.4	5.3	5.4	4.1	1.8	11.5	1.4	0.9	11.5	1.8	2.7	8.8	3.8	1.6	0	3.4	1.6	3.2	1	1.5	19.9	2.8	4.4	3.9	2.8	1.1	1	5.9	1	2.4	1.1	1.5	3.1	5.6	2.8	2	6.8	3.8
68.425	2.4	4	4.3	3.2	1.9	3.1	1.4	0.5	4.5	1.2	4.2	3.1	1	3.1	2.6	1.5	10.1	1.8	0.1	6.8	3.3	0.8	5.5	3	0.3	2.6	5.7	1.2	2.5	1	1.6	12.6	1.1	3.8	1.4	1	4.4	1.7	2.1	3.3	1.3	2.4	3.9	3.9	1.8	1.3	2.4	5.7	3.9
68.5917	1.7	3.8	2.4	2.9	2.9	2.2	2.8	0.6	3.3	4.1	5.4	2.5	4.2	4.4	3.6	1.5	15.1	3.4	0.4	0.2	1.8	3	8.8	3.6	1.9	1.1	2.3	1.3	2.3	1.7	1.3	7.9	2.7	3.3	1.2	3.2	2.8	2.3	1.7	2.5	1.4	0.9	3	2	6.2	3	0.7	7.5	5.2
68.7583	1	5.5	2	1.7	0.8	2.1	2.7	2	5.5	2.3	4	1.3	6.8	2.6	3.5	1.3	4.2	1.9	1.2	0.1	0.3	3.4	8.6	2.8	2.8	5.7	1.9	2.1	2.2	1	2.4	5	1.5	3.6	3	3.1	0.7	2.1	1.9	3.1	1.6	0.4	1.1	3.1	5	3.7	1.9	5.3	6.3
68.925	4.2	2.8	3.1	2.8	5.5	0.4	1.7	0.8	5.8	1.9	5.1	2.8	2.4	1.9	2.1	2.5	7.8	2	0.8	6.4	1.9	2.1	9.6	2	1.9	1.1	2.6	2.2	2.9	1.3	1.8	3.2	2.1	5	2.9	1.3	2.2	2	3.3	3.1	2.5	1.6	0.8	3.9	5.4	1.7	1.5	3.9	3.4
69.0917	4.2	2.6	2.4	2.2	1.4	1.4	3.2	2.4	4.2	2.3	3.2	1.2	5.1	7	5.9	1.1	10.1	2.7	0.4	1.1	1.4	3.3	9	3.2	1	0	0.2	0.7	1.7	1.7	1.1	4.8	1.3	3.2	3.2	1.2	2.7	1	2.7	2	3.2	1.1	1.2	3.7	5	2.3	1.9	2.8	4.5
69.2583	3.5	3.8	1	2.4	1.5	0.5	1.7	0.7	3.6	0.9	2.6	1.5	2.7	1.4	6.9	3.1	8.6	1.7	1	11.3	2	1.8	7.6	0.5	2.1	0	3.2	3.2	0.5	0.1	1.1	13.3	1.7	3.8	2.9	0.4	3.5	1.7	1.9	0.7	1	1.5	1.5	2.2	1.5	2.9	1.8	3.9	6.8
69.425	2.6	2.1	1.8	0.3	0.7	0.8	1.1	1.3	4.5	1.6	1.4	1.9	0	3.6	3.9	1.2	8.6	4	1.1	7	1.9	5.4	5.4	2.5	2.9	3.5	5.3	1.5	2.8	1.6	0.8	5	2.4	2.6	1.7	0.9	1.8	2.5	5.5	2.9	1	4.3	1.8	1.3	0.2	1.3	1.3	4.6	7.2
69.5917	2.5	2.6	4.5	1.9	2.9	1.9	3.1	1.1	2.1	0.7	1.7	2.4	1.8	2.1	4.3	1.1	5.9	2.3	0	11.9	2.3	2.3	7.5	3.2	2.7	12.8	2.1	2.9	3	1.6	1.3	4.9	1.7	3.2	2.2	0.5	2.9	1.9	3.2	1.9	0.4	0.7	1.3	1.3	0.1	2.7	1.7	5.2	4.4
69.7583	1.5	1.9	2	2	4	1	2.9	0.1	2.4	2.5	4	1	3	2.7	3.6	1.1	9.5	3.6	0.6	6.3	1	0.8	7.5	3	0.2	1	1.5	2.5	1.4	1	1.9	6.2	1.7	3.1	1.8	1.6	6.3	3.5	2.6	1.9	0.5	1.7	0.5	2.5	4	1.7	3	4.3	5.8
69.925	2.5	2.2	1.3	2.1	0.8	3.1	2.3	0.5	2.3	2	2.5	2.8	0.9	4.1	1.7	3.6	8.9	3.1	0.9	5.1	1	4.2	7.5	4.9	3.1	2.7	2.2	2	2.4	2.6	2.8	5.2	1.4	3.3	2.4	3.1	1.1	2.2	3.1	2.4	1	1.6	3.1	4	0.4	0.5	1.7	3.7	6.1
70.0917	3.9	2.3	2.2	0.7	2.4	2.8	2.8	0.7	1.9	1.5	3.8	0.8	0.4	2.9	1.7	1	8.9	1.6	1	6.2	2	4	6.7	4	2.4	0.6	4.1	3.1	0.3	1.8	1.3	6.3	1.8	2.1	1.6	2.2	1.7	0.9	2.6	2.5	0	0.7	1	2.9	2.3	2.2	1.6	6.6	5.2
70.2583	2	4.1	0.7	0.4	2.5	4.2	1.6	0.2	2.7	0.9	4	1.1	1.2	2	4.4	1.5	6.1	4.3	0.5	12	1.1	2.8	4.4	3	1.5	1.4	2.8	1.2	1.3	2.5	2.4	9	1.4	0.3	2.4	1.4	3.8	2.3	5.3	1.6	1.1	0.3	1.1	0.7	1.8	1.5	1.5	3.2	0.9
70.425	2	2.8	1.1	1.6	2.9	1.8	1.1	1.3	4.6	2.4	3.9	1.6	1.8	2.1	3.1	1.1	6	3.2	0.4	3	1.1	4.2	3.4	1.5	0.5	0.9	3.1	1.4	2.5	3.9	1.2	14.9	3.9	3.1	1.9	0.7	2.2	1	5.1	3.2	1.1	0.8	0.8	1	4.6	0.7	2.5	1.6	3
70.5917	3.2	2.3	1.7	0.8	2.5	1.8	2	1.5	1.2	1.6	2.9	1.4	1.5	3	4.6	2.3	7.9	1.8	1.2	6.2	3.1	2.5	1.3	0.5	1.2	0.3	0	2.6	1.2	2.1	2.3	5.5	1.3	2.4	1.1	3.2	0.4	2.3	3	1.6	0.3	1.4	2.5	1.5	5.8	1.3	1.1	4.2	5.7
70.7583	1.1	2.1	2	5.4	4	0.2	2.6	0.9	0.5	1	3.6	1.7	1.6	1.4	3.2	1.2	7.2	2.2	0.4	6.2	1.2	1.4	3.2	3.1	1.5	0.2	2.2	2.1	0.9	1.4	1.4	6.9	1.7	2.4	1.1	2.3	1.3	1.8	5.4	2.4	0.5	2.1	1.8	2.5	0.4	2.9	1.3	5.3	3.1
70.925	1	1.8	1.8	3.6	2.2	1.5	1.3	0.2	0	0.6	4.6	0.6	4.1	0.4	2.6	3.2	8.8	2.7	0.1	7.6	0.2	4.3	0.9	2.8	2.7	0.6	2.7	2.2	0.7	1.1	3.1	4.9	1	3	2.4	2.7	1.3	6.2	4.9	2.2	1.4	2.7	1.6	1.3	0	1.5	1.9	4.4	4
71.0917	2.9	1.6	0.4	2.2	2.8	5.8	2.7	0.1	1.7	0.9	6.5	0.1	4.6	2.5	4.3	2.2	7.7	3.6	1.7	9.3	0.6	1.7	3.8	2.7	1.1	2.8	4.1	1.6	1.6	0.9	1	7.8	1.1	3.1	0.5	1.7	0.5	2.1	2.3	3.4	2.2	5.3	0.6	2.2	2	1.3	1.9	4.8	4.1
71.2583	0.6	5.3	1.9	2.6	2.6	2.5	1	0.8	4.8	2.1	5.8	0.7	2.8	3.4	6.2	0.4	6.9	1.9	1.1	4.6	1.3	2.4	7.8	1.4	1.3	0.3	5.5	2.2	1.7	2.5	1.1	8.9	1.9	2.1	3.1	0.8	2.3	1.3	1.3	2.5	3.6	0.9	0.9	3.8	4.6	4.2	1.3	4.3	4.8
71.425	3	2	2.1	3.5	2.4	2.7	1	0.3	3.9	1.4	4.8	2.3	3.3	4.2	4	0.8	7.1	2.9	0.5	1.3	0.5	2.3	3.1	3.4	0.7	0.4	4.3	3.8	3.6	1.1	0.8	7.8	1.3	1.5	6.5	2.1	2	2.3	2.3	0.8	1.1	1.7	0.2	3.6	1.3	2.5	4.7	4.9	2
71.5917	5.1	0	1.2	0.6	3.3	1.2	1.6	0.7	4.7	2	3.8	1.6	2.5	4.7	3.3	0.3	7.4	1.1	0.5	7	0.9	5	2.9	1.6	1.5	0.2	3	2.2	2.5	1.3	1.6	8.6	1.7	3.6	3	1.6	1.6	2.5	1.4	2.4	1.2	2.8	1.6	2.8	3.6	1.4	1.6	5.1	4.2
71.7583	6.4	0	1.5	3.5	4.6	1.3	2.1	1.2	2.6	1.8	2.5	0.5	0.2	0.1	2.3	3.1	7.3	2.3	0.6	7.7	0.7	2.3	2.6	2.2	0.2	0.4	5.4	1.9	2.3	2.8	0.7	13.1	0.8	4	3.5	2.1	2.9	2.2	0.7	3	1.5	2.3	1.2	3.1	1	4	2.6	3.8	7.8
71.925	20.6	8.6	18.8	16.3	12.7	9.2	13.3	11.9	4.3	5.8	18.6	12.2	20.6	13.5	10	14.4	31.6	15.9	8.3	20.3	25.4	17.4	0.2	11.5	9.4	3.2	5.9	10.8	17	8.9	8.3	18.5	19.4	26	21.6	8.8	21.6	20.9	23.8	9.6	10.4	16.1	12.2	6.4	2.3	18.4	9	12.3	20.5
72.0917	48.4	28.7	64.9	27.7	23	32.8	55	43.7	23	20.6	21	43.5	47.4	54.4	39.7	48.3	71.4	26.6	19.7	53.7	75.4	42.4	14.5	61.8	68.1	25.4	29.7	31.9	28.3	46.7	42	91.9	87.3	60.2	56.9	33.4	81.9	33.9	40.3	51.4	85.5	75.9	48.4	61.1	30.3	53.4	27.7	61.6	39.7
72.2583	62	50	78.4	57.2	26	57	58.3	66.4	95.7	59.4	25.4	70.3	67.4	73.7	33.4	61.2	111	44.4	28.1	81.3	101.2	57.7	31.7	98.7	66.7	100.8	61.8	49.5	41	25.6	47.4	180.6	49.8	99.1	53.4	45.9	96.7	45.3	68.7	66.3	100.2	106	60.7	68.2	77.4	56.8	55.5	47.7	51.3
72.425	75.5	38.2	75.3	37.9	27.5	54.2	13.9	65	80.5	67	27.2	58.6	61.5	75.7	39.4	49.1	102.6	51.3	17.5	85.5	100.5	43	27.5	64.4	20.3	104.1	51.5	47.9	37.7	52.5	47.4	103.6	53.8	93.5	18.3	32.9	77.6	39.7	61.2	66	86.4	75.1	52.8	66.8	69.5	37.9	41.6	34.3	48.3
72.5917	87.5	31.9	85.1	24.2	26.7	48	26.2	56.3	75.6	61.1	27.6	59.4	70.3	60.3	42.7	40.2	93.6	55.6	22.7	81.6	93.6	35.5	36.9	91.7	23.9	119.1	63.4	47.5	41.6	47.6	50.7	126.3	69.8	89.2	20.7	46.5	85.4	40.9	51.9	65.8	96.6	102	40.6	94.9	79.6	45	72.4	36.7	41.6
72.7583	65.7	66.3	53.4	77.6	39.9	48.2	47.5	51.8	64.4	62.2	39.7	51.5	64.8	68	39	29.6	110.4	59.5	19	79.4	88.3	53.3	24.2	103.6	25	90.6	65.9	35.2	52.2	50.1	58.8	126.8	83.9	83.7	49.8	47.4	76.3	31	49.2	66.5	110.3	91.1	42.1	90.9	75.1	50.6	83.2	44.5	46.1
72.925	71.6	92.9	56	58.4	6.1	35.7	26	54	10.8	78.6	27.4	70.7	50.9	81.2	52.7	27.6	112.7	56.8	24	88.3	88.6	3.2	29.1	87.1	26.3	68.8	60.2	56.5	34.6	18.3	55.5	128.7	82.4	93.6	27.1	27.1	89.4	25.6	64.7	52.3	103.9	84.8	41.4	102.3	70.6	52.1	86.7	29.7	45.8
73.0917	79.1	87.6	57.2	27.6	1.2	68.2	73.7	56.8	37.1	74.7	30.2	79	47.2	77.9	57	61.2	105.3	58.9	15.9	95.9	95.6	21.3	17	74.8	19.9	125.2	74.9	63.4	30.2	48.4	64.1	130	56.5	98	13.2	53.3	87.1	29.8	78.5	69.4	89.9	84.5	34.8	39.3	71.3	55	76.8	34.7	59.4
73.2583	72.1	84.7	54.9	17.9	17	71.2	38.2	49.9	36.7	74.3	25.4	66.5	45	71.7	34.1	72.9	97.3	80.2	25.5	99.3	86.5	56.7	20.6	73.8	21.8	99.8	67.9	46	29.9	47.7	52.5	148.6	73.8	102.9	12.4	32.2	97.5	41.3	63.1	57.9	117.3	87.1	33.4	89.5	74	25.5	93	39	41.2
73.425	64.6	85.8	48.6	22.8	1	58.1	48.3	47.3	80.1	55.5	33.5	72.2	37.7	70.9	42.1	30.5	92.9	71.9	18.5	95.2	83.9	25.9	32.3	78.9	24.2	126.1	67.7	66.1	53.9	53.2	51.3	142.9	81.2	81.4	38.6	41.2	102.1	39.1	32.2	68.4	93.5	31.2	33.2	102.9	73.6	25.5	100.4	29.4	47.9
73.5917	64.5	79.5	35.8	22.7	12.4	71.1	29.6	45	52.8	23.3	39.2	68.7	41.1	47.8	35.3	38.7	75.5	54.6	17.7	100.3	74.8	45.9	33.6	100.8	28.7	106	54.4	51.1	39.1	31.4	49	153.1	92.1	87.2	27.2	50.3	92.9	30.8	64.1	84	76.3	47.1	23.3	52.8	94.5	33.5	96.2	30.1	24.2
73.7583	65.1	75.1	0.7	66.5	0.3	60.1	28.9	45.6	59.2	41.5	42.6	64.8	31.4	75.6	29.4	37.4	81.5	64.1	15.8	105.8	74.4	0.1	21.4	105.1	22.5	119.3	70.6	68.6	29.5	17.9	41.6	145.4	77.2	78.7	8.6	28.7	88.8	49.5	39.4	80.2	71.4	26.7	48.2	36.1	70	38.8	20.9	49.9	39.7
73.925	55.4	63.9	42.3	42.6	11.8	69.5	14	43.7	46.1	0.3	31.3	55.4	36.8	54.7	22.2	35.9	74.9	78.3	27.2	98.6	96.5	0.1	24.3	97.4	18.3	126.6	32.3	45.7	27.5	30.1	45.3	161.3	72.7	76.7	42	42.5	92.4	30.5	43	81.6	77.8	23.4	43.7	94.1	69.9	26.2	48.2	47.5	25.4
74.0917	64.8	21.6	77.2	7.7	18.2	72.1	59.9	58.7	49.8	60.6	42.8	56.7	58.5	66.1	25.1	32.5	87.1	54.9	25.5	94.7	65.6	53.4	19.9	87	23.2	123.2	46.6	43.2	38.9	76.6	39.4	144.4	75.6	80.7	39.6	33.9	96.6	30.7	63.9	86.2	103.1	38.4	32.5	95.8	79.8	42.9	76.1	58	32.6
74.2583	55.8	0	93.4	27.7	10.3	64.1	29.9	34.9	98	31.9	31.1	62.1	41.2	85.4	20.3	36.7	90.4	57.1	16.7	98.7	73.1	33.3	32.3	82.3	23.1	114.5	48.2	32.8	27.5	49.1	28.1	170.6	72	90.8	103.6	37.6	91.1	30.1	59.2	108.8	84.4	52.3	25	115.9	70	39.9	65.8	63.4	27.3
74.425	57.9	0	84	17.8	28.1	45.2	61.7	40.5	115.4	49.3	39.8	58.5	43.9	71.2	29.8	19.7	93.1	63.2	25.5	94.2	72.7	14	15.8	124.4	24.9	117.9	70	36	25.9	27.2	24.5	150.8	65.3	86.8	13.5	23.1	92.9	48.2	32.8	94.3	68.4	82.5	38.9	109.8	69.5	40.2	72.3	64	37.1
74.5917	62.6	18.5	76.1	2.8	5.5	74.2	27.5	52.5	109.4	22.6	33.9	67.7	43.2	59.2	24.1	34.9	86.7	74.3	9.6	93.7	72.3	38.5	27.7	116.2	26	115	60	28.1	17.4	41.7	43.9	163.2	62	84	24	46.9	86.9	43.1	66.1	89.3	84.6	54.4	50.7	127.6	67.2	29.2	50.6	39.9	35.8
74.7583	47.4	53.1	55.3	0	7	42.3	32.4	44.8	107.5	30.7	39.4	78.6	40.7	76	24.6	34.1	84.6	56.8	15.4	93.9	75.9	5.3	27.3	77.8	20.2	131.5	72.9	42.3	20.4	9.2	26	188.1	44.7	70.4	12.4	42.9	83.8	47.7	25.6	98.2	78.7	62	46.2	113.5	71.6	39.8	54.6	12.4	33.6
74.925	45	47.3	73.2	41	10.6	59.1	15.6	37	20.7	24.1	43.8	71.7	41	72.4	18.7	22	83.6	68.8	20.5	90.4	68.8	0.1	25	89.1	24.4	126	80.3	41.3	26	13.4	24.6	180.6	57.7	92.3	25.5	49.8	86.4	39.4	46.4	86	63.2	33.9	41.5	122.9	73.5	47.6	44.3	46.3	31.8
75.0917	30.7	40.3	82.5	0	9.6	53.7	29.5	46.2	87.6	33	43.7	76.4	38.7	73.4	24.7	25	90.9	65.3	17.6	93	70.6	16.2	30.9	95	15.1	115.9	108.4	23.7	34.9	15.1	35.2	180.5	37.1	87.5	11.2	27.4	78.4	27	45	100.7	90.3	31.6	37.4	111.2	92.6	56.5	51.4	41.7	29.4
75.2583	36.7	59.4	94.5	13.2	14.7	45.1	26.4	43.4	62.2	23.8	42.3	75.9	66.1	48	22.7	20.3	100.3	60.3	20.6	90.5	71.9	34	24.6	121.3	35.7	100.7	63.8	40	11.1	13.2	37	180	40.2	84.2	12.1	14.8	76.8	21.7	60	85.3	81.5	58.7	26.8	94.7	78.3	26.5	47.3	41.3	24.8
75.425	60	42.7	74.2	47.9	7.8	57.1	52.1	45.2	23	38.8	34.1	86.1	60.8	44.8	25.2	14.9	91.9	70.6	23	94.5	62.2	20.2	24.9	132.7	16.4	119.9	50.6	27.6	14.9	37.5	30	159.7	53.5	80.2	10.3	25.6	82.1	40	44.4	87.9	78.9	43.8	28.2	89.9	54.6	39.5	42	31.9	21.5
75.5917	53.1	43.2	30.4	48.2	12.7	53.7	25	54.4	29.6	29.5	32	83.3	47.2	44.8	18.1	37.4	89.5	55.3	22.9	102.9	74.3	7.3	29.6	91.7	8.8	110	58.3	26.8	26.1	8.7	52.6	174.2	67.2	90.6	21.6	27.2	83.7	28.3	30.5	98.3	104.1	31.4	31.4	90.7	75.2	68.3	40.9	34.2	30.9
75.7583	32.3	68.8	36.8	43.4	13.3	44.3	26	53.9	11.7	36.5	37.9	58.3	47.7	59.4	13.7	43.2	92.1	56.1	23.5	102.3	69.8	0	27.5	90.7	2.9	115	64.3	25.5	21.6	7.2	37.6	166.8	74.4	85	16	28.6	81.6	35.5	26.8	93.5	96.3	31.6	23.3	78.6	69.8	35.6	56.7	31.2	29
75.925	90.7	39	34.2	37.7	14.1	46.2	57.4	33.4	65.1	65.3	24.2	84.1	49.6	35.6	23.1	28.2	72.5	55.1	22.4	97.5	83.3	10.3	28.2	104	49	118	49.8	30.3	16.2	18.3	40.2	188	55.8	80	17.8	42.7	60.5	29.7	62.7	92.8	97.9	35	46.2	54.2	66.7	43.6	78.1	43.8	24.8
76.0917	46.4	84	41.4	22.2	56.9	51.4	23.2	44.5	86.3	28.8	35.3	69.4	45.1	56.6	26.1	33.9	83.2	58.9	32.7	82.7	76.9	17.5	30.9	142.4	30.8	130.3	49.3	46.5	11.8	9.7	32.7	192.4	52.4	61.2	29.6	21.2	59.6	30	61	99.9	89.2	67.3	32.8	105.1	59.6	40.5	72.4	49.2	24.6
76.2583	80	53	54.4	0	4	32.4	37.7	42.7	74.6	10.5	29.5	51.4	29.6	65.8	18.6	32.8	71.4	59.4	19.8	94.9	73.2	16	33.4	148.7	15.6	110.3	71.3	21.4	17.2	18.2	40.9	183.2	50.3	64.3	26.3	20.8	39.3	24.2	12.7	98.3	75.5	95	39.9	44.3	72.4	38.1	90.2	36.7	23.7
76.425	64.1	58.1	36.7	26.2	11	41.5	25.4	45.2	2.1	23.6	30.3	74	29.9	46.1	15	14.1	75.8	58.3	12.9	92.1	74.2	13.8	30.3	146.7	23.1	107.2	84.1	20.4	20.4	10.2	24.7	187.3	40.6	66.3	9.4	25.9	46	24.1	57.3	76.5	66.9	48	29.1	72.3	54.5	28.9	63.7	36.6	27.4
76.5917	37.9	70.3	32.4	34.7	23.9	40.1	16.8	29.8	42.8	75.6	26.3	71.3	22.5	44.7	10.4	40.2	87.8	47.3	24.7	82.4	72.5	6.6	33.2	135.5	24.7	110.5	58.8	28.1	21.6	14.5	30.2	188.4	49.7	84.2	20.2	26.1	63.1	37.5	25.4	64.6	59.3	59.7	23.3	121.8	43.4	48.4	65.8	36.7	27.3
76.7583	30.3	69.6	23.1	36.2	11.9	34.2	29.7	29	3.3	72.9	23.6	77.8	38	44.7	18.8	26.9	75	61.2	22.1	81.8	70.9	24	28.7	146	25.7	109.1	28.2	28.3	15.2	11.4	47.6	184.8	39.7	62.7	52.8	23.6	29.9	19.5	48.7	73.5	57.2	77	44.7	65.5	37.8	35.6	64.6	55.2	26.3
76.925	18.5	66.9	33	33.1	37.5	35	31.5	38.4	54.9	84.6	21.3	59.8	25.9	64.6	33.4	27.2	81.8	53.6	15.7	84.8	61.1	1.5	37.6	139.2	19.4	98.8	22.4	15.1	17.2	16.3	39.4	182.2	42.4	74.2	14.2	20.3	30.1	27	13.9	62.2	64	83.3	31.7	54.9	84.7	34.6	75.2	51.6	46.1
77.0917	59.1	94.7	1.1	37.9	17.9	32.4	16	40.3	13.4	93.7	28.9	77.7	42.1	52.3	24.4	47.7	109.4	56.1	21.6	88.6	63.9	14.2	27.2	121.8	22.7	92.2	31.3	47.2	17.1	12.3	43.2	183.1	40.3	81.1	19.2	48.7	73.5	35.6	32	68.6	60.9	77.4	26.1	84.2	107.1	26.9	53.3	64.9	27.9
77.2583	57.4	66	20.2	28.5	43.7	35	24.5	45.2	10.7	71.8	36.3	49.1	55.3	38.2	39.6	40.6	89.3	57.8	18.1	86.2	73.5	2.6	30.4	137.7	21	106.9	42.4	46.1	25	9.5	41.1	196.6	41.5	82.7	17	28.8	39.9	35.5	24.5	56.2	70.6	70.8	37.4	74.8	84.3	58.2	68.2	31.7	22.8
77.425	18	32.4	68.8	33.6	16.6	41	29.2	38.9	25.3	52.3	43	87.7	46.9	22.6	45.8	62.4	110.5	58	32.1	86.4	61.2	9.2	26.9	113	26.4	95.1	36.9	54.4	23.2	13.8	38.5	184.1	37	79.1	21.3	24	41	42.5	25.2	51.4	74.6	68.3	29.4	43.2	75.4	35.4	41.5	36.5	23.3
77.5917	32.5	33.9	86.6	35.4	28.6	22.1	15.3	33.5	10.7	59.8	28.8	74.3	38.3	33.5	3.8	29.3	78.3	55.9	22.4	89.2	72.6	11.6	31.9	94	14.9	108.5	31	72.2	27.4	13.8	32.1	178.2	47	71	14.8	64.4	21	19.3	41.1	54.6	55.9	87.3	39.8	59.9	72.7	25.3	47.4	28.2	35.7
77.7583	20.6	81.4	54.9	37.7	19.9	30.2	22.8	43.2	10.7	53.3	36	64.4	28.7	27	19.9	11.9	68.4	53.4	22.1	79.6	60.4	4.2	23	100.5	19	93.5	42.4	49	28.8	13.7	34.2	108.3	48.7	73.5	68.6	23.6	54	25.2	13.4	62.7	70.1	90.6	40.1	117.4	66.7	41.6	48.9	28.7	39.8
77.925	51.8	63.3	6.3	17.7	27.4	35.8	32.4	37.7	17.7	54.5	20.3	80	31.1	34.5	19.7	15.3	106	55.1	19.6	88	67.6	10.4	26.4	75	25.6	94.5	42.9	24.1	21.7	23.2	38.5	124.9	44.3	73.1	39.8	22.2	79.6	14.7	28.6	71.2	55.7	75.9	22.1	91.1	63.4	23.7	64.9	29.3	44.4
78.0917	20.1	76.2	18.3	35.4	20.9	29.1	21.7	23	70.7	55.6	26.4	101.9	34.9	31.1	32.3	10.5	88.6	59.2	20	88	66.7	5.5	32.8	80.8	8.6	85.4	42.4	67.2	25.2	58.7	44.9	111.6	63.4	72.3	20.6	42.8	63.3	31.8	31.7	54.9	80.2	85.6	28.8	55.4	74	27.8	59.6	22.2	62.6
78.2583	17.7	50.5	72.7	21.4	29.2	32.5	10.3	33.8	36.1	56.3	40.5	80.7	21.8	25.6	19.5	7.1	84	59.9	22.1	88.4	68.8	11.2	35.2	74.6	31	98.9	44	37.4	18.1	21.7	47.4	125.6	42	71.9	18	31.1	73.5	32.3	24.7	67	55.3	85.2	33.4	100.2	90.5	35.2	51.8	16.8	72.1
78.425	17	65	63.3	3.4	19.9	33.5	22.4	43	13.4	69.6	31.2	104.8	33.2	38.7	32.1	32.7	47.6	59.7	16.3	87.7	58.9	2.7	25.1	74.8	2.7	81.8	53.2	32.4	13.6	12.4	57.2	142.1	46	77.2	7	24.1	85.8	13.3	38.2	63.1	77.9	79.9	45.6	40.9	76.9	42.8	46.8	22.8	67.4
78.5917	29.2	73.9	66.6	21.6	31.7	31	28.4	40.9	19.5	58.7	36.2	97.4	25.3	33	17.1	33.3	55.8	53.4	18.7	93.1	53.8	13.8	18.7	113	34.1	97.8	43.7	41	18.1	20	48.2	94.8	47.1	75.9	16.4	47.4	67.3	28.4	12.3	65.4	67.1	30.4	45.3	28.7	68.4	32.8	53.2	29.8	42.3
78.7583	47.8	55.6	81.5	31.3	29.5	35	10.4	42.2	14.7	46.8	28.8	76.7	28.8	23.3	20	19.3	64.9	60	23.8	84.7	63.6	12.2	17.5	134.9	20.4	112.9	41.7	36.3	15.1	16.6	38.4	99.9	72.6	79.3	15.2	25.6	79.3	30	15.3	60.5	57.5	50.3	33.5	72	76.1	31.1	50.4	27.8	66.8
78.925	33.8	61.5	85.1	30	14.5	18.5	24.4	41.4	47.9	62.8	27.9	75.7	39.4	33.2	38.1	13.2	68.5	52.3	13.1	85.6	71.1	9.6	25.2	107.3	19.4	88.5	36.4	45.4	15.4	26.7	32	130.3	52.3	73.6	20.2	15	91.2	18.4	35.2	62.2	62.9	47.1	42.6	78.2	72.3	29.8	45.4	21.4	28.6
79.0917	17.9	43	89.4	22	15	38.7	16.7	53	63.3	73.1	39.3	76.8	29	29.6	18.5	46.3	52.4	56.3	24.6	72.4	66.7	2.6	28.6	79.6	21.9	92	42.4	30.5	14	20.6	70.6	106.5	51	73.6	8.2	21.3	89.5	37	29.9	49.8	56.5	107.4	27.9	15.3	70.5	30.3	46.5	19	23.5
79.2583	30.4	58.7	71.5	25.3	25.2	35	25	46.1	33.2	65.8	17	93.4	34.6	32.6	23	20.5	53.5	52.6	47.4	66.5	69.9	3.6	24.1	66.6	12.7	96.5	49.3	21.6	17.8	10.1	42.1	87	63.5	83.8	10.4	44.8	42.3	29.8	21.9	56	56.6	94.1	30.4	118.6	70.5	25.4	54.8	32.7	45
79.425	32.4	32.7	75.2	31.8	21.6	33.5	13.8	38.5	82.6	82.8	21.6	70.9	25.4	29.5	34.4	39.6	49.5	46.1	37.5	90.2	54.4	20.1	15.2	93.1	23.4	96.5	35.1	30.8	19.6	27.4	36.8	110.6	54.1	66.7	18.4	23.7	76.4	36.4	30.7	46.2	53.7	92.6	29.2	67.8	70.3	46.1	41.2	26.4	31.5
79.5917	38.4	52.8	71.5	22.4	26.3	37.2	55.6	47	27.3	51.3	23.6	59.9	38.9	29	39.1	27.4	64.6	45.4	17	87.9	60.2	12	27.7	111.3	16.1	87.8	57.6	31.2	13.4	64.6	32	126.5	74	79.5	9.8	23.6	83.5	24.2	21.3	55.5	53.1	88.4	37.6	117.8	53.6	48	21.7	31.6	24.4
79.7583	36.9	49.3	67.3	21.4	10.6	29.7	12.2	51.7	43.4	58.8	22.4	63.1	25.2	30.3	42.4	34.7	67.2	38.8	18.2	72.6	61.6	0.5	25.2	122.4	28.5	84.3	43.5	32.6	8.4	59	39.6	83.4	57.9	80.1	11.4	20.2	78.5	23.9	29.7	42.3	50.2	89	33.5	82	51.7	25.8	55.9	36.9	25.7
79.925	34.8	47	71.8	18.2	21.6	34.3	36	59.6	7.1	65.4	20.6	75.7	20.2	36.5	29.7	18.2	61.5	43.6	17.5	83.2	68.3	30.9	25.1	111.1	12.1	76.5	48.3	39.6	10.3	25.1	27.7	89.4	71.3	72.2	6.7	22.8	62	26	26.8	48.9	63.3	72.4	37.2	73.6	65.1	32.8	50.3	23.3	25
80.0917	32.9	33	74	14.3	21.1	43.7	10.6	45.5	11.7	49.8	30.8	43.1	36.2	24.3	37.5	16.8	76.7	46.5	15.3	76.1	64.2	6	22	67.9	25.5	85.4	54	44	13.7	14.2	33.4	83.9	67.3	80.7	20.2	12.4	40.3	27	36.5	47.5	47.1	64.3	29.6	95.4	46	35.6	28.8	39.1	29.6
80.2583	43.7	54.3	57.9	0	39.3	27.6	39.2	37.9	24.6	36.2	27.4	77.4	36.4	37.5	31.3	9.1	70.7	41.5	22.1	87.3	59.6	8.1	23.5	75.1	16	76.3	58.3	30.3	16.3	14	35.5	99.1	69.7	78.7	13.6	26.7	57.7	17.8	22.9	46.8	28.4	64	33.9	76.4	49.7	42.1	28.7	47.6	31.3
80.425	43.7	54.8	63.2	0	43.3	29.9	23.3	37.2	9.7	42.8	19.3	70.9	33.3	30.5	22.2	7.6	70.7	42.4	23.1	78.9	60.7	9.7	30.9	69.1	21.6	87	78.4	33.3	29.7	26.2	32.7	154.7	59.8	78.1	14.3	15.3	35.8	31	27.2	57	38.9	50	30.6	39.7	64.7	43.4	51.1	43.6	31.7
80.5917	51.5	66.2	57.3	0	29.2	29.4	15.2	31.8	21	38.7	21.3	70.7	27.1	30	15.9	10.5	66.5	51.8	21.3	83.8	66.2	6	30.5	86.3	23	81	58.9	39.5	17.9	32.4	45.5	134	58.7	64.3	11.1	50	47.4	26.7	20	54.2	39.8	51.9	26.3	78.3	61.3	33	44.4	31.2	56.1
80.7583	22.4	69.5	64.2	1	13	30.7	29.2	48.6	10.5	69.9	36	64.8	24.2	33.2	27.6	32.3	69.5	48.4	32.5	90.3	64.9	7.9	22	66.1	20.8	78.6	62.9	24.4	8.9	64.2	37	64.2	44	72.4	18	16.2	33.5	16	9.2	55.4	36.7	107.6	33.2	91.1	28	27.7	42.9	21.8	45.5
80.925	31.9	81.1	50.9	0	19.9	18.2	22	35.3	22.7	55.1	28.2	68.5	18	22.2	21.2	21.7	65.7	52.8	21.5	84.9	61.9	17.5	25.2	51.8	27.5	66.2	64.5	31.9	17.8	23.2	26.7	114.5	77.3	74.4	23.4	16.6	63.3	23	33.9	59.9	17.2	68.3	33.2	104.3	72.8	48.1	12.9	25	24.8
81.0917	33.7	109.1	6.4	10.5	17.5	20.8	16.4	28.8	14.3	49.1	22.2	47.9	22.7	35	43.8	5	69.6	48.1	22	85.6	56.4	7.4	29	59.5	15.7	79.8	36.3	30	24	36.2	31.7	77.9	57.5	63.1	33.4	43	37.4	23.9	38.6	50.8	45.8	5.8	18.2	102.9	53.3	45.2	47.6	30.1	23.8
81.2583	36.4	54.4	52.6	22.6	14.6	35.8	17.7	27	16.5	59	29.9	65.9	25.6	28.8	13	26.2	63	51.7	17.7	95.6	59.5	5.3	26.2	61.5	28.5	78.4	35.3	28.3	25.5	41.6	17	68	42.1	59.7	17.7	49.6	48.4	23.6	34	52.5	61.3	50.2	23.6	104.1	49.8	29.4	27.3	29.7	24.7
81.425	39	46	59.5	20.4	22.6	20.9	16.8	39	15.8	73.4	21.7	63.7	22	21.5	15.7	47.8	53.9	53	26.4	83.1	59.4	8.4	32.9	65.8	19	66.3	36.6	30.2	17.6	22.2	50.6	104	55.1	64.9	6	12.1	50.1	23.5	21.6	69.7	37.9	88.9	27.5	81.4	43.7	40.7	19	31	26.5
81.5917	44.5	44.3	51.3	23.1	25.6	19.8	25.6	31.1	31.2	94.3	23.6	72.6	14.7	22.1	18.7	39.7	56.5	60.2	41.4	87.6	56.9	15.5	25.3	79.6	30.4	64	31.4	39.1	12.3	15	33.4	85.5	76.8	42.2	64	52.3	43.3	23.9	33.7	53.9	68	78	25.8	88.1	53	48.2	42.3	24.8	38.9
81.7583	48.4	71.4	57.4	26.7	13.9	39.2	14.7	38	8.9	82.5	28.6	87.7	23	28.2	10.1	17.1	65.7	63.9	32.5	84	64.4	13.5	35.9	54.9	22.8	74.7	63.1	34.5	30.2	16.7	48.8	65.8	46.4	21.6	75.9	6.3	55.5	26.2	23.5	55.8	57.4	96	53.9	93	50.6	43.6	31.6	26.2	47.1
81.925	41.9	40.2	65.5	38.6	7.6	22.7	21.7	31.3	24.7	74.7	26.8	70.1	17.1	22.2	24.4	37.3	68.4	83.6	16.2	86.9	42.6	0.3	30.7	88.3	18.1	60.7	45	23.3	23.5	36.9	21.4	86.5	55.4	40.7	32.7	25	22.1	23.1	19.8	69.5	73	25.5	33	51.5	20.1	47.1	37.5	23.8	38.9
82.0917	48.2	44.3	60	26.5	24.9	25.3	38.3	30.5	11.7	78.8	22.8	60.6	17.6	24.8	25.6	44.5	73.7	61.8	19	89.5	49.6	28.4	26.7	55.1	7.8	74.4	64.7	32.6	24.9	54.2	47.3	78.6	51	25.7	32.4	27.7	62.4	29.4	45.9	71.4	56.5	62.9	34.9	63.8	72.1	45.6	15	22.9	37
82.2583	43.3	46.7	58	23.8	10.4	18	8.4	32.8	16.4	72	16.5	66.2	12	25.6	39.3	33.9	71.8	85	21.2	91.9	47.4	6.9	16.6	56.5	31	54.5	61.5	36.2	13.3	44.3	21.9	34.2	76.9	50.3	10.3	22.6	63.8	38.2	22.6	62.7	69.2	94.9	13.8	38.4	75.9	40.3	17.4	24.3	36.7
82.425	54.8	72.9	54.6	28.5	19.9	20.4	16.1	27.7	15.4	79.8	20.3	66.9	17.4	22.8	21.4	27.4	60.4	58.2	27.9	96.2	48.5	8.9	25.8	84.3	28.1	72.3	64.8	35.4	33.9	23.8	25.9	61.8	60.1	25.7	12	38.5	14.6	35.2	30.6	66.8	69.7	51.5	44.9	69.5	63.2	43.1	35.6	38.8	33.6
82.5917	48.7	18.2	75.2	27.4	16	14	28.9	30.3	7	72.2	22.2	62.3	13.7	26.4	21.5	20.8	48.1	51.6	30.2	79.5	45.2	8.6	33.3	59.7	17.8	45.1	69.5	37.8	20.2	17.4	43.9	87	53	28.2	62.8	35.6	78.5	19.5	20.7	61.8	64.1	31.8	38.6	21.9	62.1	34.6	50.8	38	33.6
82.7583	52.1	0	61.7	37.5	20.9	30	18.3	24.1	15.6	63.3	26	64.8	21.1	27.5	21.7	34.7	58.3	46.1	25.8	85.5	53.2	2.4	29	63.3	26.4	70.7	76.6	31.5	13	42.6	38.4	31.9	54.2	38.7	23.6	35.9	39.8	19.1	25.3	80.4	52.9	60.6	32.1	94.6	56.2	27	0	28.6	37.1
82.925	45.6	0	54.2	18.1	40.4	25	19.8	30.8	17.5	60.4	29.1	45.8	20.6	29	26.1	27.5	64.9	47.7	20.2	61	68.4	16.4	36.7	82.3	14.6	53.2	72.5	25.7	6.5	24	44	92.6	58.4	64	16.7	28.8	72.3	26.1	19.3	63.6	52.8	79.4	32.8	57.5	61.2	49.5	33.5	31.3	27.5
83.0917	57.8	0	36.3	27.1	62.1	20.6	12.4	19.3	20	49.6	19.6	55.6	11.4	28	20.4	26.2	60.4	56.6	16.8	70.6	56.7	2	29.5	56.1	16.9	19.9	67.5	38.1	19.4	14.5	21.3	53.2	59	32.9	20.1	33.6	67	30.2	28.8	52.6	22.3	69.2	29.4	100.3	41.7	46.8	8.3	32.6	29.6
83.2583	43.6	0	41.8	18.7	59.4	19.4	23.6	20.2	10	64.4	18.2	31	12.9	26.5	44.3	50.4	58.1	55.5	26.3	66.9	50.4	12.3	27.2	69.8	12.6	59	52.5	28.5	26.2	14.4	37.3	38.4	55.8	49.3	13.3	26.2	37.5	12	50.5	56.6	73.4	52	32.2	69	52.2	41.8	24.5	28.5	36.9
83.425	41	0	29.9	24.1	61.3	10.1	10.8	25.2	43.6	62.6	28	59	11.4	28.4	18.5	23.2	71.2	64.6	21.7	63.5	51.3	12.5	39.7	61.4	20	48.3	59.9	26.2	14	31.7	31.6	32.3	68.4	42.8	16.4	28.4	42.9	35.5	37.6	67.1	74.7	93.9	39.4	70.7	52.5	33.6	11.3	35.1	23.2
83.5917	33.2	0	43.8	15.1	66.1	19.1	18.8	23.9	42.4	57.6	22.3	65.6	16.4	37.9	31.9	25	61.3	59.5	17.9	69.7	43.4	9.4	36.6	98	23.5	50.2	63.4	26.6	13.7	22.2	46.1	49.7	54.1	57.3	19.3	19.6	56.2	23.9	20	57.2	68.9	24.1	31.2	39.3	49.6	33	46.9	40.7	27.2
83.7583	25.5	74.1	1.4	46	63.5	19.6	19	28.3	0.2	73.2	21.1	52.9	15.2	27.8	27.3	4.2	67.6	43	25	53.9	70.5	5.4	35.9	134.5	12.7	12.3	41.4	33.2	30.8	11.3	17.5	44.3	48.6	40.3	15	34.2	58.5	17.2	30.2	57.1	60.7	83.2	31	10.2	51.6	41.6	11.2	35.2	17.5
83.925	49.2	29.7	19.8	35.1	45.7	19.4	16.3	20.2	23.4	45.2	24.7	40.5	19.3	28.3	9.3	7.5	58.9	50.6	11.2	56.7	50.2	7.5	33	66.7	9.1	32.7	30.2	21.2	29.4	57.5	38.6	67.4	51.9	48.6	14.9	17.1	33.1	24.2	12.8	62.2	42.5	51.8	34.3	48.5	51.8	24	14.7	33	36.7
84.0917	31.5	47.2	26.1	32.8	48	15.8	18.3	9.8	11	58.4	18.1	59.9	9.8	24.7	24.2	13.2	50.9	37.4	12.6	61	54.7	6.1	26.9	53.4	17.7	37.3	15.1	32	19.8	32.6	30.7	21.5	52	45.9	6.1	12.4	23.6	18.8	26.4	59.9	37.9	92.1	37.2	33.7	36.4	26.8	42.9	31.7	18.1
84.2583	31.4	64.9	3.2	24.3	47.1	18.2	13.3	15.7	53.6	65.5	26.3	47.1	17.9	21.1	21.9	24.1	45.3	43.5	16.7	60.9	41.6	4.2	32.4	74	23.3	8.8	30.2	26.5	27.7	21.7	33.9	33.6	34.3	40.5	13	19.2	42.4	23.3	47.3	58.2	10.1	24.6	40.6	12.1	60.5	29.7	19	22.8	16.4
84.425	22.7	49.4	24.2	35.7	48.7	14.9	11.4	16.8	36	49.5	15.5	45.3	14.1	21.8	35.7	15.6	39.4	43.9	23.4	63.2	48.8	13.7	16.9	47.3	13.3	38.5	18.1	17.6	15.4	17.7	47.8	43.5	56.4	34.8	42.2	36.3	55.7	33.3	18.3	52.1	32.5	36.5	34.5	65.4	29.1	21.2	13.7	23.6	30.9
84.5917	23.4	46.2	0	23	39.3	19.1	9.6	23.1	26.7	64.5	20.3	53.8	17.2	21.1	50.7	10.7	50.9	50.3	14.5	68.8	40.6	12.5	21.5	55.4	10.2	0.7	25.7	25.6	49.1	10.1	36.2	46	50.3	43.5	41.7	29.3	5.4	9.8	15.7	54.3	83.6	54	27.6	12.3	30.8	27.6	34	25.7	24.8
84.7583	19.5	43	0	33.4	48.7	11.4	16.9	29	7.4	64.1	8.8	49.9	18.6	18.1	26.4	2	36.4	26.9	16.8	62	45.9	11.5	19.6	54.6	22.8	32.6	27.8	35.8	36.3	17.5	36.6	43.8	44.4	27	12.3	9.2	10.4	26.4	22.9	47.6	59	40.3	33	36.5	27.9	32.4	20.1	35	26
84.925	26.8	38.2	0	27.2	40.4	7.5	15.8	23.7	2.9	65.2	21.3	38.6	16.2	15	23.9	7.7	44.8	36.7	20.1	70.7	44.4	9.9	27.3	47.4	10.6	15.6	16.7	24.4	17.9	11.8	35.3	36.2	26.2	34.2	28	31.7	44.8	31.2	7.1	62.4	30.5	75.2	25.7	23.3	39.1	27.3	26	22.6	29.7
85.0917	24.7	35.2	0	21.1	33.3	8.1	13.9	16.8	12.2	63.6	7.7	56.7	16.9	20.7	23.3	8.9	42.3	36.2	8.5	69	40.4	12.9	35.7	57	8.7	28.7	12.8	30.1	36.1	24.1	18.9	34.3	59.6	37.6	37.3	39.9	17.7	25.6	18.5	51.1	50	37.8	25.8	61.3	58.6	28.3	19.6	23.7	22.1
85.2583	23.5	26.9	0	31.1	31.8	13.1	10	12.1	6.7	53.9	14.8	32.4	14.8	41.7	17.1	11.4	47.9	26	17.6	65.3	43.5	19.1	31.3	43.9	18.6	15.4	22.9	19.8	17.6	11.2	23.7	15.5	53.9	38.6	12	19.8	17.2	25.5	16.1	53.7	37.4	26	28.9	1	37.8	27	0.8	22.6	16.8
85.425	20.5	25.7	19	17.6	23.6	18.5	13.5	17.5	32.9	52.7	14.9	32	16.5	17.7	20.9	10.7	44.7	32.8	25.3	59.6	12.4	6.8	17.8	48.8	15.9	10.7	28.3	19.6	21	15.1	34.4	47.1	57.4	24.2	6.1	14.2	52.4	26.7	19.8	55.8	31.9	61.5	23.9	23.9	30.3	32.4	31.9	24.8	15.4
85.5917	22.5	22.4	12.4	21.1	33	18.4	12.5	51.1	10.1	36.1	13.2	47.2	7.7	17.8	19.8	7.2	33.7	28.9	13.7	54.9	30.7	3.4	19.6	67	12.9	0	17.9	32.4	14.6	17.1	39.6	39.1	41.7	15.7	17.3	11.2	13.9	20.7	28.8	46.2	11.5	21.1	29.1	63.2	0.2	26.6	22.7	21.7	14.7
85.7583	18.5	29.4	16.3	16	35.1	17.5	23	19	2.1	39	7.5	32.3	8.2	19.8	29.6	3.6	30.5	40.2	15.5	54.7	23.2	8.8	28.6	51.2	11.1	22.3	20.2	21.1	13.7	24.4	34	12.4	43.2	21.8	13.5	13.5	59.2	26.2	15.9	31.8	63.7	46.9	25	10.4	41	22	16	27.1	15.7
85.925	54.9	31.2	19.1	52.7	68.1	30.1	59.3	46.3	64.6	61.6	33.9	71.2	66.9	54.4	50	23.3	106.3	48.1	67.5	80.8	46.7	31.6	59.3	72.7	39.4	68.8	50.7	67.3	56.4	76.9	48.1	110.1	75.2	40	66.8	61.8	53.4	63.4	57.2	48.3	70	52.2	58.2	60.3	81.2	72.7	42.6	67.1	59.5
86.0917	8.1	3.8	0	0	1.7	1.3	6.5	12.8	0.6	5.1	3.1	5.8	15.3	5.7	6.1	6.5	35.7	11.8	5.8	14.1	5.5	4.7	9	13.5	2.2	13.5	2.5	10.4	15.9	16	1.9	57	7.6	3.1	12.1	3.9	3.7	13.2	5.7	5.6	7.3	4.4	6.1	5.4	0.1	10.5	12	15.8	15.1
86.2583	5.7	4.6	0	0	7.7	5.2	2.2	3.7	3.5	3.4	2.6	1	0	1.6	7	5.2	9.8	8.5	2.4	15.5	2.1	1.1	0	0	2.4	0	6.6	13.4	13.3	7	0	13.5	17.4	3.6	8.5	9	0	10.5	3.4	2.4	2.3	4.7	4.1	4	0	0	6.2	5.9	9.5
86.425	2.2	4.1	0	0	5.4	9.4	7.1	3	5.9	4.2	1.9	7.6	0	8.8	7.5	7.8	9.4	8.5	2.4	18.6	0.7	3.4	0	5.9	4.8	1.1	20.1	9.6	5.6	2.2	0	6.4	5.5	6	7	10.7	0.1	11.8	5.2	6.8	0.8	4.5	3.1	4.6	13.2	0.8	4	13.1	8.6
86.5917	2.5	3.4	0	0	12	1.1	5.3	5.5	6.4	2.7	5	1.8	16.6	2	7	0.6	10.8	3.3	0.3	16.4	9.5	1.1	0	7.6	4.1	12.6	4.7	10.8	0.6	17.1	0.1	7.2	14.6	10.4	4.3	6.6	0.3	0.7	5.4	8.3	0.5	1.4	1.6	3.5	10.3	14.9	7.3	13.7	6.6
86.7583	1.9	7.7	0	0	5.9	7.3	2.9	4.9	0.2	1.5	6.8	4.7	1.4	3.6	3.1	1.9	7.3	7.4	3.2	10	2.2	4.9	4.9	3.7	1.8	0.1	0	7.5	0.3	6	2.9	11	13	5.7	3.6	2.7	1.6	5.7	5.1	3.3	0.2	2.3	1.8	2	11.9	6.5	5.1	17.7	9.9
86.925	3.3	3.1	0.1	0	2.2	4.2	2.7	2	3.7	0.7	4	3.9	2.7	6.9	6.6	10.3	14.6	7.3	1.3	12.2	0.6	3.7	1.6	5.9	3.4	0.3	2.8	7.2	9	9.7	2.4	5.6	3.7	6.2	2.5	2	0.9	7.3	5.4	2.4	3	1.9	1.1	2.7	3.1	5.7	3.9	2.7	10
87.0917	2.7	3.2	2.2	0	1	5.1	2.7	4.5	10.9	0.9	3.5	0.2	2.6	1.8	2.9	3.6	13.6	0.6	0.7	0.8	1.4	4.3	0.7	6.3	1.1	16.8	13	5.7	1.4	6	1.5	7.8	0.8	6	4.1	4.8	0.6	0	5.1	1.3	1.3	3.8	0.9	2.3	0.3	1.7	0.6	4.5	3.5
87.2583	2.4	2.4	1.6	0	2.6	2.6	0.9	4.1	5.8	2.1	5.1	1.9	6.2	4.6	5.7	6.6	11.5	5.2	2.9	14.4	4.9	3.8	0.1	2.3	1.7	9.8	11.3	6.8	12.2	13.4	0.6	9.2	8.3	7.7	3.9	3.8	2.1	8.2	2.6	1.9	6.5	2.4	0.5	2.4	4.5	4.5	1.4	15	5.7
87.425	3	4.3	0.6	0.6	1.4	3.1	6.6	3	2.8	2	5.5	2.6	2.1	6.9	4.6	2.5	7.8	4.8	2.4	13.6	4.2	7.9	0.2	6.3	2.1	6.2	7.9	3.9	7.4	8.8	1.6	9.3	4.8	4.1	2.3	3.9	2.6	6.3	2.8	3.1	2	1	0.5	1.7	1.4	2.5	4.6	11.6	11.2
87.5917	2.2	3.5	0	2.5	6.1	1.7	3.4	5.6	9.2	2.6	4.7	3.8	0.3	3.3	2.7	2.1	11.2	4.6	1.4	6.1	1.4	2.7	6.2	2.9	2.6	0	8.6	2.6	0.6	8	1.2	7.2	14.3	1.8	1.7	3.6	0.4	4.9	4.2	1.5	5.7	2.5	0	3.3	2.4	1.1	4.7	10.3	10.6
87.7583	1.4	2.9	0	1.3	5.4	4.3	4.3	6.8	4.3	1.2	3.7	1.5	2.4	3.8	5	1.1	4.6	1.9	0.6	9.6	4.5	2.7	6.1	7.4	3.2	4.4	7	4.8	3.8	6.5	3.4	16.4	1.5	4.4	1.8	1.5	1.8	5.1	4.7	2.1	0.9	1.5	0.7	0.3	7.2	1.9	5.6	10.7	10.3
87.925	3.8	4.1	0	0.9	3.8	1	0.8	0.6	2.1	1.2	4	1.6	3.1	3.5	10.3	2.9	14.2	1.9	1.1	3	2.5	6	6	4.7	2.9	5.3	5.8	3.5	6	5.4	0.5	12	2	4.1	4.1	2.6	3.5	9.8	3.2	1.5	0.5	1.9	0.4	2.2	6.1	0.9	3.7	8.8	8.1
88.0917	0.9	2.7	0	0	0.7	0.1	1.6	6.8	6.3	1.3	4.2	0	6.1	4.3	3.1	3.8	12.8	3.9	0.9	12	1.3	4.3	3.5	3.5	1.1	15.5	8.7	4.5	6.2	4.2	1.3	7.1	10	6.4	4.8	2	3.7	4.4	5.1	1.9	0.4	8.7	0.2	1.1	4.8	0.5	2.1	10.9	5.2
88.2583	2.2	1	0	0.1	5.1	1	3.6	4.4	3.9	1.5	7.1	0.7	1.9	4.5	6	4.4	13.7	3.2	1.2	3.2	2.4	3.4	3.4	3.6	2.9	5.9	5.8	5	6	7.5	4	2.3	5.5	4	3.7	1.8	6	3.5	4.7	1.9	2.9	1.7	3	1.3	6.2	0.7	2.7	13.7	4.9
88.425	2.5	4.6	0	0	7.1	0.1	3.2	0.8	4.9	1.3	5.5	1.7	3.1	4.9	10	2.5	7.5	2	1.1	10.1	2.6	6.1	5.6	6.3	1.6	4.9	3.8	4.7	7.5	9.1	1.1	3.4	1.9	0.9	3.6	5.1	5.7	0.2	4	3.4	1	0.7	0.4	1	7.5	3.4	2.3	5.8	4.7
88.5917	1.4	1.7	0	0	5.5	1.3	3.4	1.2	4.5	1.1	5.3	0.2	0.1	3.7	6.1	2.8	9.9	3.5	0.5	10	2.2	3.7	7	3.1	1.5	13	6.5	2.2	5.8	7.4	2.3	12.5	2	6.4	0.9	4.9	2.4	3.8	3.2	2.8	2.1	1.5	0.2	1	6	3.9	4.9	17.5	4.6
88.7583	1.1	6.9	0	1.4	3.4	2.3	1.3	4.5	5.1	1.7	4.6	6.3	3.9	4.3	3	0.8	10.9	1	0.9	9.3	4.8	8.8	4.6	3.7	1.7	0.2	6.3	5	3.5	2.3	1.8	6.7	6.1	3.8	7.7	2.3	1.7	2.7	2.7	2.1	1.5	1.3	0.3	4.6	0.1	1.5	3.4	8.3	8.2
88.925	3	5.4	0	2.3	5.3	1.5	3.3	0	5.4	0.2	4.5	5.1	5.8	3.1	6.8	2.1	7.9	6.4	1.2	8.3	0.8	3.2	2.7	1.8	2.5	0	3.9	2.4	0.1	2.4	1	4.8	3.5	3.4	4.5	2.5	1.8	1.9	3.7	2.5	2.1	4.9	0.3	3.7	2.6	0	2.2	16.6	4.7
89.0917	0.7	5.4	0	0.8	1.4	0.3	4.7	0.2	3.8	0.8	2.6	3.3	2.1	5.5	19.3	4.1	10	6	1.9	15.2	0.3	0.6	1.7	4	2.9	7	3.7	3.3	5	1.5	0	6.9	1.4	0.8	3.2	3	1.3	4.3	4.2	1.8	0.7	1.4	0	5.4	1.2	2.8	3.1	13.9	3.4
89.2583	2.7	2.5	0	2.5	1.8	2.7	4.1	1.7	3.8	3.2	6.9	7.6	3.1	2.7	6.1	1.1	6.4	6.8	0.8	13.1	2	2.4	4.3	4.3	1.6	1.8	4.7	8.2	5.5	5.6	1.7	5	1.3	2.3	1.3	3.6	3.3	2.5	2.6	2.5	2.2	1.9	0.4	2.4	4.6	1.7	1.4	12.5	6.7
89.425	0.8	1.2	0	1.7	6.5	3.9	1.4	3	1.7	1.2	9.1	7.2	2.9	5.3	4.4	1.3	12.2	5.7	0.6	8.2	5.3	4.2	4.1	1.8	1.5	0.1	4.1	2.3	5.2	5.2	2.8	5.4	5.3	0.2	2.5	1.6	2.2	5.5	1.8	2.1	1.4	1.5	0.5	2.4	8	3.3	2.6	2.5	7.1
89.5917	1.6	3.5	0	0.8	7.1	3.9	1.5	6	5	4.7	4.4	9.3	1.3	6.7	3.1	2.7	7.9	6.9	0.8	10.5	2.4	4.8	4.1	2	0.2	3.1	7.2	2.8	4.9	7	3.1	6.1	5.9	0.2	0.6	1.7	1.9	6.9	2.1	1.6	0.4	2.1	0.3	1.3	0.2	3.2	1.4	5.9	4.3
89.7583	0.6	3.2	0	6.2	6.4	2.6	0.6	5.6	3.9	0.7	4.6	4.3	0.5	1.3	6.1	1.1	9.9	8.1	0.1	11.6	3.4	4	6.9	3.5	1.4	0.5	5.4	2.9	0	5.3	1.6	5.5	1.6	6.4	0.3	1.7	1.6	6	2.1	1.9	1	2.5	0.9	1.3	0.3	0.2	0.8	14.4	1.7
89.925	0.5	4.8	0	2.6	4.3	6	2.3	5.3	5.2	1.2	13	3.2	1.5	5.1	5.3	4.2	18.8	5.3	1	8.8	5	7	2.6	2.2	1.8	0.7	4	5.5	0	3.3	2.2	10.4	1.3	1.5	1.2	1.1	2	4.9	2.6	2.3	2.2	3.9	0.2	3.1	3.8	1.1	0.9	15.6	3.2
90.0917	2.8	4.5	0	0.5	9.3	2.9	4.7	5.9	0.4	1.2	3.2	3.9	0.7	7.1	5.1	3	7	6.5	2.5	11.3	3.8	1.5	3.1	3	4.3	0.2	5.4	2.8	0	2.4	2.1	8.6	1.1	0.3	1	5.3	1.8	0.2	4.2	2.4	0.9	3.1	2.4	3.6	8.9	3.6	3.7	9.7	3.4
90.2583	0.9	5.2	0	5.5	3.5	1.8	3	5.3	2.8	1.1	14.3	1.9	2.3	8.7	6	0.8	5.9	8.6	0.7	9.7	1.5	0.8	1.7	4.2	2.5	0.1	4	1.4	6	3.4	1.4	7.1	4	2.6	0.9	2.7	2	6.8	3.5	2.4	1.8	1.5	0.3	2.6	8.1	4.8	4.1	12.2	10.4
90.425	1.8	3.1	0	6.3	3	2.3	4.1	3.7	5.2	0.8	4.3	2.7	0.1	6.4	4.2	4.4	4.8	9.2	0.6	6.3	3.3	2.4	1.8	2.6	2.5	0.5	4.1	4.6	5.6	5	1.2	8.6	3.8	1.5	1.8	2.7	1.4	5	4.1	1.7	0.6	2	1.3	1.4	7.1	1.6	1.3	4.8	4.1
90.5917	2	2.9	0	6.3	5.9	3	2	5.8	4.7	0.5	7.5	2.3	2.7	1.9	5.7	0.7	8.8	6.8	0.8	13.8	2.2	2.4	4	3	2.5	0	3.3	4.3	2.6	4.4	0.1	6.3	2.2	1.1	1.3	2.1	1.8	3.7	3.1	1.8	1.3	3.5	1.3	2	0.1	4.2	0.8	1.2	8.8
90.7583	0.1	5.2	0	5.2	3.1	2.4	3.7	3.2	3.1	2.6	2.9	5.4	3.1	3.8	4.4	2.1	6.6	6.8	1.3	12.1	0.8	2.3	2.3	3.3	1.5	26.7	2.6	1.7	0.2	3.7	1.2	16.3	4.4	3.8	0.1	3.6	3.4	5.5	5.8	1.2	0.7	0.7	1.2	1.4	1	1.5	2.9	9.6	7.9
90.925	1.9	1	0	3.2	6.5	2.9	3.6	2.6	4.9	0.7	6.4	5	4	6.7	6.6	2.4	9.6	5.9	0.9	7.8	1.7	4.1	4.2	5.3	2	15.7	4.8	5.1	0.2	3.1	1.8	27	4.4	4.2	0.5	4	2.5	5.3	3	1	2.8	0.3	0.3	3.3	0.3	4.2	5	9	2.3
91.0917	1.4	3.1	0.1	4.2	1	3.3	4.5	2.1	1.2	2.2	1.1	2.2	5	5.1	5	1.3	8.8	1.5	1.5	5.8	0.6	4	3.7	5.7	1.5	0	3	4.5	0	4.7	1.5	9.4	4.8	2.7	0.5	1	2.4	3.8	3.4	2	1.4	1.8	0.6	3.1	12.1	2.3	3	4.5	7
91.2583	0.7	3.8	0	4.6	8.3	3.7	5.3	0.1	7.3	1.2	3.7	0.9	0.9	5.3	8.5	3.4	10.1	1.4	0.9	6.8	2.9	3.5	1.5	6.9	2.7	3.8	4.7	6	0.3	3.9	4	7.4	5.9	4.9	1.4	2.4	2.3	3.4	2.9	1.2	0.9	0.5	3.1	2.9	0.3	3.5	2.1	14	4.6
91.425	0.9	3.4	0	3	4.5	0.6	2	3.3	1.5	1.7	3.5	0.5	0.5	2.5	5.9	1	5.1	5.4	1	4.3	1.4	3.2	4.7	3.8	0.8	0	2.7	1.2	6.2	6.3	1.6	16.4	2	0	0.9	2.3	1.6	3.7	3	0.6	0.6	2.5	0.4	2.9	0.1	3.1	1.8	10.4	1.9
91.5917	0.1	2.8	0	4	4.9	2.3	5	4.2	5.7	0.8	3.7	1.1	0.4	5.6	4.2	1.1	7.4	2.9	1.3	13.3	3.1	4.4	1.4	3	2.4	3.9	4.7	5.5	6.3	2.9	1	12.8	5.3	3.2	0.9	4.2	2.9	6.4	4.7	2.7	3.4	3	0.2	2.5	5.3	2	3.8	7.1	6.6
91.7583	0.6	1.3	0	1.2	2.7	2.1	4.4	4.4	4.4	2.1	3.7	5.4	2.1	6.6	4.4	2	11	3.1	0.6	3.1	3	3.1	1.6	3.7	0.8	4.6	5.7	2	6.9	0.5	1.9	13.1	2.2	1.8	1.4	4.9	1.9	1.4	5	0.2	0.5	1.7	2	2.4	0.3	2.2	4.1	4.6	6.4
91.925	0.3	4.6	0	4.5	2.7	2.5	2.8	2.5	4.2	2.5	6.4	8.6	2.9	7.6	7.2	2.8	10.6	5.3	0.7	10	2.9	2.4	0.8	5.6	0.8	6.6	3	5.1	5.9	3.5	1.6	9.6	5.7	5.8	1.1	5	4.4	1.8	2.5	2.1	3.5	0.4	0.4	3	7.1	2.5	1.2	4.3	7.2
92.0917	0.1	1.8	0	4.7	4.3	1.2	3.4	2.7	3.8	2.3	5.6	6.1	3.1	0.9	5.6	4	8.6	5.3	0.9	10.6	4.3	2.9	0.4	2.1	3.6	0.2	3.3	0.5	6.7	3.3	3.2	16.3	5.4	2.1	1.2	2.1	3.8	0.8	1	0.9	2.7	4.3	0.1	1.5	0.2	5	4.4	14.7	5.1
92.2583	0.8	1.4	0	4	4.2	2.2	3.8	0.6	5.1	3.3	2.9	2.2	1.3	4.1	4.8	3.4	7.8	5	1.3	3.8	1.9	1.4	6.5	6.3	3.7	0.6	7.3	2.5	6.9	6.3	1.4	11.1	7	2.7	1	6.3	2	5.5	1.3	1.8	3.3	2.6	1.3	2	0.1	2.1	1.1	7.9	4.3
92.425	0.5	3	0	4.4	4.1	3.2	3.4	0.7	5.5	1.1	7.3	6.8	1.6	7.2	3.8	3.1	7.9	5.8	0.5	7.3	1.8	2.1	6.9	3.1	3.9	0.7	3.6	6.4	4.8	5.3	2.6	8.8	4	0.8	1.5	3.8	2.8	2.6	6.7	1.1	7	1.1	0	3.9	0.2	4.9	4.1	7.4	6.9
92.5917	0.4	1.9	0	7	3.6	2.6	4.5	5.5	5.9	1.2	3.8	3.1	3.4	9.8	6.8	1.7	11.1	2.3	1.7	7.3	1.5	3	2.4	4.4	2.1	0.4	5.7	2.5	0.3	3.2	1.4	6.7	0.7	2.1	0.7	4.1	3.6	4.5	3.8	0.7	7.2	2.2	1.4	3.6	1.5	2.8	4	10.2	6.5
92.7583	0.9	4.2	0	5.2	2.2	3.4	1.9	2.8	2.2	3.1	2.3	2.9	1.8	4.2	3.5	4.9	10.8	0.7	1.3	7.7	2.8	3.7	8.5	3.2	0.4	2.2	2.1	3	0.2	3.9	5.5	10.1	0	4.8	1.4	2.4	2.6	4.9	1.6	1.8	6.9	3.3	2.8	3.8	14	5.8	3	3.4	5.6
92.925	0.4	2.6	0	3.3	4.3	1.1	3.7	6.3	1	3.9	5.8	3.9	2.1	5	7.5	2.4	6.1	3.4	0.9	11.7	3.7	1.6	2.9	1.2	2.6	1	6.2	3	0	4.8	0.6	8.4	0.1	4.3	5.1	2.6	0.4	5.9	1.3	1.2	7.5	1.3	2.6	4.4	4.5	1.7	4.1	11.9	3.7
93.0917	0.3	2.2	0	3.2	2.6	1.4	5.9	3.8	3	2	3.2	6.6	2.3	5.1	4.2	2.4	9.5	3.5	0.7	5	2.9	3.8	7.1	1.4	1.4	1.8	1.7	6.7	0	5	0.4	5.7	1.7	1.5	2.6	3.9	2.2	6.9	3.7	1.9	7.1	2.1	3.5	1.9	6.2	2.9	4.1	3.1	7.8
93.2583	0.2	0.1	0	5.2	6.6	2.3	2.7	2.5	2.4	2	5.4	3.3	2.6	5.2	6.2	2.6	9.1	3	1.5	5.5	1.9	2.4	4.7	3.6	2.7	1.4	5.3	5.4	10.1	4.2	1	8.7	5.2	3.3	9.8	2.9	2.4	3	1.9	1.7	5.9	1.6	0.9	5	0.1	3.6	1.2	1.1	4.5
93.425	0.3	1.3	0	1.8	1.8	2	2.4	1.6	1.4	1.4	2.7	2.8	0.2	1.9	5.9	2.3	8.7	5	1.3	12.1	1.9	7.1	5.9	4	3.3	0.5	5.9	8.9	6.6	6.9	3.5	6.5	2.1	2.7	13	5.2	1.2	0.8	3.4	0.7	8.8	1.2	4	4.5	2.2	2.9	3.3	14.7	5.8
93.5917	0.5	1.6	0.4	0.7	7.2	4.2	4.8	8.6	4.9	1.7	5.3	5	7.2	2.6	2.6	4.5	12.2	5.9	0.8	9	1.9	3.7	4.4	5.2	3.1	2.5	2.6	4.5	4	5.7	3.5	7.9	3.7	2.2	9.6	2.4	2.6	6.7	2.7	1.5	6.2	0.5	0.8	5.4	9	1.9	0.6	9.9	1.2
93.7583	0.8	2.3	0.8	0	4.5	2.3	4.3	3	0.4	0.7	3.8	3.5	1.4	6.4	4.7	2.7	3.5	6.2	1.9	9.7	2.9	3.1	4.7	2.5	1.5	0	3.3	7.3	0.1	3.4	2.1	9.3	1.4	2.5	11.8	1.8	3.6	7.3	3.3	2.4	3.7	0.5	0.9	2.8	6	1.7	0.4	6.8	1
93.925	0.1	2.9	4.2	0	5.1	1.4	3.1	4.2	0.8	1.8	2.7	4	6	8.1	5.6	3.4	8.5	1.9	1	11.4	0.9	1.1	4.5	2.3	1.3	1.2	6	4.1	6.7	3.6	1.8	12.7	3.4	4.6	5.9	4.7	1.9	2.8	3.7	3.4	3.2	1.4	2.1	1.1	2.6	3.4	5.2	10.3	6.4
94.0917	0.5	5.8	5.9	0	5	2.5	2.1	2.8	1.6	2.4	7.8	5.6	1.9	5.6	4.5	1.3	10.7	4.2	0.9	9.7	0.5	2.7	2.6	1.2	0.8	0.4	3.9	5.8	5.1	4.7	2.6	9.8	0.3	3.3	7.6	4.7	4.5	5.8	2.7	1	3.9	1	0.8	0.3	0.2	5.4	4.4	14	7.8
94.2583	0	3.7	0.6	0	4.6	3.6	1.7	8.9	7.2	1.7	6.4	2.2	3.2	5.7	5.4	3.8	5.2	3.9	1	9.5	1.6	4.9	4.2	2.1	0.6	0.5	6.1	1.3	0.3	4.3	1.8	4.7	1.5	3	3.2	3.1	3.8	4.3	6	0.6	3.2	1	3.7	5.2	4.3	3.6	2.6	13.4	4.2
94.425	0.1	5	1.5	0	4.4	3.3	6.6	3	7.5	2.3	4.3	0.3	7.2	5	6.3	4.4	5.3	3.3	0.7	9.6	2.2	2.8	2.2	3.3	1.9	2	3.4	2.1	1.9	2.1	3.4	4.1	0	3.1	4.9	4.6	1.6	7.2	4.7	0.7	5.6	0.9	1.5	1.2	0.7	3.3	2.8	15.6	7.5
94.5917	0.3	3.1	3.6	0	6	1.6	7.9	2.1	8.2	1.8	9.9	1.1	8.3	7	5.8	3.8	10.3	3.3	0.6	1.6	2.4	1.5	5.3	3.9	0.5	1.2	4.4	3.6	3	1.6	1.9	7	0.2	1.7	2.9	5.2	4.3	6.8	0.8	1.9	5.7	0.2	0.7	1.7	1.4	2.8	1.6	14.1	5.1
94.7583	0.1	1.1	4.9	0	5.8	2.1	2.3	2.7	3.1	2.7	4	0.7	1.7	2.8	5.8	1.2	6.3	4.8	2.6	4.7	1.7	4.4	6	1.2	0.3	1.5	3.1	4.9	4.5	4.5	3.6	6.6	0.8	1.8	0.9	2.7	4	4.5	0.6	1.5	5.5	1.4	1.2	0.7	14	3.3	0.8	9.7	3.6
94.925	0.5	2.1	4.6	0	4.5	3.2	2.4	4.4	3.2	1.5	6.4	1.2	2.8	6	2.6	3.9	8	4.5	1.2	8.4	2.3	1.7	3.5	0.7	0.8	1.7	3.3	3.3	7.3	4.3	1.3	3.5	1.3	0.8	3.8	3	1.9	2.8	4	1	4.1	1.1	4	3	7.6	4.8	1.9	4	5.5
95.0917	0.1	2.1	3.7	0	3.5	3.9	1.1	4.2	3.5	1.8	1.6	6.5	2.5	7.8	5.2	1	7.8	2.8	0.4	10.2	2	1.8	5.3	1.1	0.4	0	3.6	5	8.5	6.9	1.9	8.7	0.1	3.3	2	4.3	2	2.5	0.6	0.5	4.2	1.6	0.8	7.1	4.8	1.6	1.7	11.2	5.5
95.2583	0	1.8	2.7	0	2	1.4	3.1	6.5	4.8	1.4	7.7	4.4	4.2	7.3	4.6	5.3	7.6	7.5	1.3	11.6	2.3	2.6	6.6	3	0.3	0.2	2.4	5.9	8.5	4.6	2.4	8.3	0.7	0.4	4	3.7	2.1	5.3	3.2	1.1	1.5	1.7	0.7	5.4	0.3	2.3	2.2	12.7	5.7
95.425	0.7	5.9	3.2	0	6.1	2.3	4.7	2.5	9.5	1.5	0.6	5.4	2.3	3.5	5.8	2	7.9	2.5	0.8	10.8	1	3.1	4.3	3.2	0.4	0.1	0.8	6.8	3.8	5.3	0.4	10.8	1.4	1.3	2.8	5.3	2.3	5.2	1.6	4.1	4.9	0.3	1.1	0.6	0.6	1.6	1.7	15.1	4.4
95.5917	0.7	2.9	3.8	0	5.7	1.7	4.4	2	7.5	1.4	2.5	6	2.8	6.6	3.9	0.7	7.3	2.5	1.7	7.8	2.2	2.7	1.4	2.5	0.8	0.3	0.7	4.4	0.2	3.2	2.2	4.9	0.5	1.5	2.7	1.4	4.8	4.2	4.2	2.4	3.6	0.7	0.9	0.5	0.1	4	1.6	14.5	6.4
95.7583	0.2	4	3.9	0	3.1	2.6	1.7	4	4.5	0.5	2.7	7.3	1.4	4.2	8.8	3.1	12.2	3.2	0.6	9.7	2.7	5.2	3.6	2.7	1.1	0	5.7	6	0.1	5.3	1.2	4.3	1	0.3	5.4	0.9	6.3	4.3	4.8	2.3	0.3	0.1	0.2	5.3	6.2	3.3	2.2	11.5	4.8
95.925	3.4	18.2	16.5	0	15.7	9	5.8	12	9.3	11.8	22.2	18	24.2	15.6	7.1	5.1	39.1	14.9	6.4	19.3	21.4	4.5	4.4	10.5	11	4.2	7.3	12.9	4.3	11.6	6	24.3	21.8	28.4	16.7	10.3	6.5	13.3	24.5	11.2	11.7	15.1	14.2	8.3	6.1	10.7	3.9	15.9	24.7
96.0917	15.2	33.4	54.6	29.1	33.4	14.8	8.5	44.8	37.2	36.2	30.9	43	56.2	41.5	42.7	35.7	71.2	23.8	34.5	46.9	66.8	37.5	12.8	51.3	48.4	23.8	33.3	23.6	23.9	40	34.7	61	79.3	63.5	33.6	40.7	48.5	29.3	72.7	57	70.1	49.8	57.5	38	32.6	33.5	30.1	46.4	52.7
96.2583	18.7	29.1	67.8	20.6	59.5	39.6	38.1	56.3	60.4	62.9	39.9	66.4	60.2	70	38.9	45	92.9	44.6	32.1	74.1	63.6	45.4	38.7	104	61.8	40.9	54.1	32.3	32.7	49.6	58.3	146	68.6	70.5	27.6	81	90	35.3	68.1	69.9	96.8	84.6	76.2	78.5	71.1	56.6	48	50.7	52.6
96.425	13.2	58.6	45.2	0	44.1	31.5	38.9	61.2	13.9	76.1	31.5	58.5	58.6	45.8	38.2	51.7	90.3	49	30.7	76.6	70.8	34.3	28.6	83.7	34.2	27.3	50.4	38.8	37.3	39.5	62.2	119.2	50.4	55.6	18.5	73.5	73.1	32.9	58.9	77.6	89.2	55.5	67.8	43.5	65.4	55.8	45.7	33.3	43.6
96.5917	8.6	53.3	33.1	0	0	38.3	25	53.6	56.3	78.7	36.2	65.3	68.4	59.2	44.3	56.9	70	51.1	27.9	65.9	67.7	50.9	28.1	91.1	39.6	28.1	54.8	33.4	38.7	40.7	62.1	145.7	59.7	71.3	22	56.6	64.8	33.2	61.6	66	95.9	33.5	51.1	47.5	34.7	45.6	64.5	46.2	29.5
96.7583	7.8	63.9	16.6	16.8	12.8	42.7	26.7	51.3	19.1	84.9	46.3	44.7	70.3	54	44.1	49.3	102.2	59.8	25	80.5	85.5	2.1	32.2	103.4	42	13.1	55.6	40.9	44.5	36.9	65.6	139.7	55.7	59.7	17	71.1	40.5	36.3	53.7	53.6	86.5	70.2	50.2	53.5	64	50.5	67.5	46.3	30.7
96.925	6.3	66.3	0	19	36.3	48.3	5.8	50.5	24.2	82.9	59.8	67.8	64.5	48.4	37.5	37.5	117.9	58.2	20.1	80.5	71.7	53.4	25.5	69.9	30.5	20	54.8	52.9	39.7	11	65	137	51.7	51	9.1	43.7	29.8	37.7	34.6	56.1	96.8	55.5	46.2	52.4	56.7	37.7	44.6	36.1	33.1
97.0917	8	55.3	0	9.5	57.5	33.8	42.7	55.6	40.2	83.7	50	56.5	62.2	40.9	37.7	20.4	86.5	43	25.1	87	60	33.9	18.9	110.8	23.9	19.7	60.3	41	23.4	47.8	69.2	112	62.3	49	22.4	54.1	66.9	35.5	46.4	54.5	78.8	70.5	52.6	37.1	63.8	38.3	60.9	44.1	34.5
97.2583	9.9	53.8	0	30	51.3	38.9	15	52.1	17.8	78	54.4	39.3	51.8	53.7	35.8	41.2	65.2	62.6	21.1	89.8	97	4.3	32.7	105.5	46.8	28.5	55.7	31.8	41	13	65.8	109.7	59.6	44.1	24.8	53.5	89.4	28	54	36.1	79	65.4	33.2	55.2	42.7	45.3	67.9	36.4	42.7
97.425	5.5	55.5	0.4	0	21.6	33.4	20	50.3	10.3	70	54.3	50.5	68.1	43.6	46.9	10.4	82.1	57.9	23.4	89.2	58.9	41.9	26.8	94.3	24.8	15.9	57.4	73.2	35.6	32.3	61.7	157.4	42	42	15.3	23.8	81.9	31.8	52.6	25.9	95.7	9.3	27.9	24	64.1	47	42.1	36.2	37.3
97.5917	5.7	47.6	0	0	39.9	25	34.7	41.3	11.9	68.5	40.8	59.9	46.1	28.6	44	16.4	73.4	50.5	19.3	83.2	45.8	58.9	18.9	122.9	26	11.6	36	64.4	41.6	29.1	62.9	102.5	25.9	39.6	15.3	59.9	57.2	33	37.7	27.5	82.1	93.4	42.4	69.1	55.2	42.8	25.9	33.8	31.4
97.7583	3.8	52.7	0	0	59	35.5	25	38.8	26.9	68.5	54.9	67.9	49.5	30.3	36.4	33.4	83.1	38.6	17.8	86.2	51.8	12.5	28.5	97.6	25.5	25.8	43.3	39.9	51.1	40.5	58	124.7	55.8	23.2	33	27.2	61.8	32.9	69.9	41.2	98.4	41.3	29.9	55.9	46.1	65.8	36.4	39.8	27.9
97.925	4.8	57.9	0	12.6	48.3	28.8	27	43.7	20.4	73.9	51.8	46.6	39.6	34.3	27.9	28.3	79.6	44.8	26.3	102.1	57.7	19.6	23.3	71.6	18.8	14.2	39.6	66.1	39.4	47.6	74.6	103	59.5	41.4	11.7	54.4	88.9	30.6	66.9	30.3	95.5	80.9	28.1	59.8	47.5	74	21.8	42.6	36.6
98.0917	5.9	54.2	0	14.2	62.8	25.8	39	46.7	13.6	66.1	50.8	61.5	43.7	35.8	45.1	24.8	65.1	32.3	25.5	94.6	60.9	16.5	28.5	68.6	31.9	25.3	49.2	55.5	42.9	16.6	61.9	131.6	35.1	41.9	9.5	24.8	71.8	42.3	55.5	24.4	92	61.9	26.8	58.7	36.6	67.7	54.4	28.7	30.4
98.2583	3.4	65.9	0	27.3	64.3	33.2	9.7	42.4	57.2	61	55.2	49.4	40.8	26.6	25	27.7	73.2	41.1	29.2	80.5	41.2	0.2	29.4	82.2	20.3	18.2	42.7	48.9	33.8	36.2	50.9	112.5	40.5	34.3	4.3	40	57.5	31	58.1	38.1	57.3	60.1	26.3	35.8	24.7	60.6	69	40.1	28.9
98.425	2.7	46.1	0	21.7	65.5	32	27	43.3	1	71.2	39.5	65.6	37.3	28.3	35	29	77.9	33.6	24.9	83.1	55.5	46.5	29.8	97.5	18.6	0	35.1	52.6	44.7	45.4	48	114.5	35.9	41.9	10.1	48.2	19.4	33.3	58.8	30.2	60.7	53.1	22.4	49.5	44.6	35.6	44.1	33.1	27.3
98.5917	3.5	54.4	0	33.7	62.9	21.6	49.2	37.5	13.8	51.7	50.6	45.1	36.3	23.8	34.6	30.8	63.1	32.3	14.2	77.8	65.5	7.8	18.5	88.1	30	22.2	44.3	48.4	40.8	27.4	56.7	114.8	49.4	22.1	25.5	34.1	62.1	36.8	41.4	56.1	60.4	31.5	31	48.8	28.1	56.8	26.5	41.2	21.1
98.7583	4.3	48.3	0	13	56.9	38.3	3.5	36.5	7	56.2	44.2	58.7	29.1	27	28.9	21.9	69.8	31.5	23.7	83.4	52.4	1.3	19.1	87.4	23.9	24	44	54.6	30.4	55.8	43.6	114.9	50	26.7	15.6	36.4	66.2	22	44	49.5	98.4	65	20.5	56	26.1	49.1	55.2	38.4	35.9
98.925	3.6	0.8	81	16	52.8	22.1	38.1	22.8	10.3	62.5	45.5	59	23.5	29	23	20.5	64.8	20.3	17.2	93.8	58	19.2	16.1	104.8	24.1	11.3	24.9	42.7	33.7	47.1	43.4	132.7	71	21.4	10.1	34.1	34.6	24.3	39.5	37	85.3	38.8	32.1	63.4	16.5	44.3	20.6	29.9	29.2
99.0917	2.7	72	0	23.1	70.3	21.4	6.4	30	7	50.4	33	63.7	24.7	20.5	30.2	23.2	60.7	24	15.2	102.1	46.5	8.9	17.8	69.3	24.2	23	40.7	27.6	36.7	25.8	52.2	126.2	53	33.1	9.1	31.2	26.3	27.4	35.3	44.4	91.9	24.1	31.7	64.8	26.3	37.3	25.2	31.1	20.3
99.2583	4.8	72.7	0	30.9	67	21.2	27.6	37.5	14.8	56.6	37.6	60.5	23.4	24.8	20.4	31.4	58	24.6	16.5	81.3	60.4	33.7	35.2	75.8	25.2	21.9	56.2	36	19.5	44.6	46.7	145.8	34.4	31.5	7.2	34.9	26.4	19.7	35.4	29.1	59.6	21.7	30.3	72.9	21.9	36.4	27	37	21.5
99.425	3.6	50.8	0	27.6	64.5	14.4	6.1	41.7	8.2	50.1	26.5	43.2	22.5	23.6	16.2	41.1	56.7	23.7	21.3	83.4	38.6	0.5	32.6	73	26.1	1	68.9	33.5	23.9	9.3	42.4	114.3	39.6	35.6	12.7	31.4	28.8	31.7	37.8	52.9	63	55	30.7	77.7	28	25.2	11.6	27.4	28.1
99.5917	2	56	0	23.2	64.6	23.3	23.8	36.5	27.8	47.1	39.1	41.4	22.2	12.6	16.8	21.3	55.3	18.8	17.5	94.5	48.7	1.4	22.7	83.8	23.4	0.5	65	37.2	28.3	17.3	38.7	101	61.7	21.8	12	24.5	37.3	28.3	45.4	29.8	80.6	21.3	19.4	95.4	54.3	29.2	37.6	30.5	22.7
99.7583	1.6	47.4	0	27.9	74.9	15.1	29.5	37.2	8.7	34.7	36.1	46.2	22	26.7	24.2	20	79.2	24.5	20.2	89.5	42.4	14.1	26.1	95.1	27.4	17.7	52.3	28.4	23.7	33.6	44	106.6	33.9	27.2	9.4	29.7	33.9	29.3	40	38	76.2	56.1	30.4	107.8	41.4	42.8	1.3	29.6	28.4
99.925	6	48.6	0.1	13.4	69.6	23.7	17	38.7	31.5	47.8	33.8	60.4	24.4	34.3	16.3	39.6	56.4	19.9	19.2	93	42.8	0.5	22.4	84.9	20.6	4.7	21.9	31.2	26.2	54.1	44.1	127	26.2	27.1	12.7	48.3	32.9	30.1	29.5	45.1	61.4	60.4	34.8	66	36.8	31.6	3.7	25.4	30
100.092	0.9	58.6	0.1	23.6	71.2	13.7	2.5	30.1	12.2	41.3	33.9	50.4	25.1	32.8	19.7	32.5	60.6	22.6	18.7	89.2	41.9	11.3	31.8	73.7	25.4	1.1	33.5	47.1	18	42.5	44.2	92.8	36.3	16.9	11.5	27.6	15.3	33	44.4	31.1	63.3	51.1	27	78.5	36.7	31.5	17.4	30.4	28.5
100.258	1.8	35.9	0	12.9	76.9	14.1	18.5	31.1	13.9	44.8	27.8	50.1	24.8	18	21.4	27.5	54.9	26.4	19.1	88.3	47.4	4.5	39.8	93.6	34.7	0	28.8	22.3	22.6	33.2	38.1	155.4	35.2	58.9	13.4	51	14.4	24.5	27	30.4	67.3	34.1	25.1	33.5	54.2	26	8.6	24.2	26
100.425	2.6	39.7	0	13	66.6	27.6	11.9	25.1	13.1	50.2	38.4	58.5	25.7	28.9	21.4	28.3	59.5	24.8	21.6	85.3	37.9	2.9	25.7	83.4	27	5.8	14.5	26.2	22.4	37	35.5	155.8	27.6	50.8	7.8	14.7	33.1	24.8	40.3	55.4	65.3	55.8	29.8	72.3	39.1	21.5	7.4	26.1	26.9
100.592	0.7	39.6	0	16.8	70.9	14.5	12.6	33.6	34.2	65	33.7	58.2	17.8	19.9	11.9	25.2	63.1	23.3	17.1	76.8	54.9	6.1	22.6	124.8	9.6	8.9	29.5	24	23.8	24.8	33.9	100.5	26	47.6	39.8	37.9	25.5	17.3	19.4	44.9	81.3	33.3	22.2	56.2	35.1	40.7	15.9	28.1	29
100.758	1.4	50.2	0	14.5	66	8.9	19.6	22.5	16	46.1	42.3	52.7	17.1	53.9	27	37.4	63.7	36.2	23.9	80.4	47.5	2	12.8	96.7	25.9	0.3	36.8	32.3	18.2	39.7	35.7	80.2	52.4	32.4	28.3	27.2	19.1	32.9	20.4	47.2	56.8	18.9	37	66.6	35.7	31	18.9	29.2	24.7
[truncated: 26 more columns]

## Sheet: 1f_LL
Time	F1	F2	F3	F4	F5	F6	F7	F8	F9	F10	F11	F12	F13	F14	F15	F16	F17	F18	F19	F20	F21	F22	F23	F24	F25	F26	F27	F28	F29	F30	F31	F32	F33	F34	F35	F36	F37	F38	F39	F40	F41	F42	F43	F44	F45	F46	F47	F48	F49
26.4207	100.4	0.4	20	31.8	78.4	23.9	0	74.3	99.6	0	42.9	30.7	0.1	24.2	75.5	92.5	0	0	3.4	8.1	31.4	98.5	102.3	19.4	0	0	84.6	7.3	106.6	6.8	32.5	29.2	53.2	27.8	27.9	110.3	4.4	33.3	31.9	0.7	0.2	180.9	64.1	0.2	31.8	52.3	61.3	71.7	44.1
26.5873	105	0.1	0.4	14.6	78.2	14.4	0	28.9	7.3	0	40.2	39.6	0	24.9	77.1	51.2	0	0	28.6	42.8	103.2	67.9	97.9	5.8	0	0	89.9	9.6	97.4	3.5	16.7	9.4	29.1	25.8	49.1	133.1	5.8	104.1	32.9	16.6	0	27.1	44.1	0	13.7	75.5	91	67.7	40
26.754	43.3	0.1	27.7	9.5	82.6	17.6	0	18.2	9.3	0	35.5	30.5	0	15.6	1.2	35.3	0	0	29	52	98.2	69.9	93.5	39.1	0	0	36	15.8	110	1.8	31.3	16.5	20	33.5	22.7	132.3	1.7	89.5	31.7	38.7	60.6	131.4	49	0	18.2	89.7	100.5	86.1	54.4
26.9207	82.9	0.6	33.2	16.5	62	13.9	0	29	14.2	0	30.3	32.6	0	16.5	99.4	27.7	0	0	40.3	0.5	74.8	90.2	66.4	8.3	0	0	89.9	12.3	104.9	2.6	84.4	27.5	16.4	23.6	41.6	137	7.6	26.5	34.2	0.4	112.8	201	38.3	0.2	17	83.8	99.2	69.7	52
27.0873	96.1	1.2	25.7	39.3	66.8	14.4	0	39.8	9.8	0	26	34.7	0	22.4	73.6	37.1	0	0	12.8	1.2	19.1	64.2	12.3	11.3	0	0	28.1	3.3	133.8	0.3	46.1	19.4	13	22.8	38.7	116	13.1	33.1	17.8	0.1	29.9	110.4	36.3	4.8	11.6	84.4	21.5	77	42.9
27.254	15	0.1	17	19.6	50.5	16.1	0	17.7	15.3	0	27.9	35.8	0	19.4	4.4	47.4	0	0	28.1	11.3	2.2	77.1	1.2	22.3	0	0	79.7	6.3	91.3	1.6	19.1	12.4	15.3	28.7	48.1	95	12.6	37.1	119.7	0.2	0.1	10.9	31.6	0.1	48.9	65.2	19	61.3	35.1
27.4207	15.8	0	20	12.5	51.1	14.5	0	41.5	89.1	0	26.1	29.5	0	19.4	17.8	30	0	0	11.8	10.8	2.6	48.2	0	18	0	0	69.7	10.2	111.3	8.8	14.6	18.8	12.8	22.4	30.1	115.7	0.1	39.2	63.4	0.1	0	12.4	36.2	0.5	24.4	88.6	26	61.6	47
27.5873	62.6	0	10.6	18.1	50.6	20.4	0	41.2	81.6	0	21	17.5	0	20.3	52.6	26	0	0	25.2	13.9	4.8	41.5	3.6	9.5	0	0	36.4	17.8	113	12.4	33.4	19.8	18.7	35.7	58.6	61.5	11.1	39.3	30	40.1	1.7	216.6	2.9	14.3	6.3	85.8	30.7	67.5	34.1
27.754	14.3	0	17.8	16.7	38.4	11.6	0	32.6	34.1	0	22.4	24.9	0	18.9	11.9	28.7	0	0	22.8	11.2	9.1	46.1	5.9	12.3	0	0	34.7	20.2	58.2	8.3	25.4	18.8	8.3	42.2	52.5	40.8	14	45.1	22.5	9.8	1.9	212.3	13.7	0.1	49.1	72.3	50.1	55.4	32
27.9207	8	0.1	19.3	20	85.5	17.7	0	45.5	7.7	0	21.4	40.5	0	19.6	22.1	23.1	0	0	12.1	9.7	8.7	68.1	20	17.7	0	0	56.6	17.1	85.5	4.7	26.8	5.1	10.8	47.9	67.5	26.5	2.7	41.6	34.4	3.4	15.3	195.9	36.3	0.1	61	52.4	23.3	61.9	29.1
28.0873	10.5	0.3	12.7	33.8	97	14.8	0	39.3	5.2	0	23	28.3	0	12.7	22.4	26.5	0	0	21.3	9.5	7.6	27.5	16.3	11	0	0	86.7	39.7	91.3	8.1	30.1	22	10.8	61	58.3	31.1	5.2	88.7	37.2	0	10.6	2.4	20.1	0.7	17.5	47.7	54.7	82.5	29.2
28.254	19.6	1.4	12.9	29.4	75.7	20.9	0	24.1	16.3	0	33.9	25.6	0	22.3	22.7	32.9	0	0	14.2	11.1	9.9	36.4	10.1	13.4	0	0	23.8	61	101.2	10.9	16.5	46.4	11.9	41.3	32.2	37.3	2.7	39.7	39.3	0	10.2	35.1	26.5	0	16.3	26.6	45.8	65.8	28.8
28.4207	14	7.7	0	11.4	75.6	15.8	0	34.6	0.2	0	36.9	24.3	0	18.4	18.6	19.4	0	0	16.3	11	10.8	38.2	5.4	7.4	0	0	34.8	10	97.5	6.3	14	1	10.1	25	51.6	55.5	0	41.9	84.4	0	27.8	147.1	38.1	1.6	8.9	22.4	47.8	66.8	24.1
28.5873	23.2	1.6	6.8	23.9	101.4	17.8	0	39.2	0	0	38.5	30.7	0	16.2	23.1	9.6	0	0	18.3	16.2	8.4	39.6	67.9	10.9	0	0	40.1	14	126.5	6.7	20.6	12	15.2	27.7	47.4	64.3	0	45.6	110.8	18	1.1	203.9	42.8	21.8	11.4	36.5	32	90.3	38.5
28.754	20.1	7.6	40.5	25.4	86.1	16.6	0	27	11.5	0	33.4	27.4	0	20.8	19.1	52.6	0	0	13.8	5.4	9.8	48.1	95.3	12.4	0	0	44.1	16.7	111.7	9.4	18.7	25.4	11.6	15.7	70.1	48	0	41.2	20.2	38.8	5.9	210.4	37	0	26.4	27.7	36.4	65.5	34.1
28.9207	23.8	0	29.9	22.2	88.1	15.6	0	33.5	5.5	0	30.7	23.3	0	21.5	29.2	73.2	0	0	16.8	14.9	7.7	36.7	107.6	19	0	0	34.1	25	111.8	5.6	23.9	22.6	19	17.7	33.5	63.9	0	42.7	47.3	13.3	22.9	214.7	31.8	3.5	41.8	24.7	31.5	78.9	30.7
29.0873	14.9	0.1	27.9	32.1	87.6	20.7	0	35.7	7.2	0	27.8	21.7	0	13.6	27.4	15.6	0	0	17.7	17.9	10	25.8	83.7	23.8	0	0	41.9	25.8	35.8	11.9	27.1	25.3	12	26.2	43.6	54.9	12.2	47.9	62.9	0	18.4	210.1	23.4	83.8	24.3	27.2	25.7	56.2	30.5
29.254	16	0.5	24.6	23.9	76.2	16.3	0	24.2	11.3	0	33.4	23.8	0	14.8	28.2	20.3	0	0	15.3	9.2	7.4	31.2	108.4	36.3	0	0	59	4.2	52.7	8.3	21.1	12.9	10.4	20.1	31.6	27.9	5.3	42.7	81.7	0.3	7.7	6.8	27.1	84.8	8.2	44.7	20.8	54.9	44.9
29.4207	17.8	3	17.1	24.8	59.5	18.4	0	22.5	11	0	26.7	24.9	0	16.1	22.7	14.8	0	0	14.4	9.7	6.9	34.8	79.1	17.5	0	0	27.5	9.7	103.7	8.5	22.4	10.6	31	16.8	44	41.2	12.5	41.9	69.2	22.4	34.3	94.7	30.2	94.2	12.1	45	64.2	66.5	39.9
29.5873	20	23.9	17	22.9	46.3	14.7	0	37.6	6.9	0	22.9	38.1	0	8.5	26	33.3	0	0	20.6	6	5.3	29.2	9.1	13.8	0	0	33.6	7.2	87.5	9	44.5	32	55.1	11.5	54	59.5	24.2	38.5	40.4	15	66.6	104.4	30.2	68.6	12	40.7	105.3	50.2	25.4
29.754	19.6	46.4	26	29.7	61.9	20.8	0	23.7	11.6	0	35.4	34	0	26.2	26.4	39.2	0	0	13.5	7.1	8.3	33	2.7	7.9	0	0	35.3	3.5	46.6	1.1	7.8	16.4	16.4	17.2	54.7	59.6	18	44.7	37.2	1	94.5	95.4	27	0.1	14	19.9	98.6	63.3	28.4
29.9207	14.4	18.8	33.5	31.4	85.2	19.5	0	41.4	3.3	0	24.9	24.6	0	37.5	32.7	10.6	0	0	37.9	10.3	7.8	36.6	7.7	9.9	0	0	26.2	25.2	103.1	7.3	17.1	15.5	17.9	8.9	60.1	32.4	7.3	47.9	51.8	59	28.8	112.7	39.9	0	15.1	30.2	107.2	78.5	38.8
30.0873	17.2	9.2	30.4	27.8	50.3	25.3	0	25.1	5.1	0	23.4	24.5	0	24.4	31.1	44.9	0	0	30.3	11.1	10.2	24.5	34.2	20.1	0	0	43.6	25.3	87.6	15.7	22.7	25.4	30.4	17.1	46.9	18.4	23.8	37.1	34.7	13	11.4	93.6	30	0.1	15.2	16.9	12	90.9	36.7
30.254	14.7	0.6	24.6	33.4	83.7	9.9	0	39.2	20.6	0	24	20.1	0	16.1	30.6	39.1	0	0	32	10.9	8.5	52.4	20.6	26.9	0	0	24	17.4	80.8	8.5	10.3	13.8	49.4	12.1	29.7	42.7	17.1	45.1	40.3	0.1	0	69.1	47.8	0.1	30.5	25.1	13.3	85.9	35.7
30.4207	25.7	6	10	66.7	70.5	2.8	0	33.7	74.9	0	37.6	23.8	0	14.5	27.6	29.6	0	0	19.4	14.5	6.6	55.4	1.1	15.3	0	0	39	15.2	90.9	12	18.6	25.5	22.6	16.1	47	34.8	26.1	42.5	61.4	0.4	14.2	19.8	39.4	0.4	14.4	50.6	21.3	81.5	26.1
30.5873	19.3	12.3	50.4	28.2	64	13.3	0	18.6	11.9	0	29.8	46.9	0	11.4	45.4	13.8	0	0	24.6	9.6	7.8	29	25.5	18.8	0	0	36.1	15.1	105.2	11.7	22.4	29.1	51.8	9.1	28.9	41.3	25.6	47.3	39.7	0	17.1	78	38.2	11.8	9.8	66.1	26.6	77.3	27.8
30.754	14.2	19.7	41.2	29.9	71.7	22.5	0	32.1	1.5	0	44.3	28	0	20.4	39.1	48.2	0	0	22.4	8.7	12.7	32	95.4	17.5	0	0	32.6	17.3	99.3	13.6	34.3	41.7	71.8	9.5	29.8	46.3	19.4	46.6	34	9.9	12.1	42.9	39.9	69.1	8.5	72.7	22.1	82.8	21.2
30.9207	20.1	3.6	49.7	25.3	26.7	28.2	0	42.1	10.3	0	42.2	35.4	0	15.4	58.5	36	0	0	41.1	9.7	7.1	31.4	103.4	23.8	0	0	43.2	13.8	19.1	3.8	19.1	46.1	72.8	6.2	17.6	51.4	0.4	50.9	34	25.6	15.2	23.4	25.7	21.4	11.2	57	27	73.3	20.8
31.0873	17	6.6	29.4	20.4	50.2	18.5	0	31.9	9.9	0	34.6	19.8	0	25.1	25.1	27.8	0	0	17.3	12.5	11.6	34.3	32.9	17	0	0	39.9	23.9	28.5	7.6	17.1	51.2	74.8	5.5	29.8	43.5	18.7	53	32.2	11.7	20.4	124.8	51.4	14.6	15.4	23.9	22.1	69	18.2
31.254	16.8	0.2	46.1	20.9	49.1	25.9	0	19.6	15	0	30.8	29.6	0	14.9	49.7	23.7	0	0	16.5	7.6	5.2	32.8	6.6	16.1	0	0	29.8	9.7	23.1	11.6	18.7	75	65.3	12.3	25	36.1	22.3	44.9	30	22.6	11.8	28.9	23	0	21.3	12.4	18.9	67	12.2
31.4207	30.4	1.1	74.4	19.4	86.8	19.2	0	47.3	7.1	0	30.2	19.7	0	15.8	22.3	12.6	0	0	19.8	6	4.6	38.3	1	26.5	0	0	32.8	30.6	32.7	11.4	14.1	67.8	71.7	10.7	20.3	51.2	25.6	36.9	36.3	7.9	13.4	102	33.6	22	14.8	19.4	23	82	19.2
31.5873	32.5	0.6	94.4	19.9	68.1	25.7	0	23.2	8.3	0	29.6	28.5	0	16.9	54.6	62.9	0	0	21.5	11.1	9.8	32.4	8.3	16.4	0	0	42.8	45.9	51.6	11.8	19.5	62.5	73.3	7.6	28.8	48.9	19.7	45.8	25.7	29.4	11	63.4	32.1	15.3	14.1	27.1	31.8	83.6	19.5
31.754	23.2	2.2	23.2	21.1	48.8	26.3	0	38.3	6.8	0	27.8	22.4	0	19.5	41.6	18.3	0	0	14.6	15.4	10.8	42.9	9.5	16.7	0	0	42.3	20.3	56.1	12.8	8.3	71.5	56.8	11.1	43.2	29.8	4.7	35.5	34.2	26.9	33.5	18.1	37.4	20.3	15.9	23.1	17.7	71.3	20.1
31.9207	16.2	5	43.7	17.2	51.7	21.3	0	49.8	8.7	0	23.6	22	0	31.6	15.4	13	0	0	19.5	16.6	11.4	78.8	11.9	13.1	0	0	35.3	12.2	83.3	9	29.4	74.4	52.2	10.5	32.3	24	0	46.3	41.7	8.4	10.8	23.8	27.1	0	13.9	16.2	14	82	12.2
32.0873	22.2	0	0.3	21.8	49.1	29.2	0	48	8.5	0	21.3	14.9	0	22.3	14.8	14.6	0	0	20.7	11.6	12.1	62.8	11.7	23.6	0	0	30.6	22.9	52.8	10	22.8	75.7	58.9	6.2	33.2	42.5	27.2	37.7	35.8	8.5	8.6	33	42.9	0	20.1	24	21.4	59.5	13.3
32.254	13.7	2.2	81.5	20.6	34.9	25.8	0	45.6	8.8	0	27.9	25.8	0	31.9	22.7	55.2	0	0	37.4	6.1	16.6	37.1	21.8	24.5	0	0	26.9	18	19.7	4.1	26.2	64.8	27.1	11.8	31.2	24.5	37.4	35.2	37.2	20.8	11.9	68.4	39.8	7.6	13	31.5	16.8	62.7	22.5
32.4207	19.3	11.9	20.3	16.3	48.8	25.4	0	54.5	8.8	0	22.4	18.9	0	21.7	17.4	22.2	0	0	23.7	5.7	17.7	35.1	7.3	21.3	0	0	46.3	14.3	68.6	9.4	25.3	66.5	32.5	12.6	29.5	31.8	34.5	32.8	39.5	19.1	8.2	165.9	29.2	21	14.6	21.3	14.1	64.9	18.8
32.5873	17.6	7	24.9	13.5	44.4	31.5	0	69.3	63	0	24.7	22.6	0	27.2	21.5	28.1	0	0	20.9	14.3	12.7	57.8	8.2	16.3	0	0	33.4	23.5	66.2	16.6	29.3	66.1	64	10	32.3	29.7	24.1	48	48.9	23.3	25.4	94.9	21.1	10.8	15.5	28.6	34.3	73.6	44.2
32.754	16	6.6	44.7	21.4	23.4	21.9	0	31.5	6.3	0	30	34.1	0	2.4	21.2	37.7	0	0	16.9	9.1	9.1	21.3	69.3	18.1	0	0	34.2	15	26.2	8.6	52.4	21.8	79.4	8.9	43.1	25	31.2	39.9	40.1	20.3	23	92.7	35.3	54	13.6	35.7	53.1	73.9	18.6
32.9207	15.9	3.9	20.1	21	31.7	19.1	0	51.9	17.8	0	25.3	30.6	0	29.9	30.9	19.6	0	0	24.1	14.2	6.1	26.1	90.3	16.8	0	0	43.6	11.2	27.2	6.3	70.1	7.4	80.2	10.2	39.6	36.7	36.1	42.1	53.1	29.1	11.2	69.3	13.9	4.9	18.2	22.9	8.8	65.6	19
33.0873	17.3	10.3	44.3	23.8	49	21.8	0	52.4	6.3	0	36.4	23.4	0	13.9	12.1	28.5	0	0	17.2	12.9	11.5	27.8	97	16	0	0	38.3	16.2	24.5	5.1	66.2	15.4	88.9	9	37.6	44.1	25	37.8	21.3	26	19.8	87.9	24.6	0	23.3	19	16.8	63.5	15.5
33.254	18.7	15	39.7	40.6	22.2	34.6	0	41	14.8	0	25.5	23.7	0	18.2	21.7	73	0	0	28.5	8.2	7.8	35	109.7	23.7	0	0	38.1	19.4	29.4	5	88.2	26.3	53.7	14.2	40.8	42.6	28.9	33.1	23.9	10.3	23.1	17.4	20.8	6.5	19.7	17.7	13.8	83.5	16.7
33.4207	22.6	1	33.9	16.5	57	32.4	0	43.7	6.4	0	22.6	21.8	0	19	30.6	19.1	0	0	12.5	10.8	7.4	38.3	89.5	14.2	0	0	55.7	21	24.5	7.3	80.1	19.1	52.8	8.6	34	41	35.5	32.9	33.1	19.9	27.7	145.7	28.3	13.3	11	23.4	14	74.7	18.9
33.5873	22.7	11.4	37.5	16.9	42.5	28.7	0	36.2	38.8	0	22.4	26.9	0	22.1	26.9	31.6	0	0	29.7	12.9	9.3	38.9	79.1	16.7	0	0	26.9	22.4	27.8	8.8	74.9	18.4	14.1	11.4	41.3	36.3	21.6	37.2	27.2	17.9	14.1	19.2	27.7	15.4	12.3	20.9	18	107	16.2
33.754	28.8	11	36.9	39.9	64.8	28.8	0	40.8	34.3	0	17.1	18.2	0	22.6	23.1	36.8	0	0	35.1	11.5	11.5	68.3	9.3	19.9	0	0	43	15	21.9	7.8	98.1	24.3	12	15.9	41.1	40.2	21.7	43.5	25.8	19.7	19.6	78.7	23.7	0.2	14.5	25.3	20.8	110.6	35.1
33.9207	21.8	9.6	29.8	36	84.1	21.3	0	42.1	14.4	0	17.7	25.4	0	24.7	22.1	27.9	0	0	18.2	15.2	6.8	37.3	10.6	14.9	0	0	40.1	20.1	30	13	58	17.2	14.1	15.2	38.2	35.6	26.6	40.4	34.2	17	18.4	138.6	18.5	39.8	15.2	16.6	20.3	107.7	21.7
34.0873	20.3	5.8	56.9	24.5	81.1	22.8	0	31.5	1.7	0	31.1	23.9	0	19	32.4	48	0	0	21.7	21.1	8.2	37.6	7.6	13.6	0	0	32.4	21.6	31.5	8.5	42	25.9	10.3	20.9	36.4	29.4	29.6	41.2	24.2	18.3	18.3	85	24.3	50.1	16.2	18.6	8.7	111.6	23.3
34.254	26.1	6.6	60.6	16.2	34.4	20.8	0	46	15.5	0	26.8	23.9	0	21.9	28.7	24.4	0	0	24.8	9	8	29.7	8.6	20.9	0	0	39.2	30.7	25.8	4.1	36.4	23.2	15.1	21	19	36.5	44	38.3	26.5	17.2	14.1	29.3	47.7	35.9	17.8	13.8	12.6	112.2	19.5
34.4207	18.5	13.6	31.2	23	40.7	34.4	0	41.7	9.6	0	26	26.8	0	31.4	29.8	28.2	0	0	16.8	58.1	10.9	39.7	11.5	18.7	0	0	39.8	34.2	26	6.8	99.1	17.9	12.5	30.1	32.2	48.6	32.5	37.1	18.7	24	11.8	84.5	52.2	1.4	20.9	16.2	21.7	100.3	15.7
34.5873	16.2	9.3	41.8	24.7	42.6	22.7	0	48.4	5.1	0	20.9	23.2	0	13.7	30.3	45.1	0	0	18.7	5.1	13.4	49.3	5.5	26	0	0	35.2	27.3	22.9	6.1	54.3	26	11.1	16.5	50.1	34.9	28.1	29.2	26.4	32.2	12.2	61.9	15.2	4.7	26.1	14.4	16.5	96.7	14.9
34.754	20.7	2.5	45.1	24.5	31.3	40.8	0	42.2	1	0	22.5	42.5	0	36.3	33.4	42.9	0	0	29.1	10.3	7.1	26.5	3.8	14.6	0	0	50.8	18.2	26.7	11.2	41.5	13.8	9.8	11.1	40.1	38.5	36	34.1	40.3	28.3	25.1	55.9	24.1	2.3	14.4	18.5	21.7	108.2	21.9
34.9207	18.2	6.4	44.6	18.1	25.8	27.1	0	49.1	12.1	0	24	33	0	22.8	25.1	64.4	0	0	16.5	9.1	8.3	32.7	8.8	22.3	0	0	49.1	24.4	26	8.1	33.3	19.9	11.3	18.4	43.6	33.5	40.5	29.3	29.7	25.3	9.1	67.1	27.9	4	9.7	17.2	15.2	100.5	26.1
35.0873	12.7	5.1	61.7	23.5	25.4	23.9	0	24	15.5	0	27.4	28	0	20.1	31.5	20	0	0	15.8	15.2	14.4	27.8	69.9	40	0	0	50.3	14.8	23.8	8.1	38.2	18.3	12.5	12.2	32.1	45.7	31.6	34.4	43.9	29.6	18.8	16.7	35	2.7	15.5	15.1	13.1	97.4	17.5
35.254	18.5	6.6	58.9	21	42	26.8	0	47.7	13.2	0	31.7	25.6	0	23.9	32.8	52.7	0	0	25.5	35.7	9.2	31.6	87.2	11.7	0	0	29.5	25.7	22.8	10.2	29	30.3	10.9	15.5	48.5	39.9	37.9	27.1	43.1	26	14.9	34.2	26	28.5	14.6	19.8	16.8	88.8	22
35.4207	30.9	13.9	66.1	17.7	43.7	27.5	0	42.9	3.9	0	20	42.8	0	9.2	39.2	25.1	0	0	19.1	3.8	17.8	32	88.3	14.6	0	0	42.2	15.8	18.1	11.1	25.2	15.7	12.7	14.6	43	42.5	35.3	31.7	66	35.5	21.2	34.1	31.6	15	14.6	18.1	16.2	75.8	24.1
35.5873	13.5	4.9	75.8	24.8	44.8	32.3	0	44.5	16.9	0	20.5	22.9	0	17.3	37.2	25.7	0	0	36.7	19.6	18.1	33	87.3	21.4	0	0	31	25.4	21.6	12.5	33	18.2	10.9	26.4	48	35	31.6	31.5	115.9	35.5	23.2	26.6	29.2	3.9	16.4	15.3	14.3	77.6	19
35.754	16.2	19.4	73.9	28.1	16.4	21.9	0	69.5	3.1	0	20.1	19	0	18.5	26.9	23.4	0	0	28.2	50.2	11	37.2	96.1	21.1	0	0	42.4	30.9	26.8	10.5	60.9	15.2	8.9	23.2	36.7	34.5	33	28.7	39.1	27.8	19	35.9	49.1	0.1	26.7	13.4	18.9	77.4	13.8
35.9207	14.4	5.9	67.1	21	5.2	24.1	0	54.5	1.3	0	16.6	18.7	0	19.5	41.8	34.5	0	0	25.7	55.7	9.5	25.8	93.6	14.6	0	0	35	18.7	19.4	10.3	76.9	20	8.7	23.8	52.6	36.9	36.9	24.3	29.7	39.7	22.9	32	75.3	1.7	17.4	15.5	12.9	67	23.9
36.0873	13	10.9	35.3	20.4	59.3	21.3	0	44.1	15.6	0	16.7	31.4	0	20.6	38.3	39.5	0	0	22	40.8	11.7	40	9.8	19.4	0	0	54.9	17.9	25.8	8.1	77.6	21	6.5	14.4	39.7	37.4	31.9	33.1	53.6	31	13.9	26.2	34	10	6.4	15	20.2	68.6	30.5
36.254	8.9	2.8	43.3	34.6	41.7	24.2	0	46.5	17.3	0	17.7	29.8	0	37.6	31.8	14.1	0	0	27.9	49.5	16.9	27.8	5.9	24.5	0	0	34.8	18.9	19.1	7.4	119	12.7	12.7	16.6	50.4	37	27.9	27.2	86	24.8	15.8	26.8	35.9	13.7	20.8	11.7	14.5	80.7	36.6
36.4207	16.6	13.8	38.8	24.3	31.9	31.7	0	47.5	15.5	0	18.7	19.3	0	38.9	37	37.8	0	0	24.3	18.9	10	54.5	3.9	22.1	0	0	38.4	14.6	19.4	6.8	87.5	15.6	10.3	14.6	50.4	38.6	32.5	31.1	98.8	27.4	10.7	32.6	9.4	8.9	13.6	20.2	14.7	74.1	21.8
36.5873	22	11.3	43.3	20.8	20.2	25.2	0	52.9	0.6	0	19.2	21.1	0	18.3	34.8	36.5	0	0	24.5	25.6	13.1	26.4	9.6	17.9	0	0	42.4	24.1	22.5	7.6	117.5	20.3	13.7	8.9	50.4	39.4	19.5	30	49	30.5	21	33.9	29.1	15.9	13.1	15.6	22.4	77.6	30.2
36.754	19.7	5.2	37.7	28.8	28.6	22.9	0	46.5	7.8	0	15.7	23	0	14.1	41.8	38.6	0	0	20.7	4.7	13.1	29.2	10	14.6	0	0	47.9	22.6	19.8	10.3	63.5	9.9	13.5	12.5	54.1	32	33.4	34.6	31.5	25	12.9	34.5	12.5	14.4	10.6	15	18.8	74.5	21.6
36.9207	15.3	15.8	51.4	26	27.6	21.8	0	45.4	22.7	0	14.1	25.6	0	30.5	43	44.5	0	0	22.3	19.2	10.3	24.4	13.1	28.5	0	0	38.3	21.9	23.8	7.4	57.4	16.8	11.3	13.8	47.1	30	39.8	28.2	33.3	24.1	21.7	28.8	29.5	1.2	17.2	18.3	15.5	79.2	24.6
37.0873	14.3	10.1	52.7	22	24.6	21.5	0	36.9	5.3	0	16.4	31	0	26.1	38.3	48.6	0	0	20.4	24.9	10.8	30.9	8	26.3	0	0	52	22	16.6	10.1	82.4	11.5	7.6	16.7	48.6	33.9	24.4	34.1	26	27.5	28.7	29.5	44.4	7.7	9.8	17.2	10.8	70.1	20.6
37.254	13.3	20.9	84.2	36.9	16.7	17.6	0	53.7	14.8	0	19.2	22.2	0	17.1	38.7	41.2	0	0	18	22	8.1	25.3	8.6	25	0	0	27.2	11.7	18.7	11.1	117.1	26	16	19.2	53.7	32.2	32.4	31	24.5	25.6	19.7	35.6	35	2.5	17.7	14.4	20.2	73	16
37.4207	18.6	13.7	69.4	39.1	31.2	27.2	0	47.1	11.7	0	22.6	16.2	0	18.2	44.3	38.1	0	0	12.1	17.9	7.7	36.1	21.1	27.5	0	0	46.4	22.3	16.1	9.6	110.8	20.1	14	9.9	46.6	40.6	36.8	28.8	34.8	24.4	31.3	32.7	40.1	9.8	9.6	18.8	9.4	70	27.6
37.5873	20.2	27.6	28.9	27.7	12.9	23.7	0	50.7	17	0	18	18	0	24.9	30.5	28.1	0	0	20.7	18.6	17	34.2	42.5	16.7	0	0	41.7	22.6	19.2	7.3	87.8	17.4	12.7	12.9	42.7	32.6	29.2	30.1	33.5	20.1	25.9	39.1	22.5	14.7	13.4	20.3	12.2	69.2	16.2
37.754	19.5	55.4	53.9	28	31.2	26.2	0	58.4	2.8	0	28.3	59.4	0	34.6	36.1	53.7	0	0	13.6	12	14.1	29.1	10.1	17.5	0	0	36.4	16.7	21.2	10.6	36.7	22.7	9.2	18.6	43.1	32.8	29.5	23.9	25.3	19.9	8.7	39.7	23.6	16.3	13.4	20.9	15	76.8	24
37.9207	11.7	11.2	74.9	26.9	32.3	19.9	0	52.6	25.8	0	21.3	24.1	0	25.6	33.9	49.3	0	0	25.9	12	15.4	28.3	7.1	21.2	0	0	71.8	20	18.5	9	22.7	10.6	24.1	22.2	49.1	34.8	21.1	26.5	47.1	20.3	15.1	45.2	37	11.2	21.6	18.1	16.9	76.1	23.6
38.0873	13.5	27.4	61.9	20.7	27.3	19.3	0	36.3	5.8	0	21.5	31.2	0	10.1	34.3	34.5	0	0	20.7	19.8	16.3	28.5	6	16.1	0	0	60.1	9.5	15.1	9.7	22.1	33.4	12	15.9	45.4	39.3	17.5	31.4	42	23.5	20.9	43.5	20.1	8.3	14.8	12.5	8.4	78.5	20
38.254	20.2	3.1	43.2	24.9	14.1	18.5	0	49	18.5	0	20.5	27.5	0	20.5	34.4	42.5	0	0	27.1	9.2	18.1	27.7	34.8	28.4	0	0	43	22.4	17.6	8.2	43.8	21.6	14.1	17.5	46.9	47.1	27	24.4	41.8	27.6	17.1	39	29.6	4	8.2	16.1	14.2	74.6	14.8
38.4207	12.6	2.9	40.2	27.1	23.1	22.5	0	35.6	4.2	0	20.2	24	0	27.3	30.3	38.9	0	0	27.6	10	13.9	28.5	14.3	16.9	0	0	39	24.6	16.4	9.8	97.8	17.5	8.9	16.4	43.2	38.8	28.9	23.5	25.1	22.3	27.4	35.5	59.8	12.2	16.7	16.5	16.1	69.7	18.4
38.5873	16.1	0.8	16.8	30	47	20.7	0	42.7	20.2	0	22	35.8	0	31.3	29.6	42.4	0	0	14.6	15.2	13.5	29.2	14	49.7	0	0	38.2	20.3	13.1	8	67	22.4	17.1	20.1	48.7	37.7	14	27	34	26.5	15.4	34.3	90.6	12.6	16	17.9	19.6	65.2	26.4
38.754	17	17.7	60.2	29.1	33.1	18.9	0	46.5	18.8	0	21	36.7	0	24.2	23.3	44.9	0	0	14.2	14.8	12.2	24.3	32.8	26.6	0	0	41.2	19.1	19.4	6.7	78.3	17.5	13.4	27	52.9	38.6	13.9	37.6	47.5	19.8	31	44.7	91.8	6.5	11.4	18.6	12.4	63.2	20.1
38.9207	14.5	21.2	38.7	22.3	29.3	16.3	0	47.5	15.4	0	21.4	24.3	0	15	27.8	38.5	0	0	26.7	7.7	13.4	49.1	8.2	18.5	0	0	40.6	25.8	17.2	7.7	85.6	19.7	11.9	21	28.5	18.7	22.4	31.5	103.5	22.4	14.6	39.8	92	5	12.1	20.5	19.2	66.8	16.5
39.0873	19	15.9	34.8	25.4	29.2	24.9	0	25.7	23.8	0	20.6	26.6	0	24.8	31.6	50.5	0	0	13.7	13.5	13.3	22.5	11.9	19.5	0	0	28.8	18.4	15.9	8.2	78.2	23.7	13.1	22.4	18.1	28.8	16.2	25.7	22	24.3	19.5	58.7	40.7	5.4	19.1	11.9	14.9	57.2	14.7
39.254	17.5	19.5	19.1	31.5	31.2	26.4	0	38.6	10.6	0	16.5	38.6	0	31.7	27.6	49.7	0	0	22.5	14.7	15.4	23.1	14.7	25	0	0	42	9.2	24.7	5.3	63.8	19.9	24.9	16.2	38.3	23.2	18.2	32.4	32.8	23.7	21.6	41.3	32.4	15.9	15.3	9.4	11	58.5	23.6
39.4207	10.4	11.2	34.9	21.1	30	26	0	33	12.8	0	17.1	45.8	0	24.1	36.5	61.1	0	0	20.3	9.7	10.9	28.9	8.5	23.7	0	0	40	22.6	16.1	7.8	34.5	24.3	9.9	12.9	56.3	35.6	30.2	26.7	36.4	27.4	25.6	39.4	66.7	28.1	14	20.7	67	79.8	22.7
39.5873	11.7	2.3	33.5	21.5	19.5	26.4	0	38.4	21.1	0	16.9	28.5	0	10.4	26.7	37.7	0	0	24	11.9	12.9	32.7	40.4	45.8	0	0	29	22.5	20.7	10.6	42.7	15.5	4.9	10.2	41	32.6	13.9	25.3	32.9	28	8.9	49.4	41.6	19.3	13.4	17.7	6.2	70.4	30.3
39.754	16	11.5	34.2	23.6	35	17.7	0	31.6	20	0	20.8	28.6	0	42.9	22.1	41.3	0	0	17.3	10.2	15.8	41.4	23.6	34.2	0	0	32.5	32.8	20.2	7.8	28.4	27.7	17.6	14.7	35	28.5	23	28.5	32.8	19.9	21.5	55	49.1	4.6	10.5	16.2	4.5	60	17.1
39.9207	14	19.1	32.7	30.7	16.2	19.1	0	37.3	18.6	0	17.5	29.6	0	27.6	29	38	0	0	16.2	7.3	14.6	22.4	14.5	27.8	0	0	34.2	20	15.7	6.2	53	14.4	9.5	14.3	47.2	35.5	27.9	26.8	30.9	19.3	13.1	44.1	85.9	18	13.4	14.9	24.5	62.2	20.6
40.0873	21.1	4	20.6	25	20.5	18.2	0	29.5	25.6	0	19.8	32.5	0	17.6	32.9	25.8	0	0	15.7	12.4	20.5	44.3	20.5	23.5	0	0	44.6	20.8	13.5	6	29	13.4	13.6	9.6	39.6	35.2	20.3	19.2	32.5	17.8	20.3	44.1	61.7	21.5	13.7	16.1	13.4	56.1	27.2
40.254	10.3	5.2	37.2	31.2	19.9	28.6	0	33.4	18	0	17.1	23.2	0	26.7	33.9	32	0	0	24.8	10.2	10	21.7	22.1	15.4	0	0	36.8	31.7	16.4	8	42.4	27.6	12.5	14.1	43.4	40.1	29.9	26.6	21.8	21	26.5	49.7	24.6	23.1	20.7	18.6	13	65.5	23.6
40.4207	21.7	21.6	37.5	19.4	8.5	19.4	0	43.6	12.5	0	21.4	29.6	0	14.7	32.6	33.8	0	0	16.6	9.3	21.4	30.5	8.5	14.5	0	0	42	20.8	16.7	9.5	41.6	28.7	15	8.4	43.6	29.3	27.7	28.7	41	23.8	16.4	44	39.9	17.1	18.1	19.1	20.1	57.7	22.4
40.5873	17.1	12.1	26.2	28.4	16.4	13.9	0	40.3	3.6	0	24.2	28.4	0	25	20.7	30.7	0	0	24.2	10.9	22.8	28.1	9.8	12.5	0	0	28.8	19.6	23.5	5.5	48	9.9	10.2	11.5	48	25.7	29.9	18.9	36.7	14.8	12.3	54.3	25.2	11.4	12.2	11.2	6.3	52.6	27.9
40.754	17.6	4.2	21.7	35.1	34.8	23.6	0	67.8	17.9	0	24.5	28.2	0	17.6	29.1	34.4	0	0	16.8	13.8	15.1	32.2	12.4	14.5	0	0	18.1	26	28.3	10.5	35.4	16.8	13.5	12.9	43.8	34.1	26.4	22.8	121.8	22.7	21.8	68.1	20.7	12.6	28.5	14.9	5.2	63	24.5
40.9207	25.7	17.2	14.1	24.6	40.6	17.6	0	114.7	37.5	0	16.5	21.6	0	15.8	31.6	34.6	0	0	14.7	17.3	13.2	34.8	18.3	14.9	0	0	36.6	19	21	7.2	32.9	32	15.4	10.7	33.5	28.9	33.1	21.4	148.2	18.1	29.1	50.7	46.9	15.8	33.1	15	6.6	63	40.1
41.0873	17.3	14.5	25	37.5	16.7	18.3	0	90.5	18.9	0	19	29.3	0	18.3	29.4	29.8	0	0	20.1	8.9	18.7	29.3	5.7	20.4	0	0	45.2	22.9	20.3	6.2	46.7	25.6	14.6	14.4	40.2	33.6	35.5	17	113.6	14.2	20.4	63.2	38.1	20.5	23.1	15.9	16.9	66.1	20.6
41.254	21.4	5.5	51.1	21.2	9.8	20.8	0	15.6	7.3	0	18.5	21.5	0	22.9	26.4	37.8	0	0	12.8	7.4	11.9	23.8	11.8	13.7	0	0	26.7	21.1	18.4	7.7	40	17.9	11.7	16.3	59.6	32.9	22.9	24.6	13	21.3	18.1	62.6	18.1	13.7	14.2	7.8	12.3	55.2	25.4
41.4207	19.7	13	27.7	30.6	20.6	19.1	0	35.7	32.3	0	17.9	26.4	0	19.1	26.8	41.7	0	0	18.2	7.4	22.3	38	21.3	26	0	0	40.3	21.1	19.7	7.3	36.6	31.3	14.8	12.8	38.2	38	30.5	28.2	22.4	20.7	26.5	58.4	46.5	19.2	21	13.4	16.9	60.2	20.5
41.5873	27.2	24.7	33.6	36.8	7	18.3	0	18	13.9	0	26.1	28.5	0	19.1	28.5	26	0	0	18.2	10.6	21	24.3	10.8	10	0	0	38	16.5	23.8	9.8	37.5	23.7	14.8	15.6	49.4	28.6	34.6	31.9	27.6	19.4	17.5	74.1	20.7	11.5	18.6	13.7	12	64.1	22.2
41.754	30.9	13	41.8	37	27	14.7	0	48.1	73.1	0	24.7	21.5	0	25.3	25.6	30.6	0	0	20.9	7.1	21.2	22.3	13.3	9.8	0	0	41.2	27.8	16	6.3	64	21	19.4	12.7	54.2	30	25.5	23.4	40.7	19.2	22.5	53.8	74.3	13.1	14.7	9	16.9	60.9	17.5
41.9207	27.4	8.2	25	30.7	32.6	16	0	104	38.2	0	23.8	21.6	0	15.8	22	33.4	0	0	14.4	13.5	17.3	25.1	17.8	16.3	0	0	52.5	21.5	18.2	5.5	39.3	10.7	15.1	12.5	38.4	46.7	35.7	31	26.3	14.2	16.6	47.2	61.3	34.4	19.7	12.9	10.1	59.9	19.5
42.0873	28.5	9.3	39.5	23.2	10	19	0	49.9	21.3	0	23.5	18.3	0	18	33.8	46.3	0	0	18.4	7.7	24.3	28.8	16	7.5	0	0	49.4	28.9	14	10.1	22.7	27	13.5	11.7	33.6	36.3	28.1	24.5	36.7	22.2	18	72.1	21.2	33.5	14.7	16	17.3	57.1	21.6
42.254	20.5	20.8	21.5	25.1	33.1	13.9	0	5.5	21.6	0	30.2	24.8	0	47.8	34.3	22.8	0	0	22	5	17.8	28.8	9.1	18.1	0	0	43.6	23.5	19.9	9.9	41.6	20.2	24.1	15.7	43	38.6	24.8	22.2	81.1	22.3	25.8	62	52.8	19.4	13.8	14.9	12.9	64.9	25
42.4207	20.3	5.7	30.8	46.3	12.6	19.4	0	38.1	9.3	0	20.7	17.6	0	8.7	31.8	30.5	0	0	19.5	3.6	17.3	29.8	17.3	11.1	0	0	40.8	16.2	17.5	12	47.5	14.7	60.1	16.9	37.4	30.2	22.8	15.6	142.2	17.4	22.8	56.9	86.3	25.6	26.4	23.8	22.4	60.1	22.5
42.5873	21.7	18.6	37.8	18.1	27.5	15.8	0	21.1	24	0	17.3	32.6	0	13.7	33	20.7	0	0	8.2	10.9	19	26.6	18.2	15.7	0	0	26.4	14.8	16.9	7.5	39.8	20.4	24.8	20.7	35.9	43.7	21.7	23.8	150.3	26.2	24.4	71.9	33.7	14	17	15.6	15.3	52.5	17.1
42.754	23.8	11.1	24.7	15.7	16.7	16.6	0	20.8	12.5	0	20.7	20.1	0	19.3	34.2	21.1	0	0	15.2	15.8	14	27.7	18.1	14.6	0	0	37.4	24.4	19.6	7.9	36.4	15.4	74.4	21.4	30.4	30	27.4	23.7	21.2	13.8	31.6	67.8	48.2	17.4	17.2	14.3	15	54.4	13.1
42.9207	17.9	12.7	31.9	25	33	16.5	0	7.9	10.5	0	19.6	26.9	0	41.5	42.9	32.9	0	0	17.9	18.5	16.7	32.3	25.3	20.5	0	0	48.2	22.2	24.3	8.6	90.4	10.1	98.9	9.3	35.5	30.3	20.3	26.6	26.9	22.9	25.9	50.3	92.8	21.3	52.7	20	11.6	50.6	24.7
43.0873	29.5	14.5	32.5	17.4	33.9	13.5	0	12.9	25.9	0	23.1	16.2	0	12.9	29.4	29.7	0	0	21.6	21.3	16.7	29.5	10.5	19.7	0	0	39	19.1	22.1	5.5	76.5	17.2	96.9	11.9	42.8	38.9	25.3	22.2	38	16.4	19.6	74.5	94.6	32.4	13.6	16.8	11.3	55.9	22.6
43.254	14.3	24.2	23.2	20.3	16.2	13.4	0	32.5	12.3	0	35.2	20.9	0	32.1	39.4	34.6	0	0	16.2	6.9	8.5	30.3	17.4	17.7	0	0	29.6	22	19.4	4.7	32.4	16.7	104.8	16.5	47.4	41.9	14.4	26.6	32.8	23.9	21.6	119.1	94.4	14.9	8.2	12.1	15.8	59.9	17.3
43.4207	21	0.9	19.6	18.9	18	16.3	0	21.9	13.8	0	29.4	27	0	16.1	28.3	42.6	0	0	22.9	8.2	8.3	28.5	21.8	19.6	0	0	39.7	22.6	19	8.7	28	19.9	115.4	8.4	43.5	48.5	17.1	27.1	41.6	17.4	22.9	69.6	109.1	26.7	16.2	13.7	15.5	53.4	19.8
43.5873	32.8	20.8	48.3	22.2	8.7	12.9	0	14.2	9.2	0	40	29.2	0	16	40.7	17.7	0	0	21	7.4	13.4	37.3	17.8	14.3	0	0	39.3	19	24.9	7.8	33.6	15.2	100.4	15.5	39.5	50.2	30.5	19.8	43	29.1	10.5	122.5	101.7	17.4	6.7	18.8	13.2	65.3	17.8
43.754	19.7	12.1	36.9	19.2	19.5	20.7	0	31.6	6.4	0	27.6	21.9	0	34.7	41.1	36	0	0	24.7	10.8	11.3	30.6	14.7	7.9	0	0	43.2	16.3	18.6	12.8	40.6	12.7	86.9	23.9	16.9	38.8	20	23.9	37.2	24.9	20.6	160.7	83.5	30.5	10.4	11.6	11.9	56.1	22.8
43.9207	27.9	11.4	24.5	19.9	10.1	26.7	0	9.8	1.8	0	23.9	21.8	0	28.1	25.7	36.2	0	0	15.5	6.4	13.2	26.1	26.4	14.2	0	0	30.1	20.1	23.1	7	37.4	26.2	65.4	14.5	35.6	39.4	31.9	20.6	44.6	25.2	17.2	113.5	8.6	45.3	5.9	19.4	15.5	51.2	23.7
44.0873	24.9	10.8	17.5	22	18.4	16.7	0	59.4	21.4	0	38.5	23.7	0	32.5	24.5	28.7	0	0	19.1	16.4	24.7	35.4	42.2	25	0	0	47.9	24.5	27.5	7.5	47.8	22	38.5	13.8	43.9	40.1	26	22.2	61.1	18	29.4	56.3	47.7	27.7	13.8	14.4	16.7	57.9	19.9
44.254	31.1	16	22.8	21.3	27.9	16.6	0	34.8	18.7	0	25.7	24.3	0	31.8	27.7	28.4	0	0	16.7	13.9	12	32.1	16.8	9.4	0	0	50.5	18.7	22.8	6.1	44.1	10.8	10.8	26.1	32.7	37.3	29.3	16.4	48.7	22.1	11.2	54.3	34.4	35	12.4	14.9	13.5	58.6	28.8
44.4207	31.1	17	24.3	26.6	17.4	20.7	0	25.4	48.2	0	26	27.1	0	19.2	24.2	25.1	0	0	21.8	11.3	15.1	27.6	16.2	19.5	0	0	43.8	21	16.2	5	48.4	20	11.5	13.5	46.2	39.1	32.9	17.6	61.4	16.9	22	72.3	16.7	28.1	12.7	20.3	8.7	69.9	25.2
44.5873	29.2	11.7	40.8	17.9	12.9	21.2	0	8.4	6.6	0	26	22.7	0	15.9	30.7	32.9	0	0	15.1	15	7.6	25.3	18.3	18.9	0	0	43.2	17.7	17.8	6.5	49.3	14.4	13.3	19.6	51.7	45.9	35.1	15.4	40.9	16.9	23.9	86.2	43.1	19.4	15.3	12.2	23.6	58.7	22.5
44.754	18.4	20.9	41.2	26.8	31.1	26.3	0	32.6	8.4	0	27	21.5	0	22.3	25.9	30.7	0	0	18.4	23.4	11.1	27.2	13.4	14.6	0	0	26.2	13.1	15.8	9.7	52.3	17.3	8.8	19.1	41.1	32	24.9	16.1	32.4	17.5	22	58.7	47.3	32.4	19.7	15.9	11.1	52.9	25.9
44.9207	19.4	9.6	8.1	19.5	2.8	15.2	0	47.7	6.7	0	27	44.3	0	26.6	27.3	32.4	0	0	17.8	16.6	21.8	34.2	15.8	5.8	0	0	51.4	20.7	17	9.1	47.9	16.6	13.2	16.6	24.4	28.6	31.7	19.5	57.6	26.1	20.4	54.1	33.5	30.4	21.4	18.2	11.6	50.7	23.3
45.0873	28.7	10.7	14.6	27.3	20.4	22.5	0	6.9	22.8	0	22.4	21.8	0	29.1	36.8	40.5	0	0	18	6.2	14.8	23.5	8.5	16.6	0	0	37.9	19.2	25	6	55.8	8.6	8.7	17	28.9	34.4	23.1	21	57.5	32.4	21	58.2	30.4	55	16.3	19.1	7.6	50.5	29.6
45.254	24.7	15.3	53.4	29.7	30.7	13.9	0	59.6	18.6	0	25.2	25.2	0	27	26.3	29.9	0	0	26.4	24.1	15.3	34.6	12.8	22.3	0	0	41.8	11.2	20.6	9.6	68.4	14.1	9.3	13.4	44.5	26	23.4	21	38.9	22.5	20.8	61.1	40.6	53.1	12.5	14.3	15.1	48.3	20.9
45.4207	20.1	16.2	16.6	26	19.3	13.4	0	60.2	8.9	0	41	21.4	0	31.6	26.4	32.8	0	0	13.6	7.8	14.2	29.9	14	22.1	0	0	60.4	18.6	17.9	10	58.5	30.6	12.9	19	38	30.2	21.4	23.5	50.8	21.1	18.3	57	58.1	45.1	10.4	20.4	12.4	49	21.8
45.5873	21.8	7.6	29	23	26.5	12.9	0	56.4	33.4	0	30.3	21.6	0	19.6	34.4	29.9	0	0	24.1	11.1	17	32.9	20.1	11.3	0	0	43.8	14.9	27.1	9.5	46.9	21.8	10	32.6	42.5	39.1	24.5	23.5	42.1	30.4	20.4	72	19.7	33.7	8.4	17.6	12.1	69.1	16.7
45.754	33.5	12.1	26.9	23.2	27	13.7	0	47.4	12.8	0	21.7	16.1	0	26	30.9	30.6	0	0	26.3	7.5	17.2	33.6	15.6	18.6	0	0	29.2	29.7	21.7	8.3	41.6	44.3	20	23.4	33.5	33.9	19.8	16.7	27.6	15.1	30	89.4	36.7	31	16.2	13.5	19.2	40.3	36.7
45.9207	29.6	17.4	21.1	34.7	25.7	18.6	0	45.8	26.2	0	23.3	15.8	0	25.6	34.3	36	0	0	15.1	6.2	17	33	10	27.8	0	0	47.2	10.1	19.3	10.6	35.6	12.1	11.6	18.6	34.6	45	20.6	27.6	47.9	21.5	22.9	65.6	33.5	45.2	14.2	17.2	28.2	44.9	16.3
46.0873	29.5	7.7	24.7	20.8	25.9	25	0	30.9	12	0	25.1	16.6	0	38.8	30.8	38.9	0	0	22.5	6.6	14.9	29.1	12.8	19.2	0	0	61.6	14.2	22.3	14.2	39.2	16.3	7.9	15.4	37.9	43.2	13.8	21.5	49.6	30.8	17.3	81.2	28.5	41.1	17.9	19.1	21.9	50.8	21.3
46.254	20.9	20	24.8	31.6	23.1	17.9	0	53.9	26.3	0	27.1	19.7	0	24.1	42.2	41	0	0	20.3	12.3	19	29.8	16	14.4	0	0	71.1	18.4	21	12.1	35.2	14	18.6	20.6	34.7	34	18.9	19.6	47.9	26.2	24.8	92.7	25.1	34.6	14.5	15.3	19	53.1	26.4
46.4207	19.6	12.9	16.7	20.9	47.6	18.3	0	51.1	17.7	0	30.1	21.5	0	32	30.1	37.3	0	0	11.9	7.4	9.8	31.9	12	12.9	0	0	42.8	15.3	26.1	9.1	44.9	9	6.4	19	52.8	37	15.9	22	42.8	24.9	6.7	87.5	16.3	45.6	16.5	18.8	14.7	55.5	30.7
46.5873	26.8	18.7	21.1	21.4	6.2	16.7	0	44.8	27	0	37.1	23.8	0	28.7	21.6	26.4	0	0	16.2	14.1	12	30.8	15	29.7	0	0	42.8	13.1	25.4	8.3	58	12.4	8.5	17.1	37.3	35.8	19.7	15.9	37	28.9	27.5	114.7	38.4	34.3	15.4	24.9	1	47.8	30.8
46.754	18.4	13.8	17	33.9	35.3	21.7	0	14	8.3	0	21.9	29.6	0	21.3	31.8	23.4	0	0	13.3	8.1	18.6	66.2	13.2	19	0	0	42.2	8.2	20	8.6	37.9	12.4	7	15.5	43.7	41.4	18.6	22.7	34.3	29.5	20.9	129.2	53.1	58.9	20.6	13.8	16.5	40.4	24.6
46.9207	20.9	17.9	10.5	20.4	33	15.5	0	48.2	12.8	0	30.1	23.8	0	29.3	24.5	42.9	0	0	11.6	10	24.8	35.2	15.5	14	0	0	52.6	15.7	13.5	7.4	44.7	11.4	15.5	19.8	51.4	45	21.1	27.3	48.5	14.1	35.7	128.6	39.9	47.9	19.2	16.8	17.5	41.7	19.2
47.0873	15	13.4	0.4	23.9	20.4	25.1	0	68.2	48.1	0	32.5	20.6	0	27.6	25.6	28.2	0	0	19.5	14.2	15.8	33.7	22.4	13.4	0	0	53.2	14.2	20.7	10.2	34.1	8.6	8.5	17.8	43.6	73.9	15.9	17.5	31.5	24.9	16.8	82	28.2	54.2	32.1	21.7	21.4	47.3	31.6
47.254	34.2	23.4	39.5	24.6	17.9	13.9	0	48.8	27.9	0	25.3	23.1	0	27	26.6	37.1	0	0	11.3	14.9	19.7	29.4	18.1	19.1	0	0	34.3	12.4	16.2	8.1	42.3	9.5	14.2	19.8	52	44.8	22	25.9	28.2	27.9	15	80.9	16.3	28.4	5	25.5	9.7	47.3	19.6
47.4207	14.1	21.5	15.8	22.2	20.2	23.5	0	35.9	8	0	24.4	28.6	0	29.2	26.8	39.6	0	0	13.5	13.9	23.2	27.8	33.7	12.7	0	0	35.6	28.1	18.3	9.5	42.6	9.3	11	20.1	44.2	66.2	25.4	29.5	29.3	32	36.3	108.8	27.1	32.2	23.1	13.7	23	51.4	28.1
47.5873	12.5	26	27.1	24.7	8.2	18.8	0	33.4	36.2	0	45.5	26.7	0	30.2	22.8	38.6	0	0	14.3	10.8	17	35.9	5.6	10.8	0	0	45.3	29.4	25.6	8.5	35.9	14.8	13.4	12.6	35.5	54	23.9	24.9	44	30.9	16.1	104.7	41.9	34.4	28.5	12.4	12.6	52.2	25.6
47.754	30.5	19.7	17.6	18.1	76.4	17	0	13.4	15.6	0	42.6	31	0	27.5	24.8	36.3	0	0	17.6	10	23.2	30	22.8	3.8	0	0	30	11.7	16.4	5.2	57.3	12.6	10.8	14.7	44	52.3	25.2	18.3	42.1	19.3	14.9	77	66	50.1	26.6	12.8	18.1	53.1	33
47.9207	22.2	25.7	26.1	21.5	36.4	20.2	0	64.5	8.1	0	33.5	23.3	0	23	17.2	59.8	0	0	21.1	4.6	20.6	27.4	22.6	9.9	0	0	28.6	20.3	22.4	6.9	28.2	10	16.5	11.2	42.2	51.6	25	23.2	59.9	33	16.9	92.8	16	26.1	30	17.6	17.6	48.9	22.4
48.0873	12.3	18.5	26	38.9	38.7	18.7	0	55.3	30.9	0	79.2	29.2	0	26.8	23.6	42.7	0	0	14.5	8.4	23.5	50.2	33.3	12.6	0	0	40	9.5	19.3	13.2	24.7	12.3	14.3	15.2	44.2	59.4	22.8	23.8	45.4	16.3	18.9	72.2	33.4	33.3	12.4	14.8	15.6	48.4	18
48.254	11.1	11	35	35.1	28.1	25.8	0	42.1	23.8	0	27	18.3	0	36.4	19.3	39.5	0	0	12.2	11.8	25.7	30.2	17.7	13.9	0	0	41.4	8.5	18.9	8.1	38.1	9.4	9.3	14.7	33.7	55.7	25.2	22	28.3	27.8	29.9	99.5	76	47.7	5.3	19.1	6.8	52.6	24.3
48.4207	18.7	10.4	23.9	20.8	30.4	15.7	0	48.5	13.4	0	33.5	27.2	0	36.9	24.2	37.3	0	0	21.2	5.4	11.1	55.4	37.6	12	0	0	28.6	17.7	13.7	11.6	45.4	13.9	11.8	18.7	36.1	44.9	21.3	30.5	26.5	20.6	15.3	64.7	68.5	25.9	13	13.9	20.1	49.2	31.8
48.5873	28	15.1	31.3	29.9	31	25.5	0	46.5	13.9	0	28.8	27.9	0	20.3	30.3	31.6	0	0	24	5.8	15.8	31.7	26.8	7.7	0	0	51.4	19.9	28.6	11.9	36.6	9.6	10.4	15.8	39.1	48.3	21	20	35.9	37.2	18.1	80.2	66.2	20.2	14.7	17.4	17.1	42.5	22.4
48.754	23.2	24.7	28.7	28.6	34.2	19.7	0	24.7	9.4	0	31.4	29	0	21	28.1	32	0	0	14.1	6.5	15.7	30.6	28	16.8	0	0	54	8.3	15	7.7	45.5	10.3	10.9	22	35.4	61.6	22.4	29.3	22.7	39	22.7	88.9	75.7	46.7	11.7	13.4	16	47.3	22.6
48.9207	17.8	15.2	38.8	21.7	25.9	17.3	0	26.8	32.5	0	41.4	32.9	0	28.2	30.6	44.4	0	0	20.3	4.8	20.6	29.2	23.4	8.1	0	0	30	23.3	21.7	7.2	35	11.9	11.4	12.7	38.6	66	23.7	27.5	35	28.4	29.6	82.7	5.7	27.2	15.3	15.3	21.8	81.1	24.4
49.0873	27.8	27	18.7	17.8	35.1	17.1	0	44.9	36.1	0	38.9	33.7	0	26	43.9	42	0	0	27	12.3	26	28.8	28.2	29.3	0	0	28.2	21.3	26.2	6.5	38.5	10	10.3	24.8	35.2	43.7	16.9	34.3	47.1	24.1	20.6	79.7	69.9	33.6	12.2	18.7	23	127.5	27.9
49.254	30.8	36.8	22.4	20.3	0.6	24.7	0	29.7	22	0	45.7	32.6	0	21	28.9	44.2	0	0	16.6	8	15.8	36.8	18.8	32.5	0	0	44.9	12.7	19.9	7.9	40.4	10.2	11	11.4	30.7	46.9	18.4	32.3	37.5	30	30.9	83.5	72.9	43.3	13	10.3	18.5	43.9	27.4
49.4207	21.6	7.5	20.1	16.8	46.3	17.7	0	53.7	25.5	0	34.9	28	0	24.4	21.4	39.1	0	0	22.8	8	13.3	28.7	24.2	25.1	0	0	38.6	14.9	25.4	4.7	43.5	5.8	11.8	31.4	37.2	46.7	18.6	32.2	62.5	23.7	25.5	86	75.7	25.3	11.1	16.7	13.9	52.5	35
49.5873	16.5	28	41.2	24.8	17.2	20.9	0	60.8	22	0	46.4	50.4	0	21	26.3	32.4	0	0	17.7	10.5	12.5	33.3	31.6	27.7	0	0	36.1	19.9	13.5	11.9	21.8	12.8	14.1	15.6	34.7	54.2	19.4	21.5	50.2	24.2	3.2	97.3	70.9	28.8	0.6	11.6	13.6	47.2	31.3
49.754	33.1	19.3	19.7	25.6	24.6	20.9	0	46.5	16.4	0	52.9	34.5	0	23.9	21.2	32	0	0	23.7	4.6	22.3	33.7	26.1	30.1	0	0	36	25	18	6.7	29	7	8.9	13.2	30.2	60.2	17.8	23.8	35.5	22	44.8	95.5	51.6	24.7	9.7	9.6	17.6	51.3	27.1
49.9207	11.4	32.2	12.5	24.2	23.9	18.4	0	49.6	6.5	0	63.4	39.9	0	19.5	28	27.3	0	0	18.3	2.1	22.3	39.3	20.6	7.7	0	0	36.1	17.1	19.7	8	28.2	10.4	11.4	16.2	36	55.3	23.7	27.6	23.4	25.2	26.4	74.8	62.4	32.8	3.4	17.1	16	52.4	22.2
50.0873	15.2	9.8	25.1	20.9	35.3	17.8	0	50.6	16.1	0	80.6	37.4	0	22.5	23.6	42.9	0	0	20.5	11	29.4	35.4	25.3	23.1	0	0	62.2	15.1	12	9.2	21.4	14.2	12.9	10.7	31.4	56.3	22.8	25.5	27.9	26.3	20.1	72.4	34.3	22.4	24	25.8	20.4	54.1	22.8
50.254	19.1	21.2	15.9	25.3	41.4	15.5	0	69.7	20.1	0	45.9	39.6	0	15.4	27.4	25.5	0	0	12.6	47.3	16.2	33.9	16.2	18	0	0	41	20.2	24.2	4.2	32.5	8.2	14.5	12.6	47.4	60	23.7	27.4	50.2	24.7	15.1	92.5	67	50.8	14.9	15.6	13.9	47.6	27.8
50.4207	29	19.1	20	27.8	19.2	15.1	0	62.9	24	0	60.1	28.5	0	22.4	26.9	42.4	0	0	23.2	19.8	17	34.3	30.4	35.8	0	0	42.4	19.4	21.1	10.7	33.3	8.9	11.8	15.4	36	54.7	22.1	36.2	34.4	25.1	27	72.6	54.6	29.1	3.5	22.7	18.6	63.1	28.1
50.5873	16.2	26	15.1	22.7	43.1	15.6	0	61.7	6.4	0	53.4	38.2	0	17.6	33.6	36.2	0	0	27.9	5	14.6	28	32.6	26.3	0	0	33.3	19.7	11.8	4.7	33.7	5.2	11.7	19.1	43.1	50.9	33	30.2	38.8	29	30.4	72.8	43.6	24.9	7.9	23.3	14.4	43.2	21.3
50.754	17.2	5.2	24.4	24.4	34.4	16.5	0	59.8	38.1	0	41	37	0	11.1	29.1	49.5	0	0	14.2	22.4	21.4	33.9	15.2	13.9	0	0	39.9	19.3	23.4	5.1	56.3	10.9	11.2	17.3	41.3	52.5	28.8	27.3	28.4	16.1	31.8	69.6	48.2	32	16.2	11.3	14.5	44.1	25.3
50.9207	18.9	22.5	35.8	39.1	32.6	25	0	53.8	55.2	0	71.5	34.6	0	26.3	28.1	32.6	0	0	24.3	24.6	22.6	32	13.8	18	0	0	48.9	21.3	25.9	7	64.7	10.5	14.1	21.2	28.8	46.3	27.5	22.8	60	21.1	28	66.6	82.2	32.3	6.4	22.5	18.5	49.4	22.5
51.0873	19.1	24.8	17.6	28.9	25	15.6	0	60	2.8	0	49.1	23.2	0	19.5	16.1	19.9	0	0	28.8	17.8	14	29.5	16.4	23.1	0	0	42.1	15.1	19	7.2	57.4	12.1	12.1	12.5	34.1	61.5	33.4	25.2	44.2	24.8	31.4	64.8	68.3	39	13.3	15.2	16.3	43.1	24.9
51.254	31.8	12.2	34	26	32.9	20.1	0	58.4	16	0	71.2	52.3	0	18.4	19.6	39.3	0	0	14.3	11.2	19.7	27.8	3.5	10.5	0	0	45.1	13	8.8	7.3	42	12.6	15.8	14.7	32.4	49.3	33.3	31.5	33.3	16.2	31	76.9	72	29.2	4.8	14.5	16.7	42.4	28.1
51.4207	32.8	23.5	45.6	24.1	34.9	26.4	0	63.9	22.1	0	49.9	27.4	0	5.6	32.9	35.5	0	0	6.9	19.1	15.5	31.6	23.2	13	0	0	36.5	10.5	26.1	8.4	32.4	4.8	8.8	18.9	27	51.5	19	28.6	35.8	18.9	28.2	86.2	14	26.6	10	28.4	11	45.8	33.7
51.5873	19.8	26.8	41.1	29.1	51	28.2	0	57.7	26	0	60.9	23.1	0	35	25.1	29.6	0	0	14.2	21.9	19.5	26.2	28.6	17	0	0	43.2	26.4	23	20.5	36.2	13.3	28.3	11	36.3	60.1	19.7	26	57.6	19	19.1	100.9	75.4	26.9	16.2	32.5	19.4	47.7	28.1
51.754	32.9	25.7	21.6	27.4	9.7	18.8	0	35.2	0.3	0	54.4	25.8	0	7.8	25	77.9	0	0	33.7	26.2	14.6	29.6	21	3.8	0	0	37.4	18.8	19.4	18.8	39.1	13.6	38.9	13.8	33.1	55.8	24.9	24.6	56.6	18.9	25.2	99.2	32.4	36.4	8.1	21.2	20.6	52.6	31.2
51.9207	14.7	25.7	38.7	23.7	28.1	15.3	0	40.4	27.6	0	47.3	34.9	0	33.3	31.5	50.5	0	0	5.5	6.8	25.4	30.1	26.6	14.7	0	0	45.8	19.2	27	12	35.1	9.9	68.2	14.1	32.3	43.7	16.1	23.2	42.7	25.2	33	113.2	46.9	36.5	12	22.2	14.9	43	29.7
52.0873	19.8	26.5	20.2	23.9	30.6	20.2	0	44.8	51.9	0	66	34.8	0	27.6	34	32.3	0	0	20.4	23	21.4	26.3	16.9	15	0	0	48.7	13.6	22.5	11.9	44.1	7.7	78	10.8	25.8	58.4	31.9	28.1	17.4	43.6	31	134.1	81.6	40.9	12.9	15.2	22.7	50.4	28.1
52.254	20.4	33.3	29	22.8	23.8	16.3	0	6	5.5	0	39.3	40.9	0	18.6	30.3	30.5	0	0	19.7	6.3	13.3	31.9	25	15.1	0	0	55.3	10.2	21.6	6.1	35.3	4.2	108.6	7.9	33.3	48.4	24.4	23.9	24.9	40.2	21.6	102.8	9.5	36.1	9.5	19.9	11.6	49.6	31.7
52.4207	25	26.7	31.1	20.7	27.6	27.1	0	47.3	10.7	0	38.6	52.4	0	37.5	28.6	81.8	0	0	17.5	20.8	16.3	31.9	19.9	7.4	0	0	42.2	24.4	33.8	14.8	34.1	11.8	114.7	18.5	42.8	46	26.3	31	25.7	10.9	28	142	56.3	29.5	12	26.2	12.1	54.4	34.7
52.5873	20.1	19	39.3	40.2	23.8	29.4	0	56.3	12	0	56.2	26.5	0	38.1	17.9	56.6	0	0	22.4	14.5	15	25.6	14.8	12.2	0	0	53	35.5	18.2	11.1	32.9	19.1	98.9	11.3	36.1	39.2	21.8	23.1	45.3	34.1	24.9	128.8	17.1	27.5	9.4	16.5	14	44.4	26.5
52.754	30	24.9	39.7	19.9	28.9	21.4	0	47.3	19.8	0	31.1	26.3	0	49.2	29.3	45.9	0	0	28.3	21.1	28.1	33.6	14.8	16.2	0	0	47.8	15.4	25.3	4.7	47.4	18.7	98.1	14.5	33.6	34.7	29.3	26.9	29.5	24.8	33.3	135.4	68.9	28.7	4	28.1	8.6	59.9	26
52.9207	20.2	23.9	26.1	19.4	15.3	21.5	0	57.8	8.2	0	45.5	17.3	0	34.8	27.7	38.1	0	0	14.7	18.3	23.9	25.4	22	24.2	0	0	52.2	28.5	24.6	9.4	22.3	10.1	79.4	19.4	24.2	48.8	20.4	25.8	32.4	17.4	21.2	142.4	59.8	28	11.3	19.7	13.2	44.1	39.5
53.0873	31.8	30.1	22.1	16.7	58.2	23.3	0	46.6	41.4	0	49.5	23.7	0	26.4	30.5	53.5	0	0	18.5	21.1	31.8	26.7	20	8.5	0	0	46.7	21.3	23.1	10.6	30	16.7	100.9	6.9	41.5	52.7	27.9	24.8	80.4	18.5	32.6	136.4	41	25.7	16.4	26.3	18.6	56.8	30.6
53.254	29.5	21.5	60.2	17.6	42.2	16.1	0	54.3	6.3	0	44.9	28	0	29.9	27.4	68.2	0	0	26.4	12	16.7	32.6	15.7	18.2	0	0	45.2	24.4	19	17.7	29	9.8	92.9	1	28.6	36.8	33.8	25.2	63.1	15.3	34.5	141.3	18.4	41.8	7.1	23.8	25.8	49.2	34.2
53.4207	27.1	34.3	45.6	22.2	49	36	0	50.8	16.9	0	63.2	29.1	0	33.4	20	34.2	0	0	22.1	18.3	20.6	43.3	12.1	16	0	0	42	17.8	24.9	9.6	42.6	11.5	88.7	9.2	28.4	37.4	38.2	16.7	92.5	14.8	18.7	103.1	62.5	36.2	15.4	20.3	19.2	60.5	31.3
53.5873	18.9	30.6	29.3	20.7	34.2	20.5	0	46.2	57.4	0	50.6	23.9	0	22.4	20.7	47.5	0	0	33.3	22.3	28.6	32.2	13.9	20.9	0	0	35.8	44.3	19.8	15.3	32.1	15.1	89.1	6.1	34.9	21.7	30.1	26.3	35.9	29.6	17.2	101.8	66.7	25.1	5.6	24.2	17.6	77.2	29.6
53.754	27.8	19.4	24.2	19.2	37.4	33	0	42.7	25.1	0	38.9	14.1	0	35.5	20.7	62.5	0	0	20.8	22	14.4	27.4	12	25	0	0	40.7	29.3	25.4	12.8	43.9	10.8	60.2	4.2	36.6	53.7	33.8	33.6	45.7	28.4	14.7	141.2	50.1	18.8	4.4	28.1	23.7	67.3	26.7
53.9207	26.6	36	45.7	19.8	28.2	29.4	0	24.5	27.1	0	54.4	30.5	0	26.4	10.6	49.2	0	0	24.7	19.6	14.7	30	17.8	28.7	0	0	40.2	44.7	14.9	9.8	40.6	9.9	100.5	40.5	41.6	44	25.8	30.2	29.2	28.3	17.3	119.1	64	31.3	10.2	29.5	13.1	46.1	24.5
54.0873	24.8	22.3	25.4	40.3	34.2	20.7	0	42.3	6.2	0	39.4	28.8	0	27	14.5	46.7	0	0	25.7	14	11.4	29.1	14.7	18.4	0	0	47.4	34.3	26.5	17.2	32.2	10.6	82.8	17.3	36.2	47.9	29.7	25.2	25.7	17.2	32	83	37.7	18.9	5.4	22.2	27.2	51.6	20
54.254	24.8	39.8	34	25.7	44.8	28.3	0	40	4.2	0	52.4	21.9	0	36.7	23.4	50.3	0	0	24.5	14.8	10.5	31	15.5	19.7	0	0	42.4	25.4	29.6	11.9	34.9	14.8	81.8	29.8	38	39.3	28.7	23	39.1	24.3	29.5	102.5	41.7	29.8	3.5	35.1	20.7	59.1	17.1
54.4207	21	24.3	18.6	22.5	4.9	30	0	34.8	8.4	0	62.3	14.9	0	26.4	20.9	42	0	0	26.6	12.8	14.2	26.8	14.2	10.1	0	0	43.7	38.2	20.8	14.6	23.7	16.2	82.5	31	41.7	41.5	24.7	34.8	36.6	27.9	16.3	95.4	29.6	21.7	11	22.5	13.1	56.4	18.7
54.5873	27.6	28.7	21.9	27.5	29.1	16.7	0	25.1	56.4	0	44.5	15.3	0	26.1	17.5	49.4	0	0	29	15.4	11.8	34.5	12.3	6.9	0	0	58.9	33	35.7	11.2	27.8	6.5	93.5	10.9	29.8	33	32.8	30.5	31.2	28.8	17.8	93.1	44.4	20.3	9.6	19.7	23.4	57.6	14.6
54.754	23.1	71.4	58.2	37.1	31.5	44.3	0	63.2	1.9	0	89.3	25.7	0	31.4	41.4	55.4	0	0	31.7	17.2	13	32.4	18.3	24.8	0	0	53.1	30.4	15.6	8.4	29.4	20.3	63.2	9.4	30.7	49.7	37	29.3	27.1	26.7	26.1	88.5	13.8	26.5	23.2	33.7	22.4	48.1	38.8
54.9207	30.2	50.2	30.3	19.2	18.8	22.3	0	27.6	17.1	0	52.3	40.4	0	40.6	30.7	49.6	0	0	24.3	7.2	12	29	16.4	24.4	0	0	50.4	32.9	25.4	21.9	33.1	19.1	32.8	10.3	35.3	53	27.4	31.9	34.4	29.5	35.3	102.1	59.5	29.1	7.4	25.4	29.5	64.4	21.4
55.0873	27	69.9	31	19.9	33.7	21.6	0	39.7	32.6	0	83.1	29.5	0	27.7	37.1	42	0	0	27.2	14	16	40.6	15.7	22.1	0	0	47.4	26.9	27.5	11	35.2	22.9	14.6	18.6	46.9	43.2	34.8	35.5	27.4	22.6	18.1	160.2	24.5	26.9	3.4	23.4	20.1	57.6	19.1
55.254	23.4	29.2	37	24.3	54.5	17.1	0	29.9	32.9	0	55.3	18.8	0	19.2	30.2	41.8	0	0	22.5	13.1	19.7	33.1	9.8	2.9	0	0	40.8	15.5	23.1	18	38.1	18.6	14.9	13.4	41.1	47.4	36.9	30.8	33.7	37.4	44.1	86.8	53	28.9	2.2	22.1	18.9	55.4	25.2
55.4207	19.7	25.5	41.2	27.6	37.3	30.5	0	47.6	29.8	0	42.7	27.4	0	24.9	24.6	59.6	0	0	36.3	17	27.5	28.6	15.9	28.9	0	0	44.6	26.6	30.3	12.1	25.3	11	20.4	21.3	36.9	43.2	49.5	27.1	38.7	26.3	15.2	114.7	40.7	25.5	21.2	28.8	23.5	52.4	27.7
55.5873	16.1	33.1	25.6	30.2	40.2	44.6	0	42.1	28.5	0	71.1	27.1	0	28.4	22.6	81	0	0	30.1	11.2	13.4	26.5	19.2	15.9	0	0	59.8	16.2	22.2	10.7	22	13.8	15	11.9	25.6	42.6	50.6	29.6	44.5	16.4	28.5	165.4	74.7	29.3	8.6	22.3	26.6	75.4	15.3
55.754	19.3	21.1	47.3	28.7	31.2	15.5	0	45.8	8.4	0	84.1	18.5	0	24.1	16.3	38.1	0	0	26.8	11.9	12.7	36	21.1	10.8	0	0	37.6	17.9	22.1	18.5	17.9	14.8	14.6	6.5	34.2	47.2	46.1	24.1	62	18.5	51.8	178.3	17.4	25.1	5.7	23.3	21.4	103	30.3
55.9207	19	27.9	48.9	25	29.9	35.9	0	33.7	11.3	0	56.3	15.6	0	21.2	21.6	38.9	0	0	17.4	25.2	18.1	34.3	11.9	31.8	0	0	48.9	20.2	21.3	19.7	23.4	8.7	15.7	14.7	39.8	36.5	56.2	32.6	35	33.1	26.7	165	48.5	34.2	24	25.1	22.9	49.6	12.7
56.0873	13.1	40.9	28.9	27.4	39.2	18.5	0	28	5.5	0	47.8	28.5	0	21.3	25.7	52	0	0	35.3	16.6	17.3	30.9	7.5	28.7	0	0	56.5	29.1	19.7	12.2	24.3	13.7	12.3	24.6	41.2	37.9	42.4	18.7	36.8	22.9	29.5	79.9	41.1	28.6	22.2	27.4	24.9	54.5	19.9
56.254	24.6	22.4	26.6	22.1	20.1	42.6	0	33.3	38	0	43.3	20.8	0	30.6	20.7	36.5	0	0	29.5	19.6	12.9	30.1	14.7	22.2	0	0	50.4	28.3	22.8	13.6	13.5	6.9	13	25.7	39.9	39.6	36.4	36.7	24.6	24.5	45.3	99.5	52.3	24.8	5.4	28.3	11.5	47.6	29.2
56.4207	14.8	36.7	41.5	32.3	16.4	29.7	0	51.1	88.1	0	61.2	20.7	0	21.5	16.8	56.8	0	0	33.5	17.9	18.1	30.8	16.3	16.4	0	0	35.7	17.9	27	20	24.6	15.6	9.4	16.4	41	36.4	28.7	28.7	35.8	29.2	24.8	92.6	61.7	20.1	20.4	33.8	25.9	51.6	24.9
56.5873	16.9	33.2	30.2	32.3	43	20.8	0	61.7	6.6	0	65.1	33	0	28.4	31.6	45.8	0	0	39.1	17.1	13	30.2	12.3	24	0	0	52.3	40.6	20	21.8	19.8	29	11.9	21.6	32.8	41.6	40.6	32.5	27.3	49.9	11.7	111.3	86.1	29.7	14.6	25.9	10.1	52.8	27.3
56.754	26.2	33.5	30.4	24.5	35.3	27.7	0	46.8	7.2	0	59.3	30	0	28.3	43.8	59.4	0	0	26.2	18.7	20	29.3	25.2	22.2	0	0	48.9	17.6	23.9	17.6	25.3	9.6	10	16.5	39.6	42.1	36.1	29.2	28.7	20.9	49.2	83.6	20.2	20.2	12.9	25.8	20.8	54.1	13
56.9207	17.5	22	26.2	28.4	30.8	41	0	48	18.4	0	63.9	23.4	0	19.2	16.4	37.8	0	0	31.5	10.7	13.3	32	27.7	34.3	0	0	54.2	15.3	16.2	13.9	14.7	10.3	12	14.5	42.2	34	30.5	30	39.9	19.1	36.9	71.6	22.8	23.4	11.5	26.8	18.2	50.9	23.8
57.0873	21.1	28.6	46.2	33.5	35.7	25.2	0	60.1	46.7	0	67	28.9	0	18.8	20.1	79.5	0	0	27.2	13.1	28.4	25.2	12.9	29.9	0	0	74.6	17	23	15.4	15	8.8	11.7	18.9	28.8	44.9	22.6	18.8	60.3	27.8	25.4	64.5	51.9	30.3	7.1	29	11.9	52.6	23.2
57.254	17.9	41.4	43.5	35.4	40.9	26.6	0	49.9	17.9	0	68.6	27.9	0	30.9	25.8	46.8	0	0	29.5	14.6	15.2	41.9	14.1	25.6	0	0	49.5	19	19.3	12.3	23.8	8.6	7.5	16.6	39.4	43.5	26.1	18.8	32.4	20.8	46.8	89.4	47.3	26.3	13.4	32.5	19.3	59.5	26.6
57.4207	30.1	23.7	35	29.1	29.1	19.4	0	43.6	31.5	0	58.7	45.1	0	22	15.9	53.5	0	0	29	19.6	18.2	36.6	13.8	14.5	0	0	52	15.8	20.9	9.7	59.1	15	8	23.2	39.9	33.1	34.5	30.1	29.2	24	31.3	68.4	62.5	24.6	13.6	20.8	19.2	57.5	18.8
57.5873	19.4	26.2	38.7	29.9	18.5	23.1	0	48.2	9.8	0	45.5	36.5	0	17.9	22.3	60.5	0	0	28.1	13	17.7	40.7	27.7	22.8	0	0	47.7	22.7	18.2	14.4	83.9	8	8.7	20	39.5	44.3	41.2	28.5	47	33.8	46.1	71.1	56.8	23.1	14.8	29	18.8	78.4	20.3
57.754	21.1	34.7	28.2	20.3	44.8	21.6	0	54.5	12.8	0	95.5	40.1	0	30.7	49	42.6	0	0	26	27.8	17.1	39.4	13.7	19.5	0	0	48.8	19.8	15	25.4	62.1	9	8.3	22	46	36.9	23.7	22.4	45.8	10.6	23.3	78.3	85.1	29.8	8.7	41.9	12.8	98.4	34.8
57.9207	23	61.3	52.4	21.6	50.5	27.6	0	56.9	25.2	0	57.5	37.4	0	12.5	25.8	46.4	0	0	15.2	22.1	23.9	40.3	24.1	10.5	0	0	55.1	19.5	24.7	16.4	53	11.1	8.5	10	48.4	38.3	26.2	23.2	37.3	13.6	40	78.1	55.4	30	6.7	30.3	17.7	49.8	28.9
58.0873	23.4	94.5	52.7	22.2	32.2	31.8	0	47.8	26.6	0	68.9	28.4	0	29.6	23.2	49.6	0	0	26.5	17.9	14.8	35.8	23	25.6	0	0	35	23.8	15.1	17.9	69.1	10.2	10.6	10.3	40.8	47.9	37.9	23.7	41.9	17.1	37.9	84.5	39.2	26.8	5.5	30.1	19.2	47	23.9
58.254	21.5	36.7	30	28.3	47.1	25.6	0	45.7	30	0	54.3	39.6	0	24.3	15.4	50.8	0	0	20.9	16	23.6	30.5	12.2	11.9	0	0	42.3	19.5	21.7	23.3	56.6	12.8	9.8	8.5	35.9	50.3	22.7	23.4	46.8	27.5	27.1	84.3	77.2	42.5	10.1	24.1	11.3	46.4	30.3
58.4207	25.7	31.9	28.9	23.4	23.8	26.7	0	37.7	9.2	0	42.8	40.6	0	29.9	22.8	35.2	0	0	28.8	18.6	12.4	33.6	12	35.9	0	0	42.7	19.3	23.1	16.2	35.1	11.3	9.7	19	38.6	41.1	34	13.4	27	20.4	30.8	104	82.8	27.1	17.2	30.1	28.5	44.6	27.4
58.5873	18.2	44.5	22.6	20.7	35	25.7	0	28.4	23.5	0	46.9	23.7	0	24.5	23.5	74.9	0	0	26.6	13.8	28.8	37.4	15.9	3.5	0	0	46.7	20.7	24.9	11.7	34.5	9.8	11.9	21.8	31.7	47.6	35	19.4	44.1	33.3	35.7	81.2	88.9	36.2	11.3	23.4	19.4	52.7	20.7
58.754	22.1	31	48.6	25.6	28.4	18.2	0	28.6	37.6	0	57.1	29.7	0	22.3	19.1	64.1	0	0	26.1	14.8	24	37.9	14.7	23.7	0	0	38.3	33.7	20.5	14.9	24.1	20	5.3	30.3	39.5	39.6	38.5	26.9	25.1	39.9	30	73.7	48.6	31.5	10.1	27.9	0.3	48.6	21.3
58.9207	15	31.8	16	27.5	19.8	19.4	0	40.7	45.4	0	54.2	44	0	40	20.5	58.5	0	0	22.1	5.1	20.9	36.7	11.9	13	0	0	70.1	14.9	18.9	15.6	17.9	6.3	14.8	37.3	36.2	46.9	36.8	22.9	32.2	31.4	43.1	74.8	30.8	24.8	16.3	20	4.6	60.7	20.7
59.0873	17	37.2	32.6	22.4	0	22.5	0	23.4	1	0	41.8	30.2	0	37.5	16	47	0	0	21.7	6.4	15	28.7	18.9	28.1	0	0	60.1	16.7	18.6	17.1	26	9	1.1	26.6	41.5	39.3	49	32.6	41	44	38.3	86.3	69.4	40.6	12	24.4	28.8	92.6	23.2
59.254	20.7	61.4	20.7	29.7	54.4	18.6	0	26.9	23.6	0	53.3	33.1	0	6.6	23.1	40	0	0	21	17.3	13.6	38.1	17.5	25	0	0	24.9	30.1	20.1	21.9	31.7	11.5	13.4	15.7	28.9	44.6	40.7	25.8	37.6	44	55.4	81.1	99.1	28.3	12.1	25.8	23.7	58	23.6
59.4207	29	96.1	33.6	33	28.7	21.4	0	40.1	26.3	0	101.2	44.4	0	38.4	21.2	42.8	0	0	27.1	0.5	26.2	27.8	11	17.5	0	0	55.6	21	23.7	8.5	22.8	11.4	12	18.9	41	46.5	27.9	29.1	29	61.7	39	71.2	112.3	19.9	13.4	18.3	5.9	57.4	32
59.5873	20.8	81	30	31.5	26.1	22.9	0	45.1	17.2	0	98.5	24.3	0	53	21	42.9	0	0	19.3	19	13.8	36.3	19.1	10.6	0	0	45.3	27.1	21.2	12.9	25.6	19.2	19.6	17.3	38.8	41	23.4	21.3	26.4	17.8	29.6	80.8	104	31.4	12.3	23.3	22.5	46.4	22
59.754	18.6	13.6	21.8	31.7	36.4	17.8	0	13.8	23.5	0	79.9	44.3	0	43	22.4	48.4	0	0	31.3	18.1	22.4	29.4	15.7	24	0	0	47.3	21.5	34.8	13.3	20.5	12.3	6.9	15	51.3	42.7	17.1	24.6	36.2	20.6	25.7	86.5	94.4	22.6	10.5	23.9	49.1	93.5	39.6
59.9207	23.5	27.9	19.1	32.2	23	21.6	0	43.8	11.8	0	76.3	25.2	0	22.9	16.3	76.5	0	0	13.7	10.3	15.6	32.4	21.2	9.8	0	0	40.7	19.6	21.7	16	29	12	10	23.2	34	48.3	37.7	24.4	66.4	44.8	45.7	88.4	84.6	25.9	16.3	22.2	2.3	104.3	24.6
60.0873	26.6	28.7	24	39.9	30.3	23.5	0	37	20.1	0	65.9	33.1	0	34.5	18.2	36.8	0	0	19.6	9.6	16.4	27.3	16.2	8.8	0	0	54	23.6	16.8	12.3	39.7	7.4	10.7	22	32	47.5	35.8	19.2	32.1	14.9	21.1	70.3	81	29.4	24.8	26.4	16.5	69	21.9
60.254	24.4	31.5	21.6	40.1	23.3	26.1	0	30.1	25.8	0	87.6	27.2	0	43.2	21.8	45.4	0	0	19.1	31.4	20.9	33	14.2	18.6	0	0	34.1	23.8	23.4	15.9	26.4	11.1	12.6	30.2	27.8	35.8	7.4	28.6	23.8	25.6	32.4	71.3	80.1	58.1	10.3	26.8	11.6	64	26.8
60.4207	23.6	26.4	20.4	28.5	34.8	21.5	0	43.6	24.1	0	74.9	27.2	0	10.2	21.1	45.9	0	0	30.9	26.3	19.4	35.4	16.1	7.1	0	0	40.1	21	23	30.7	32.3	13.6	9	24.3	51.3	43.1	31.1	28.4	36.8	22.6	30.8	87.9	93.6	30.9	9.8	30.6	41.6	63.4	29
60.5873	19.2	20.7	30.6	46.8	31.6	13.9	0	12.9	33.9	0	58	36.8	0	47.4	36.3	34.3	0	0	23.7	19.1	19.2	29.2	12.9	26.6	0	0	47.8	20	48.9	13.7	29.2	8.2	16.1	12.2	35	34.7	22.7	27.3	20.8	20.8	50.8	96.6	80.4	31	18.8	28.6	20	56.7	17.5
60.754	26.3	30.9	27.1	25.1	24.4	12.8	0	31.1	18.6	0	71.8	34.3	0	49.6	8.5	48.2	0	0	29.7	17.2	16.5	26.2	15.8	13.7	0	0	50.8	19.8	15.3	15.8	19.4	14.9	12.3	17.5	25.1	38	19.5	23.1	34.5	27.9	27.5	77.4	65.8	49.2	12.1	29	9.1	58.9	27.5
60.9207	16.8	36.8	24	43.4	32	19.8	0	31.3	17.5	0	62.6	27.3	0	45.8	20.2	49.6	0	0	22.8	9	24.1	28.2	16.5	2.2	0	0	33.8	14.5	23	13.2	22.7	10	15.3	15	26.7	33.7	24	30.6	24.4	18.8	29.7	81.7	90.4	33.1	6.1	24.9	16.3	71.9	25.9
61.0873	19	39.6	24	26.7	30.2	20.9	0	29.9	22.5	0	52.6	39.5	0	44.9	26.4	64.5	0	0	19.1	22.5	22.8	33.8	48	30.7	0	0	37.9	31.1	20.5	12.6	21.9	8.8	10.4	20.8	38.8	28.2	29.7	18.3	45.1	36.4	31.8	70.3	80.4	45.1	9.8	24.6	25.2	98.9	32
61.254	11.4	35.2	26	41.2	17.5	20.5	0	32.7	31.6	0	54.4	31.6	0	35.5	14	45.7	0	0	16.4	14.4	20.7	34	21.2	19.9	0	0	39.6	24.5	33.7	21.6	33.2	11.6	8.1	23.3	39	26.7	28.7	18.8	88.5	31	39.6	74.4	67.1	27.6	14.8	22.7	17	54.6	22.7
61.4207	22.8	68	30.9	30.9	22.3	15.2	0	25.9	31.3	0	71.9	28.7	0	39.7	33.5	47.1	0	0	25.7	6.6	16.9	28.9	13.6	10.9	0	0	41.9	16.6	28	15.8	21.6	6.5	8.3	8.2	50	34.1	30.8	20.2	41.4	20.2	42.3	81	37.2	47.7	20.4	33.8	19.5	65.6	31.9
61.5873	20.6	65.1	25.5	35.5	34.7	19	0	40.3	29.4	0	60.4	31.6	0	26.3	15.5	33	0	0	35.2	13.9	25.3	41.2	16.6	12.8	0	0	46.6	31.9	15	13.5	15.7	9.3	8	23	45.4	32.4	15.9	36.1	35.5	25	43.3	80	20.7	38.1	11.9	27.9	10.4	56	22.8
61.754	21.4	55	20.1	29.7	21.9	29.1	0	38.9	17.1	0	54.1	36.9	0	40.5	18.4	51.1	0	0	23	15.2	17	30	11.3	8.5	0	0	42	34.4	29.3	14	27.5	8.3	8.6	31.1	34.7	30.7	28.6	24.7	33	20.6	24	71.8	16.7	28.1	13.6	32.2	20.6	59.3	18
61.9207	21.6	126	50.6	33	30.1	24	0	43.6	16	0	47.2	39.6	0	43.3	17.8	40.7	0	0	34.7	9.1	27.2	30.9	18.4	19.3	0	0	31.5	27.3	23.3	17.9	31	8.9	5.9	16.8	45.6	29.6	36.3	21.6	50.1	19.6	18.9	99.7	28.7	28	24.3	24.1	7.7	59.7	21.6
62.0873	19.4	125.4	17.1	31.8	33.9	14.2	0	29.8	26.2	0	56.2	38	0	38	19	42.1	0	0	26.8	11.6	14.8	38.2	14	15.1	0	0	33.9	25.2	21.9	24.3	28.3	12.3	5.4	19.8	35.3	31.6	21.7	24	37.5	29.3	39.7	59	61.1	41	21.2	18.9	16.2	60.1	16.5
62.254	14.9	106.5	24.6	32.9	23.5	22.6	0	37.4	22.3	0	46.7	35.8	0	32.5	28.8	41.4	0	0	23.8	14	22	36.6	14.5	8	0	0	32.7	28.4	33.1	13.4	37	8.3	8.6	12.8	42	36.4	54.1	25.3	32.8	39	29.5	76.8	41.7	30.5	20.8	23.2	14.3	67	20.6
62.4207	12.8	66.3	33.9	33.7	35.7	12.9	0	10.5	17.3	0	36.7	56.6	0	49.7	18.2	33	0	0	24.6	4.8	15.4	30.2	23.3	13.8	0	0	41	16.3	31.6	19.9	41.1	7.1	15.5	18.6	29.4	38.7	30	19.2	31.6	24	28	68.1	27.1	52.8	8.8	23.7	16.4	56.4	20.3
62.5873	13.8	38	34.5	21.1	30.9	17.1	0	39	18.6	0	55.6	51.6	0	42.5	23	48.3	0	0	22.1	17.2	17.1	28.1	15.7	12.5	0	0	25.1	24	21.3	18.2	34.1	7.2	16	13.9	35.6	46.2	29.5	22.3	13.6	22.6	22.5	64.6	40.6	18.7	9.6	26.5	44.9	66.1	29.3
62.754	16.7	25.1	20.3	36.2	22.9	15.5	0	24.4	11.5	0	52.5	36.6	0	49.7	16.7	27.9	0	0	34.3	4.3	29.8	27.8	12.1	19.1	0	0	30.7	30.8	23.4	17.6	29	9.9	4.3	15	28.5	36.8	48.3	22.9	26.6	38.1	29.6	54.4	19.5	26	12.5	25.1	16.7	46.7	17
62.9207	19.9	43.8	17.7	37.5	18	19.6	0	27.9	16	0	53.2	37.9	0	43	26.9	46.4	0	0	23.7	4.6	16.3	31.1	20.4	12.6	0	0	39.1	27.7	20.2	11.8	16.8	9.6	4.4	12.5	24	38.8	31	29.2	42.4	11.3	26.3	72.7	24	26	11.9	20.1	6.2	50.5	25.3
63.0873	15.4	21	16	32.1	37.9	14.1	0	46.6	6.5	0	47.1	29.9	0	42.5	14.7	65	0	0	19	19.2	10.4	24.3	18	18.3	0	0	27.8	20.2	33.9	13.2	30.4	10.8	7.5	15.2	32.2	24.1	30.6	12.9	36.4	14.5	17.2	57.7	33.3	33.2	6.1	24	8.4	54.2	23.3
63.254	18.3	20.7	9.4	29.2	22	19	0	43.7	11.1	0	63.1	51.3	0	37.7	34.6	44.5	0	0	30.2	8.2	26.2	30.1	32.9	23.8	0	0	45.8	11.7	26.5	18	36.1	4.7	4.7	14.4	24.3	28.8	27.7	19.5	30.7	28.6	47.2	57.6	35.8	33.1	16.1	26.5	16.8	57.7	17.1
63.4207	14.5	27.1	46.1	25.5	18.9	17.4	0	35	6.5	0	59	35.6	0	37.5	22.7	55.1	0	0	24.4	13.1	16.4	25.5	12.6	19.6	0	0	33.5	22.6	20.9	14.5	47.1	9.3	8.6	19	19.3	27.1	20.4	14.5	25.1	29.5	19.1	57.6	35.4	32.8	18.1	21.9	6.6	57.1	20.5
63.5873	23.2	20.4	18.5	25.8	18.3	19.8	0	26.8	28.6	0	44.8	25.3	0	66.6	18.5	52.3	0	0	19.7	5.4	22.2	30.4	17.7	12.1	0	0	28.8	14.3	34.8	22.7	28.4	15.2	5.9	22.2	29.4	27.9	30.7	23.3	16.1	15.8	24.8	58.9	15	33.8	29.7	25.6	32.4	63	14.2
63.754	14.4	54.9	29.8	25.3	43.3	38.6	0	49	1.8	0	34.2	26.3	0	47.5	21	102	0	0	18.5	6.4	16.7	27.2	40.5	24.5	0	0	28.6	27.3	26.6	29.2	29.7	9.1	17.7	26.4	22.1	27.5	47.4	13.2	30.8	21.6	29.8	45.6	26.5	53.8	8.4	26.8	43.4	67.8	18.3
63.9207	22.2	56.8	30.1	28.7	19.7	17.9	0	28.7	77.2	0	67.1	34.4	0	43.9	22.3	116.1	0	0	12	9.2	30.2	41.2	14.5	15.5	0	0	36.4	13.8	28.2	18.4	21.7	7.4	7.5	14.2	27.4	33.8	52.4	16.8	60.9	16.9	27.7	53.4	24	28.9	16.5	28.3	9.9	55.2	15.8
64.0873	13.3	42.9	37.3	24.2	22.7	27.7	0	41.2	35.1	0	68	30	0	46.8	26.3	86	0	0	14.7	13.9	17.2	35.9	19.3	22.4	0	0	36.3	22.5	22.1	28.8	31.4	8.7	5.6	22.1	29.7	26.4	25.3	14.3	31.5	24.8	20.9	80.6	72.7	38.4	16.3	26.4	15.9	52.8	18.1
64.254	16.4	40.2	79.5	24	29.8	22	0	25.3	12.3	0	64.4	28.9	0	39.6	17.3	36.1	0	0	22.1	21.1	15.4	26.1	34.3	2.3	0	0	37.3	21.6	25.8	18.7	20.8	10.3	10.1	33.6	31.1	27.8	40.1	18.5	24.5	26.6	21.3	65.1	63.1	44.5	15.4	21.6	48.5	53.6	26.3
64.4207	12.7	49.9	41.5	25	30.4	17.3	0	18.6	61.5	0	44.1	26.2	0	41	22.2	43.9	0	0	33.6	7.8	17.4	24.9	22	20	0	0	31.9	20.9	29.4	21.5	18.8	13.1	4.7	23.3	28.1	29.5	32	10.9	64.4	20.6	18.2	68.4	15	54	10	21.4	25.1	58.2	21.7
64.5873	25	67.3	0	28.7	25.4	13.7	0	59.7	29	0	43.8	28.7	0	32.7	24.9	26	0	0	25.3	12.8	28.6	31.1	20.4	12.7	0	0	24.6	12.8	9.6	15.8	15.9	14.9	9.9	18.7	31.5	26.5	22.6	17.2	52.8	13.8	29.7	77.2	12.7	37.8	12.1	18.9	15.9	54.4	15.3
64.754	20	31.7	58.2	25.6	15.2	34.4	0	35.8	3.1	0	46.7	44.3	0	42.6	19.1	33.4	0	0	31.2	7.2	16.2	32.8	31.9	31.7	0	0	42.3	20.4	28.5	30.9	19.5	9.7	10	11.6	35.2	35.5	24.8	14.2	68	10.4	19.9	64.7	17.4	36.6	12.3	26.1	19.6	65	17.8
64.9207	18	21.3	21.8	17.7	13.3	22.7	0	28.3	9.8	0	36	20.4	0	45.6	31.1	26	0	0	29	8.9	17	30.6	35.7	23.4	0	0	36.1	18.5	23.5	26.1	21.2	19.1	39	13	24.3	31.2	29.7	14.5	48.3	19.5	44.8	67.2	30.4	38.8	11.2	21.1	12.5	58.8	36.2
65.0873	9.1	41.7	34.2	21.5	44.6	28.4	0	31.9	30.3	0	37.6	21.9	0	44.2	15.7	36.4	0	0	27.7	7.9	21.8	30.6	6.2	17.8	0	0	39.6	28.4	27.6	17.8	24.4	12.5	6.4	6.8	21.2	29	21.1	26.9	18.3	16.8	21.7	86	19.9	29.2	11.1	22.9	17.8	58.8	26.3
65.254	17.9	26.9	44.6	21.1	32.4	14.5	0	31.6	21.9	0	35.7	23.7	0	38.1	19	56.3	0	0	28	7.3	18.6	27.8	26.4	11.7	0	0	39	20.8	30.2	18.1	18.2	18.8	6.8	14.9	22.4	33.7	28.7	26	19	8.1	26.2	81.5	41.8	58.6	5.6	32.4	58.5	69.5	22.2
65.4207	18.5	37.5	35	21.9	23.4	18.8	0	34.9	39.7	0	58.2	13.8	0	47.8	23.9	44.1	0	0	26.4	6.4	20.1	29.7	46.4	20.5	0	0	37	16.3	26.1	20.1	27.2	14.6	18.4	8.9	31	22.7	25.8	19.1	23.9	12.4	24.5	66.5	20	43.3	11	28.9	16.8	53.2	21.4
65.5873	17	20.3	37.6	27.1	31.1	23.8	0	16.7	13.6	0	41.3	20.2	0	37.1	19	29.5	0	0	22.8	5.3	17.9	27.8	26.5	20	0	0	45.3	22.4	28.7	16.5	25.7	21.5	7.7	24.7	28.2	27.3	24.2	23.9	24.1	14	25	75.1	23.7	54.5	13	15.1	3.7	53.7	24.3
65.754	11.2	26.1	26.3	24.2	25	11.3	0	41.6	31.9	0	39.9	20.2	0	32.2	18.1	29.3	0	0	26.4	17.4	14	27.3	34.9	13.5	0	0	42.2	12.7	37.2	19.7	22.2	7	17.5	12.1	30.7	22	22.4	11.4	32	24.6	24.9	76.5	21.4	39.1	15.1	18.9	22.5	55.6	37.3
65.9207	20.1	36.6	11	22.4	35.8	24.4	0	25.2	32.8	0	33.2	25.7	0	42.8	20	42.8	0	0	28.5	10.2	22.6	35.2	30.9	12.9	0	0	39.6	25.2	32.7	12.9	22.1	15.8	14.4	19.5	25.6	27.8	28.4	26.4	20	13	24.9	101.4	46.9	28.9	12.6	19.1	16.1	53.5	36.9
66.0873	17.1	26.1	54.8	22.4	13.6	14.7	0	35.6	29.7	0	34.9	21.3	0	34.9	21.2	24.2	0	0	33.2	11.6	16.2	30.1	2.5	15.7	0	0	40.5	4.6	29.5	12	21.1	17.2	9.6	15	30.5	27.2	28	21.1	23.4	16.9	7.2	110.5	10.3	40.9	12.3	16.7	15.1	49.8	32.4
66.254	26.2	29.6	25	21.5	29.8	21.4	0	56.9	25.6	0	30.5	32.9	0	31.9	25.8	36.4	0	0	27.9	13.6	27.3	31.8	37.7	17.3	0	0	33	24.1	22	11.3	22.9	14.6	15	15.4	31	20.6	28.9	22.4	23.2	10.7	37	114.2	17.7	35.6	13.5	19.3	17.1	47.1	36.2
66.4207	18.9	20.5	37.9	21.5	16	28.2	0	42.3	41.9	0	40.2	29.5	0	27.7	35	19.7	0	0	9.3	16.2	14.5	37.7	38.2	13.6	0	0	42.5	37	23.5	17.6	24.9	26.8	11.8	10.9	26.4	24.2	27.5	18.5	14.2	26.5	19.7	66.4	24.4	36	12.8	26.7	28	53.9	15.5
66.5873	23.3	94.1	31.8	25.9	25.9	18.7	0	38.9	7.1	0	46.2	30.3	0	33.8	27.6	17.5	0	0	34.9	12.9	14.5	27.3	29.9	19.6	0	0	39	23.9	28	16.1	23	9.5	12.4	10	31.7	29	22	17.9	33.8	5.5	19.9	61.5	16.9	32.9	11.7	21.5	45	64	26.6
66.754	12.3	30.8	21.2	21.6	17.9	17.7	0	46.8	32.6	0	29.9	28.8	0	22	22	25.9	0	0	23.1	5.2	18.7	31.6	30.9	19.5	0	0	34	31.9	22.4	17.5	22.2	9.6	26	13.6	32.4	20.6	20.4	16.2	26	19.3	13.6	61.5	40.7	36.8	11.1	15.7	2.7	47.4	13
66.9207	18.2	57.7	41.6	18.7	9.3	19.9	0	50.9	24.5	0	25.5	43.8	0	33.5	26.7	21.6	0	0	18.4	10.3	14.4	38.3	28.5	22.5	0	0	37.4	20.2	18.1	15.2	15	9.7	47.9	8.9	31.4	20	34	17.6	35.2	17.3	22.4	57.3	21.3	30.4	18.3	21.7	14.4	65.2	23.9
67.0873	21.5	44.2	25.3	33.3	23.5	17.1	0	34.7	14.6	0	28.1	30.9	0	22.4	26.8	31.1	0	0	22.3	1.6	12.3	23.4	49.1	19.8	0	0	32.9	26.2	19.4	31.7	9.6	6.1	71.2	5.8	33.2	25.2	20	10	57.7	11.7	17	89.1	21.8	35	7.9	23.4	15.1	53.5	25
67.254	10.6	31	23.9	27.2	33.4	16.7	0	24.9	93.5	0	32.5	26.9	0	22.7	24.1	35.2	0	0	23.1	5.9	21	38.4	12.1	17.7	0	0	36.6	33.5	23.6	32.9	14.2	13	55.5	12.5	32.2	20.4	25.9	26.4	66.3	18.3	22.4	81.2	28.9	45	15.2	15.7	16.9	45.4	28.8
67.4207	11.2	31.1	18.9	24.4	18.6	16.2	0	38.4	46.8	0	26.4	38	0	11.9	24.7	28.9	0	0	15.7	13.7	15.8	28.8	21.1	14.5	0	0	34.7	20.1	29.2	18.3	16.3	14.5	63.2	18.7	27	22.1	18.2	12.9	71.6	14.2	23.9	85.3	35.5	43.3	20	15.5	24.8	47.7	21.2
67.5873	16.6	48.1	40	27.7	30	21.7	0	22.9	21.1	0	23.6	37.3	0	29.9	20.5	20.1	0	0	24	7.9	12.1	32.3	34.9	21.9	0	0	33.4	19.7	19.5	10.9	13.5	8.9	68	8.7	37	27.9	28.2	11.4	28.4	13.3	22.2	60.4	22.4	57.5	18.2	30	42.9	44.7	24.9
67.754	11.7	38.6	25.4	23.8	27.3	20.5	0	29.3	24.7	0	23	34.3	0	20.3	34.7	21.4	0	0	28.2	8.1	8	28.9	40.6	20.1	0	0	36.2	14.3	28.3	11.5	20.1	9.1	53.6	6.5	41.4	25.5	23.5	22.5	21.9	9.3	19.5	62.7	25	42.8	16.3	22.6	27.8	36	23.6
67.9207	21.5	30.5	25.1	25.4	33.5	17.7	0	42.7	14.8	0	32.7	37.8	0	18.7	18.5	33.5	0	0	25.1	18.1	15.6	29.9	20.8	10.6	0	0	42.7	19.1	22.1	23.3	50.3	8.4	81.1	0.7	38.1	27.4	22.9	23.3	28.2	43.4	23.1	59.4	2.2	57.7	9.7	16.8	8.4	66.2	26.5
68.0873	14.3	37.7	27.9	20.5	22.5	27.3	0	12.5	26.6	0	26.1	29	0	18.1	25.7	24.5	0	0	16.6	6.1	19.4	29.8	26.5	24	0	0	33.8	20.8	21.6	15.4	22.5	13.5	84.9	4.8	42.7	27	22.2	27.3	28.7	18.4	14.1	69.8	31.6	57.5	4.1	17	8	56.6	22.3
68.254	21.3	99	28.5	21.5	32.8	16	0	60.7	31.6	0	24.6	50.7	0	17.9	20.4	13.7	0	0	27.3	11.7	31.8	32.1	13	12.3	0	0	39.8	26.6	16.6	19.5	27.3	14.8	58.8	8.3	41.5	27.3	25.6	24.5	28.9	7.4	22.1	69.3	18.6	65	10.5	19.7	15.7	48.3	9.4
68.4207	10.3	67.3	26.8	22.2	16.9	19.1	0	30.9	4.9	0	21.7	34.3	0	11.2	22.7	26.2	0	0	16.2	11.7	18.5	25.6	17.5	15.7	0	0	41	26.1	25.9	28.9	34.4	21.8	37.3	28.8	24.6	24.7	24.1	20.9	48	25.3	23.2	69.2	21.8	57.3	10.4	26.6	16.3	54.8	31.7
68.5873	12.6	16.5	30.6	21.3	25.4	20	0	15.3	31.9	0	24.5	25.3	0	19.9	18.3	26	0	0	22.9	9.6	19.1	28.6	34.3	22	0	0	35.6	20.7	23.7	29.5	45.3	13.8	42.2	9.6	52.6	30	30.6	14.3	21.5	6.1	22.4	56.6	14.5	75.2	16.3	14	77.5	52.9	19.3
68.754	16.7	52	31.1	25.3	24.9	18	0	39	13.6	0	31.5	35.9	0	12.3	13.7	30.4	0	0	19.4	11.2	15.3	54.2	33.3	10.8	0	0	43.3	31.4	19.8	48.6	21.6	17.3	51.7	7	21	31	24.8	16.3	27.1	37.9	22.9	57.6	22.3	61.5	11.7	18.2	33.6	39.2	20.5
68.9207	17.5	23.6	24.6	23.5	11.4	18.5	0	16.2	31.4	0	39.2	39.3	0	19.2	38.4	47.7	0	0	15.4	4.6	18.3	29.7	37.6	25.7	0	0	25.5	22.2	19.8	27.4	27.7	20.8	34.6	12.9	38.8	22.6	21	9.5	41.6	37.7	20.7	61.7	14.8	45.3	5.4	14.2	18.3	50.1	17.3
69.0873	10.6	18.7	37	21.4	28.4	26.5	0	28.6	20.9	0	26.3	35.2	0	18	21.4	18.2	0	0	16.9	15.7	17.6	26.4	17.4	19.4	0	0	35.5	18.2	18.8	19.6	15.5	13.6	25.3	7.1	48.1	23.8	8.1	25	30.1	18.3	20.9	66.5	9.2	48.7	17.4	18	12	51.7	26
69.254	27	90.9	27.1	23	26	10.7	0	27.7	35.4	0	26.8	32.8	0	18	22.2	22.2	0	0	15.8	5.3	19.9	34.2	17.8	15.5	0	0	33.5	29.2	17.2	26.6	13	15.7	35.8	7.2	43.8	28.9	31.7	7.5	27.9	15.2	23.5	54.1	23	61.2	2.8	19	42.5	46.8	23.1
69.4207	13.3	93.7	56.6	21.6	25	18.9	0	20	26.6	0	29.6	41.6	0	15.1	15.1	48.1	0	0	15.6	3.1	16.2	25.9	23.6	15.2	0	0	33.7	34.6	23.3	30.2	25.7	12.9	81	3	45.5	24.3	22.9	8.2	38.9	13.3	16.8	72	29.5	47.5	5.9	12.6	41.1	47.5	18.4
69.5873	17.3	74.4	42.5	30.9	17.5	23.2	0	12.6	42.1	0	25.1	41.8	0	27.8	24.8	22.3	0	0	11.9	4.4	16.8	43.7	27.3	19.3	0	0	27.1	18.7	16.3	38.1	17.8	15.1	90.1	9.8	44.7	26.8	27.8	20.9	18.1	13	22.1	90.8	17.2	36.9	7.5	14.4	0.6	52.3	22.9
69.754	18.1	72.6	31.3	19.2	33.4	21.2	0	21.1	38	0	33.9	35.5	0	21.9	19.6	32.5	0	0	20.2	5.4	13.7	28.1	18.3	22.5	0	0	29.9	15.5	16.6	22.6	15.7	13.7	37.1	11.9	39	25.1	27.9	20	28.3	18.6	19.2	84.9	16.5	30.4	7.9	17.7	36.3	48.5	24.9
69.9207	20.6	77.7	17.9	23.6	24.8	24.1	0	28.9	25.7	0	29.9	19	0	19.6	14.8	51.3	0	0	14.7	17.4	23.8	30.1	28.4	19.5	0	0	32	27.4	9.9	12.7	17.2	12.4	10.9	7.6	28.1	23.4	22.9	10.1	18.9	5.5	17	63.3	8.3	39	8	15.6	32.6	53.8	13.7
70.0873	11.7	20.6	24.2	27.5	17.9	14.5	0	18.7	12.1	0	28.1	26.9	0	21.1	17.4	26.4	0	0	15.5	2.5	15.3	24.9	32.1	11.3	0	0	29.1	13.1	17.2	16	26.3	16.9	13.5	9.3	35.4	23.1	22.7	15	26.2	2.6	20.5	76.5	17.2	36.7	4.4	23	34.4	37.7	19.8
70.254	13.1	33.1	52.6	24.3	16.7	25.8	0	13.5	8.7	0	28.1	33.1	0	20.7	15.5	38.1	0	0	14.2	9.4	12.3	34.2	39	23.3	0	0	34.7	23	25	18.1	13	11.5	86.5	6.1	36.3	28	22.7	12.2	24.7	18.4	17.3	67.2	18.6	42.5	8.2	28.1	21	67.4	18.2
70.4207	14.1	22	41.6	22.4	32.7	20.9	0	13.3	48.6	0	32.2	42.3	0	26.1	60.1	42.2	0	0	18.8	8.5	20.9	31.9	8.8	10.8	0	0	40.4	10.9	14.5	19.7	12.4	13.6	85.1	2.7	34	20.3	19.9	16	33.6	7.2	26.2	73	12.6	44.9	6.3	21.4	30.7	51.1	21.9
70.5873	19	23.6	39.3	26.4	28.2	18.5	0	24	28.1	0	25.8	28.8	0	13.9	38.8	27.3	0	0	16.4	30.5	21.3	35.4	36.3	15.8	0	0	35.5	14.2	24	31.4	29.4	23.8	56.4	12.4	34.8	25.9	29.9	8.3	29	20.1	22.8	66.4	41.7	30.6	10.5	23.2	18.5	52	22
70.754	11.5	28	38.4	29	24.4	28.5	0	23.4	26.8	0	27	31.8	0	22.4	23.4	36.8	0	0	22.8	16.2	11.5	31.4	38.2	17.5	0	0	35	25.9	17.6	31.8	42.9	14.8	82.6	4.1	43	17.9	22.8	17.2	23.9	7.7	23.1	67.9	14.2	49.3	5.3	27.2	44.8	57.1	20
70.9207	13.3	61	31.8	26.6	18.7	22.8	0	33.6	32.5	0	21.5	25	0	23.5	25.6	24.6	0	0	19	13	19.2	25.5	22.9	13.2	0	0	30.4	14.8	21.6	14.8	15.5	10.1	66.6	27.8	19.1	18.6	34.4	7.3	20.2	26.4	22.6	64.6	55.7	39.9	7.9	25.9	8.8	48.4	17.1
71.0873	22.8	50.6	45.1	30.6	10.4	19.7	0	24.2	23.4	0	22.5	31	0	15.7	14	27.6	0	0	17.2	3.5	9.7	28.1	15.4	20.2	0	0	33	12.1	23.7	13.6	9.8	18.7	83.9	40.5	32.6	31.6	21.7	17.8	25.2	12	22.7	55.4	8.4	44.4	6.4	29.7	12	52	23.7
71.254	15.4	18.1	31	26.9	16.1	17.7	0	18	16.4	0	19.7	24.5	0	19.8	38.3	35.6	0	0	18	13	7.3	22.1	25.2	10.1	0	0	33.5	16.5	21.6	20.7	12.6	16.5	45.4	14	22.8	30.4	13.3	9.3	22.5	12.4	20.5	74.6	11.7	48.8	6.4	24.3	27.7	55.3	16
71.4207	14	31.6	35.6	26.5	12.8	18.8	0	24.7	25.1	0	16.8	23.6	0	32	24.6	78.9	0	0	17.2	22.9	10.1	28.2	25.7	22.9	0	0	34.1	14.1	15.8	12.9	19.5	7.6	8.1	8	34.4	23	19.2	13.7	19.2	20.7	28.5	73	14.4	40.1	4.9	21.7	16.6	58.6	17.5
71.5873	16.5	22.4	46.1	24.1	16.6	19.8	0	10.1	27.7	0	17.6	28.5	0	21.3	24.9	24.2	0	0	18.7	13.8	5.8	21.5	26.8	17.6	0	0	30.8	16.4	15.5	28.4	17.9	9.3	7.6	1.8	31.5	35.2	17.7	18.7	20.7	21.1	21.9	48	17.2	48.4	4.5	22	41.5	50.4	17.9
71.754	11.1	24	9.1	19.2	26.1	13	0	21.6	47.6	0	17.8	24.3	0	21.2	21.2	23.4	0	0	12.1	6.2	16.9	27	3.9	15.1	0	0	34.3	8.3	17.3	24	17.2	12	12.5	4.2	25.8	27.2	25.3	8	23.4	5.9	17.8	73.9	35.2	36.6	5	27	8.7	41.1	23.5
71.9207	13	13.2	57.5	31.2	18.7	14.4	0	31	30.1	0	24.4	30.7	0	17.1	33.5	48.1	0	0	25.5	6	10.3	32.8	31.5	14.8	0	0	37.4	25.3	22.6	22.3	20.6	24.5	11.2	28.9	37.1	34.9	14.3	15.3	27.1	10	12.2	65.4	27.1	39.5	6.9	32.4	25.4	52.4	21.4
72.0873	16.2	14.7	39	27.1	16.3	15.5	0	63.3	17.2	0	23.2	34.1	0	20.6	38.4	46.9	0	0	31.2	4.1	10.3	23.6	24.9	26	0	0	30.4	23.1	27.8	13.4	9.4	10.1	7.2	64.8	42.8	36.8	17.6	16.5	27.1	12.3	17.9	62.5	28.3	36.5	9	17	19.6	43.1	15.7
72.254	14.9	18	45.5	24.5	25.6	20.9	0	78.8	22.3	0	21.3	36.1	0	20.7	35.2	40.4	0	0	18.7	3.1	24.2	28.9	35.4	17.2	0	0	37.3	19.7	16.4	21.1	19.4	8.1	13.9	24	22.1	25.8	24.8	17.8	37	4.8	14.2	39	5.5	36.3	7	19.2	25.4	60.4	20.7
72.4207	19.1	13.4	49.8	20.6	18.9	24.1	0	65.2	32.7	0	22.9	31.6	0	21.6	15.3	41.6	0	0	29.6	2.5	12.5	30.7	17.4	21.1	0	0	29.6	13	23.9	14.7	39.9	12.5	5.5	24.8	36.6	28.2	19.4	6.7	16.1	22	18	58	22.2	27.9	11	16.9	19.9	64.9	21.5
72.5873	11.8	10.1	40.9	31.4	18.2	17.7	0	13.5	27.8	0	20.4	37.3	0	22.5	47.7	32.9	0	0	26	4.7	13	29.4	21.8	24.3	0	0	39.9	31.2	24.2	24.9	37.9	8.6	11.8	2.1	19.8	28.5	24.2	10.7	33.8	31.6	20.7	48.2	68.3	26.1	12.2	24.3	25.4	69.1	21.4
72.754	15.6	14.4	31.6	19.6	13.4	24	0	9.7	30.2	0	20.7	27.5	0	26.1	25.3	32.7	0	0	25.9	3.6	16.5	42.1	36.6	24.2	0	0	42.5	24	17	18.8	49.5	10.9	4.7	19.1	21.2	26.5	17.3	15	25	12.4	15.9	46.2	7.5	28.6	21	17.7	25.8	80.5	22.4
72.9207	11.2	20.1	42.4	29.5	15.2	15.2	0	34.8	9.9	0	20.8	23.6	0	24.1	32.9	23.5	0	0	25.8	3	19	28.2	29.9	19.4	0	0	37.6	22.3	20	29.4	20.6	11.1	17.1	6.8	43.4	26.9	16.3	11.8	21.8	20.7	20.2	58.4	29.1	27.2	14.4	14.1	28.1	69.9	22.8
73.0873	20	18.2	32.7	29.6	14.8	11.6	0	21.8	30.8	0	22.2	27	0	14.6	26.7	57.4	0	0	26.3	2	14.9	25.3	19.1	28	0	0	37.1	24.9	20.5	20.3	22.5	11.1	7.2	16.5	25.3	24.2	20.6	12.4	28.4	28.7	21.5	60.2	22.8	40.8	26.6	27.2	17.2	55.9	28.9
73.254	8.2	15	36.6	23.6	40	9.6	0	20.6	7.8	0	19.2	27.9	0	28.5	42.4	15.2	0	0	22.8	14.1	12.5	28.5	22.3	17.4	0	0	33.4	10.5	21.9	27.9	15.4	7.4	8.9	41.1	23.7	23.8	12.6	7.7	20.2	16.2	18.8	49.7	1.1	36	12.1	22.7	6.5	48.4	23.7
73.4207	12.3	21.9	35	28.7	8.1	31	0	24.3	27.4	0	18.8	34	0	26.5	51.2	26.1	0	0	25.6	10.7	14.3	31.8	28.8	19.1	0	0	35.9	8.4	15	24.5	11.7	12.9	3.8	39.3	26.7	21.2	19.4	31.5	33.7	9.4	15.7	67.8	16.5	36.7	11.4	19.7	63.9	62.1	22.8
73.5873	11.8	15.9	36.9	20.8	28.8	26	0	31.2	7.3	0	17.8	24.5	0	33.1	34.4	38.9	0	0	24.7	10.2	10.7	26.5	18.9	23.4	0	0	34.4	16.8	24.3	16.2	9	19	3.1	31.5	20.9	21.4	14	16.5	17.4	9.7	22.5	53.6	18.8	24.3	6.5	23.8	18.1	57.7	24.7
73.754	10.3	11.9	74.7	26.9	19.1	21.6	0	18.6	55.4	0	27.2	22.4	0	25.5	21.7	23.1	0	0	34.4	1.6	18.3	29.2	27.8	10	0	0	34.5	14.8	21.7	20	42.3	10.2	16.3	28.8	28.6	18.9	49	9.9	17.3	23.4	21.6	54.6	25.2	26.4	7.7	24.1	23.4	51.8	28.6
73.9207	15.6	16.4	58.2	31.1	9.7	20.2	0	74.4	20.7	0	29.7	19.9	0	36	26.1	46.2	0	0	47.6	2.4	14.4	38.7	37.3	34.1	0	0	32.8	41.9	27.5	35.3	21.9	17.7	8.1	37.1	30	29.9	24.3	29.7	24.6	9.1	23	43.7	19.1	48	9.6	25.4	42.5	66.8	16.2
74.0873	14.3	29	57.1	35.7	20.9	21.8	0	39.3	22.7	0	45.4	27.2	0	16.5	51.9	23	0	0	25.5	16.9	15.8	36.2	37.4	20.7	0	0	31.8	44.6	27.8	26.5	37.3	15.1	16.2	21.9	33.2	36.5	26.8	21.4	20.5	15.1	16.5	53.4	15.6	36.9	14.6	19.6	29.1	67.7	25.2
74.254	15.9	67	41.2	26.7	29.5	20.2	0	41.8	55	0	37.3	51	0	15.3	39.1	40.7	0	0	27.2	22.2	12.9	31.4	29.7	21.3	0	0	32	24	31.2	29.9	44.9	22.6	11.3	29.9	34.7	31.9	35.6	20.5	22.1	12.6	19.3	45.1	25.4	36.4	9.4	16.5	31.9	67	29.1
74.4207	23.8	82.3	39	27.4	13.2	18.3	0	17.3	13.4	0	49.4	54.5	0	16.3	38.2	44.3	0	0	23.6	8.9	13.8	41.1	32.4	12.4	0	0	27	25	21.8	25.9	43	11.1	10.9	24.4	23	24.8	24.9	22	19.6	45.4	18.5	45.2	26.1	44.8	10.7	24.5	30.1	47.7	20.5
74.5873	15.8	61.9	42.4	32.7	11	15	0	39.9	17.9	0	36.8	42.2	0	13.8	28.2	18.3	0	0	23.7	2.9	17.7	34.2	42.7	13	0	0	43.3	12.3	19.5	29.3	42.2	14.2	6.8	25.7	31.1	26.7	18.1	13.8	22.2	27.6	24.3	56.8	25.8	36.6	18.4	18.8	25.6	38.3	21.3
74.754	23.5	83.2	30.9	23.5	14.1	12.3	0	35.1	18.4	0	33	37.4	0	12.6	29.9	27.3	0	0	22.1	3.6	13	26.1	29.7	13	0	0	31.2	16.8	11	20.6	34	20.7	12.3	34.3	23	25.9	24.4	28.7	13.7	10.5	18.3	60.2	20.4	24.8	17.9	17.3	23.9	44.2	21.6
74.9207	13.3	41.6	21.9	28.3	17.3	12.3	0	24.2	12.2	0	27.6	41	0	22.9	26.7	25.3	0	0	23.7	17.2	14.7	28.2	15	19.1	0	0	27.1	12.3	19.8	21.2	26	14.6	9.8	32.6	18.9	26.9	18.4	25.9	16.9	3.7	15.1	43.2	28.6	21.3	9.3	16.8	28	44.4	15.7
75.0873	12.4	67.3	11.1	23.5	17.5	19.6	0	10.8	26.3	0	28.7	44.4	0	10.8	27.9	16.5	0	0	22.5	3.2	21.2	31.2	27	17.5	0	0	27.5	20.4	20.6	23.4	36.8	12	8.3	36.3	18.5	28	18.7	19.7	10.3	9.7	16.1	47.1	7.1	20.4	11.8	29.5	24.7	43.9	16
75.254	22.4	41.9	22.6	25.4	17.9	17.3	0	22.8	23.4	0	36.1	35.1	0	14.4	15.2	42.1	0	0	23.7	2.1	12.7	29.6	30.6	13.4	0	0	34.9	21.6	20.5	13.6	31.8	17.8	7.8	33.5	12.9	25.6	12.3	6.6	12.1	11.1	23.3	38.9	14.2	23.8	11	13.2	24	58	16.2
75.4207	20.4	24.2	40.8	30.6	18.9	8.5	0	19.3	18.8	0	33.9	26.5	0	13.7	30.5	39.8	0	0	27.8	1.1	3.9	28.9	26.4	12.9	0	0	25.1	11.8	24.8	21.1	25.3	15.6	7	19.8	14.2	25	14.8	13	9.8	4.2	14.3	46.1	15.9	19.3	13.8	8.2	19.3	50.6	22.8
75.5873	14.8	35.7	22.9	35.1	28.3	22.1	0	32.3	46.5	0	33.8	36.6	0	17.8	20.8	21.8	0	0	23.9	5.4	12.7	34.6	23	22.1	0	0	31.2	18.9	28.4	20.4	18.5	12.4	8.3	19.9	22.6	23.2	12.1	15.3	15.6	17.6	14.2	49.2	15.9	20.3	15.2	21.8	16.2	35.6	18.7
75.754	15.6	26.9	18.2	29.2	25.5	21.7	0	19.9	23.9	0	30.7	31.7	0	13	22.1	12.9	0	0	18.2	6.3	11.1	30.2	22.3	13.5	0	0	26.8	9.2	25.4	17.1	28.1	13	7.9	54.2	9.8	20.9	17.3	17.3	15.3	4.6	11.1	42.7	15.9	27.3	13.1	10.2	26.2	43.6	15.1
75.9207	10.8	20.5	20.8	32.3	32.5	12.7	0	21.3	10.8	0	31	28.9	0	21.8	15.9	38.7	0	0	23.1	11.1	6.7	26.8	7.3	11.6	0	0	26.9	9.1	19.5	12	24.2	11.7	10.8	43.2	17	19.7	11.5	35.1	14.2	6.8	18.5	32.9	14.5	24.9	9.2	14.5	18.7	42.1	17.8
76.0873	16.6	37.6	27.8	17.6	29.2	20.3	0	25.4	30.7	0	25.8	31.8	0	9.8	32.4	37.3	0	0	26.8	3.7	9.8	33.1	21.7	16.1	0	0	37.3	11.6	17.8	9.8	20.6	11.2	7	45.1	14.9	19.9	9.6	8.2	15.3	8.2	15.7	45.3	22.8	25.4	10.9	7.7	18.6	35.5	17.2
76.254	26.6	38.1	25.9	24.9	27	16.5	0	30.3	37.1	0	33.8	20.9	0	15.6	46.8	43.6	0	0	29	5.4	16.9	28.3	36.7	11.5	0	0	42.5	9.7	16.2	18.6	14.3	9.3	3.7	29.3	11.7	20.8	18.2	14.7	21.8	10.7	18.2	43.7	6.3	23.6	11.1	21.8	16.6	33.2	21.1
76.4207	15.2	12.6	16.3	19.9	24.2	13.5	0	13.8	27.8	0	20.1	24.5	0	25	28.9	39.1	0	0	30.9	2.1	24.4	26	22.5	11.9	0	0	27.7	8.5	18.7	15.2	18.6	13.3	3.5	50	25	27	14.3	18.6	27.3	1.6	13.3	52.2	21	35.6	9.3	15.6	15	38.4	14.1
76.5873	19.8	19	33.1	20.1	19.1	18.2	0	21.8	3.4	0	37.9	34.3	0	22.2	31.7	31.7	0	0	23.4	3.5	11.4	28	30.9	13.8	0	0	33.4	8	19.8	13.1	16.8	11.8	5	39	12.3	18.5	17.5	15.5	13.8	15.2	16.5	71.6	20.8	30.7	7.5	13.1	21	39.5	18.9
76.754	23.7	55.9	30.6	19.4	19.3	36.8	0	37.1	59.4	0	20.3	30.5	0	23	19.2	32.6	0	0	29	5.8	24.9	30.9	16.6	22.1	0	0	28.9	32.4	16.1	7.7	22.7	19.3	4.9	27.3	12.3	24.9	19.9	25	17.7	8.1	15.7	41	9.3	27.7	9.1	12.1	14.4	40.5	14.5
76.9207	8.6	45.8	34.9	19.7	32.6	10.3	0	23.3	39.5	0	19.2	27.6	0	24.1	47.2	38.9	0	0	16.9	4.6	30.1	27.1	10.3	20.8	0	0	32.1	9.9	17.4	25.6	29.2	12.9	5.8	15.2	13.9	14.9	12.6	13.6	20.4	18	16.1	58.7	14.8	22.6	5.8	8.4	14.6	28.7	19.9
77.0873	20.4	53.1	24.7	23.4	23.6	23.2	0	31.6	3.6	0	24.9	24	0	17.5	17.8	23.9	0	0	17.8	15.3	22	30.8	24	22	0	0	28.2	10.6	23.2	12.6	16.4	12.6	20.9	8	11.3	27.5	22.2	24.2	19.6	11.1	12.2	59.4	34	20.8	5.8	17.5	15.7	41.1	18.4
77.254	16.3	17	19.2	20.8	26.6	26.6	0	22.1	32.5	0	14.9	23.9	0	11.4	28.6	24	0	0	19.8	7.3	18.3	22.6	16.2	17	0	0	31.8	10.5	20.5	11.3	14.7	12.4	12.4	11.1	20.5	24.2	23.4	18.7	14.1	1.8	26.1	43.3	1.5	33.1	8.8	15.5	22.7	28.6	20.8
77.4207	16.2	33	31.3	24.8	42.1	17.9	0	16.5	17.9	0	16.8	25.1	0	17.2	16.7	27.1	0	0	27.8	6.9	21	32.6	43	14.8	0	0	32.4	12.6	20.2	24.1	24	14	14.4	14.5	15.1	18	14.9	17	15.6	10.1	15.8	62.3	22.4	35.4	12.3	21	21.7	51.1	25.4
77.5873	21.7	40.7	15.6	35.3	20.8	33	0	48.8	29.4	0	18.4	42.4	0	15.8	23.7	46.3	0	0	26.8	6.4	15.4	30	5.9	14.9	0	0	35.1	13.4	29.8	14.1	21.6	9.9	11.4	20.3	14	22.1	25.8	17.3	26	12.3	21.9	54.3	17.8	17.4	10.6	16.8	10.7	48.9	20.3
77.754	17	17.9	28.7	28.9	46.1	22.1	0	38.2	16.6	0	15.1	20.2	0	15.8	14	22.5	0	0	24.7	2.9	14.9	29.7	22.3	19.7	0	0	36.2	29.9	19	14	23.2	13.3	11.8	17.1	8	20.5	25.2	16.3	19.8	2.6	19.9	48.2	19	24.2	7.4	18.4	15.2	47	22.2
77.9207	13.9	22.7	30.8	26.2	29	14.5	0	15.7	28.4	0	15.1	35.3	0	17.2	31.7	39.1	0	0	35.6	3.8	27.4	30.8	25.7	13.2	0	0	31.2	18.2	22.3	22.6	18	16	10.4	23.4	18.2	26.2	25.3	12.1	13.6	24.1	18.7	52.4	13.6	28.4	9.8	20.4	16.4	34.5	23.8
78.0873	15.6	20.2	21.2	21.7	24.6	22.8	0	44.7	34.6	0	13.9	38.1	0	18.6	18.2	36.9	0	0	29.6	4.3	20.3	31.3	23.3	19.5	0	0	54.1	28.1	24.4	16	19.1	15	15.1	25.7	13.1	24.4	34.1	15.9	30	7.6	15.9	60.6	10.2	17.2	7.3	26	27.5	36.5	18.6
78.254	16.7	12.6	32.4	28.8	24.7	15.9	0	19.4	20.7	0	17.4	23.7	0	13.6	21.8	48.2	0	0	24.7	2.1	14.3	30.6	22.1	10.3	0	0	30.4	14.2	15.6	14.8	12	12.5	11.7	40.6	16.4	27.1	22.8	18.2	21.1	27.1	13.7	34.3	6.7	26.7	8.5	21.1	20.5	39.3	22.3
78.4207	14	31.9	24.1	30.5	39.1	29.4	0	25.3	24	0	19	28.9	0	23	15.5	59.4	0	0	24.8	19.1	15.9	26.8	1.7	20.9	0	0	40.6	10.9	18.6	15.3	11.2	11.3	9.6	71.3	15.1	31.2	32.2	16.7	17.9	13.5	16.2	63.2	22	35.8	11	26.4	18.9	44.5	23.5
78.5873	15.1	20.6	17.9	27.3	22	32.4	0	17.3	39.3	0	22	33.9	0	10.6	36.3	93.9	0	0	26.7	17.6	21.1	28.7	24.4	19.7	0	0	26.3	18.9	17.5	10.5	13.9	18.3	5.8	55.3	17.6	27.9	40.3	16.4	16.5	18.8	14.9	49.7	18.4	27.8	6.2	42.4	27.2	40.4	13.6
78.754	16.3	16.6	31.1	25.2	28.1	16.3	0	21.8	13.7	0	21.5	23	0	24.3	25.1	52.8	0	0	29.7	4.7	16	29.3	27.6	12.4	0	0	32.2	20	19.1	25.1	13	14.6	6.9	86.2	29.8	29.4	18.7	18.9	21.9	18.3	15.8	46.9	34.1	26	6.8	23.1	25.8	71.2	25.5
78.9207	18.7	30.6	32.8	31.4	27.7	24.1	0	26.7	49.5	0	29.7	27.8	0	15	23.1	46.8	0	0	25.1	1	18.2	25.2	0.9	14.3	0	0	31	11.4	31.3	49.2	10.2	15.8	8	51.7	17.4	30.5	14	14.6	37.4	19.6	13.2	58.2	17.9	45.1	5.9	29.8	16	46.7	23.6
79.0873	28	34.1	23.5	20.6	12.7	17.9	0	33.5	34.8	0	25.4	25.6	0	18.2	19.9	39.7	0	0	28	0.9	31.3	31.8	0.6	16.4	0	0	29.2	10.8	13	15	11.7	10.5	6.3	35.7	14.2	28.3	21.1	25	20.5	20.4	21.3	54.7	27.5	23	8.5	18.7	12.7	36.9	24.2
79.254	15.9	25.2	18.2	25	28	17	0	37.4	30.3	0	18.8	22.3	0	23	22	54.6	0	0	25.5	2.3	15.3	26.1	30	13.2	0	0	32.6	21.6	17.7	14.3	23	13.4	9.3	27.6	24.8	29.2	24.8	17.3	18.7	7.9	20.6	39.2	16.8	26.3	18.5	33.6	26	34.2	20.8
79.4207	26.8	105.3	34.1	18.3	22.1	23.3	0	30.2	32.3	0	35.1	31.5	0	12.3	17.6	50.2	0	0	25.1	11.8	14	29.5	47.8	19.7	0	0	50.1	9.6	13.4	28.7	8	16.3	5.6	34.1	10.6	31.9	30.3	6.7	28.5	39.2	16.1	45.7	49.8	44.4	7.8	25.4	21.9	65.6	19.6
79.5873	18.2	15.1	28.2	23.2	22.3	32.5	0	33.3	16.1	0	41.5	26.9	0	19.2	29.8	30.9	0	0	28.9	7.6	18.8	29.6	24	13.3	0	0	35.7	10.7	26.7	34.5	20.1	13.6	7.2	18	17.3	23.9	8.6	20	40	1.4	23	64.1	19	37.1	7.2	27	20.2	31.7	22.8
79.754	17.7	22.9	29.3	27.6	15.3	13.9	0	29.8	36.1	0	36.5	24.7	0	19	17.1	45.3	0	0	26.9	4	20.1	26.1	24.7	25	0	0	29.5	17.8	19.2	28.3	26.3	10.3	12.8	27.8	21.5	24.8	20.6	11.4	19.9	31.8	19	71.7	36.9	20.8	13.2	33	25	48.9	36.5
79.9207	14.2	16.3	24.8	32	20.9	14.2	0	28.8	65.3	0	23.5	32.1	0	21.6	26.2	31.8	0	0	26.6	1.6	22.9	32.1	23	13.9	0	0	30.3	22.8	20.7	35.6	13.2	13.5	4	31.9	26.3	28	43	13.2	32.2	1.9	14.6	53.2	21.9	28.4	10.3	36.6	14.7	71.2	23.9
80.0873	10.2	45.4	34.5	30.6	18.1	23.2	0	40.2	23.6	0	18	27.7	0	8.1	20.4	44.4	0	0	30.9	5.6	15.5	28.2	15.9	26	0	0	36.2	10.5	17.6	23	13.2	14.1	8.3	31.8	18.3	30.8	23.5	18.6	29	35.4	21.6	52	15.4	30	13.7	24.1	24.6	72.8	21.6
80.254	13.4	51.1	28.4	32.9	25.3	18.1	0	37.1	25.4	0	19.5	30.5	0	22.9	40.4	52.3	0	0	35.4	4.7	24.8	26.6	55.2	27.7	0	0	28.7	17.4	14.2	14	47.9	8.6	3.9	22	31.1	25.3	26.9	21.3	15.4	23.7	15	51.2	16.3	31	11.4	18.5	14.2	14.4	25.5
80.4207	20.6	21.1	31.1	30	33.7	22.1	0	23.7	31.7	0	37.5	22.8	0	29.3	20.6	35	0	0	15.5	12.5	36.8	27.3	4.3	25.1	0	0	37.4	22.9	17.6	36	45.6	13.2	16.2	15	22.1	25.1	24.4	12	32.8	47.5	22.3	65.7	43.3	26	19.3	27.1	24.8	83.2	29.4
80.5873	12.9	26.9	27.7	31.2	19.2	23.2	0	33.3	11	0	23.8	26	0	13.1	28.7	41.2	0	0	34.6	7.2	31.3	27.2	68	14	0	0	32.6	54.4	11.2	30	41.9	15.9	13.1	31.1	27	26.7	14.7	17	40.7	11.6	22.4	39	21.2	28.2	13.4	31.1	46.1	46.2	25.9
80.754	11.7	31	30.3	27.9	10.2	25.9	0	21.2	12.5	0	26.6	27.5	0	23.2	20.4	47.9	0	0	29.5	3.1	22.5	29.8	1.9	22.1	0	0	38	10.7	18.1	33.6	63.8	11.1	11.1	63.2	13.6	30.4	14.2	11.7	22.2	26.7	29.3	50.1	28.2	46.5	8.2	22.1	8.3	45.7	28.8
80.9207	16.6	69.6	42.2	21.7	17.6	36.1	0	35	20.4	0	32.9	23.7	0	18.6	27.7	53.1	0	0	29.8	2.7	29.9	27.5	31.2	20.7	0	0	32.5	19.9	11.8	23	30	20.9	11.1	39.8	37.8	26	22	15.8	18.8	45.7	18.9	44	18	41.7	7.6	25.3	19.9	12.1	29.7
81.0873	11.9	28.1	18.5	34.8	20.2	19.7	0	26.2	26.4	0	41	28.1	0	24.2	29.1	64.8	0	0	23.9	6.4	26.5	26.5	43.1	19.2	0	0	34.6	42.9	21.5	32.5	17	19	9.2	35.8	20.1	34.1	22.6	14.8	21.3	8.7	21.8	42	23.5	29.9	11.3	22.8	13.3	51.1	30.1
81.254	13.9	19.2	34.3	23	21.2	22.8	0	48.7	21.6	0	22.5	29.9	0	23.8	16	32.7	0	0	23.2	19.8	16.6	25.6	7.2	17.2	0	0	43.4	17.2	25	33.5	21.8	14.1	8.1	35.1	40	31.1	18	18.3	22.8	31.2	23.7	40.8	34.9	30.3	14.1	26.8	26.5	43.8	39.2
81.4207	15.3	78.8	29	21.4	21.9	39.7	0	44.7	34.7	0	27.5	23.6	0	28.6	30.7	58.6	0	0	19.4	16.1	25.7	35.1	26.8	21.9	0	0	48	11.8	21.3	24.2	13.8	13.4	5	20.1	38.9	28.9	29.2	16.2	40.5	19.7	21.3	48	25.4	32.6	8.1	37.8	20.6	46.7	29.2
81.5873	15.4	17.8	33.4	29.6	29.4	32.1	0	33.3	29.3	0	21	28.4	0	28.3	18	30.6	0	0	26.8	6	34.5	22.5	15.3	23.4	0	0	33.7	13.3	20.7	17.4	15	12.2	7.2	33.5	25.2	30.9	18.8	22.6	39.2	37.7	19.7	52.3	38	26.8	9	37.9	20.3	43.5	31.4
81.754	6.2	22.3	32.6	25	12.7	18.1	0	32.9	35.4	0	23.4	22.9	0	25.6	30.9	31.1	0	0	21.8	4.9	22.7	31.6	11.6	23.1	0	0	35.3	16	23.2	19.5	16.2	14.5	11.3	25.9	33.5	25	10.2	16	20.9	40.8	21.2	41.6	39.9	37.5	9.1	26.2	20	45.7	28.6
81.9207	10	30.7	25.3	32.5	19.4	30	0	29.6	40.2	0	18.2	29.4	0	18.3	16	85.2	0	0	28.4	4.2	25.1	36.5	44.8	28.3	0	0	33.3	12	28.2	36.9	20.9	26.2	9.5	36.6	26.1	26.9	20.6	19.2	26.4	16.7	25.2	43.8	46.4	34.7	16.2	35.3	19.8	55.3	29
82.0873	20.2	44.6	28.2	23.8	17.6	23.5	0	17.2	26.7	0	26.7	27.5	0	36.3	27.6	64.3	0	0	35.4	6.6	18.1	33	27.5	18.1	0	0	48.6	14.8	31.4	28.5	22.9	18.3	9.8	18.6	35.8	32.6	22.2	10.5	17.5	22.5	29.4	41.6	75.6	33.7	10	32.3	30.8	42.5	28.3
82.254	14.9	58.9	24.3	32.5	25.1	23.9	0	29.9	35.3	0	35	24.9	0	26.2	25.2	33.6	0	0	36.2	5.2	16.2	35.7	20.6	22.8	0	0	37.2	13.9	16	19.7	16.8	21.9	15.4	17.7	21.6	34.6	11.4	13.7	28.5	20.2	19.3	42.1	65.6	38.1	11.7	24.4	14	45.2	23.3
82.4207	12.5	38.6	27.1	23.3	9.1	32.6	0	20.3	14.6	0	21.8	28.8	0	33.7	17.5	33.6	0	0	32.5	7.1	13.1	24.6	22.5	26.3	0	0	32.5	10.5	20.6	30.6	23.5	19.5	14.6	24.6	39.7	34.5	21.4	13.2	14.1	26.7	28.5	51.4	40.3	39	11.9	21.8	11.7	47.5	22.3
82.5873	13.5	57.6	15.9	25.9	15.8	24.6	0	16.1	28.5	0	15	38.8	0	25.3	27.9	40.5	0	0	27.4	6.8	13.2	52.8	41	21.6	0	0	31.1	11.4	20.9	8.3	19.9	14.4	8.7	30.5	54.7	35.1	28.3	8.1	20.2	32.2	21.1	42.2	22	32.2	11.6	31.4	31.2	48.6	27
82.754	6.2	43.6	29.6	32.8	28.3	20.2	0	28.8	29.2	0	18.5	27.1	0	17.9	20.5	41.8	0	0	27.8	5.5	14.5	32.9	31.6	19.7	0	0	34.6	14.4	17	21.5	20.7	11.3	6.9	20.5	43.7	32.9	28.8	11.1	17.9	13.8	25.6	38.4	9.1	39.4	7.8	30.4	11	47.3	24.8
82.9207	16.6	62.2	18.5	27.4	17.8	19.8	0	13.2	14.5	0	20.4	27.3	0	16.4	21.5	67.7	0	0	22	7.8	6.7	28.2	25.8	20.8	0	0	37.4	20.1	24	14.5	23.9	16.6	7.5	15.3	51.2	31.9	24.5	8	19.1	17.9	21.4	38.5	23.7	34.6	25	39.8	60.5	45.5	23
83.0873	10.5	64.9	22.8	26.9	17.3	27.8	0	49.7	20.1	0	24	43.7	0	20.4	33.4	59.4	0	0	30	13.5	16.4	30.3	47.7	13.3	0	0	37.2	21.7	22.1	36.5	59.5	12.4	5.5	32.6	34.6	39.8	35.4	33.8	17.3	28.9	23.9	49.3	31.1	28.7	14.6	29.2	6.6	132.4	27.3
83.254	11.9	32.2	30	30.9	15.5	16.2	0	19.9	32.5	0	36.7	40.1	0	26.6	27.3	82.8	0	0	19	6.7	27.3	43.7	24.3	29.5	0	0	37.6	29.7	15.8	34.4	69.8	12.6	11.5	14	28.8	37.3	27.1	9.5	18.4	45	26.8	40.1	33.8	29.3	16.3	31.2	62	54.9	26.5
83.4207	18.9	82	21.9	25.6	16.2	26.2	0	28.6	33.1	0	20.6	41.3	0	24	35.9	40.6	0	0	27.4	3.6	21.7	34.9	36.6	19	0	0	61.2	35.7	20.6	16.9	21.6	14.5	8.3	13.6	36.4	42.8	21	9	20.2	7.9	22.8	45.2	55.5	42.6	16.9	27	24.2	42.8	20.8
83.5873	11.8	49.8	28.4	24.3	33.8	27.4	0	23.3	27.8	0	23.6	26.1	0	17.5	34.8	48.8	0	0	32.2	10.2	27.5	27.3	24.1	14.4	0	0	33.7	24.3	17.5	36.2	22.4	16.7	7.9	13.4	43.6	39.9	19.4	19.3	17.7	54.3	25.7	43.8	32.4	39.6	14.7	31.1	25.4	42.2	25.4
83.754	21.3	71.6	31	27.7	22.4	14	0	13.1	31	0	22.5	31	0	23.6	26	57.9	0	0	23	7.4	20.5	27.7	34.3	15.4	0	0	33.7	26.3	22.8	42.7	16.4	12.9	13.5	16.8	23.2	36.5	30.7	14.4	12.8	6.6	26.4	41	5.3	48.8	18.2	27	51.8	49.9	25.2
83.9207	13.9	30.2	30.7	31.6	24.5	22.9	0	17.7	30.7	0	30.4	43.4	0	49.9	41.4	46.9	0	0	26.5	7.6	20	33.9	33.6	26.8	0	0	39.4	19.1	23.5	47.7	13.6	12.8	5.3	22.8	29.4	37.6	20.9	13	24.6	10.3	20.4	44.6	19.6	29	20.5	28.7	17.8	33.4	24.7
84.0873	9.7	59.1	27.3	33.6	26.2	22.4	0	25.9	14.9	0	27	27	0	34.7	39.2	70.6	0	0	30	8.2	29.7	27.8	28.1	20.6	0	0	58.5	17.5	27	27.1	14.8	11.6	5.2	13	22.5	34.6	17.3	15.9	21.3	19.6	33.5	38.6	16.4	40	15.8	28.4	20.3	47.4	18.6
84.254	12.4	49.4	18.6	26.6	22.3	24.2	0	15.9	22.8	0	20.4	32.1	0	32.9	39.8	48.9	0	0	26.7	7	15.4	32.7	32.5	38.2	0	0	40.2	18.8	24.5	21.5	18.8	16.2	12.8	20.9	46.7	44.3	25.9	19.9	13.4	19.3	27.8	37.2	10.2	39.5	14.7	40.8	23.2	42.3	20.3
84.4207	18.9	39.9	19.1	34.5	16.4	24.7	0	38.9	28.6	0	17.9	26.1	0	32	30.7	27.8	0	0	37.6	2.6	19.8	34.2	26.8	28	0	0	38	14.7	20.2	23.9	18.7	14.9	12.9	31.7	26.5	28.5	23.7	26.1	11.7	6.3	21.1	36.2	25	44.2	19.3	32.3	20.6	39.6	22.4
84.5873	8.1	47	24.6	28.8	12.3	21.9	0	14.1	6.4	0	26.2	29.2	0	27.9	33	62.5	0	0	20.2	2.2	23.5	26.7	42.2	20.6	0	0	31.2	10.5	23.5	18.4	17.4	12.4	6.3	14.4	39	34.6	24.3	20.4	18.7	18.9	27.9	37.5	27.3	45	19.8	30.3	27.6	35.8	23.6
84.754	16.8	17.6	32	31.6	17.6	27.5	0	24.9	24.6	0	33.6	32.9	0	30.6	17	56.7	0	0	21.6	4.6	17.3	29.2	24.6	25.2	0	0	32.4	30.3	28.9	43.7	24	11.4	6.5	20.1	42.8	30.4	12.3	11.6	16.4	19.1	23.1	42.7	12.4	34.2	19.1	27.7	24.4	46.2	18.4
84.9207	7.9	23	11.4	27.3	17.4	19.1	0	17.8	28	0	13.7	24.7	0	27.4	21.3	36.4	0	0	20.9	5.8	24.1	26.6	31	18.2	0	0	43.6	31.4	22.9	41.8	19.7	15.4	7.2	13.7	26.4	36	29	11.2	21	18.3	33	39.5	18.2	36.6	20.5	24.2	20.1	40.3	16.9
85.0873	14.4	77.2	37.7	31.5	17.8	27.2	0	18.2	15.8	0	14.6	28.7	0	38.8	36.7	48.5	0	0	33.8	6	25.1	35.8	23.7	19.1	0	0	51.8	8.3	23.7	37.2	36.5	18	11	16.7	22.1	35.7	18	22.8	17.4	12.4	29.6	41.8	10.9	41.5	20.2	22.7	24.8	47.1	22.5
85.254	16.7	96.6	39.6	28.5	11	24.9	0	23	21.8	0	23	34.6	0	16.3	18.4	53	0	0	23.3	9.6	29.8	35.5	24.4	25.1	0	0	41.7	11.3	28.9	28.2	13.4	9.6	7.4	12.7	27.5	38.3	18	26.2	16.2	14.2	28.1	21.6	12.9	31.8	16.9	26.8	18.9	44	20.6
85.4207	11.8	30	28.1	31	12	25.4	0	21.3	12.8	0	33.1	27.2	0	17	25.5	34	0	0	20.6	8.1	16.7	33.5	33.6	19.8	0	0	47.1	17.5	22.6	26	17.4	13.4	14.4	18.4	49.3	34.9	26.7	21.6	18.6	18.1	16.5	38.1	13.5	32	17.4	22	20.8	38.8	24.3
85.5873	12.8	57.1	27.7	31.6	9.5	14.4	0	17.9	30.1	0	13.7	30.6	0	25.9	28.6	37.8	0	0	23.7	7.4	21.2	30.9	34	27.3	0	0	30	43.1	20.5	29	25.4	17.5	6.6	28.2	50.3	37.4	11	18.2	23.9	8.8	33.3	35.9	35.3	42.4	11.3	25.1	21.2	35.9	22.8
85.754	12.4	56.5	25.5	29.6	16.2	31.6	0	18.9	29.8	0	18.5	28.8	0	20.3	35.2	60.3	0	0	25.4	4.1	16.1	32.3	33.8	20.5	0	0	35.1	16.3	28	24.8	20.3	14.6	14.1	31.3	41.8	37.8	16.5	35.3	11.7	15.9	24.3	42.4	27	37.5	14.2	15.1	20	48.1	22.7
85.9207	2.7	54.4	23.9	27.8	18.8	23.6	0	15	25.8	0	15.2	26.7	0	18.9	16.9	47.8	0	0	24.1	2.4	10.9	31.9	31	23.8	0	0	36	7.8	22.3	16.5	18.8	11.1	11.7	27.7	42	37.9	19.7	18.7	15.1	17.3	23.3	35.3	35.7	34.7	19.4	27.5	28.1	40.1	21.1
86.0873	4.5	62.3	23.7	27.7	21.8	33.6	0	34.3	30.9	0	32.7	25.1	0	24.9	21.6	32.4	0	0	20.5	12.6	19.5	31.8	46.3	18.6	0	0	41.6	26.1	23.6	21.4	33.3	15.6	11.7	23.2	49.4	37	19.3	13.5	15	14.7	27.9	39.9	35	29.9	18.1	32.3	12.6	38.4	21.4
86.254	10.5	80.1	18.9	22.6	12.6	19	0	16.8	40.1	0	20.3	19.4	0	20.5	28.4	29.4	0	0	25.4	1.6	25.9	30.4	33.5	18.3	0	0	32.8	21.4	24.6	39.4	22.1	17.4	12.2	16.4	45.7	35.1	16.9	12.9	15.9	29.3	19.9	32.1	26.9	41.8	14.2	22.5	17.1	37.8	36.1
86.4207	17.6	24.8	20.6	33	14.1	22.9	0	21.6	17.5	0	35.7	28.9	0	22.3	20.2	49.5	0	0	21	3.5	17.4	29.4	25.6	25.3	0	0	37.7	21.2	23.8	33.2	26	14.8	7.3	22.3	49.7	38	15.1	21.6	18.7	20.1	21.3	39.4	45.4	46.2	14.3	26.2	19	25.9	22.5
86.5873	14.6	33.7	24.8	32.5	13.4	17.1	0	29.3	34.8	0	25	25.8	0	29.2	24.2	41.9	0	0	25.3	2.7	21.9	33	29.9	14.5	0	0	39	14.7	26.3	26.3	21.7	16.7	12.7	22.2	54	31.3	17.8	12.5	12	21.9	20.5	19.5	14.9	35	16.5	27.1	20.4	37.3	27.5
86.754	9	29.1	20.7	30.5	10.7	30	0	12.9	39.4	0	40.6	34.3	0	29	41	41.8	0	0	20.5	2.1	20	33.8	40.1	20.7	0	0	45.1	26.1	23.8	20.3	36.3	16.7	6.9	33.8	38	37.9	22	19.8	11.6	23.7	31.7	41.6	35.8	24	15.7	25	22.5	31	26.7
86.9207	16.2	52.8	20.7	29.7	8.4	22.2	0	22	16.7	0	31	24.7	0	30.6	29.6	28.7	0	0	29	6.4	17.7	36.2	37.8	30.6	0	0	37.5	12.4	18.9	23.4	28.2	13.8	3.9	65.1	46.2	36.9	13.9	13	8.4	12.6	26.5	31.3	23.1	32.6	9	28.2	29.6	37	19.6
87.0873	10.1	40.3	24	35	15.6	24.7	0	24	30.2	0	25.3	27.1	0	27.8	21	43.2	0	0	27	5.5	35.6	32.5	25.2	22.2	0	0	47.1	19.3	21.2	21	20.7	15.2	7.7	39.8	28.1	35.4	24.6	20.8	14.4	31.5	28.6	35.5	32.1	24.6	12.2	28.1	14.6	26.6	17
87.254	11.6	46.1	12.2	30.7	16.3	21.2	0	25.5	32	0	18.4	25.3	0	21.2	19.8	39.5	0	0	34.7	8.8	20.8	34.1	32.7	26.9	0	0	39	16.3	9.8	24.8	27.2	20.2	11.1	28.5	40.1	34.8	22.1	11.4	19.4	34.6	19.6	28.2	57.6	30.5	11.7	24.8	14.5	35.7	17.8
87.4207	13.1	78.9	7.3	31.8	28.3	14.1	0	12.5	7	0	23	29.8	0	36.8	21.9	29.9	0	0	25.7	3.6	10.2	27.3	20.2	26.1	0	0	31	5.4	22.5	23.5	38.6	20.5	10.9	42.2	42.7	22.4	20.8	17.8	17.1	29.8	5.3	30	35.7	22	13.9	30.4	15.8	69	18.8
87.5873	17.6	35.2	24.1	35.3	27.8	36.7	0	27.7	29.3	0	23	41.8	0	27.9	39.6	28	0	0	23.3	4	25	37.6	23.4	22.5	0	0	43.4	12.6	15.5	28.1	34.3	13.7	9.3	34	46.4	46.8	14.5	12.8	20.4	37.2	41.7	27.4	39.1	31.9	13.6	25.6	26.2	22.8	22.1
87.754	8.1	48.4	25	32.5	10	19.9	0	25.7	25.2	0	56.1	25.2	0	19	17.9	55.2	0	0	22.2	4.2	21.6	43.9	24.6	23	0	0	30.8	20.7	31.5	37.9	18.3	14.8	8.3	25.7	40.5	37.1	12.7	15.2	29.4	36.7	24.9	31.4	23.7	29.3	12.5	27.9	25.6	29.9	20.4
87.9207	22.3	71.5	20.9	30.9	22.8	21.9	0	15.5	28.5	0	32.6	27.3	0	20.4	32.4	39.9	0	0	25.8	8.3	14.7	33.1	32.5	19.5	0	0	32.9	15.2	34.4	17.1	16.5	9.1	6.1	15.7	36.9	36.8	14.1	23.4	25.9	40.2	33.5	28.3	31.4	32	13	33.3	13.2	31.8	22.4
88.0873	14.4	62.4	18.5	33.8	17.3	25.2	0	26.4	14.8	0	25.7	29.5	0	23.7	31.5	29.2	0	0	32.2	10.6	15.4	27.3	24.5	10.3	0	0	30.8	12.4	16.7	13.8	23.9	16.9	10.2	17.7	22.1	40	11.3	16.5	18.2	40.2	30.5	27.1	21	41.9	14.9	25.2	13.6	24	20.5
88.254	8.6	51.3	31.5	29.2	15.7	17.7	0	23.2	26.5	0	26.6	27.8	0	26.4	28	64.9	0	0	27.2	3	13.3	30.9	23.3	26.4	0	0	29.2	11.4	18.7	24.3	20.9	18.2	10.6	26	23.2	38.6	23.1	16.5	12.9	39	26.8	34.6	22.5	85	12.5	32.8	14.7	28.8	18.1
88.4207	15.2	80.6	19.6	25.4	19.4	27.3	0	27	21.7	0	25.8	27.9	0	23	21.6	35	0	0	28.9	13.3	17.5	34.8	28.2	21.1	0	0	33.7	13.4	41.3	18.8	24.3	15.4	9.7	28.6	29.6	37.3	14.5	17.6	33.1	34.8	37.8	37.9	13.5	46.1	14.8	38.7	35.9	38	18.1
88.5873	12.8	73.6	28.1	23	12.6	24.6	0	19.8	6.8	0	19.1	25.2	0	22.7	26.5	28.4	0	0	26.3	37.9	20.4	33.4	24.4	22.6	0	0	34.8	12.8	17.9	45.5	20.7	17.2	6.3	20.8	32.7	40.2	14.2	9.2	23	28.1	15.3	26.3	16.3	57.6	12.8	32.7	12.9	43	23.2
88.754	12.1	59.5	21.1	25.1	10.4	32.4	0	18.5	41.2	0	32.8	25.4	0	23	26.4	49.8	0	0	25.3	22.5	8.9	31.5	33.3	24.1	0	0	39.9	18.8	25.5	31.2	24.4	7.8	10.6	16.9	32.8	39.3	28.2	17.5	19.9	22.4	21.6	28.6	28.7	45.7	11.6	25.3	25.5	33.6	22.2
88.9207	5.7	55.6	16.6	35.6	23.1	25.3	0	11.1	18.8	0	17.1	30.4	0	26.9	20.6	56.8	0	0	20.3	18.2	17.7	27.7	22.3	23.3	0	0	25.2	10.3	37.2	38.6	23	11	11.1	20.2	28.3	43.8	18.9	8.1	37.2	26.9	29.9	38.9	18.5	37.3	10.9	32.4	18.1	27.7	21.2
89.0873	15.5	73	23.8	26.7	18.7	16.7	0	12.6	44	0	15.3	25.2	0	20.3	18.8	52	0	0	24	18.1	34.6	35.2	31.4	33	0	0	36.3	12.6	25.4	19.1	20.8	19.6	13.7	14	20.3	42.6	13.7	9.8	33.1	23.9	29.2	33.3	13.6	34.4	14.1	37.4	25.3	32.7	19.3
89.254	16.4	40.7	19.6	27.7	21.9	25.9	0	16.4	11.5	0	21.8	25.1	0	18.6	19.2	30.6	0	0	20.8	9.7	23.8	30.7	31.3	27.3	0	0	40.9	20.5	24	28.1	28.7	11.1	10.6	20.3	36.4	41.3	27.9	13.5	19.4	19	22.3	31.6	19.2	63.4	10.2	31.8	22.6	36.3	21.8
89.4207	12.1	48.9	21.2	30	9.9	25.8	0	10.3	17.7	0	17.7	29	0	28.6	15.1	39.7	0	0	19.4	13.6	26.3	29.1	22.5	28.5	0	0	32.3	8.4	22.7	21.6	27.2	11.9	16	29.3	31.8	40.4	17.6	19.6	42.2	26.6	33	27.6	15.6	39.2	9.8	26.8	21.4	34.4	22.5
89.5873	15.8	60.2	32.7	28.9	19.9	16.6	0	25.2	17.8	0	25.6	30.2	0	20.4	22	37.7	0	0	30.3	17.1	19.8	37.9	34.9	32.8	0	0	37.8	20.2	31.8	25.4	35.9	11.4	12.1	16.4	31.9	35.8	13.4	8.4	33.3	18.4	28.2	34	24.3	32.3	9.2	26.3	25.5	48.6	25.8
89.754	14.6	16.7	24.9	29.9	19.9	20.2	0	15.5	26.4	0	17.5	25.4	0	23.2	21	38.3	0	0	21.7	8.2	28.6	36.9	21.4	33.5	0	0	39.3	12.1	36.1	33.1	52.4	22.7	18.9	5.6	30.6	35	19.3	23.2	44.4	32.2	19.3	31	34.1	62.9	13.9	18.8	26.2	43.3	18.9
89.9207	11.6	54.7	29.7	35.7	32.1	29	0	23.9	22.1	0	14	33.3	0	13.1	19.6	36.2	0	0	25.6	10.4	29	28.1	20.2	20.8	0	0	32.3	15.1	21	33.9	32.3	10.8	21.6	13.7	28.4	33.3	11.7	21.2	22.5	24.1	34.6	20.5	7.3	39.6	9.6	23.3	22.6	27.5	20.4
90.0873	6.9	49.3	17.9	26.6	9.4	18.6	0	22.4	38.1	0	26.1	36.7	0	22.7	65	36.4	0	0	22.1	11.8	20.2	28.9	28.9	28.6	0	0	34.1	22.8	28.9	38.3	34.9	12.5	19.5	11.2	33.6	36.9	18	7.9	49.2	29	27.9	29.5	35.8	30.8	14.5	22.9	19.3	32.3	16.8
90.254	13.2	39.3	11	26.1	11.2	20.3	0	16	31.5	0	24.6	27.7	0	17.4	46.8	71.3	0	0	15.4	10	24.6	34.3	21	23.7	0	0	30.4	8.4	31	24.7	23.2	12.7	13.2	13	33.8	31.7	20.2	13	43.7	15.4	26.1	29	6.9	36	9.9	23.6	21	33.6	18
90.4207	6.5	30.1	22	20.7	15.3	23.3	0	18.5	35.9	0	16.1	28.9	0	21.7	19.1	32	0	0	23.1	15.7	30.9	27.5	30.6	24.5	0	0	33.4	10.1	22.9	23.1	33.1	11.4	15.2	12.6	29.4	38	21.4	21.4	39.2	17.9	26.1	36	13.5	19.5	7.8	20.1	25.4	44.2	17.7
90.5873	3.4	48.8	12	27.2	5.7	22.8	0	26.7	4	0	17.7	40.6	0	29.2	32.2	48.2	0	0	19.8	11.3	17.4	30.9	30.2	31.4	0	0	42	40.8	24.2	22.1	28.5	14.5	12.2	12.7	34.5	37.1	18.8	20.1	31.8	6.8	20.5	35.4	23.3	66.9	11	26.1	28.7	26.4	15
90.754	19.8	20.1	21.4	23.5	11.5	29.5	0	18	32.3	0	25.6	38.1	0	19	23.8	61	0	0	15.6	18.6	19.8	33.2	14.3	31.5	0	0	31.2	14.1	26.7	14.3	17.1	11.8	13.9	11.2	28.6	33.5	13.4	10	26.3	15.3	34.7	37.3	14.1	45.1	10.9	22.6	18.7	35.7	26.3
90.9207	9.5	27.6	26.4	28.6	12.4	22.6	0	18.5	18.8	0	19.1	42.2	0	23	28.2	32.6	0	0	17.9	9.6	18.3	24.9	31.4	27.8	0	0	38.7	15.2	19	23.6	30.8	18.3	14.6	16	35	32.9	30.6	12.9	23.4	17	20.7	34.1	19.3	52.4	10.6	24.5	20.3	38.1	21.2
91.0873	10.5	52.6	44.1	23.5	10	23.9	0	23.8	24.8	0	25.5	44.2	0	15.5	47.2	29.2	0	0	18.5	9.7	21.3	25.9	22.7	33.2	0	0	37.3	18.4	27.3	78.6	42.8	13.8	15.1	9.7	28.6	36.6	18.5	15.6	23.4	12.9	22.7	54.5	21.8	26.1	9.7	20.5	14	35.3	24
91.254	8.7	39.4	18.7	25.3	11.3	26.8	0	10.6	32.6	0	19.6	38.1	0	23.9	30.3	37.5	0	0	16.4	7.2	18.5	29.9	24.8	20.6	0	0	48.3	23	22.8	26.6	15.8	15.1	11.3	19.7	47.3	36.8	29.8	9.9	24.7	25.6	21.4	29.5	20.4	49.4	13.1	27.6	21	28.6	16.4
91.4207	14.6	59	20.5	23	9	20.1	0	22.3	26	0	19.4	21.8	0	17.4	31.2	39.3	0	0	17.2	10.4	21.5	26.9	20.2	20.4	0	0	34	13.1	23.5	19.1	21.3	13.1	14.1	15.1	44.3	31.9	15.3	13.9	27.6	12.3	24.5	20.4	16.1	52.8	11	20.2	24.1	28.1	23.6
91.5873	6.4	57.9	23.1	23.7	7.8	19.6	0	22.9	14.5	0	24.5	29.7	0	21.8	36.2	35.5	0	0	14.4	8.2	13.5	25.3	29.1	21.2	0	0	33.7	20.4	18.4	23.1	28.8	14.4	15	14.5	35.8	34.1	14.9	25.1	22.9	32.8	24.8	37.2	28.3	60.2	16.2	20.6	15.6	24.7	26.2
91.754	11.3	29.5	26.1	19.6	6.8	20.8	0	19.4	30.4	0	16.4	27.8	0	21.5	23.4	31.4	0	0	16.7	11.9	5.9	28.6	21.3	27.1	0	0	28	26.3	20.5	25.9	31	11.3	10.2	10	26.2	33.7	13.2	25.7	19.1	33.6	22	29.7	13.8	23.9	15.2	17.4	24.4	36.1	20
91.9207	10.2	58.3	16.2	20.2	9.6	17.4	0	18	9.5	0	27.6	23	0	20.8	32.7	22.5	0	0	14.3	3.2	13.3	29	28.7	24	0	0	29.7	12	26	19.6	12	14.4	15.2	9.3	38.7	36.5	11	7.3	25.3	8.6	26.9	36.3	11.3	36.6	18.9	25.3	33	39	22.3
92.0873	10.3	27.2	24.8	22.3	13.5	17.3	0	19.2	24	0	29.2	31.4	0	16	20.3	39.6	0	0	19.4	6.6	24.4	30.3	33.3	23.8	0	0	32.2	14	20.5	13.7	23.6	15.2	13	8.3	36.5	31	16.6	11.3	21.8	22.8	20.3	30.2	13.8	37.9	8.8	20.2	24.2	30.9	23.3
92.254	7	40.7	29.8	19	14	27.1	0	14.1	33.3	0	21.6	23.1	0	21.6	38.2	46.2	0	0	12.3	11	16.5	29.7	20.1	27.7	0	0	36.9	24.1	26.6	18.8	15.6	9.2	21.1	9.4	34.6	36.5	17.4	12.6	21.2	8.8	31.3	22.6	23.3	26.9	18.8	15.9	17.2	34.3	22.2
92.4207	7.3	26.3	23.7	22.6	10.6	24	0	27.9	6.4	0	16	30.1	0	15.9	36.3	38.1	0	0	19.7	3.5	22.3	26	25.4	15.2	0	0	40.5	14.8	22.4	18.2	19.2	9.5	12.6	11.7	33	35.4	19.7	36	21.6	11	30.5	33.8	19.2	28.5	17.2	18	20.2	33.7	23.8
92.5873	12.4	56.7	38.1	24.9	13.2	23	0	16.8	28.2	0	24.5	28.6	0	11.7	26.2	30	0	0	15.6	2.7	17.3	28.4	27.4	16	0	0	23.2	16.3	32.2	20.9	16.7	10.6	16.5	18.3	37.2	40.9	16.2	19.5	13.7	19.5	23.1	31.7	7.4	26.2	17.4	18.5	28.5	28.2	21.5
92.754	10.2	17.2	15.6	23.5	6.1	18.8	0	33.1	14.4	0	12.9	21.7	0	18.2	46.6	24.2	0	0	15.8	1.4	16.9	30.8	18.6	21.7	0	0	36.6	18.3	17.7	21.6	17.1	13.3	12.9	12.9	27.5	36.3	19.8	10.5	17.6	7.9	22.2	44.8	13.1	27.1	15.2	17.3	20.4	21.5	21.3
92.9207	9.1	47.8	23.6	19.3	25.2	21.7	0	19.1	29.1	0	20	22.5	0	10.8	23.2	28.3	0	0	15.3	6.2	16.3	30.3	31.4	14.5	0	0	42.5	16.5	17.9	22.8	18.1	10.1	12.3	11	32	33.9	13.7	16.6	30.3	3	24.6	24.3	22.9	31	10.4	25.6	16.3	27.1	22.4
93.0873	10.1	21.9	27.5	23.7	17.1	21.3	0	17.9	18.6	0	12.7	29.5	0	20.6	26.1	33.5	0	0	15.4	5.9	17.9	30.3	24.7	18.3	0	0	29.4	17.7	27	19.1	12.5	14.2	17.6	14.8	29.7	37.3	27.8	20.8	22.1	23.3	37.7	40.1	9.3	35.8	11.2	18.1	17	29.5	20.7
93.254	13	21.5	27.4	21.4	14.9	30.3	0	27.8	17.6	0	12.2	18.6	0	11.3	27.4	40.1	0	0	14.9	4.9	10.7	35.6	25.6	21.5	0	0	25.8	17	27.9	16	16.2	13	13.6	15.1	28.5	28.4	27.6	9.8	13.9	15.1	31.5	25.4	19.9	33.6	14.4	19.2	22.5	27.9	22.3
93.4207	16.2	28.7	19	18.4	9.8	30.6	0	34.4	21	0	19	27.7	0	16.4	31.7	36.1	0	0	18.1	8	20.1	71	26.1	15	0	0	29	15.5	24.1	14.2	13.1	12.3	12.5	16.9	29.5	33.9	11.3	13.9	16.3	16	26.9	25.3	14.3	26.5	15.5	14.3	16.1	28.2	19.2
93.5873	12.7	47.1	21.7	23.5	15.3	24	0	26	21.4	0	15.3	26.6	0	24.2	37.6	30.6	0	0	15.7	3.5	6.2	38.8	25.4	13.3	0	0	32.4	23.1	26.6	13.8	13.7	12.4	15.9	13.3	25.2	32.8	15.8	10.6	24.7	7.8	35.9	28.3	16.5	30.5	14.6	17.5	20.9	37.2	28.6
93.754	11.8	43.5	22.6	21.8	10	16.1	0	22.5	27.6	0	10.8	25.4	0	20.6	34.3	38.3	0	0	14.2	3.6	25.3	34.2	20.7	22.2	0	0	28.6	11.3	12.6	16.5	17.2	13.4	19.5	10.4	30.1	36	18.6	9	17.3	18.4	21.8	30.4	12.5	29.4	12.1	15.1	21.9	32.3	24.8
93.9207	10.7	45.5	22.6	17	9.6	21.4	0	13.2	11.2	0	11.1	27.5	0	18.3	20.4	32.9	0	0	18.1	5.4	9.5	37.4	19.4	17.5	0	0	31.3	28.6	18.5	14.9	19.5	11.2	13.5	11.6	24.5	35.7	18.6	17.9	20.7	18.3	32.4	34.4	6.1	35.1	11.7	19.4	25.4	37.3	25.8
94.0873	9.2	12	27.4	19.3	13.7	18.8	0	12.8	36.8	0	18.2	25.5	0	13.2	24.2	18.3	0	0	14.5	4.7	23.8	35.5	23.8	11.6	0	0	28.9	12.2	19.2	10.7	13.9	10.4	20.2	20.3	39.1	32.3	13.5	13.7	20.2	24	19.7	37.4	19.7	45.2	10.3	17.3	20.8	40.7	26.8
94.254	18.7	37.7	22.7	21.7	13.3	16.3	0	9.2	22.4	0	10.6	20.4	0	21.2	16.2	27.4	0	0	16.6	7.6	20.5	35.2	18.4	11.7	0	0	34.1	18.4	15.2	19.7	15.6	12.3	12.8	11.5	24.1	34.7	17.8	70.2	23.9	19.1	15.9	27.9	28.9	20.5	10.3	15.3	22.5	30.9	25.7
94.4207	10.3	38.4	23.9	25	3	18.3	0	16.6	18.9	0	11.9	26.4	0	13.4	21.6	37.5	0	0	15.9	6.7	13.9	32.9	20.8	21.8	0	0	39.4	15.2	24.4	26.6	10.7	11.8	10.3	14.4	37.2	35.9	25.5	10.3	30.1	13.7	20.7	22.1	8.8	19.4	10.5	15.2	21.3	40.4	29.3
94.5873	13.8	25.2	23.1	25.4	13.6	28.6	0	15.8	5.5	0	8.2	29.8	0	17.8	22.6	37.6	0	0	13.8	3.4	15.6	33.7	20.3	16.7	0	0	32.6	19.4	22.2	14.8	27.9	10.5	16.4	26.5	36.7	39.1	25.2	6.5	19.8	9	23.1	29.1	13.9	34	14.4	22.8	23.8	36.7	23.3
94.754	25.2	40.3	26	22.5	11.6	24.5	0	24.6	30.7	0	13.2	24.9	0	14.8	19.8	39	0	0	17.6	9.7	26.4	34.4	20	13.9	0	0	32.4	11.7	20.7	11.4	28.1	12.4	17.5	13	35.8	32.7	14.4	9.4	16.3	25.4	18.3	36.7	8.1	28.4	12.9	14.8	21.6	49.5	26.6
94.9207	11.5	41.9	26.5	24.5	13.1	22.5	0	17.6	14.1	0	11.8	21.6	0	14.3	31.1	13.7	0	0	20.8	4.3	14.2	32.4	23.3	13.7	0	0	42.7	10.7	17	17	20.3	11.2	15.3	10.1	28.8	36.3	14.3	14.1	13.8	13.9	18.9	32.9	17.3	28.5	12.3	12.8	19.8	51.1	25.2
95.0873	21.5	24.7	27.4	18.9	13.8	18.7	0	13.4	15.7	0	17.7	21.9	0	18.7	25.3	25.3	0	0	19	8.4	8	30.2	21.7	16.9	0	0	22	12.3	19.2	16.6	17.1	13	19.1	9.1	21.8	38.1	33	16.1	18	15.8	24.8	34	9.5	28.3	12	13.8	20.4	23.7	22.3
95.254	18.2	28	22.7	21.4	6.3	18	0	13.5	26.5	0	16.3	26.3	0	16.4	22.5	11.6	0	0	17.2	9.7	7.2	33	32	11.2	0	0	28.7	7.2	21.5	15	25.5	16.4	25.5	14.8	32.4	38.9	14.4	13.5	23.9	20.2	11.5	39.4	33.6	32.2	11.1	16.3	19.4	21.5	22.3
95.4207	14.9	21.1	22.8	21.9	19.9	21.8	0	11.3	16.4	0	13.4	31.3	0	15	27.1	32.8	0	0	26.8	9.2	30.9	43.1	26.4	20.5	0	0	29.1	10.2	15.6	13.1	25.2	16.4	31.5	12.4	21	37.1	22	19.5	14.6	23.9	28.6	33.3	12.3	23.1	10.5	18.8	24.8	24.8	25.4
95.5873	9	35.6	28.3	23.3	14.9	10.3	0	21.6	14.3	0	21.8	25.1	0	14.6	44.3	33.3	0	0	17.6	12.8	20.6	33.9	27.5	19.4	0	0	43.1	6.9	29.2	12.7	20.3	13.5	30.6	16.4	17.9	40.1	16.6	13.8	34.8	33.2	27	41.3	9.7	25	12.2	18.4	23.3	18.2	24.3
95.754	17.1	19.7	34.5	22.2	36.5	16.6	0	16.2	16.6	0	16.2	22.1	0	16	24.5	38.3	0	0	17.3	7.1	11.8	33.1	21.7	17.8	0	0	32	8.4	14.1	9.6	21.5	9.9	9	10	17	34.8	28.4	27.4	17.1	15	12.9	44.1	23.6	17.9	13.7	16.8	25.8	22.4	23.7
95.9207	12.8	30	27.9	22.8	3.7	37.9	0	14	27.4	0	11.7	26.7	0	18.9	19.7	22.3	0	0	15.2	3.5	12.8	30.7	18.8	16.4	0	0	47.2	7.7	19.6	18.8	21.8	10.3	24.1	15.3	21.4	32.9	19.3	14.3	10.9	34.5	15.1	31.9	39.1	39.6	10.5	11.7	23.3	26.7	25.8
96.0873	17.2	27.4	36.4	27.6	20.5	14.4	0	11.6	11.2	0	10.8	27.1	0	20.3	17.5	46.9	0	0	14.3	3.8	31.7	30.2	19.3	11	0	0	22	10	16.8	12.3	18.1	11.2	47.2	14.6	28.5	32.6	22.7	18.8	13.3	20.7	19.6	34.3	18.2	43.3	14	20.8	36.2	24.1	22.6
96.254	14.5	16.8	22.6	18.2	11.7	21.6	0	12.7	16.6	0	18.6	27.8	0	16.8	34.5	38.7	0	0	14.6	2.4	12.6	29.5	26	10.6	0	0	29.4	9.6	16.7	14.1	20.5	10.5	18.8	14.7	32	31.4	11.5	10.9	35.7	37.2	8.8	53.2	22.6	20.5	10.8	17.3	44.2	23.1	24.4
96.4207	8.6	15.4	24.4	20.1	7.6	15.6	0	21.2	21	0	19.1	22	0	16.1	25.2	14.9	0	0	21.1	2	17.4	41.4	28.3	28.1	0	0	30.3	15.9	13.6	12.6	22.1	10.3	12.7	18.1	9.6	29.9	13.4	15.4	22.2	24.4	25	34.3	13.8	22.6	14.3	17.7	20.7	27.7	23.8
96.5873	12.9	45.1	21.9	27	17.9	7.8	0	13.5	38.3	0	12.2	34.6	0	12.9	23.6	30.7	0	0	18.2	5.6	31.7	30.4	24.9	19.9	0	0	23.6	26.7	17.2	12.3	14.8	11.6	15.8	15.4	32.2	30.6	14.1	20	33.1	25.4	7.2	24.9	22.3	39.3	13.3	20.1	33.1	34.2	20.4
96.754	17.6	16.1	18.5	27.5	24.5	21.1	0	17.9	28.3	0	25.3	26.2	0	18.5	24.9	28.1	0	0	16.7	8.3	17.7	35.9	22.5	17	0	0	39.8	12.8	23.2	13.9	11.6	14.2	57.5	14.2	21.1	30.3	29.4	19.6	22.7	17.7	13.1	39.2	19.8	24.7	13.9	25.1	22.3	26.7	24
96.9207	14.3	32.4	20	25.8	11.8	17.6	0	13.1	14.9	0	15.1	21.7	0	14	25	25.4	0	0	24	5.2	23.7	32.5	26.1	16.9	0	0	33.1	18	15.3	13.8	15.7	11.9	37.6	9.3	18.3	28.5	14.2	11.9	22.2	16	22	41.7	12.7	29.3	13.9	22.4	20.3	23.3	26.9
97.0873	12.8	27.5	29.4	23.7	19.1	17	0	12.3	41.4	0	11.6	32	0	10.2	21.1	35.1	0	0	22.6	4.1	15.5	34.9	29	21.5	0	0	37.2	22.3	20.5	13.7	17.8	12.9	19.2	12.8	19.2	31.5	16.5	23.7	12.6	22.1	18.8	28.3	22.3	34.2	12	19.8	18	21.3	19
97.254	11.2	26.4	19.1	23.7	21.2	14.7	0	15	11.7	0	29.1	26.3	0	20.6	33.5	27.6	0	0	25.8	5.2	18.2	39.7	21.7	17.4	0	0	37.9	12.4	16.9	8.1	15.9	9.8	19.7	16.8	20.2	34.6	27.9	12.7	24.2	11	13.4	32.7	11.6	35.6	16.5	22.2	21.3	21.4	30.1
97.4207	7.1	36.7	30.2	27.2	22	14.8	0	10.4	24.1	0	31.6	22.5	0	16.2	22.6	47.6	0	0	18.8	4.4	23.1	32.1	18.3	23.8	0	0	36.6	11.4	16.2	15.9	16.9	12.3	22.9	10.9	11.3	35.4	19.3	15.2	18.2	22.6	16	37.9	19.6	29.5	13.5	17.5	17.5	18.6	22.6
97.5873	23.2	47.3	28.2	22.6	21.3	11.3	0	11.6	17.2	0	16.4	31.2	0	20.1	66.5	35	0	0	23	4.8	18.7	31.6	14.4	12.6	0	0	34	18.3	11	14.6	16.1	10.9	15.2	10.9	20.6	33.9	15.2	17.3	22.1	23.4	21.1	21.3	33.1	21.9	16.6	13.7	26.5	24.5	20.6
97.754	29.6	27.5	23.6	22.6	15.4	19.3	0	15.8	29.6	0	21	28	0	13.4	10	46.1	0	0	19.7	11.1	18.6	35	21.7	15.1	0	0	29.6	11.6	27.1	15.9	12.8	11.2	19.1	13.8	18.9	31.4	18.7	26.8	22.8	9	24.7	23.7	19.6	28	18	23.6	24.4	19.6	21.2
97.9207	19.1	36.1	27.2	25.6	13.2	16.2	0	14	23.8	0	13.3	34.6	0	12.9	33.7	45.7	0	0	21	3.1	21.2	33.2	23.2	18.1	0	0	32.2	12	26.2	12.2	12.9	15.5	20.2	15.6	23	32.3	35.9	19.1	19.2	15.2	24.2	25.2	16.6	18.7	8	21.9	21.5	27.1	23.8
98.0873	19.5	16.7	23.5	20.7	19.9	16.8	0	13.6	26.7	0	23	26.7	0	16.3	37.5	50.2	0	0	22.9	1.2	15.7	34.4	19.4	12	0	0	41.1	12.7	16.8	16.5	27	10.1	17.8	19.2	32	31.8	26.2	16.9	26.3	62.4	29.5	30.7	16.3	18.1	10.2	20.9	22.8	30.3	21.8
98.254	14.1	25	31.2	23.8	13.3	16.6	0	38.5	31.2	0	30.8	27.6	0	15.7	24.8	55.3	0	0	25	5.2	17.5	38.2	20.9	20.4	0	0	44.3	23.6	18.2	10.7	25	14.8	22.7	14.8	22.3	31.2	14.3	19.1	24	45.6	18.7	23.9	13.2	28.3	5.7	21.2	16.4	27.3	22.6
98.4207	31	19.1	29.8	23.2	8.6	20.7	0	17.3	11	0	17.6	22.1	0	15.3	36.3	29.3	0	0	19.6	10.5	15.8	43.6	22.4	21.4	0	0	34.9	10.9	18	12.8	17.5	12.5	14.5	15.7	32.8	36.2	16.6	19.8	14.6	26.4	31.4	33.2	12.8	23.9	11.2	19.4	22.9	25.5	23.3
98.5873	21.8	13.5	25.2	19.5	13.7	14.1	0	18.8	20.2	0	17.1	32	0	18.5	34.6	33.8	0	0	22.3	7.3	19.5	31.3	22.4	11.2	0	0	30.2	16.2	22.8	11.2	33	20.5	32.3	12.1	23.5	32.5	16.7	24.6	20.1	35.9	15.9	21.4	16	50.2	12.2	17.8	21.3	27.4	25.8
98.754	13.4	19.1	27.4	20.5	16.7	16.8	0	25.9	21.6	0	36.2	32.4	0	22.5	41.6	41	0	0	23.3	9.1	16.2	38.3	17.5	21.7	0	0	32.9	13.6	15.7	13.3	16.4	10.1	16.6	12.3	30	32.4	14.7	18.5	19.3	34.4	14.3	23.2	16.5	22.8	9	11.1	18.1	38.5	28.3
98.9207	22.4	27.3	29.6	25.2	11.6	24.8	0	12.1	15.7	0	14.1	40.5	0	12.9	22.3	31.2	0	0	20.7	5.9	11.4	36.1	14.3	13.7	0	0	32.4	21.1	17.5	13.4	26.9	10.7	15.1	9.9	30.1	35.4	22.3	11.2	27.3	26.9	31.7	10.9	3.8	15.2	14.6	26.9	25.7	41.5	19.1
99.0873	13.7	12.1	20.2	21.6	20	13.9	0	13.1	17.9	0	13.5	32.4	0	11.8	28.7	35.5	0	0	21.1	3.2	21.8	33.8	21	16.1	0	0	28.3	10.5	16	11.5	15.4	11.7	14.7	14.6	30.7	38.9	18	14.5	19.3	19.9	12.6	26.9	10.9	27.4	13.1	15.6	25.1	32.8	21.8
99.254	31.7	24	32.3	25	9.3	16.7	0	13.9	21.1	0	13.1	34.8	0	17.7	17	34	0	0	20.2	4.4	19.3	40.3	18.9	14	0	0	25.9	14.9	16	24.1	16.6	11.2	15.1	12.3	32.1	33	18.7	13	16.2	43	22.4	29.6	21.9	23.1	12.6	10.8	20.8	22.4	23.1
99.4207	31.6	18.9	27	22.8	8	15.6	0	14	23.5	0	19.8	36.2	0	17.1	48.6	31.1	0	0	21.3	5.2	14.3	38.7	23.4	19.2	0	0	33.5	16.7	15.6	15.5	17.7	13	21.4	7.2	29.3	34.3	19.7	15.8	16.6	36.9	26.1	21.9	2.2	29.6	11.9	12.1	21.5	27.3	20.5
99.5873	27.3	0	22.3	25.7	19.2	15.1	0	9.1	34.3	0	22.4	33.8	0	9.7	32.8	27.2	0	0	18.9	2.7	18.7	36.8	19	13.2	0	0	25.8	18.3	19.1	14.2	24.3	15.3	17.5	15.7	18.7	35.8	14	21.1	16.5	11	22	27.3	15.2	27	12.3	18.5	16.8	25.5	21.9
99.754	25.6	19.5	17	34.1	18.7	25	0	16	21.1	0	14.3	38.1	0	14.1	34.2	30.4	0	0	22.3	2.6	17.7	33.9	17.8	8.6	0	0	27.2	24.8	16.8	13	10.1	17.2	21	15.3	28.3	35.2	20.2	16.1	14.7	49.7	20.2	3.6	33.9	40.8	12.3	14.9	19.1	30.3	20.9
99.9207	9.9	40.6	24.6	23.6	16.2	17.3	0	20.3	23.2	0	20.4	25.8	0	14.2	33	42.2	0	0	16.4	4.8	32.8	40.3	18.6	17.9	0	0	52.5	19	15.4	9.3	23.8	10	20.5	13.8	18.3	31.6	17.7	10.4	13.3	14.5	26.2	34.6	7.9	29.6	12.7	12.9	21.5	27.4	35.5
100.087	25.1	18.3	20.1	24.1	8.1	18	0	7.9	36.5	0	28.6	34.4	0	14.7	27.1	44.8	0	0	14.1	6.6	11.4	35.2	23.5	19.6	0	0	29.8	25.9	20.6	8.7	16.4	12.1	16.6	16.4	24.1	35	13.6	16.4	17	19.8	25	11.8	12.4	20.7	14.4	26.5	24.9	24.6	18
100.254	20.2	38.6	27.3	22.1	17.5	18.1	0	9.7	22.3	0	21.1	26.2	0	13.7	21.1	34	0	0	17.9	5.7	4.4	37	16.9	15.2	0	0	32.6	14.7	13.2	15.4	22.1	11.1	18.8	15.8	20.3	33.7	18.6	22	16.8	24.8	13	34.1	23.3	22.5	15.2	18.1	22.2	25.6	22
100.421	16.7	22.8	15.9	22.7	7.4	26.8	0	18.2	20.5	0	16.6	26	0	13.8	16	22.8	0	0	17	3.6	23.9	35.3	18.6	18.2	0	0	30.2	35	15.9	9.2	18.9	15.1	18.8	11.7	21.4	37.6	13.6	18.3	20.7	19.8	25.7	12.6	13.9	37.8	12.8	13	20.4	39.2	21.8
100.587	19.1	36.5	19.5	17.4	14.1	22.1	0	12.5	36.8	0	12.6	23.9	0	18.3	22.1	33.8	0	0	16.2	2.1	13.3	31.6	19.2	14.8	0	0	36.1	18.7	14	12.7	17.9	12.2	17.9	14.4	18.1	34	14.7	20.5	15.1	20.4	23.5	37.7	16.2	14.9	23	17.8	21.4	38.4	21.4
100.754	18.8	14.7	30.6	23.7	15.4	29.3	0	15.4	11	0	22.9	29.9	0	11.9	30	31.5	0	0	15.3	1.3	13	30.1	21.8	19.1	0	0	44.6	11	13.5	8.4	13.5	9.2	14.2	15.2	24.9	32.8	18.9	17.6	23.1	3.8	7.8	31.9	26.5	39.3	13.8	19.3	26.7	45.2	27.9
100.921	12.2	21.8	20	20	13.3	18.8	0	11.7	19.7	0	19.3	26	0	9.3	22.2	49.5	0	0	16.7	1.9	12.8	34.3	26.5	22.4	0	0	39.8	14.6	18.7	11.6	13.6	12.4	18.7	17.6	21.9	28.6	16.2	15.4	21.3	16.8	26	22.2	6	31	21.5	19.4	23.2	34.6	24.2
[truncated: 35 more columns]

## Sheet: 1f_FR
Time	F1	F2	F3	F4	F5	F6	F7	F8	F9	F10	F11	F12	F13	F14	F15	F16	F17	F18	F19	F20	F21	F22	F23	F24	F25	F26	F27	F28	F29	F30	F31	F32	F33	F34	F35	F36	F37	F38	F39	F40	F41	F42	F43	F44	F45	F46	F47	F48	F49
9.75367	19.5	32.6	52.1	54.4	50.4	0.3	15.1	77.5	86.4	0.6	0.2	59	0.1	54.8	22.9	1	99.6	55	18.9	0.2	0.3	69.9	51.3	43.2	0.1	26.3	0.2	0.1	42	136.6	79.8	47.4	60.6	33.2	61.1	2.5	22.7	0.8	1	0.4	58.9	74.3	0.9	19	69.4	52.4	0.7	92.2	54.5
9.92033	18.5	53.7	41.2	60	7.4	0	57.6	62.9	37.4	0	0.1	45.6	0	48.3	62.3	0	86.8	44.2	39.1	0	0.2	52.5	45.8	27.2	0	20.4	62.1	0	63.3	135.4	80.5	51.3	74.1	28.3	51.7	47.7	41.6	51.5	4.8	0.4	40.6	55.2	64.1	0.1	22.7	38.5	25.1	82.1	61.7
10.087	25.2	38.7	39.9	50.4	0.2	0.2	62.8	63.4	0.2	0	0	48.2	0	45.8	0.1	16.5	78.1	30.5	52	0	54.3	47.2	45.5	40.7	0	17.1	52.9	0.1	4.4	82.5	69	48.4	67.2	29.4	48.3	1.1	42.8	44.6	0.4	43.4	28.5	71.5	70	60.8	20.6	32	46.4	62	51.8
10.2537	27.7	39.6	39.7	51.7	0	0.2	50.1	60.2	0.1	38.2	0	46	0	37	15.9	93.7	107.4	23.3	49.2	0.2	169	48.6	40.9	27.2	0	27.1	46.4	0.3	0	10	133.8	54.4	62.6	27.8	47.9	20.1	40.9	58.7	0.7	32.3	47.1	62.6	61.7	52.5	23.1	26.9	37.9	54.9	51.7
10.4203	33.4	51.5	42.8	53.7	40.5	59.5	58.1	52.5	2.8	25.3	0	49.4	0	38.5	58.4	58.1	103.9	31.2	44.3	0	159.5	45.2	32.1	25.8	0	30.9	34.5	0	39.6	0.1	166.1	48.9	75.2	36.5	43	31.1	50.3	33.7	12.4	10.2	38.8	69.8	60	12.3	31.4	24.6	36.1	52.9	72.4
10.587	30.6	35.4	51.3	51.9	43.4	35.1	53.8	48.3	42.3	25.1	57	48.4	0	42.4	56.7	34.5	105.5	22.7	46.3	0	149	35.8	32.8	33.4	0	19.5	39.7	0	43.5	0.4	151.4	50.8	67.7	24.7	35.6	38	51.6	41.2	22.4	38.6	0	69.6	53.8	62.1	26.8	27.5	39.1	40.4	57.6
10.7537	28.1	39.6	50.3	57.5	18.9	0	58	54.4	25.2	16.7	35.6	46.7	0	38.9	52.4	26.1	109.2	28.5	39.7	0	0	57.6	67.4	37.8	0	23.5	39.5	0	39.9	0.3	81.3	49.3	49.4	30.3	29.4	30.3	42.5	47.4	59	6.8	0	67.3	56.3	45.4	34.5	19.2	30.1	46.6	83.2
10.9203	33.6	47.2	2	46.5	18.8	0.1	58.4	47	23.8	14.7	5.3	48.3	0	37.3	44.4	25.6	102.6	18.6	44.5	0	0	24.5	130.9	33.8	0	27.5	37.9	0	42.1	0.2	84.5	53.5	76.2	21.8	28.2	126.2	45.5	48.9	53.2	0.1	58.7	64.4	55	49.8	35.3	18.8	28.3	44.2	51.5
11.087	29.9	44.4	41.9	53.3	23.2	16.2	92	38.4	21.1	32.1	3.4	43	0	43.2	21.4	22.9	114.8	30.5	47.8	8.9	0.3	24.7	106.8	34.9	0	45.1	38.6	4.1	35.3	0.4	47.9	54.7	29.3	22.4	33.8	118.1	42.7	41.3	49.9	22.5	47	71.5	90.2	47.7	18.8	27.2	35.1	53.1	57.9
11.2537	34.8	56.4	32.2	56	30.4	26.6	132.8	50	20.6	31.6	15.8	47.3	0	43.7	27.9	24.5	119	17.9	38.1	114.2	0.1	33.5	107.5	34.3	0	63.8	44.5	25.3	31.7	0.5	116.4	57.6	24	28.5	30	78.4	46.5	27.3	44.5	1.9	36.7	68.9	95.8	56.7	16.3	21.4	37.3	45.8	40.9
11.4203	30.2	51.1	38.6	56.9	26.1	14.9	137.3	44.1	27.4	31.9	5.8	43.5	34.3	41.4	21.8	26.1	109.8	17.7	26.2	67.5	0.1	40.2	28.7	34.9	2	47.4	42.5	37.5	48.5	0.6	66.3	67.4	27.7	46.1	30.2	58.7	50.6	33.4	50.9	21.3	40.1	70.3	58.8	51.3	16.4	24	39.1	46.4	36.5
11.587	28.4	63.6	34	51.8	29.1	8.1	132.9	35.9	29.6	43	13.7	43.9	28.1	44.3	11.9	31.8	87.2	21.4	16.2	43.5	45	22.1	15.1	38.9	0.2	11.4	42.8	0	30.4	32.5	28.6	73.8	35.6	25.6	25.3	120.9	51.9	9.3	55.6	6.4	76.5	79.8	37.4	45.8	19.3	21.7	48.1	51.3	36.9
11.7537	24.2	50.3	38.3	53.9	29.1	6.9	136.8	51.6	19.1	51.3	19.2	40.6	24	45.8	19.7	36.9	101.3	18.4	29.9	42.1	119.7	25.8	24	32	0.4	3.3	47.9	13.2	29.6	83.2	68.7	44.6	36.8	27.2	20.3	83.4	46.9	23.2	56.4	1.1	35.1	68.6	51.9	61.8	23.7	18.4	42	42.4	58.2
11.9203	24.4	48	43	55.1	21.3	5.4	123.7	46.2	17.7	29	25.5	40.4	18.6	50.4	19.8	24.1	99.3	18.3	28.9	23.9	14.1	28.6	22	22.8	0.7	32.7	42.4	50.3	22.4	101.4	127.7	41.5	52.5	24.6	25	0	36.5	25.4	58	5.6	21.6	76.5	57.3	56.8	28.1	29	42.3	41	41.3
12.087	16.6	49.4	52.5	39.7	26.1	21.5	79.1	32.8	16	25	24.8	38.9	0	48.6	28	26.7	82.2	23.4	26.7	35.8	0.2	25.1	26	20.4	0.2	26.2	44.8	25.4	33.6	79.1	122.5	37.3	47.5	18.8	25.3	0.2	48.9	16	57.7	15.6	20.7	60.3	45.8	60.1	15.2	23.9	42.7	42.8	42.1
12.2537	23	45.3	47.9	53.1	23.4	16.5	46.6	29.8	14.5	28.9	9.1	39	0	44.4	24	26.4	67.5	15.9	26.7	32.4	10.3	20.6	27.5	28.3	0.1	13.6	41.6	7.8	22.5	82.9	0.2	44.6	34.9	26.2	22.7	63.8	43.5	34.4	52.5	2.6	25.5	61.2	44.6	64	18.8	19.3	39.5	34.1	41.1
12.4203	18.4	42.7	45.8	36.8	22.2	17	43.1	33.8	16.6	24.8	6.9	36.8	0	82.3	0	22.6	18.4	13	27.3	29.7	30.4	29.8	26.6	16.7	0	28.5	47.2	0.2	23.6	53.6	32	37.8	18.4	23.7	20.8	7.7	43	21	53.4	2.7	20.6	60.3	39.9	48.1	19.4	25.2	34.2	35.6	37.4
12.587	18.3	34.7	46.9	38.3	22.3	23.6	43.6	25	42.4	18.7	9.3	39	0	113.4	20.4	17.3	27.5	20.3	29.5	22.6	149.9	31.3	25.6	30.1	0	17.1	30.4	0	23.5	17.9	26	39.6	20.5	24.5	21.9	9.1	52.5	23.1	53.7	3.2	16	57.7	49.2	44.5	12	17.3	32.2	32.3	62.8
12.7537	19.1	36	50.9	30.9	18.6	30.7	43.6	25.1	26	17.9	10.3	34.4	0	122.7	33.6	15.9	121.3	21.1	25.3	32.1	131.9	30.1	17.8	27.5	0	21.1	26.8	26.4	23.7	11.2	35.5	38.6	16.2	24.8	19.3	23.9	41.4	20.5	52.5	2	10.4	62.1	27	61.4	8.8	20.6	38	44	28.6
12.9203	18.7	39.6	50.7	29.1	24	20.8	44.6	33.9	30.9	34	11.6	34.1	0	120	14.9	18.6	109.7	19.2	34	29.8	133.4	35.3	26.2	14	0.1	22.4	28.7	33.5	28.2	8.5	23.1	30.6	23.2	20.9	16.8	0	46.6	21.5	50.2	0.6	21.1	57.9	28.6	52.6	19.3	23.2	42.3	46.1	21.2
13.087	18.1	29.6	50.6	40.5	21.7	17.4	45.8	41.2	22.4	25.8	1.1	46.8	0.1	118.1	28.1	20.4	111.6	23.7	17.8	32.2	48.8	37.4	22.8	25.4	0.1	26.6	32.5	17.1	24	15	26.3	42.6	18.1	20.7	12.8	21.2	71.1	37.5	54.9	2	13.4	61.7	33.6	57.6	14.7	19.9	29	38.7	33.8
13.2537	15.5	25.5	42.9	31.9	17.2	10	45.5	38.6	15.6	29.1	0.4	33.1	22.6	109.7	30.2	20.8	93.6	27.9	22.4	20.1	0.1	16.5	25	20.5	0.2	19.9	24	0	11.1	14.9	112.7	44.1	21.5	18.9	6.4	8.3	80.2	31.9	67.5	9.5	6.9	48.2	34.4	60.5	16.4	20	38.5	32.5	26.1
13.4203	23.4	27.9	32.3	28.2	14.8	19.7	50.1	33.5	14.4	35.5	1.1	35	18.1	116	18.2	17.9	82.1	19	29.8	23.8	0.3	11.9	24.5	9.6	0.1	21.7	28.6	0.2	29.5	4.8	71.9	46.5	43.4	16.2	9.6	26.8	50.4	34.6	60.8	8.7	1.4	54.7	39.3	68.8	4.9	17.5	37.9	33.5	25.5
13.587	21.5	48.6	28.4	29.5	12.6	21.1	43.1	17.3	20.4	33.3	0.2	29.1	16.4	114.7	1.7	11.1	99.4	18.5	11.8	41.2	0.2	24.2	30.2	6.7	14.5	19.8	25.7	0.1	25.6	4	13.3	36	47	17.4	6.2	21.2	82.4	28.6	61.1	3.5	12.1	45.5	36.5	48.8	9.2	15.7	40.1	34.6	34.8
13.7537	20.8	48	36.7	22.8	13.3	19.5	32.4	22.5	9.3	22.5	14.9	28.5	10.6	124.5	0.3	15.7	76.4	13	21.5	16.1	0.5	33.5	25.2	4.2	49.7	16	31.9	37.7	13.9	5.3	17.2	38.9	16	18.4	5.8	14.7	80	23.4	56.5	0	14.8	49.9	33.1	50.7	16.2	14.7	30.7	38.5	17
13.9203	18.2	38.2	37.1	32.1	12.5	25.4	32.7	24.1	20.2	19.6	4.1	29	0.2	109.5	19.3	10.5	25.9	8.6	22.6	24.4	0.3	11	25	8.3	30.1	16.7	29.8	1	28.9	9.6	22.1	40	23.5	12	8.6	21.3	46.7	33.9	67.7	0	24.1	51.3	31.9	52.3	4.7	11.7	33.5	34.6	27.9
14.087	46	41	48	81.4	47.3	67.7	71.9	60.7	47.6	67.6	61.8	43.4	43.7	101.3	33.6	44	63.2	29.2	51.8	40.6	54.7	71.3	70.3	37.5	47.8	44.2	62	42.6	65.8	18.9	59.7	49.4	55	71	45.6	75.2	81.9	66	96.3	34.5	71	86.9	57.7	68.6	55.5	28.4	68.6	60.7	59.1
14.2537	6.2	4.4	2.6	10.2	3.2	6.6	14.8	12.5	2.4	9.1	13.2	4.3	11.9	29	6.6	9.2	18.5	9.3	2.9	2.2	11.3	20.3	13.8	0.1	14.2	6.9	6	10.4	6.3	3.1	4	13.3	3.4	40.1	5.4	48.1	12.7	12.4	16.8	4.8	14.4	7.3	18.9	19.6	13.1	3.1	2	3.5	0.7
14.4203	3.8	3.4	0	0.1	4.4	3.4	1.3	5.6	5.8	4.7	0.5	5.2	2.1	3.6	7.4	0.5	0	1.5	1	4.8	0	1.7	1.8	5.5	0	0	2.7	6.2	6.9	0.9	0	3.8	0.1	2	0.1	0	3.7	1.4	0.2	0	3.1	9.8	6.7	0.6	0.1	0.1	0	0.1	1
14.587	5.1	0.1	1.8	5.1	0	2.7	8.3	8.4	4.5	3.7	1.7	1.1	3.7	0	8.1	0.8	2.5	6.4	0.2	3.8	0.9	3.3	0.8	0	0.4	0	1.8	13.1	2	0	7.5	0	0.4	0.2	4	0.3	0	3.5	14	0.4	4.3	3.5	2.9	5.9	0	0.4	0	0	4.2
14.7537	4	0	5.7	2.9	0	6.8	0	5.7	2.5	3.1	3.8	0.6	1.3	5.7	0.9	0.2	1.9	3.9	0.4	7.1	0.2	0.6	0.6	0	1.2	0	0.9	5.7	3	1.5	2.5	4.8	1.3	0.2	4.6	5.6	1.4	1.8	2.4	0.3	5.2	0.9	0.4	3.8	1.1	1.6	0	0.2	2.3
14.9203	3.4	4.4	3.1	0	0	3	1.6	5.7	0.9	4.8	1.1	3.5	0.7	4.9	8.3	1.1	1.7	4.9	0.2	0	0	1.7	2.2	1.2	1.3	2.3	1	1	2.5	1.2	2.1	0.8	1.7	0.4	5.1	4.3	0	0	8.7	0.8	2.6	2.1	2.5	0	3.4	0	0.1	0.2	4
15.087	3	0.2	0	4.1	0.1	6.2	2.2	5.7	2.5	0.3	2.2	0.6	0.2	0.3	5.8	0.5	3.3	3.7	0.2	2.1	0	2.3	1.4	2.2	3.4	3.2	0.1	4.2	0.9	0.5	0.1	0.1	4.4	0.2	3.2	0	0	0	2.4	0	1.5	0.8	0	0.4	0.2	0	12.7	8.7	5.9
15.2537	1.4	0	3.1	4	0.4	3.7	6.9	4.4	0.2	3.1	0.1	8.4	0.3	3.1	2.6	0.5	3.1	3.6	0.5	6.1	0.1	1.3	2	0.7	1	1.5	0	5.7	1.3	0	1.5	0	1.3	2.5	2.8	1.5	2.1	0	0.9	0.9	3.6	9	0.5	9.5	0.3	0.1	0	2	3.3
15.4203	1.7	3.8	1.7	0.3	3.9	4	3.7	3	0.7	2.9	0.7	5.4	0.8	4.1	4.3	0.2	1	3.9	1.4	2	0	0.9	1	2.5	0	2.8	0	5	0	0.9	0.6	3.9	1.4	2.4	4.6	0.6	1	1.2	0.1	1	2.9	9.9	0.9	0.6	0	3.7	0	5.9	0
15.587	1.5	3.4	0.2	0.2	2.1	4.8	2	6.6	0.4	1.5	0.3	4.1	0.9	0	3.4	0.5	3.6	2.8	2	1.8	0.1	1.2	1.5	2.7	0	3.6	0	1.9	0.1	0	1.5	2.6	0.9	3.2	4.5	2	1	0	4	1.2	3.3	2.2	7.8	1.8	0.7	19	3	3.3	1.1
15.7537	3.8	0	1.6	0.5	1.4	6.9	2.4	5.6	0	0.5	2.4	0.8	0.2	1.2	0.5	0	0.1	0.3	0.7	0.6	2	0.1	0.7	0	0	0.6	0.9	2.7	1.2	2.6	3.8	0	0.6	2.1	1.1	0	1.8	1	1	0.5	0.3	1.3	6.9	0.9	0	1.4	0.1	2.4	2.8
15.9203	2	0	1.1	0.1	1.7	4.5	0.1	2	0.2	2.6	0.3	0.7	0.6	0.6	6.5	0.4	0	0.8	2.8	3.6	0	0.3	0.6	0	1	0.6	4.5	3.7	1.6	4.5	4.5	8.2	0.1	2.6	4.2	1.2	1.2	0	1.6	0.5	2.1	5.1	0.7	2.7	0	11.5	1.1	1.2	2.9
16.087	1.8	3.7	0	0.2	1.4	5.6	0.4	2.5	0.9	1	0.3	1	0	2.9	2	0.4	0.1	0.7	1.9	1.1	0	0.7	0	1	0.9	0.2	0.9	3.4	1.2	1.5	3.7	1.6	3.9	0.1	1.4	0.6	2	0.3	0.1	1.6	0.7	4.6	0	1.2	2.7	0.2	0	6.6	2.4
16.2537	0	1.6	1.9	2.7	1.1	6	0.5	3.3	3.4	1.2	0.3	8	2.1	3.5	5	1.1	1.5	1.6	0	1	0	0.7	0.1	5.1	2.3	0.1	0.1	2.3	3.6	2.8	1.7	0.5	1.3	1.6	2.5	0.2	4.7	0.6	12	0.7	1.4	3.7	0.1	1.3	1.6	0.2	0	2.7	0.9
16.4203	2.8	1.9	1.1	2.6	0.3	6.2	2.1	4.2	0.4	2.4	0.9	2.5	0.1	2.1	2.5	0	0.3	0.9	0.1	0	0	1.1	1.9	1.1	0.7	1.7	0.4	1.1	0.7	2.7	2.5	0.3	0.6	0.2	1	0.5	1.1	0	1.4	0.1	1.3	4	0.3	1.2	0.9	0.4	0	0.2	0.7
16.587	1.8	3.3	0.9	0.4	1.4	3.9	3.8	4.7	1.6	0.3	0.5	1.9	1	4.6	0.7	0.6	2.4	1.3	2	0	0.3	0	0.6	0	0.1	5.1	0.4	1.7	0.6	2.9	2.6	4.5	0.5	0	4.3	1.5	0.7	0	3.9	0.7	1.5	4.2	5.1	2.1	0.9	0	0.1	0	0.2
16.7537	2.4	4.1	0.1	0.1	0.2	3.4	0.5	2.6	0.1	3.4	0.3	2.2	3.1	0.1	0.4	0.5	2.3	0.7	1	1.7	6.6	1.1	2.1	0	2.9	1.2	0.1	0.6	2.3	0.2	0.8	0	1.6	0	3.6	1.4	2.2	0	1.8	0.6	1	4.3	0	2.3	0.6	10.9	1.2	0	1.1
16.9203	2.2	2.1	3.3	0.3	1.3	2.8	0.3	4.3	0	4.1	0.7	2.4	1.5	3.4	0.3	1.4	0.2	0.4	0.5	0.3	5.9	2.3	0	0	1.5	2.4	0.6	1.3	1.4	1.5	0.2	0.4	0	0	4.6	0.2	2.5	0.4	2.9	1.1	0.7	0.5	0	2.5	1.4	1.9	1.9	1.3	0.5
17.087	3	1.2	1	0	1	2.4	1	4.5	1	5.6	1.4	5.5	0.6	0	1.6	0.1	0.1	2.4	0.6	1.5	0	0.9	1.2	2.5	1	0.1	1	2.3	1	0.7	0.4	0.5	5.8	0	0.4	0.6	0	0.5	2.8	0.4	0.3	0.1	5.1	4.1	1.2	0.4	1.1	4.3	2.8
17.2537	1.1	0.4	1.7	3.5	0.2	2.4	1.8	3.4	1.7	3.5	2	0.7	0.9	0	1.1	1	4.8	0.8	0.8	0	2.1	1	4.7	0.7	0.1	1.7	0	0.3	0.9	0	0.8	5	0.7	0	0	2.1	0	0	1	0.9	2.2	0	1.4	2.7	0.2	0.1	0.8	3.9	0.7
17.4203	2.2	0.1	0.3	4.5	0.8	3	2.3	5.6	1.2	5.4	1.7	0.3	0.7	3	3.9	0.4	0	1.8	0.5	0	0.8	0.6	2.7	3.3	4.1	0.8	0.1	1.2	0.1	0.2	0.5	0	0.7	2.2	1.9	2.9	0	0.9	0.2	0.6	0.3	4.6	0.4	1.2	1.3	0.2	0.1	2.7	1.5
17.587	0.4	3.5	1.6	3.9	2.2	2	0.5	3.6	2.4	2.5	4.3	2.4	1.9	0.4	2.8	1.1	1.5	1	0.7	5.8	0.5	0.9	0.2	4.7	0.5	0.2	0.4	1.8	0	2.6	0.1	0.3	0.1	1.9	1.5	0.2	0	0.6	0.4	0.3	0.7	4	0	0.1	0.5	0.4	0	2.6	0.6
17.7537	0	1	0	1	0.8	3.8	0.6	1.3	1.7	1.6	1.6	3.9	3.8	1.9	1.4	0	1.3	0.8	0.7	1.5	0.4	1.6	0	2.4	1.5	0.4	0.5	3.9	0.1	1.2	2.2	0.1	6.1	0.6	2.7	0.7	0	0.1	1.6	1.6	1.6	4	6.1	0.9	0.8	1	0.4	2.3	1.4
17.9203	2.1	0.5	0	1.1	0.4	2.3	4.1	8.6	2.8	0.3	1.3	2.8	0.5	1.9	3	0.4	3.3	3.4	2.5	4.5	0.4	0.4	2.6	1	2.2	0	0.5	1.6	0	0.2	3.1	6.8	3	0.5	2.6	0	0	0.1	3.6	1.2	0	2	0.2	1.1	0.4	9.3	0.6	4.8	0.5
18.087	1.4	0.1	0	1.4	0.3	2	2	5.5	1.6	1.4	1.7	1.9	0.2	2.8	3.2	0.6	3.4	1.9	1.1	0.1	1.5	1.1	0.2	2.6	6.4	0.5	0.2	0	0	3.7	4.3	0.9	0.6	0.3	0.4	0	1.4	0.1	4	0.6	5.4	2.1	0	0	1.1	5.6	0	1.4	0
18.2537	2.5	2.1	0	3.7	0.7	2.8	0.5	1.6	0.5	2.3	2.3	4.4	2.5	2.3	9.6	0.3	1.5	0.7	0.6	0	0.7	0.8	0.1	1.2	1.6	1.3	1	0.7	0	0.7	1.5	2.9	0.8	0	1.6	0	0.1	0.5	2.3	0.2	0.3	3.5	0.3	0.1	2.4	1.8	0.5	3.5	0.8
18.4203	3.3	0.8	0.2	0.8	0.9	3.4	1.5	3.4	0.8	5.7	1.9	0.5	0.3	1.5	1.6	0.7	1.8	1.6	0.7	1.9	1.4	0.4	0.2	2.6	0.7	0.2	0.4	2.1	0.3	0	0.4	1.8	3	0.3	0.6	1.9	1.9	0.2	1.9	1.1	0.2	1.4	4.9	6.2	1.8	1	0.1	2.9	1.9
18.587	1	3.3	0.4	2.4	0.8	0.4	2.5	6.4	1.5	0.6	2	2	2.6	0.3	1.1	0.4	2.9	0.1	0.4	1.7	0.9	1.6	0	0.8	0.5	1.3	0.2	2	1.5	3.1	3.7	3.3	2.9	0.4	0.7	0	1.2	0.5	1.9	0.7	0.4	1.7	0.4	0.5	0.4	4.9	0	2.6	1.5
18.7537	0.9	4.8	0.3	0.5	2.1	2.4	3	0.4	0.9	1.8	1	1.8	3.1	1.7	4	0.5	0.6	0.5	2.5	2.9	0.4	1.6	0.4	2.4	1.3	0.1	1.4	1.6	0.6	1.8	1.7	1.1	4.2	0.8	2.6	0	0.7	0.6	1.8	0.7	0.9	2.1	3	1.9	0.2	0.2	0.1	2.7	0.6
18.9203	0.1	1.6	0.8	1.5	1.1	2.6	3	1.5	3.4	2.2	0.3	0.2	3	2.3	4.4	0.6	1.9	2.7	0.5	0	0.5	1.4	1.5	0.8	2.9	0	0.4	3.5	0.8	0	3	0.8	4.6	0.4	3.5	5.4	1.6	0	3.6	0.2	3.9	1.8	0.7	2.4	1.3	2.4	0.4	2.9	1.9
19.087	1.4	1.8	0.2	1.7	0.3	3.7	3.8	1.7	2.5	0.9	0.3	1.1	1.7	3.1	1.4	0.3	1.2	1.4	0.9	1.8	0.7	0.8	0.9	0.6	0.6	1.2	0.2	2.4	0	0	3.9	1.4	0.7	1	1.2	2.5	1.8	0.4	0.9	0.3	0	2.9	2.1	3.9	0.9	0.8	1.7	1	1.8
19.2537	2.1	1.9	0.3	0.3	0.5	3.1	1.2	1.2	1.3	5.6	0.1	1.6	0.2	0.2	1.9	0.2	3.6	3.3	0.9	5.1	1.8	1	0.3	2.9	2.9	1.1	0.4	1.6	0	0	2.6	0.8	1.4	0.6	4.4	0	1.4	0.2	0.5	0.4	2.2	1.9	0.2	0.5	0.6	0.8	0.5	5.7	0.5
19.4203	2.5	4.5	0.6	1.4	2.2	3.6	1.5	3.3	0.8	3.1	2.6	3.3	2.3	2.8	4.6	0.5	6.3	2.4	0.1	2.3	0.5	1.2	0.3	5.1	0.8	0	0.9	2.6	0	0	1.4	0	2.9	0.5	1	0	1.3	1	0.5	0.4	1	2.9	0	1.5	3	2.2	0	1.1	0.4
19.587	1.7	4.1	1.3	3	1.2	2.8	0.8	1.5	0.7	4.4	3.1	1.6	1.4	2.2	1.5	0	3.1	2.7	0.9	0.8	1.1	1.4	0.5	0.6	2.3	0	0.4	1.3	0	0.3	0.9	1.4	0.6	0.1	0.1	3.5	4	0	0.2	0.7	4.4	2	0.6	1.5	1.3	1	0.4	1.7	0.7
19.7537	2.3	3.3	1.2	3.5	1	3.5	0.6	2.5	1.3	4	0	1.5	1.7	3.5	4	0.5	3.3	0.7	0.9	0.1	2.1	0.3	0.1	1.9	3.2	0.8	0.4	0.8	0.9	1.4	1.7	0.1	0.3	0.7	0.9	3.1	4.4	0.3	1.3	0.2	2.1	1.3	5.1	0.4	0.5	0.3	0.6	0.9	0
19.9203	2	3.3	0.3	4.3	1.3	0.1	2.2	2.4	0.4	0.7	2.8	0.4	3.2	0.5	2.1	0.2	2.9	1.6	0.6	9.4	0.9	0.3	0.1	2.2	1.2	0.5	0	1.7	0.6	0.3	1	0	1.1	1	1	2.8	1.9	0	4.1	1.5	1.7	4	5.9	2	1.3	1.6	1.1	4.6	0
20.087	2.6	1	1.8	3	0.8	1.1	1.6	4.5	0.9	5.4	1.4	1.8	0.5	2	1.3	2	1.7	0.6	1.1	0.1	0.2	2.2	0.6	0.2	0.8	0.4	0	3	1.1	2.2	2.2	0.9	3.1	1	2	6.1	4.6	0.5	1.6	0	2	3.4	1.4	2	1.3	0.7	1.1	3	2.3
20.2537	2.1	1.4	0.4	4.8	0.3	4.8	1.8	4	1.4	2.3	1.8	3.1	1.2	1.4	0.7	0.1	2.5	1.3	0	0.2	0.3	1.5	0.1	1.7	1.4	0.7	6.2	2.9	0	0.8	0.9	0	2.5	0.2	3.8	0.3	5.5	0.6	0.8	0.6	3.2	2.4	0	0.8	0.6	0.3	2.4	1.6	4.7
20.4203	1.3	1.3	0.3	4	0.9	1.2	1.4	0.1	1.3	3.3	1.1	2.1	1	0.4	2.2	0.4	2.3	2.6	2	0	1.5	3.1	0.1	2.5	1.9	0.5	2.1	1.6	0	3.3	1	1.9	0.6	0.6	3.1	1.8	3.6	0.2	0.6	0	4	2.3	4.2	1.3	0.6	0.2	0.3	2.1	4.2
20.587	0.8	1.2	0.3	4.2	0.8	0.5	2.1	5.8	1.3	2.7	5.4	4.1	0.3	4.9	1.4	0	0.6	1.9	1.9	4.2	1.3	2.4	2.3	2	6.4	0.1	0.5	1.9	0	2.1	2.5	4.6	6.1	0	1.4	0.4	5.1	1.4	2.5	0.6	0.2	1.6	2.5	1.9	1.5	3.6	0.4	3.1	1.3
20.7537	2.9	0	0.3	0.6	0.8	5.2	3.9	5	1.6	0.7	3.9	2.5	1.9	3.8	1.7	1.1	4.9	2.4	0.2	4.9	2	0.6	1.3	4.1	0.1	0.6	0.7	0.4	0	0.4	1	1.3	2.5	0.2	3.2	2.7	3.8	0.9	1.6	0.5	0.5	2.1	1.1	2.6	0.8	1.2	0	1.7	1.1
20.9203	0.9	0.9	0.9	2.2	0.5	0.8	2.3	3.5	0.7	2.8	3.4	3.4	0.1	4.2	1.7	0.2	2.1	1.5	2.8	1.1	1.1	0.4	1.2	0.6	0.5	0.3	0.5	1.6	0.5	1.4	2.3	0.9	2.9	1.7	1.6	3.9	4.2	1.4	1.9	0.5	2.9	2.6	0.1	1.5	0.4	5.5	0.5	2.5	3.3
21.087	0.4	1.1	0.1	0	0.1	0.1	2.8	4	0.7	1.4	1.7	4.5	5.3	7.3	2.9	0.8	2.4	1.4	2.1	2.2	0.7	0.9	0.5	2.1	1.2	0.3	0.9	0.6	0.7	0.5	0.1	1.4	3.6	0.3	1.5	3.9	2.7	0.7	4.5	1	1.1	2.1	3.8	3.7	1.1	0.7	0.7	1.8	1.3
21.2537	2	1.7	0.4	1.6	2.4	2.8	1.8	3.2	0.3	3	2.4	2.3	0.5	6.1	6.5	0.6	4.2	3.7	1	0.1	0.5	1.3	0.1	1.3	2.4	0.2	0.4	1.2	0	0	3.1	0.8	5.7	0.2	3	3	4.2	0.5	2.8	0.8	0	0	3	1	2	0.5	0.8	2.3	0.6
21.4203	4.9	2	0.2	3.6	3.1	1.6	1.1	0.2	0.6	2.5	0.5	1.3	0.9	2.8	3.8	0.4	7.1	1.5	4.8	0.1	0.2	0.8	0.2	2.5	1.9	0.2	2	0.5	0.2	0.3	4.5	3.8	2.1	1.1	2.4	1.4	1.1	1	0.5	0.7	0	1	0.7	1.2	2	3.2	0	1	1.7
21.587	3.7	2.7	0.8	1.5	0.7	1.1	1.2	1.1	0.6	2.5	2.7	2.8	1.4	1.2	3	0.3	1.9	1.5	0.6	1.9	1	0.9	0.4	1.9	2.5	0	1.6	1.6	0	0.6	0.9	2.4	0	1	3.3	0.3	0.4	0	1.4	0.8	0	3	0.9	2.1	1.3	0.2	0	4.5	1
21.7537	1.7	4.2	0.2	3	2.6	2.5	4.2	2.4	0.4	0.9	1.9	1.5	0	3.2	6.1	0.7	2.6	1.2	1.1	2	1.3	0.7	1.8	0.2	1.6	0.6	0.1	3.6	0	0.1	2.3	0.8	1.8	0.8	0.4	0	0.3	1.1	0.4	0.7	1	0.5	1.4	4	3.4	0.7	0	2.4	2.3
21.9203	1.9	2.1	0.3	1.8	0.8	0.7	3.4	2.1	0.7	0.9	1.8	3	0.8	3.3	2	0.4	0.4	1.8	0.3	0.9	0.7	0.7	0.7	0.5	4.3	0.7	0.5	1	0.5	0.2	4.1	0.3	3.1	0.8	2	4.6	0.8	1	0.5	0.4	0.2	0.4	2.4	2.4	1.8	1.8	0.1	4.5	0.8
22.087	2	2.1	0.3	3.4	0	0.7	3.4	4.8	1.2	3.9	0.7	1.2	3	5.9	5.2	0.7	2.3	1.4	0.1	0.5	1	1.5	0.6	0.8	0.3	0.8	1.5	1.7	0.3	1.6	1.3	0	3.3	0.7	0.9	0.9	2	1.8	1.3	0.5	3.2	3.4	4.6	2	2.6	1.1	2.1	2.2	3.9
22.2537	0.7	2.8	0.7	2	0.4	1.8	2.4	3.2	1.2	2	1.9	1.8	4.3	2.6	4.9	0.9	1.1	3.5	0.6	1.3	0.1	1.2	0.5	0.2	2	0.3	1.5	3.3	0.1	2.1	1.9	4.6	3.8	0.1	0.2	0.3	3.6	0.9	1.7	0.3	1.2	3.8	1.6	3	3.1	1.2	0.3	2.9	2.9
22.4203	1	3.6	1.3	3	1	1.5	2.3	2.4	0.7	4	1.4	1.4	0.7	2.1	5.2	0.2	3.2	0.7	1.4	3.4	0.4	0.9	0.3	0.6	0.2	1.5	0.6	2.7	0	1.3	2.7	0.1	4.4	0.9	0.7	1.1	4.7	0.3	0.9	1.5	1.5	2.6	0.3	3	3.2	0.9	0	0.2	2.2
22.587	2.3	2.2	0.7	3.7	1.6	1.9	3	7.1	0.5	1.4	2.2	0.9	1.7	0.1	1.5	0.6	2.6	1.1	0.4	5.5	0.3	0.4	1.1	3.5	1.7	0.5	0.4	1.4	0.2	0.1	0.1	0	4.8	0.8	1.8	3.1	1.2	0.3	0.8	0.6	2.2	2.1	5.9	2.1	3.6	1.6	0	2	5.5
22.7537	3.5	2.7	0.7	4.3	1.2	3.4	4.1	4	1.1	3.4	1.4	1.6	1.2	1.8	1.1	0.7	2.5	3	2.1	2.7	1.4	0.8	0.4	1.8	1.4	2.2	0.4	3	0.4	2.5	4.2	0	3.2	0.1	0.7	2.7	2.2	0	0.8	0.3	1.3	2.6	6.6	2.6	2.7	2.6	0.2	0.3	5.2
22.9203	4.9	1.9	0.2	5.5	3.3	2.5	4.3	3.7	0.7	2.5	0.8	1.7	1.3	4.4	2.2	0.9	0.6	2.6	1.8	6.3	1.7	0.5	0.3	1.5	3.8	0.7	0	1.8	0.2	1.5	3.5	0.7	5.2	0.7	3.2	2.5	1.1	0.4	0.6	0	1.3	2.6	5.5	1.3	2.8	1.3	0.8	7.2	0.7
23.087	2.9	1.8	0.6	2.4	2.3	2.7	3.9	2.6	0.5	4.4	1.8	2.6	0.5	0.3	3.6	0.7	0.8	2.5	3.2	2.1	1.5	3.7	0.8	1.9	2.5	1.9	0.7	1.9	0.4	1	3.8	5.9	3.2	0.3	0.5	1.5	1.4	0.3	3.3	0	1.3	2	6.6	2	1.8	2	0.8	3.6	3.1
23.2537	0.6	1.9	0.9	3.1	2	1.8	1.7	2.8	0.7	2	1.8	2.9	1.7	3.9	4.3	0.8	4.3	1.8	0.5	0	0.9	1.9	0.4	1.3	0.7	0.3	0.1	1.9	0.2	3.3	0.3	1.6	4.3	0.4	2.2	1	1.2	1.1	0.5	0.5	0.8	2.9	0.6	1.6	2.3	0.9	1.4	1.8	1.6
23.4203	3	3.1	0.4	1.5	1.1	4.1	3.3	2.5	0.7	1.1	1.4	0.6	1.9	1.2	2.8	1.2	2.7	1.2	0.3	1.1	1.4	0.9	0.2	1.7	0.3	0.5	0.4	1.8	0.5	3.7	0.6	0.7	3.2	1.3	0.1	4.1	1.8	0.4	2.3	0.7	1.7	0.4	0	1.5	1.4	1.2	1.8	2.9	1
23.587	2.5	2.9	0.8	3.7	2.1	0.6	5.7	1.7	0.1	4.6	1.1	1.3	4.2	1.4	4.7	0.3	3.2	1.3	1.3	3.8	1.7	1.8	0	0.8	0.6	0	0.7	0.9	0	0.8	2.1	0.7	4.3	0.3	0.1	3.6	1.2	0	2.2	0	0.8	2.9	4.5	5.5	2.8	0.1	0.9	3.2	2.1
23.7537	3.3	3	0.5	1.6	1.8	0.6	3.5	4.9	0.7	1.9	0.7	2.1	4.4	2.6	3.3	0.1	2.5	0.7	2.7	6.1	0.3	3.7	0.3	1	0.4	0	1.2	2.1	0.7	1.7	4.3	1.5	4.1	1.7	3.3	5.1	1.9	0.2	2.2	1	0.2	2.5	2.3	2	3.2	0.6	1.3	4.1	3.7
23.9203	4.6	1.9	0	0.9	1.5	3.1	3.2	2	1.3	2.1	2.3	1	2.2	5.5	3.7	0.6	3.6	2	2.4	8.8	2	1.3	0.8	4.2	0.1	0.5	0.9	1.4	0.2	2.9	5.8	0.3	3.6	0.1	4.4	1.2	4	0.7	4.1	0.4	4.4	1.8	5.5	3.2	1.5	0.8	1	3.2	3.8
24.087	8.3	11.4	8.9	11.9	8.5	11.2	10.4	11.3	0.8	21.3	11.9	9.9	6.3	12.3	8.8	7.1	7.6	14.2	12.3	11.9	7.9	4.8	7.4	12.1	6.3	6.5	7.8	24.4	9.7	6.7	15.2	15.7	18.7	5.8	9.1	13	11.1	5.7	13.5	1.8	18.2	10.3	25.1	8.9	9.2	11.3	11.9	12.6	9
24.2537	12.9	15.5	16.6	35	0.4	30	29.7	10	8.9	16.1	69	6.9	0.9	16.2	8	0.2	10.5	11.5	47.1	2.4	9.6	2.8	63.3	12	10.2	1.6	39.5	23.3	35.6	3.3	49.2	26	25.8	5	1.2	4.1	49.6	55	17	5.6	6.2	30.9	23.9	35.2	53.8	11.4	4.4	9.6	7.8
24.4203	49.6	30.8	23	59.1	17	38.6	19.2	27	24.1	56.6	18.4	15.4	0	54.6	1.6	28.7	29.5	22.6	46.8	9.7	55.2	52.1	13.8	21.2	23	14.8	52.2	23.1	66.9	0.8	44.8	19	40.4	20.4	4.8	26.7	54.4	35.8	47.8	31.9	102.8	64.7	27.9	35.2	10.4	21.8	23.5	29.7	38
24.587	40.2	44.3	48.4	82.8	26.1	32	46.8	42	35.2	62.9	17.4	23.3	0.6	48.8	1.7	39.8	54.4	28.4	68.5	6.8	93.7	88	43.5	30.8	28.2	46.9	52.6	32.6	77.3	29.8	80.6	28.2	35.6	31.7	17.1	10.7	45.8	77	58.7	24.8	51.3	61.3	39.7	88.1	43.6	47.5	47.4	59.8	46.6
24.7537	30.5	32	49.3	84.6	20.7	42	56	48.8	77.7	60.7	15.9	33.4	0.1	44.8	0.2	43.9	49.4	35.8	69	29.8	28.8	94.6	46.5	35.1	24.5	64.2	46.3	37.9	83	12	44.6	37.9	42.8	41.9	25.5	41.6	41.7	37.6	63.9	32.9	82.8	78.5	47.1	63.5	50.3	37.7	29.3	85.5	61.7
24.9203	47.1	41.4	60.2	80.2	40.1	42.4	50.1	55.3	70.6	65	29.4	39.5	38.7	47.8	0.1	58.3	60.8	38.9	70.7	22.6	65.5	76.5	42.1	38.3	33.1	56	32.9	45.2	69.4	9.8	70.7	55.2	53.1	41	30.5	36.7	44.6	24.7	67.8	28.6	90.7	79.5	55.6	53.7	52.1	38.6	35.5	79.4	51.5
25.087	43.9	46.2	56.2	80.7	36.5	37.1	42.9	65.7	65.9	61.3	39.3	35	44.5	54.6	5.8	90.2	53.1	29.8	94.8	28.6	34.6	103.8	42.7	43	35	57.3	55.3	65.1	53.3	1.6	86.1	49.6	54.6	53.3	44.7	31.3	36.1	62.4	77.9	32.6	93.2	71.9	62.2	65.8	43	31	46.5	33.7	33.5
25.2537	36.4	49.8	54.7	85.5	32.4	37.6	59.2	38.8	84.4	68.7	24.8	44.4	40.4	48.2	48.5	62.7	32.9	53.2	87.2	45.7	44.8	98.3	47.4	39.6	48.3	66.3	48.7	47.2	46	21.1	68.1	54.9	56.7	45.8	60	42.2	60.8	43.7	64.6	35.5	50.8	59.2	59.6	64	88.6	22.4	43	0	50.7
25.4203	54	45.4	51.1	82.6	26.9	56.4	57.2	37.9	95.7	48.9	20.1	38.2	37.8	56.5	25.5	68.5	44.4	42.1	83.9	27.3	64.4	78.7	41.8	48.6	41.7	45.2	35.6	52.2	59.1	17.1	67.5	62.1	51.2	41.6	42.2	30.9	61	17.2	70.5	33.1	25.5	71.8	67.7	55	97.7	45.5	37	29.7	66.5
25.587	65.9	41.2	56	70	34	57.5	51.3	29.4	81.3	50.3	10.9	40	32.1	56.7	1.1	50.8	27.7	29.5	98.8	70.4	86.3	97.7	37.9	45.2	36.2	46.3	47.2	57.4	82.4	20.1	75.5	60	53.6	53.4	56	19.7	61.1	31.6	72.9	38.5	41.7	63.2	63	95.3	95.8	51.1	42.7	42	50.1
25.7537	89	38.4	59.2	60.2	35.1	70.8	49.8	17.9	89.1	43.1	29.8	37.5	7.1	56.3	3.3	44.6	44	36.1	75.7	47.3	66.3	92.4	48.1	33.2	32.1	58.8	51.8	61.2	53.2	21.6	109.9	46.4	58.9	51.8	52.7	57.1	78.5	26.6	66.3	39.4	36.8	93.6	69.8	72.9	70.5	31.6	51.4	36.3	72.1
25.9203	82.5	36.2	63.6	77.6	32.4	54.6	69.2	62.5	67.4	62	18.6	41.6	0	60.5	11.5	52.3	43	41.4	52.9	51.8	81.5	86.8	35.2	47.3	26.9	85.6	47.7	54.3	67.8	16.4	74.7	46.5	50	43.8	45.7	22.6	64.6	30.2	63.6	29.6	37.8	75	81.9	29.1	89.6	56.8	34.6	41.9	76
26.087	17.6	39.6	77.1	73.4	23.9	62.7	79.1	46.3	78.8	56.9	38	36.2	28.6	54.7	33.2	62.6	37.4	39.7	71.3	52.8	91.3	78.5	35.1	48	44	60.5	31.7	59.8	58.7	19.9	100	48.9	57.9	58.1	37.7	44.8	71	49.8	77.1	28.6	32.5	94.5	82.2	57.8	104.4	54.2	37.8	40.2	51.3
26.2537	18.9	41.8	78.6	54.2	24.7	73.3	35.4	56.4	80.2	56	10.7	40.3	26.9	52.6	68.6	72.5	46.2	46.8	76.3	62.3	83.3	93.4	49.8	39.9	46.5	65.1	31.2	64.5	58	10.7	110.9	61	55.7	59.6	47.3	55.2	69.6	20.7	67.5	31.2	66.4	82.6	87.3	47.9	98.5	43.9	49.7	32.1	73.6
26.4203	33.5	44.4	79.4	71.1	48.2	63.4	47.9	40	67.7	38.6	19.3	44.7	52.3	49.6	71.9	68.6	77	57.2	87.9	65.3	54	85.5	68.2	42.1	41.6	71.4	47.6	40.8	58.1	27.7	91.5	58.4	62.5	53.9	41.9	23.8	52.1	21.4	76	34	95.8	87.2	95.6	67.5	102.9	52.1	42.3	45.5	66
26.587	37.4	47.9	83	73.1	37	61.3	66.6	54.2	74.4	46.4	31.4	48.3	33.3	52.8	58.8	73.8	78.5	57.8	84.9	77.3	46.8	76.2	52.8	43.2	37.5	56.6	30	56.2	49.2	23.4	67.1	57.8	57.3	35.6	59.3	72	43.2	30.9	79.6	25	43.4	116.5	98.4	91.3	90.3	56.6	43.7	94.8	56.8
26.7537	40.6	43.2	80.6	68.8	47.1	52	80	50	71.7	50.4	33	45.4	39.7	56.1	84.1	94	62	49.9	77.4	84.1	63.4	81.3	40.3	25.1	42.1	44.5	27.2	68.3	56.8	29.9	94.3	55.1	61.4	47.8	48.6	70.4	70.7	32.7	79.3	26.3	41.5	117.4	114.1	76.3	97.9	59.4	35.3	99.2	58.4
26.9203	40.6	48.6	79.9	46.7	51.1	73.5	115.6	35.7	59.3	57.5	31.9	43.5	21.6	68.4	11.6	48.9	54.9	60.6	68.5	90	87.5	55.5	43.6	26.6	49.9	55.5	39.4	59.1	102	20.7	110.8	58	64.3	46.2	33.5	57.3	63.2	62.5	75.1	32.1	63.8	101.1	118.5	76	126.6	54.9	49.8	46.3	63.3
27.087	39.6	52.3	62.6	75.7	39.8	102.3	104.1	29.9	64.7	49.4	23.7	51.9	41	61.3	0	38.6	53.7	51.4	73.8	101.2	71.3	37.1	47.2	37.2	73.3	68.6	53.2	60.3	115.9	26.7	117.8	66.6	57.8	43.1	27	80.8	40.5	21.7	77.9	47.5	51.4	131.4	125	39.4	137	59.8	47.3	31.7	52.2
27.2537	42	44.6	63.5	104.8	64.8	77.8	69.5	30.5	59.5	61.1	38.8	47.5	37.3	68.8	29	67.3	37.1	41.2	45.5	76.3	56	57.4	58.3	31.7	51.2	66.1	50.6	58.8	108.5	23.3	62.5	68	59.2	61.3	30.6	78.9	42.3	38.9	70.9	26.8	79.1	128.6	113.2	66.2	125.6	55.1	49.2	27.3	54.9
27.4203	54.7	40.1	63.7	102.4	39.2	78.3	87	50.3	48.8	50.1	60.3	51.3	44.6	51.6	3.3	41.6	50	56.4	53.2	77.6	47.9	45.9	55.4	42.9	68.9	75.7	34.6	74.7	96.8	32.4	53	69.8	62.8	63.2	39.7	67.9	57.3	55.8	68.2	26.6	115.3	103	97.2	70.3	125.4	48.7	46.8	44.3	55.8
27.587	76.3	51	52.5	93.8	51.1	66.1	98.8	27.7	59.5	46.5	68	45.9	37.9	62.7	25.1	43.4	47.8	57.7	60	85.6	68.6	70.9	43.1	47.9	80.3	48.5	35.5	81.5	91.5	43	57.8	67.3	63.6	61.2	29.6	50	51.2	29.6	76.6	37.4	112	94.3	81.1	72.8	129	51.6	58	51.3	67.2
27.7537	89.3	60	53.5	30.9	59	71.7	83.1	35.8	54.6	57.1	94.3	43.9	45.4	63.4	21.6	57.9	39.8	52.6	60.4	84.8	66	95.6	62.3	39.7	107	44.9	23.7	62.9	58.8	31.8	58.8	69	61.5	73.5	29.7	49.7	49.3	61.8	73.2	34.5	95	71.6	84.6	63.6	113.5	60.3	62.6	48.9	57.3
27.9203	90.5	48	62.5	25.7	51	58.3	41.8	27	53.5	44	101.3	43	50.3	58.3	36.8	41.2	73.6	57.8	63.3	72	66.2	61	59.2	40.5	85.8	51.7	25.6	64	50.5	47.9	62.7	65.7	59.5	74.1	47.4	69.3	47	50.5	68	25	118.6	78	83.9	62.3	123.2	63.4	48	41.2	55.9
28.087	71.9	70.1	63.5	22.5	27.2	71.1	42.5	44.2	53.8	45.2	123.3	43.5	48.2	67.8	1.8	42.4	42.9	51.8	82.6	82.2	86.6	35	68	41.6	55	37	30	48.7	51.6	32.6	62	66.5	72.5	70.2	66.7	57.7	51.4	57.4	72.6	29.5	81.4	125	83.2	28.2	121.8	42	59.3	44.1	58
28.2537	34.2	52.6	66.4	23.8	42.8	63.7	90.2	50.8	47.5	50.8	119.3	37.4	40	63.1	0.3	71.4	29.9	48	81.6	80.7	93.3	32	53	41.1	43.7	41.8	49	77.7	59.5	26.7	67.7	71	62.9	57.3	63.2	71.3	62.7	58.3	90.2	42	119.4	123	93	45.9	130.6	50.3	49.6	60.3	46.7
28.4203	27.7	50.2	71	37.5	38.1	72.7	51	90	38.8	30.5	58.9	41	51.4	58.5	39.5	91.5	27.1	50.9	57.4	80.2	74.3	26.1	46.6	40	43	60.3	36.8	51.1	58.6	36.9	80.8	77.5	64.4	52.9	55.7	54.9	44.3	31.7	79.8	41	117.1	129.1	102.2	85.5	127.2	52.2	45.2	106	48.8
28.587	39.1	56.5	53.4	30	13.9	60.4	33.9	52.5	50.6	24.5	15	37.1	38.6	68.5	100.7	84	21.8	59.6	67.2	76.8	68.6	56	54.9	47.9	65.2	71.4	31.9	64.3	47.9	62.6	89.7	66.8	73.3	42.5	65.3	35.3	54.1	61.8	73.9	29	117.1	136.3	114.2	76.6	137.5	67.1	53.9	52	30.7
28.7537	36.4	53.1	54.3	32.2	22.8	49.6	36	61.5	34	65.1	11.1	41.3	55.7	61.1	103.2	81.8	30.6	63.7	64.6	78.4	68.3	31.5	70.4	40.1	56.3	86.4	42.4	75.4	48.8	104.9	90.2	67.7	85.2	64.7	37.1	63	47.8	14.5	69.8	32.5	78	70.9	111	55	125.4	59.7	50.6	118.5	34.3
28.9203	40.4	43.5	60	26.5	39.5	79.4	34.4	56.8	53.8	61.4	12.5	41.7	63.8	65.5	110.6	45.7	34.2	59.3	60.8	89.5	62.6	28.8	76.4	41	51.2	71.4	39.1	81.4	54.6	107.3	80.7	72	85.1	63.2	45.1	65.9	58.2	21.1	78.1	30.4	41.6	54	109.7	54.1	133	65.8	59.8	107.4	52.3
29.087	36.7	55.3	55.9	26.9	34.9	53.6	42.5	67	60.9	38.6	4.9	36	81.5	60.2	119.1	48.7	45.2	64.8	63.4	79.8	60.6	30.2	81.7	41.4	47	54.8	39.9	66.6	63.5	27.8	85.3	69.3	90.2	82.7	44.1	67.8	76.1	36.9	81.5	39.2	74.4	128.4	125.7	50	135	70.2	59.2	4.6	43.6
29.2537	29	59.3	60.8	33.9	32.2	58.2	58.5	57.1	64.7	57.5	18.2	42.1	70.8	65.7	121.7	60.3	67.2	72.3	59.6	79.3	70.2	25.8	51.8	40.2	58.3	61.9	37.3	86.4	63.4	22	82.2	73.7	84.7	92.6	45.2	65.3	43.3	31.9	82.8	37.2	85.7	130	113.1	59.3	121.4	79.6	52	55.6	34.1
29.4203	28.4	50.4	61.4	17.7	28.6	72.9	72.4	63.1	59.9	54.4	28	42.7	51.4	72.3	119.1	49.6	47.1	85.2	56.5	71.4	82.1	19.1	50	35.3	77.9	70.3	52.6	66.3	67.5	25.4	114.5	86.6	86.8	94	30.5	49.5	64.3	45.3	94.3	33.3	68.1	138.4	99.8	62.2	110.6	69.9	53.5	57.5	41.1
29.587	32.8	58.5	59.9	20.5	25.1	90.2	81.6	29.7	51.7	51.3	30.8	41.8	35.2	76.8	108.2	52.7	34.6	74.6	72.5	79.6	86.1	25.2	47.1	43.6	52.6	42.7	49.3	67.8	58.7	33	87.2	99.2	85.1	106.4	20.5	68.9	53.8	24	83.5	37	35.1	129.5	121.6	53.1	124.9	63.6	51.9	59	39.3
29.7537	36.1	40.7	64.2	24.9	42.9	43.8	65.2	33.5	61.6	48.8	30.6	37.8	20.5	70.8	21.3	47.4	33	85.8	68.1	71.7	90.7	30	48.1	33.3	54.5	45.1	49.1	60.9	53.9	25.8	89.1	92.8	95.1	87.5	18.3	61.2	39	49.7	65.1	25.2	39	135.4	122.6	61.9	111.7	70.7	39.4	64.9	32.7
29.9203	34.3	36	72.7	23.2	38.5	52.9	58.6	28.6	64.9	52.3	43.9	35.5	35.9	72	0	68.2	25.2	60.8	67.7	81.7	90.6	40.4	55.2	41.9	37.5	33.4	52.9	52.1	64.3	21.2	79	70.8	96.5	78.8	29.2	67.2	35	9	54.7	32.4	35.2	126.3	114.4	57.3	116.6	77.3	51.9	61.8	33.8
30.087	40.7	51.4	68.3	24.2	38.1	71.3	48.4	38.1	63.3	35.8	61.5	36.3	31	68.9	25.7	76.4	25.8	52.8	66.5	94.2	76.3	24.8	50.7	30.1	47.9	36.7	55.1	60	66.3	28.5	79.1	59.6	97.5	73.1	27.2	78.7	28.1	33.9	59.1	30.1	42.4	114.8	115	58.6	124.2	74.7	50	63.4	39
30.2537	35	43	60.3	25.1	30.6	99.8	59.7	31.1	74.2	56.4	65.1	45.1	32.8	57.7	8.4	96.1	31	45.9	70.1	69.2	71.2	30.9	52.5	45.2	41.7	35.5	50.6	66.8	70.7	30.8	82.1	61.6	107	94.9	24.6	79	47.5	17.2	64.5	26.5	44.8	44.3	114.5	55.5	48.5	52.4	52.1	59.4	36.8
30.4203	28.3	48.2	54.2	51.6	31.6	89.6	54.5	36.3	80.2	61.6	46.9	45.8	30.4	65.8	24.2	82.9	28.6	35.6	66.1	76.4	69	34.4	46.8	32.1	35.2	38.8	42	73.7	64.8	27	55	57.9	103.5	94.5	31	73.8	45.7	51.1	66.7	30.7	30.5	40.4	125	63.6	19.6	33.1	59.4	69.7	49.3
30.587	32.2	54.2	55.3	44.8	27.5	120.1	63.1	44.2	86.1	58.1	43	44.1	31.1	59.8	33.9	53.1	33.3	47.2	72.8	88	69.1	29.7	52.1	45.7	32.5	40.1	42.8	69.2	71	33.1	69.1	59.8	107.3	68.6	51.8	79.4	37.5	49	60.4	29.9	50.2	45.7	120.7	60.3	28.3	37.2	71.3	56.7	42.3
30.7537	35.8	42	52.9	42.6	30.3	89.7	66.2	48.3	86.3	60.2	33.5	46.6	34	64.8	44.8	48.6	22.9	47.9	60.3	72	90.9	32.2	44.1	31.9	44.6	41.7	46.2	84.1	73.9	24.4	69.1	66.2	101.1	60.8	49.5	82	39.8	39.3	54.6	36.6	47.6	60.6	122.1	55	81.9	28.3	57.6	87.9	48.2
30.9203	30	48.9	58.9	31.6	51.6	68.5	65.2	53.7	87.1	28.6	40	46.3	33.9	71.1	53	41	34	47.8	53.6	76.1	67.8	40.2	68.2	36.3	48.1	29.2	56.6	65.5	78	35.7	80.2	64.1	97.6	75	43.9	68.7	40.3	52.5	65.7	32	27.2	58.4	121.2	48.3	46.5	48	57.2	61.4	49.7
31.087	39.3	36.9	59.3	28.6	52.6	64.4	62.9	53.3	72.6	62.6	34.4	45.7	40.5	72.7	44.5	51.7	62.5	40.3	58.6	72.2	82.4	51.5	60.9	47.8	39.4	38.8	47	65.4	72.3	38.9	71.7	67.8	102.2	59.8	20.4	77.2	44.8	31	57.7	29	42.8	54	115.9	57.3	20.4	31.3	57.9	61.1	53.5
31.2537	36.6	50.4	53.2	36.3	43.4	76.8	57.1	26.7	72	63.3	35	47.1	40.6	66.4	62.5	67.5	64.8	53.9	46.7	81.5	77.5	41.2	51.5	50.4	38.3	40.4	47.9	63.6	72.8	32.5	75.8	65.8	108.9	57.8	23.6	77.2	52.9	31.6	59.7	28.2	22.1	47.9	121.7	48.5	27	38.2	56.5	71.1	53.8
31.4203	27.8	60.3	62.9	45.8	36.6	86.5	52.3	40.2	81.1	50	77	52	38.2	63	104.3	73.6	32.7	43.4	58.3	77.4	68.9	46.2	53.2	43.2	34.8	42.4	44	71.2	62.7	42.2	74.2	48.1	87.9	60.6	25	68.9	51.1	48.9	55.6	23.8	48	57.2	115.1	58.1	30.8	36.2	57.2	67.6	42.4
31.587	28.5	71.1	58.6	16.3	32.6	66.1	51.3	30.4	67.3	58.3	33.9	41.2	38.8	88	98.8	67.4	38.5	46.1	60.3	73.7	82.3	45.8	54.7	41.4	47.4	50.1	50.2	71.3	68.6	72.9	69.5	52.8	87.5	63.2	19.1	67.5	46.8	10.5	64.8	31.4	22.2	49	104.9	55.1	30.5	35.6	60.8	60.3	40.3
31.7537	33.6	70.8	63.1	37.1	33.5	61.5	61.8	45.8	74.9	42.2	61	42.2	39.9	71.9	96.9	63.1	30.6	37.9	70.1	80.3	72.7	17.5	52.5	31	75	34.5	59.2	66.2	72.2	85.3	80.6	56.1	84.7	59.8	21.9	86.5	45.8	59.4	63.6	31.6	31.5	49.1	82.9	60.4	33	38.8	53.9	62.3	54.3
31.9203	35.5	46.3	63.7	24.9	39.3	83.3	71.6	48.9	71.4	54.6	55	50	38.8	82.3	75.9	51	25.2	48.7	68.3	76.7	73.1	25.2	44.5	34.2	77.9	47.6	63.6	64.5	61.3	97	85.2	65.9	70.6	62.8	25.4	70.7	48	35.8	62.3	30.3	43.1	59	92.6	67	45.1	44.6	45.8	65.4	63.7
32.087	38.4	57.2	66.1	33.2	40.8	74.9	76.9	57.2	64.5	50.3	35.7	49.7	43.5	70.9	50.5	44.5	42.2	50.8	48.9	65.4	93.1	27	46.5	47.1	77.1	47.1	63.1	73.9	58.2	110.5	79.2	60.3	62.8	74.1	34.5	85.3	41.1	44.7	60.2	30.1	19.6	54.4	82.4	65.1	27.5	38.3	55.5	71.2	42.4
32.2537	31.4	48.4	60.8	24	44.6	88.6	58	46.8	62.7	57.8	27.2	51.4	48.9	72.5	50.5	45.9	42	57.5	46.7	74	83	34	61.8	41.1	96.4	35	59.2	70.8	62.8	29	77.3	52.7	61.7	68.9	25.3	78.7	46	27.6	71.2	25.9	24.4	55.7	78.2	69	37.8	34.4	61.3	70.7	49.8
32.4203	29.8	55.6	54.4	18.4	61.8	80.5	58.9	41.6	70.5	66.9	54.9	51.7	45.5	71.5	52	51.5	40.6	53.9	70.1	73.7	86.7	27.7	46.2	51	66.1	42	53.9	68.4	54.7	26	84.5	61.8	59.9	48.2	11.9	69	54	31.2	54.4	21.2	15.6	59.4	76	69.5	25.7	44.8	57.5	69	51.5
32.587	29.8	49	60	26.6	38.3	58.6	59	49.3	63.9	48.2	43.8	50.7	30.2	69	57.4	50	46.9	54.8	58.2	81.4	71.8	35.6	48.1	45.7	49.7	29.2	66.3	70.6	55	24.9	78.9	60.5	58.9	47.3	27.4	68.8	52.7	53.8	54.5	27.6	16.1	55.9	74.5	67.3	38.6	43.7	56.6	63.1	42.9
32.7537	27.4	53.6	51.7	42.7	49.3	61.8	54.1	46.6	63.5	64	34.7	44.8	42.4	63.3	56.3	48.2	32.7	50.9	62.5	76.7	59.4	28.5	56.1	37.8	46.5	43.9	67.9	66.6	53	32	79.3	59.2	66.7	54.2	30.4	61.9	46.4	48.7	66.8	27	24.5	51.2	67.6	54.7	74.1	38.9	56.6	69	49
32.9203	34	52.4	46.2	29.7	35.7	61.2	59	46.1	63.3	42.2	23.9	47.6	39.3	71.7	52.2	53	35.4	52.2	33.4	77.3	82.8	31.4	71.5	42.9	49.5	45.7	60	72.6	50.7	28.4	79.3	76.7	65.8	49.1	42.1	79.9	52.9	50.2	50.4	27.2	29.4	35.8	71.1	64.6	84.6	32.8	69.5	66.4	53.1
33.087	33.9	61	64	23.5	37.7	66.4	81.9	42.2	74	59	19.1	48.2	44.6	74.9	54.6	46.1	42.3	49.1	63.1	80.1	100	37.9	64	43.9	59	41.9	57.5	72.4	52.5	28.2	82.7	63	67.9	60.9	49.3	68.9	49.5	33.3	51.5	23	23.4	45.2	73.4	60.3	91.2	39.2	60.7	68	45
33.2537	39.6	46.6	61.8	21.9	35.3	95.7	80	37.8	57.1	58.6	47.2	45.9	38.4	78.2	53	51.8	52.9	45.2	53.7	86.2	89.4	38	58.7	49.9	47.4	43.6	67.8	70.2	48.4	23.7	82.2	65.3	66.4	70.1	39	81.3	56.5	67.9	56.1	19.9	29.7	60.8	60.1	63.7	56	52.6	63.2	71.5	51.2
33.4203	43	50.9	55.6	33.6	34.9	101.8	71.7	42.7	79.8	52.1	41.6	44.5	39.9	73.3	52.5	57.7	40	56.7	58.3	93.8	90.2	36.6	52.8	45.9	60.9	44.6	65.9	57.6	51.5	32.6	76.6	59	70.2	63.2	40.1	73	52.8	26	67.3	25.7	16.2	46.5	72.2	76.8	101.5	50.3	60.3	70.5	48.4
33.587	39.3	48.2	58.6	27.3	46.8	104.8	67.4	64.9	74.9	47.5	37.2	32.9	34.9	74.5	59.7	65	23.2	71.1	62.7	93.5	96.4	34.9	56.8	55.1	41.4	46.7	70.8	61	48.6	43.6	74.8	67	72.7	48.8	36.4	68.4	49.5	28.3	50.7	23.2	35.7	50.6	56.6	84.6	71.9	49	62.1	94.9	48.5
33.7537	31.7	48.5	64	26	37.9	109.4	62.8	47.5	65.5	65	25.5	45.4	33.6	66.4	63.1	59.7	40.5	75.2	43.9	94.2	106.3	30	57	47.8	29.9	34.1	61	62.4	48.6	31.9	81.4	65.2	77.6	57.5	31.1	70	58.1	31.4	69.7	24.6	33.6	54.4	65.2	81.6	92.4	49.8	55.6	80.7	45.1
33.9203	25.8	58.7	52.4	25.8	43.4	114.9	52.2	39.1	77.5	60.8	26.4	45.9	40.1	79	53.4	66.7	29.2	58.1	43.8	81.3	111.5	32.2	48.2	39.2	39.5	44.9	58	60	50.3	35.9	68.5	65.4	80.9	50.3	34.5	72.3	49.7	57.9	42.9	27.5	13.7	52.6	69.8	85.3	23.8	48.4	61.6	65.8	38.3
34.087	30.2	56.4	50.8	30.4	38	109.9	58.9	46.2	75.5	57.6	30.2	42.4	38.3	80.6	56.5	59.6	50.8	52	63.4	92.2	107.9	28	46	44.3	44.2	35	64.9	66.4	55.1	36.7	81.6	58.1	83.7	53.8	21.5	71.2	49	46.2	37.8	21.9	23.9	53	68.8	105.3	27.1	48.5	57.7	67.9	56.7
34.2537	31.3	67.3	46.4	23.9	34.9	121	66.7	39.1	61.5	45.1	46.7	44	37.2	84.3	57.1	67.7	58.7	54.8	59.9	90.6	97.2	33	40.4	49.4	44.2	37.5	67	49.5	52.1	29.3	74.8	54.7	101.2	56.8	22	68.1	45.2	53.6	55.6	31.6	35.5	49.4	73.3	100	30.3	47.6	64.5	74.3	49.9
34.4203	36.5	61.8	45.3	32.3	34.4	115.7	63.9	37	82.7	56.1	49	38.8	39.9	78.8	38.5	74.3	53	73.4	51.6	88.6	94	37.4	50.3	48.7	49.1	31	58.8	59.2	64.6	36.5	71.8	55.9	97.1	66	38.9	73.7	55.6	53.3	49.4	25.3	25.3	46.1	69.9	94	28	52.6	56.8	73.6	55.5
34.587	37	58.8	53.5	26.8	33.5	119.4	69.2	43.4	65.6	57.2	40	45.9	38.9	67.6	44.8	57.4	44.5	48.1	56.2	84.9	93.6	36.1	56.4	50.4	63.2	27.6	59.5	61.5	67.5	32.5	88.3	55.7	97.6	62.8	27.5	74.2	49.6	49.5	61.9	25.6	25.4	48.6	65.2	64.6	29.8	48	52.8	75.7	63
34.7537	31.3	51.9	51.9	31.9	35.7	121.1	83	33	68.5	57.2	28.7	47.1	31.5	73.9	42.9	57	53.2	54	69.7	83.9	74.1	36.5	58.3	40.3	42.3	28.7	60.8	60.4	62.4	36.8	65.3	52.7	110.8	63.5	32.5	73	49.3	37.3	55.6	29.9	5.2	38.5	68.1	65.5	48.2	48.2	57	64.2	60.4
34.9203	28.7	51.1	55.8	28.4	20.7	126	84.3	33.2	68.1	65.6	35.1	39.1	33.2	76.7	44.8	54.1	41.2	46.5	58.6	87	82.9	38.9	57.6	31.6	50.8	22.2	62.3	67.8	45.8	39.2	67.8	49.9	105.6	59.3	29.1	59.8	60.6	33.6	61.4	31	15.4	48.6	72.1	59.1	45	49.7	48.4	71.5	58.2
35.087	31.5	45.7	43.2	28.4	25.2	116.5	82	42.6	71.9	54.6	41.3	33.8	7.8	72.8	40.8	59.2	40	48.7	59.4	84.5	97	49.3	51.8	36.2	53.8	29.2	62.5	68	59.7	39.2	65	48.7	97.9	56.1	27.2	64.5	55.6	45.4	43.3	27.7	20.1	58.9	46.5	62.3	56.6	34.2	49.5	62.6	44.7
35.2537	35.1	47.9	48.8	21.1	31.8	115	78.3	39	57.9	65.2	38.9	34.3	40.3	75.1	37.2	62.1	47.3	41.1	60.2	82.3	99.8	37.6	50	41.3	41.2	27.9	63.9	61.8	63.6	41	69.9	59.5	83.9	56	26.6	58	47.2	40.3	51.6	25	25.9	64.8	73.9	59	24.6	45.7	38.1	66.5	44.6
35.4203	37.5	49.1	53.2	26.8	26.3	115	64.2	25	54.1	51.7	30.8	28.9	36.5	72.1	34.9	54.4	54.2	42.3	52	81.2	84.5	34.4	44.8	31.7	38.9	27.7	59.1	54.4	50.5	36.3	72.2	49	100.5	56.1	19.9	64.2	52.2	36.7	57.6	28.6	9.2	42.7	62.5	57.8	14.4	45.9	44.5	72.2	55.5
35.587	36.2	45.3	50.9	19	29	117.2	64.9	29.2	52.9	53.7	33.4	32.7	31.9	76.3	46.3	48.1	57.4	44.1	37.2	82.2	87.9	38.1	53.5	37	32.5	28.1	54.6	64.2	58	35.6	66.9	34.9	99.2	54.3	24.1	67.4	42	30.3	58.1	22.2	21.8	55.8	67.8	66.4	13.6	36.5	45.3	62	45.2
35.7537	33.3	47.6	49.1	23.1	22.8	100	69.1	43.1	66.9	61.5	40.2	30.9	40.8	69.9	38.8	53	53.5	38.1	55.7	87.1	82.1	28.6	48.4	24.5	54.5	21.7	49.7	51.5	68.9	35.7	62.2	58.6	98.6	59.2	20	71.8	42.5	37.8	50.1	20.7	18.8	48.7	72.3	67.8	21	48.4	44.2	70.1	51.8
35.9203	29	51.4	51.8	21	20.9	111.2	67.2	44.6	75.5	64.7	39.3	32.8	35.4	66.7	49.1	51.4	38.7	38.2	81.2	72	81.3	29.6	43.8	37.2	51.5	29.8	53.7	51.6	65.6	28	58.3	56.9	76.5	49.6	26.4	64.7	37.8	39.1	44.6	19.8	16.6	46.4	63	77.6	28.6	41.3	40.1	66	54.8
36.087	31.5	47.8	36.6	18.4	20.4	102.3	65.4	28	68.3	46.7	50.5	42.5	40.7	68.9	43.7	60.4	38.9	40.4	47	77.7	92.2	32.9	50.3	32.6	42.7	28.2	60.9	43.5	45.2	36	67.5	45.1	79.8	45.2	15	57.2	50.3	34.7	45.3	23.6	12.8	39	63.7	70.9	10.6	45.6	32.2	55.3	67.1
36.2537	31.2	42.8	40.8	14.6	17.1	83.7	61.6	30.1	68.1	42.2	33.7	48.4	31.5	64.9	45.9	57.2	23	42.4	50.4	67.9	83.7	32.9	48.3	39.1	43	29.8	56.7	47.9	40.4	40.7	68.1	54.8	85.9	55	14.8	68.5	38.5	39.5	37.5	24.2	17.5	41.1	55.7	64.4	14.7	37.6	33.6	66.8	57
36.4203	28.8	48.6	36.5	14.9	17.5	86.4	67.6	25.1	68.3	42.9	35.8	41.1	29.9	59.1	41.7	57.9	39.4	44.5	46.8	73.7	76.1	26.5	47.4	34.1	38.7	21	46	50	56.5	37	56.8	53.8	83.8	50.6	15.8	76.7	46.3	37.4	40.3	22.3	16.4	29.4	52.8	71.8	24.1	38	33.4	62.4	37.4
36.587	29.6	48.3	32.7	16.4	21.3	49	63.7	46.4	55.7	49.5	25.4	41.6	29.6	60.7	52.4	47.7	27.1	41.2	39.8	78.1	32.2	19	52.2	40.7	28.2	28	45	49.7	48.9	32.9	62.3	50.6	76.1	49.2	20.1	60.2	32.2	32.7	42.9	23.6	7	39.1	59.4	62.3	18.1	45.9	35.7	62.8	41
36.7537	26	39	38	10.2	13.7	46.8	45.3	33.4	62	48	39.5	37.7	29.4	59.2	50.4	49.6	25.2	40.4	42.9	64	66.5	35.9	43	35.6	33.8	30.3	53.4	47.7	7.4	31	52.2	47	87.1	52.3	38.8	56.8	34.9	16.6	55.5	17.7	13.3	28.7	50.2	70.7	25.4	35	38.6	60.3	39.9
36.9203	27.8	42.9	34.9	17.2	10.6	46.2	54.7	18.9	55.7	51.3	24.8	32.4	22.9	66.9	38.5	53.5	26.1	45	27.4	73.1	81.1	24.1	35	25.8	22.2	25.7	48.9	50.3	33.7	38.8	45.4	49.1	70	41.9	43.3	50.2	29.7	33.5	59.4	21.2	15.3	24.9	52.6	68.7	7	38.8	32.9	64.4	37.9
37.087	25.5	32.3	46.6	25.7	17.6	48.1	47.8	24.7	56.5	44.1	29.1	38.1	19.2	58.6	27.7	66.4	28.1	42.8	30.1	68.1	85.9	28.5	40.2	34.5	31.4	30.2	56.4	39.3	47.7	32.6	55.1	56	88.2	47.8	27.7	53.7	27.9	34.8	39.5	22.7	18.6	25.6	60.5	65.9	21.9	35.2	32.6	64.5	9.4
37.2537	27.3	34.8	40	19.4	14.7	61	39.7	18.5	53.7	47.1	26.7	29.1	19.2	66.3	35.3	55.1	34	41.9	18.7	67.4	79.4	20.9	37.3	18.9	36	24.7	48.9	44.4	44	30.6	59.5	49.8	60.6	47.3	13.1	54.2	34.7	30.5	34.5	20.7	17.8	24.1	49.9	54.6	8	25.5	28.3	64.3	25.7
37.4203	19.7	27.3	31.4	22	8.9	63.6	44.1	18.4	64.2	33.4	25.6	29.7	12.2	72.7	33.1	56.3	26	49.1	28.5	64.5	72	17.7	45.7	37.5	33.6	24.2	47.1	47.5	45	31.2	55.7	42.2	47.1	46.8	11.3	54.6	34.1	21.7	53.2	17.9	6.3	24.3	55.8	68.6	14.4	36.4	29.9	64.9	37.2
37.587	21.8	30.1	39.6	21.9	14.7	49	50	16.9	49.1	49.2	34.7	34.9	21.9	56.1	35.7	51.7	18.7	54.7	28.2	64	77.9	17.4	28.2	32.3	39.3	19.7	43.5	42	48.9	31.4	48.8	46.9	43.8	39.4	14.8	58.1	42.5	30.3	37.3	14.8	21.9	32.4	47.3	58.2	11.3	41.1	29.3	58.7	40.1
37.7537	22	35.1	35.4	12.8	23	42.7	42.2	25.5	37.8	35.2	31.5	37.2	16.1	52.3	34.8	50.4	29.8	52	27.7	64	73.1	24.7	32.2	24.2	43.4	24.6	43.3	43.4	37.4	30.9	52.7	40	43.2	46.8	14.7	51.3	25.4	34.3	29.6	10.9	8.4	33.3	42.7	58.8	10.6	30.1	28.8	62.4	25.6
37.9203	21	34.9	35.8	29.9	11	47.1	50.4	23.3	38.1	33.4	24.9	39.9	10.3	49.1	27.7	50.2	12.8	52.8	27.7	64.3	73	20.2	43.1	38.5	20.7	22.5	39.8	39.3	42.6	31.9	28.1	39.6	62.9	42.7	12.4	41.3	30.3	26.9	40.1	17.6	9.8	27.6	48.5	51.3	14	25	30.4	57.1	31.3
38.087	45.3	54	38.9	52.5	45.6	70.1	71.2	56.3	61.3	58.1	65.9	48.9	55.1	58.2	38.6	75.9	50.6	51.5	60.5	63.6	75	63.7	67.8	53.1	55.8	37.2	62.2	63.2	53.6	40.6	71.4	56.5	54.5	75.9	50.7	83.8	58.3	64.7	49.4	47.4	79.3	63.2	60.8	73.1	64.7	50.4	65	75.6	56.7
38.2537	7	0.6	0.2	7.3	4.3	10.5	4.6	0.8	0.5	6.2	6.2	2.3	1.6	2.3	11.5	9.8	3.4	16	0.6	9	1.4	5.3	4.7	1.6	7.2	0	10.2	10.9	4.7	6.6	1.9	4.2	11.2	26.4	8	9.3	1.6	3.6	4	1	2.6	5.4	12.1	13.9	6.4	8.1	0.4	4	2.8
38.4203	4.8	0	0.3	6.1	1.8	2.2	6.6	6.7	3.1	2.8	3.4	4.9	0.5	9.7	6	5.1	0.5	10.2	1.1	4.3	0	0.3	0.5	3.7	0.3	0.4	3.1	10.2	1.9	3.4	4.2	2.8	8.2	5.3	7.7	0	7.4	0.3	0.1	0	3.4	4.8	5.3	12.1	0	3.5	6.1	0	9.7
38.587	3.3	0	1.2	4.8	1	4.2	11.4	9.4	5.6	8.6	3.7	4.1	2.8	6.4	0.4	3.3	0	3.2	0.3	0.2	1.3	0.1	0.1	2.9	6.2	1.5	2.3	10.2	0	0.2	0.2	0.9	5	4	7	11.2	5.7	1.3	0	1	1.7	3.5	3.3	6.6	0.3	0.2	8.4	8	4.6
38.7537	2.1	0.3	2.9	5.2	0.3	2.1	8.6	11.5	0.9	1.2	1.6	1.6	5.4	2.8	11.7	1.4	0.2	0.4	0.5	6.3	2.9	0.3	0	1.5	0.3	2.6	2.4	8.1	5.5	0	3.4	5.8	7.5	3.6	3.5	8.3	5.6	0.3	0.5	0	1.4	2.2	9.3	0.5	0.5	0	5.7	2.7	0.8
38.9203	4.3	0	2.9	11	0.3	0.5	8.1	9.5	0.3	0.4	0.9	1.7	6.5	1.9	4.8	0.6	0.8	2	0.3	4.6	1.4	0.8	6.4	2.4	1.2	0.1	0	3.8	3.9	0.3	1.4	2.9	7.8	2.7	0	5.8	4.2	1.6	10	0.3	3.5	0.4	8.3	0.2	0.3	2.9	5.5	3.7	0.2
39.087	4.3	0	2.8	5.7	0.4	2.8	7.5	3.5	2.2	0.6	0.6	2.2	0	0.2	6.3	1	1.6	2.3	0	6.7	2.3	0.3	3.8	2.7	5.3	0.9	0.3	6.6	4.1	0.3	0.4	4.9	1.3	3.3	3.3	5.5	2.4	0	5.8	0.4	3.6	5.8	0.3	1.8	2.2	9.9	2	4.5	0.2
39.2537	1.4	0.5	2.2	2	0.1	0.8	6.2	0.5	0.4	6	1.5	1.4	0	2.4	3.1	1.7	0.6	5.4	0	2.1	1.3	0.2	6.4	0.1	2.4	1.3	4.1	8.4	2.9	5.5	0.4	5.7	2.2	3.2	2	3.5	1.7	3.3	1.9	0.2	1.1	4	0.9	0.2	1	0.2	0.1	5.2	2.8
39.4203	1.2	0.1	2.7	3	1.3	0.6	7.4	2.2	0.5	1.9	1.5	0.4	1.5	6.6	6.4	0.8	1.3	2.1	0.8	0.5	0	2.5	0.8	4.3	1.7	0	1.5	6.7	0.8	2	0	1.1	8.5	2.1	1.9	4.7	1.4	1.8	0.2	0.7	0	1	7.4	1.9	0.1	0.3	0.4	0.6	7.2
39.587	1.2	3.4	1.8	4.6	0.9	3	3.9	13	0.8	5.4	2.4	3.7	1	6.6	4.1	3	0.6	3	0.2	1.3	1.8	2.7	4.3	1.5	2.6	1.4	1.3	7.6	0.3	1.4	1.8	4.3	8.3	2.3	3.4	4.2	1.6	2.3	1	0.5	0.2	3.2	3.6	7.5	2.3	5.8	2	0	7.4
39.7537	0.6	1.4	1.5	3.7	3.4	3.6	4	8.8	0.8	1.4	1.7	4.2	1.1	1.9	2	4.6	2	2.2	0	0.5	0.9	0	4.5	0.3	1.6	2.2	2.4	4.7	0.8	0	3	2.4	5.9	1.1	2.1	2.1	3.1	0.2	7.1	0.3	2.3	4.3	5.8	1.6	1.5	0.2	1.7	1.1	3
39.9203	1.8	0.5	1.8	5	2.8	1.7	3.2	6.7	0.2	1.5	1.4	6	4.1	4.2	0.8	2.3	2.1	0.2	1.6	1.3	0.9	0.1	2.9	0.9	3.3	2.3	1	2.8	0.4	0.8	0.4	3.1	1.3	0.4	4.2	2.5	1.9	5	4.4	1.2	1.3	2.3	2.3	1.3	0.5	0.8	0.5	2.7	2.4
40.087	1.1	0	2.4	3.9	0.6	3.6	2.2	8.8	0.4	3.9	1.1	3.2	5.2	4.2	0.5	2	4.4	3.4	0.2	4.5	0	0.4	1.7	0.6	3	0.8	3.5	0.4	2.4	0.9	1.1	2.2	7.7	1.7	1.6	1.4	1.3	7.8	3.5	0.1	2	1.6	4.4	0.9	0.3	0.5	3.2	3.8	2.5
40.2537	0.9	0.8	0.3	4.8	0.8	2.7	4	5.5	1.3	6.3	0.4	0.5	5	3.8	1.2	2.5	2.4	1.1	1.1	2.7	0.5	1.7	0.8	0.5	1.5	0.5	0.4	4.6	2	3.3	0.8	3.7	6.6	0.1	2.4	3.3	0.6	4.8	4.4	0.8	0.1	0.4	4.3	1.4	0.6	0.7	0.4	3	3.9
40.4203	2.6	0.2	0.6	4.6	1.6	0.1	2.9	6	3.5	3.3	0.6	1.1	1.4	4.1	0.7	0.9	0.9	3.6	0.4	2.2	0.9	0.5	2.4	2.1	3.7	0.6	1.3	1.1	0.9	2.8	0.5	1.6	0.9	1.2	0	1.9	1.5	0	1.6	1.8	2	0.3	4.2	1.6	0.5	0.8	0.8	4	6.4
40.587	0	0.2	1.1	2.8	1.2	4.1	3.4	1.1	1.8	1.6	0.8	0.8	3.1	2.2	0.6	1.2	2.7	0.5	0.1	2.6	0.2	1.2	2.2	1.7	4	0.1	0.3	0.6	0.2	1.1	0.9	2.7	1.3	3	6.6	2.6	1.9	0.8	1.5	1.5	1.6	2.1	1.4	1.2	0.8	0	0.6	2.3	2.7
40.7537	0.2	0.2	0.2	0.4	0.5	1.6	5.5	2.4	0.9	0.8	0.6	0.6	7.7	4.1	0.6	1.6	1.3	0.6	0.5	5.3	0.5	0.8	1.3	3.7	2.7	0.3	0.9	3.2	1.7	3.8	0.1	0.9	0	1.4	7.8	3.1	2.8	2.5	2.7	0.8	0.5	0	1.6	1.5	0.1	0.6	0.5	2.7	0.6
40.9203	0.2	0.7	0.7	1.7	1.4	2.4	6.1	5.1	1.3	0.1	2.1	0.3	4.2	4.4	1.1	1.8	3.9	1.6	1.5	1	0.5	1.5	2.1	1.1	2	0.2	2.2	1.4	0.5	1.7	0.2	2.1	0.2	2	3.7	1.9	1.7	0.8	0.4	0.6	0.6	1.5	2.5	1.6	0.7	0.3	0.5	3.5	0.8
41.087	4	1.1	0	3.3	1.4	0.7	5	1.8	0	0.4	0.6	0.4	2.3	3.5	3.4	1.4	4.6	1.1	1.2	0	0.7	0.2	0.9	1	2.2	0.5	0.8	0.9	0.7	0.5	1.4	1.8	8.5	2.9	3.5	2	1.1	0.3	0.2	0.2	0.2	0.5	1.7	1.1	0.9	2.6	0.2	2.9	0.6
41.2537	3.1	1.5	0.1	2.8	3.7	0.1	1.9	3.9	0.3	2.2	0.9	0.6	0	2.8	2.1	1.9	1	1.4	1.1	1	1.1	0	1.2	0.8	3	1.2	1.3	1.1	0.4	0.4	0.9	0.8	3.5	3	1.9	2.3	1.9	0.1	0.6	0.5	1.7	1	4.6	1.2	1.5	2.8	0.2	6.4	1.3
41.4203	2.4	2.3	1.6	4.8	0.3	2	1.4	4.8	0.6	2.9	2.6	0.6	1.8	1.4	0.3	2.5	0.7	0.9	0.4	3.7	0.5	2.9	3.7	2.1	4	2.9	0.1	0.9	1.4	0.4	3.9	0.4	2.7	2.1	0.2	2.9	0.9	0.5	1.6	0.2	0	0.1	1.3	2.6	1.3	0	2.1	3	0.5
41.587	2.5	0.4	0.9	2.4	0.1	0.6	2.1	6.4	0	1.2	1.7	1.3	3.3	2.1	0.5	2.2	0	0	1.3	4.6	1.5	2.2	1.2	2.2	0.4	3.7	0.7	0.5	1.4	0.2	1.3	0.3	2.9	1.9	1.6	0.2	1.6	0.9	1.3	2.1	0.3	0	3.8	1.6	0.8	0.2	0.8	4.9	0
41.7537	2.8	1.8	2.8	4.5	0.5	2.7	2.3	5.5	0.4	2.4	1.4	1.8	1.9	1.7	2.1	1.3	0.7	4	0.3	2.1	0.5	4.8	3.1	3.8	1.3	2	1.6	1.6	1.4	0	1.4	2.3	0.4	1.8	2.7	0.1	0.9	0.8	2.6	1.3	0.1	0.3	5	1.3	0.5	3.4	0.3	5	0.3
41.9203	0.3	1.7	0.9	4.7	0.1	3	2.5	5.8	0.8	2.8	1.8	1	6.1	0.8	1	1.2	0.1	1	1.9	0.8	0.7	2	1.2	3.9	0.5	1.6	1.3	1	0.9	0.7	1.5	4.6	3.6	2.5	2.1	1.4	1.5	0	0.6	1.9	0.6	0.5	3.4	1.5	0.2	0.8	1.6	6.1	0
42.087	0	0.2	0.2	4.6	0.6	0	5.4	4.9	0.2	1	0.7	0.6	2.7	1.5	2.9	2.5	0	1.6	0.8	0.7	1.3	0.4	1.6	0.6	2.3	1.6	0.1	1.6	0.7	0.1	3.5	0.9	6.2	2.5	3.3	4.3	1.2	2	3.5	2	0.6	0.4	2.2	0.5	0.5	1.4	0.5	5.3	0.6
42.2537	1.9	1.9	2.1	7.5	1.6	0.9	2.8	6.4	0.7	1.4	0.7	0.6	1	3.3	1.1	0.5	5	1.2	0.4	0.9	1.1	0.3	0.9	3.7	1.4	3.3	0.2	0.6	0.3	0.1	1.1	0.3	3.7	2.4	0.5	2.5	2	0.7	1.8	1.6	0.3	0.6	0.8	1	1.4	0.2	0.1	4.6	0.7
42.4203	0.4	1	1	6.3	0.5	3.5	4.9	7.3	0	0.2	2.3	0.2	2	3.4	0.5	0.9	2.1	1.9	0.1	0.5	0.5	0	0.4	0.6	1.6	2.4	1.7	1.4	0.9	0.3	0.8	3	2.6	2.4	3.6	0.7	0.5	0.4	0.5	1.6	0	0.3	1.1	0.3	0.3	0.6	0.3	3.5	1
42.587	2.2	0.9	0.5	2.8	0.6	2.2	8.8	6.6	3.6	0	1.2	0	1.2	0.3	1.2	4.5	0.4	1.4	0	0.4	0.5	0.3	1.8	1.3	1	3	0.3	0.8	1.4	0.4	3	3.7	3	2.4	1.6	1.6	0.6	1	1	1.8	0	0.1	0.5	2.2	0.1	2.1	0.8	3	1
42.7537	1	0.9	0.1	4.5	1.3	2.1	4.4	0.5	1.8	2.1	2.2	0.6	0.3	1.5	1.6	3.2	0.4	0.7	0.1	2.4	0.7	1.4	2.3	1.7	0.2	1.1	2.5	1.8	0.5	0.3	1.7	0.6	3.7	0.7	3.2	1.1	0.4	0.7	2.9	1.5	1.2	0.3	2.9	2.9	0.9	0.5	0.3	4.8	0.2
42.9203	0.7	0	1	5.2	0.8	0.3	4.6	0.1	0.5	0.3	1.1	0.2	1	3.2	2.2	1.2	0.4	1.9	0.1	5.8	0.9	3	1	3.1	1.1	1	1.8	2.1	1.5	0.6	3.1	1.6	2.3	0.5	4.2	1.3	0.3	1.5	1.5	1.5	0.5	0.5	4	3.6	1.3	1.2	0.1	3	0.5
43.087	0	1.3	1.8	2.4	1.5	0.2	2.8	0.6	0.5	1.5	1.5	0.1	2.6	2.2	3.4	1.7	2.5	1.5	0	2.8	0.6	1.2	3.1	4.1	0.9	1	1.5	0.5	0.8	3.8	0.6	0.7	3.8	1.1	0.9	1	0.7	3	1.2	1	0.5	1.5	2.3	2	0.6	2.2	1.7	1.7	0.2
43.2537	1.4	0.8	1.3	1.7	1.1	1.6	4.4	4.8	0.4	0.1	1.3	0.2	3.7	2.1	2.9	0.9	2.5	4.3	0.6	0.7	1.5	2.2	2.1	3.9	0.5	0	0	0.8	0	2.2	0.7	0.9	2.5	2.6	2.2	2.4	0.9	0.5	2.3	0.1	0.5	0.7	3.4	0.8	1.4	2.2	2.1	3	2
43.4203	1.8	1.1	0.4	4.3	0.6	1.5	3.5	7.8	1.3	1	1.1	1.8	2.5	0.3	0.5	0.3	0.4	1.6	0.8	0.1	1.3	0.7	2.9	1.1	1.3	1.9	0.7	0.2	1.3	1.9	1.4	1.8	2.4	1.8	0.4	2.9	1.3	1.5	1.1	1.5	1	0.9	3.9	0.8	1.6	0.9	0.9	5.1	2.6
43.587	2.7	1	0	4.5	2.2	1.9	4.5	5.1	0.7	1.1	1.9	0.2	0.2	0.4	0.5	0.8	0.8	1.1	0.7	0.4	0.2	1.1	1.4	0.5	0.5	3	1.1	1.1	0.8	2.7	1.8	1.3	2.8	2.1	6.7	2.4	1.1	0.7	2	0.9	0.6	0.3	1.5	1.7	1.7	0.7	0	1.5	2.6
43.7537	0	0	0.6	2.5	0.1	3.3	3.5	3.4	0.1	5.3	0.9	0.9	0.9	3.4	0.6	0.4	2	1.1	0	1	0	0.9	1.4	5.1	0.4	2	2.9	1.4	0	2.6	0.9	1	2.3	1.9	0.7	2.8	0.3	2.3	0.3	0.7	0.5	1.5	1.3	0.4	0.3	0.3	0.9	1.4	1.7
43.9203	2.1	0.5	1.4	2.8	2.4	2.3	2.6	8	1.3	3.5	1.5	0.9	1.1	2.6	1.3	1.3	1	2.1	0.8	1.7	1	1.5	0.9	4.5	1.2	1.7	1	1.4	0.8	0.7	0	1.2	1.4	3.6	4.5	4.2	1.2	0.2	0	0.3	0.1	0.9	2.3	2.8	0.2	0.2	0.2	0	1.4
44.087	1.7	3.6	0.5	3.1	0.9	3	1.3	9.3	1.5	2	1.7	0.4	0.2	1.2	1.9	0.7	1.8	4.1	1.5	2.7	1.5	1.5	0.7	2.2	1.1	4.2	0.2	2.1	0.9	0.3	0.7	1.7	2.7	1.2	7.1	4.8	1.3	0.1	0.9	0.5	0.2	0.8	3	3.4	0.3	3.2	1.1	6.4	0.4
44.2537	1.6	1.5	0.7	1.3	0.9	1.8	0.1	7.6	0.6	4.1	1.8	1	1	1.6	3.1	2.1	3.2	1.2	0.9	2.3	0.2	2.2	1.1	4.2	2.3	1.8	0.9	3.1	0.4	0.1	2.9	0	1	0	1.7	2.4	1	0	2.3	0.2	0	0.7	3.2	2.5	2.3	0.3	1.4	0.8	1.4
44.4203	0.9	0.2	0.7	4.8	0.9	0	4.4	1	0.9	5.8	2	0.8	2.1	0.2	3.8	2	1.4	2	1.8	1	1.1	0	0.6	1.5	0.2	1.9	2.1	0.5	0.5	0	1.4	2	2.3	0.9	4.4	4.3	1	2.6	0.5	0.6	0.5	0.5	2.5	3.8	0.1	0	0.5	2	0.9
44.587	0.1	0.3	0.5	3.6	0.8	1	3.2	2.4	1	2.7	2.4	0.9	5.8	1.8	1.6	3	1.4	5.6	0.7	1.6	2.5	0.2	1	0.7	0.1	3	0.8	1.4	0.2	0	1.5	2.1	2.2	1.4	4.6	2.1	0.2	0.7	1.1	1.9	0.1	1	1.7	2.2	0.5	0.1	0.2	1.8	3.4
44.7537	0.8	0.2	0.4	5.8	0.5	5.6	1.7	2.1	0.5	2.8	0.2	1.1	4.3	1.5	1.1	1.7	0.1	2.4	1.2	1.8	0.5	4.9	0.5	1.3	0.5	1.6	1.6	1.5	0.2	0.2	1	2.9	2	1.5	1.4	3.3	0.5	1.7	0.4	1.4	0.8	0.7	0.6	2.2	0.4	0.4	0.1	5.4	3.3
44.9203	0.9	0.2	0.4	4	0.3	1.3	2.6	2.9	0.2	2	1.1	0.2	1.7	3.4	1.9	3.3	1.2	0.3	0.7	0.6	0.4	2.4	1.5	2.6	1.1	1.7	5.2	0.2	0.6	0.6	1.6	2	2.6	1	1.1	0	1.2	5.9	1	1.6	0.7	0.7	1	3.8	2.2	0.5	0.8	1.3	2
45.087	0.3	0.7	0.3	4.9	1	1.8	4	7.3	0.6	0.4	1.8	0.7	1.7	3.5	1.8	1	1.3	3.3	0.5	2.4	0.8	3.2	2.7	3.2	0.7	1.7	0.9	0.1	1	0.8	2.3	0.3	2.1	1.9	0.7	2	0.9	0.2	1.4	1.3	1.8	0.3	1.3	2.8	0.2	0.5	0	6.7	0.3
45.2537	0.3	0	0.4	0.1	0.4	1.8	1.9	0.2	0.7	1	1	0.7	0.3	1.9	5.2	1.9	1.6	4.2	0	2.8	1.5	0.8	0.8	1.4	0.5	0.9	0.6	0.2	1.4	0	2.1	2.8	4.5	0.5	2.2	4.6	0.8	0.3	0.4	2	0.6	0.8	0.8	3.7	0.4	0.2	0	5.2	0.4
45.4203	0.7	0.2	0	6.2	1.1	0.7	3	9.2	0.8	1.2	1.7	1.1	1.1	2.2	1.4	1.1	1.7	2.6	1.9	3.1	1.8	0.8	1.7	3.4	0.5	0.3	3.2	0	0.6	0.4	0.4	2.7	3.1	3.4	2.4	2.6	0.7	1.2	2	2	0.6	0.2	3.4	2.8	0.9	3.7	0.7	4.5	0.6
45.587	1.7	0.1	1.6	4.3	0.8	1.3	2.2	4.8	0.9	1.6	3.1	0.6	4.4	1.1	4.4	1.4	0.9	8	2	2.8	0.4	0.4	0.8	4	0.4	23.6	3.4	3.4	0.8	0.8	0.9	4	1.9	3.2	1.2	3.1	0.6	0.3	0.7	1.9	1	1	1.3	3.2	0.5	0.4	0.2	3.5	0.7
45.7537	0.3	0.8	0.9	2	0.6	2.7	1.2	2.9	0.6	0.6	0.9	0.6	4.1	0.8	6.5	0.6	1.9	5.3	0.8	2.7	1.5	1.8	0.9	5.3	0.4	9.8	3.3	0.9	0.5	4.1	1.5	2	1.1	1.1	2.3	3.7	0.9	0.5	1.2	1.5	0	0.8	2.5	0.9	1.6	0.8	0.9	3.7	1
45.9203	0.4	2.3	0.5	7.9	0.7	0.3	0.3	1.1	0.8	0.9	1.6	0.1	1.5	3.1	1.7	0.9	0.6	0.5	2.7	2	0.8	4.7	1.9	6.9	0.2	1.2	3	1.2	1.3	0.1	0.4	3.1	0.6	1.7	2	5.3	0.5	3.1	0.3	1.2	0.8	1.9	3	2.9	0.7	1.5	0.4	2.7	0.8
46.087	2.2	3.1	1.5	4.5	1.1	2.6	0.1	1.2	0.5	0	0.6	2	1.2	1.7	0.7	0.4	1.5	7.2	1.5	3.7	1.4	3.3	1.4	5.3	0.3	0.4	1.4	0.8	1.2	0.3	1	1	1	2.2	2.4	3.5	1.5	1.6	0.8	1.3	1.1	0.8	2.4	1.7	0.3	0.6	0.2	3.1	1.1
46.2537	1.1	1.5	0.6	0.8	0.6	0.5	2.8	3.7	0.1	4.8	1.3	0.8	0.6	0.7	0.8	1	2.8	6.7	1.1	0.5	0.4	0.1	2.4	1.3	0.8	0.5	1.6	0.1	0.7	0.4	1.9	4.5	2.3	2.9	1.3	1.8	0.4	1.7	3	1.4	0.3	0.7	2.4	5.3	0.4	1.1	0.2	3.4	1.4
46.4203	1.7	0.8	0.2	2.7	0.8	2.1	3.6	3.3	0.4	3.9	2.2	1.8	2.8	3.4	2.8	0.8	0.8	2.1	1.1	0.3	0.2	0	1.3	0.5	0.2	0	4.5	0.2	1.2	0.6	0.4	3.6	1.5	2.3	2.9	2.7	0	1	1	1.1	1.5	0.6	2	2	0.5	0.4	0	1.9	2.1
46.587	1.7	1.8	1.2	0.8	0.9	3.5	2.5	4.4	0.1	3.9	0.6	0.4	6.6	3.6	2.2	0.2	1.6	4.6	0.5	3.1	0.2	5.5	0.8	1.9	0.3	0.3	0.6	0.4	1.9	0	4.8	3.8	2.2	1.1	5	3.2	0.2	0	0.8	1.7	0.6	1	2	2.4	1	1.3	0	4.6	0.8
46.7537	1.2	1.9	0.1	1.4	1.6	2.8	4.1	0.4	0.9	2.8	0	0.6	4.9	0.6	0.3	2.2	0.7	0	1	2.2	0.8	1.1	2.2	2.4	0.4	0.6	0.9	1.7	1.2	0.4	2.3	1.7	1.2	0.2	0.5	4.6	1.1	0	0.6	1.4	0.7	1.4	2.1	1	0.9	1.3	0.3	5.4	1.1
46.9203	1.7	2.5	1.5	3.2	1.4	1.9	6.1	2	0.5	1.2	0.9	0.7	4.5	1.6	1.2	1.6	0.4	5	0	3.8	1.3	0	1.8	4.6	0.6	0.5	3.1	0	2.3	0.3	1.6	1.1	3.2	3.7	4.9	4.8	1.4	0.1	0.6	0.9	0	1.3	1.9	0.9	0.2	0.7	0.3	5.2	6.3
47.087	1.6	3.1	0.8	1.3	0.3	0.5	1.1	2.5	0.6	1.8	0.5	2.9	3.8	1.7	2.6	0.7	1.4	3	0.7	2.4	2.3	0.5	1.2	2.2	0.2	0.9	0.6	1.5	1.2	2.5	0	1.7	1.8	3.4	4.6	1.4	1	0.5	1.2	1.4	0.6	1.3	1.8	1.7	0.3	1	0.7	4	1
47.2537	1.7	0.1	0.7	3.8	0.6	3.2	2.1	1.9	0.4	3.1	0.5	0	3.8	0.8	2.3	0.4	1.1	2.7	0.8	2.2	0.7	2.4	1	2	0.4	0.6	1.4	0.8	0.7	3.1	1.1	2.6	2.6	1.2	2.9	4.7	0.8	1.5	1.2	0.5	0	0.6	1.7	2.4	0.9	0.2	0.5	4.1	4.1
47.4203	3.5	1.4	0.6	3.5	3.9	0.4	1.1	2	0.5	2.4	1.3	3.5	4.2	1.2	3.5	1.7	2.9	3.5	0.5	0.6	0.3	6.6	1.3	1.1	0.2	0.5	3.3	0.3	1	2.9	0.8	2.9	1	3	8	4.2	1.4	0.9	0.7	0.8	0.6	0.8	2.5	2.9	0.4	0.5	0.2	4.1	2
47.587	2.8	1.3	1.4	0.3	2.7	0.9	1.1	8.3	0.7	1	0.8	1.4	3.9	1.5	3.1	0.4	3.5	1.8	1.1	0.3	0.1	3.7	2.7	1.6	0.9	0.5	1.8	0.1	0.6	4	1.4	4.8	0.3	2.1	3.7	5	1	6.6	0.9	1.2	0	2.3	4.1	2	0.3	0.3	1.4	3	5
47.7537	0.2	0.3	0.4	4.4	1.4	1.1	1.8	1.2	0.3	0.4	0.9	1.1	2.6	2.4	5	1	1.7	6.1	0.3	1	1.2	0.6	2.4	2.1	1.6	0.3	1.7	0.1	1.2	2.5	1.5	1.2	1.6	1.3	6.1	0.3	0.7	3.2	2.3	1.3	0.6	1.9	2.6	2.7	0.3	1.4	1.4	3.5	4.6
47.9203	0	0.3	0.7	6.6	0.5	1.7	0.4	6.8	0.3	4.7	1.1	1.3	1.8	1	1.3	0.6	1.4	3.6	0.4	5.6	0.8	0.9	2	6.1	1.5	1.1	1.7	0	0.8	2.7	0.7	4.9	2.4	2.8	7.2	2.4	0.3	0	3.7	1	0.5	0.8	1.6	3.8	1	0.8	0.9	4.8	1.8
48.087	6.4	10.7	6	16	8.1	8.4	11.2	8.4	6	17.6	15.6	8.8	13.1	19.2	13.7	8.5	13	16	18.1	17	9.2	10	5.6	11.5	7.8	7.3	7.7	14.4	7.6	8.1	14	17.5	11.7	6.8	7.1	12.9	17.4	9.8	9.8	14.6	18.8	10.5	16.6	11.5	13.5	15.8	8.1	14.1	10.2
48.2537	23.6	32.4	15	38.3	14.9	20.8	32	28.5	23.8	43.2	86.3	24.1	30.4	65.4	12.5	53.8	40.2	23.5	53.6	40.8	41.6	50.9	42.1	23.6	14.6	0.8	32.2	37.6	41.9	22.4	38.7	29.6	39.1	14.3	7.4	35.4	49.1	35.6	31.6	24.3	58.5	43	33.1	27.6	23	27.6	16	19.6	44.1
48.4203	30	61.8	35.2	63.2	45.7	60.6	50.3	43.2	67	59.8	1.5	29.8	30.4	79.7	48.6	65.1	45	41	90	47.4	53.5	61.1	54.9	38.1	32.3	31.2	71.1	47.2	60.8	23.2	52.6	46.8	56.5	44.3	48.9	60.4	69	45	65	40	94.6	50.5	50.7	54.4	36.7	42.9	46.3	48.3	58.1
48.587	26.2	48	48.3	50.8	54.3	53.7	53.6	54.2	68.4	66.2	16.3	40.4	39.4	95	66.4	69.8	48.8	57.8	77.6	48.7	70.9	84.6	64	33.8	52.9	31	58.4	44.3	61.5	26.1	55.9	42.8	66.5	51.9	42.1	67.2	77.2	46.6	69.1	34.4	58.7	65.7	50.1	63.5	39	52.9	51.2	60	69.4
48.7537	39.1	33	65.1	43.5	56.4	39	48.3	42.7	80.5	59.2	69.4	38.1	27	96.2	34.5	60.8	47.1	46.1	70.1	58.1	71.4	90.5	53.3	29	56.1	25.5	51.9	73.5	69.5	37.8	58.4	49.6	70.8	46.1	38	72.5	77.4	52	71.1	41.5	70.9	51.2	60.6	68.4	37.9	60.8	55.4	61.6	74.6
48.9203	40.8	33	52.1	40.7	47.7	32.2	68.2	36.8	86.8	67.1	15.7	33.9	25.7	96.7	62	59.4	57	55.2	66.1	55.1	60.2	81.2	54.4	43.1	55.7	25.9	50.3	81.9	71.9	43.9	67.6	50.2	72.2	52.6	44.2	76.9	79.3	49.9	67	48.7	52	95.7	58.2	74	63.5	53	55.2	59.7	75.6
49.087	35.7	48.4	65.4	39.7	58.8	37.8	67.4	34.3	88.4	55.2	45.8	48.1	29.4	92.1	85.3	62.6	35.6	55.9	67.7	74.8	87	95.1	46	25.1	46.8	33.2	31.8	98.7	67.4	49.2	67.4	52.1	76.5	71.4	43.3	77.4	69.6	41.2	86.6	45	68.1	114.1	57.6	79.9	65.3	52.7	56	58.9	79.8
49.2537	36.9	35	71.9	49.3	46.7	48	66.6	39.7	80.1	62.2	37.1	38.9	35	89	62.2	73	52.9	61.5	66.2	38.1	97	43.6	55.6	40.5	74.5	34.3	39	98.2	71.5	51.7	65.1	67.7	79.8	62.3	43.7	73.4	82.6	48	75.9	58.9	43.1	105.4	65.4	76.7	33.3	52.4	53.6	64	76.2
49.4203	29.2	42.1	63.5	44.2	38.2	27.2	69.3	39.4	68.1	65.9	72.2	37.7	26.9	84.8	65.5	76	49	58.6	63.5	53.9	87.7	54.7	57.7	34.7	43	33.4	36.7	89.8	62.6	55.8	21.1	67.3	75.5	79.3	41.2	73	79.5	53.3	80.7	31.7	36.1	112.2	61.9	71.7	24	51	55.9	57.2	73.7
49.587	24.4	33.9	58.9	42.3	40.4	35.4	68.1	48.3	67.8	56.2	84.9	37.1	30.7	77.8	36.8	67.6	33.8	59.9	63.4	54.6	97.4	59.9	58.1	42.1	52	35.8	45.5	72.6	60.7	59.1	70	59.5	84.9	76.9	17	82.4	73.1	45.1	88.3	38.6	40.5	99.4	72.6	71.9	27.6	61.3	45.1	64.3	85.1
49.7537	37.1	46.5	49.2	38.7	39.8	50.4	73.3	37.1	51	61.5	85.2	31.1	25.3	73.2	47.1	51.7	65.9	60.5	65.6	66.1	91.5	45.9	32.9	48.3	57.2	37.7	35.7	95.9	56.7	47.1	57.9	64.5	91.4	68.3	33.3	78.1	79.3	47.5	80.2	34.7	38.8	89.5	60.9	76.9	52.7	52.3	57.2	63.2	85.7
49.9203	21.3	36	61.2	37.8	33.6	30.1	79.8	35.9	50.9	59.7	77	37.6	45.1	87.7	52.6	49.8	73.5	62.6	71.7	71.9	100.7	36.7	60.3	51.4	84.2	31.4	46.4	103.9	64.8	52	63.4	72.7	82.2	73.5	31.3	93.9	59.5	42.6	83.8	39.8	45.3	81.8	70.6	74.9	54.5	51.7	53.6	55.5	71.3
50.087	21.4	36.6	78.3	39.5	40.6	44.7	41.8	40.7	63.1	61.3	46	37.9	35.4	61.3	82.2	53.7	47.7	60.5	69	40.4	91.6	52.8	50.6	45	79.7	43.3	33.5	104.2	58.3	46.2	64.9	53.3	94.5	82.4	37.3	85.5	62.2	55.9	67	37.9	30.2	56.9	63	75.6	30.2	52.3	57.1	58.6	66.1
50.2537	17.6	29.9	73.1	42.7	33.7	48.4	54.5	32.4	51.5	55.1	71.5	33	36.4	61.8	57.9	53.8	50.6	55.4	74.4	56.5	96.8	44.2	45.4	56.8	60.2	20.2	39.8	100.9	47.4	47.8	64.7	51.4	75.2	96.6	54.8	83.2	69.6	36.4	69.4	46.9	31.6	40.2	71.3	61	46.3	45.9	62.7	52.6	73.4
50.4203	18.5	50.1	71.8	23.4	27.7	57.8	66.6	32.6	49.6	52.5	84.4	34.2	28.3	62.6	62.7	62	38	62.7	64.4	67	102.8	46.1	38.7	43.6	59.7	33.8	30.8	90.4	60.3	45.9	63.5	44.3	79.9	96.9	33.7	89.2	66.8	38.1	76.8	37.2	29.3	46.8	66.8	68.5	30.7	48.1	54.6	59.7	65.9
50.587	21.1	52.4	68.9	17.9	48.9	62.8	65.9	34.6	52.2	44.1	63.7	35.2	52.9	59.6	40.3	61.5	30	67.5	72.9	73.5	96.8	40.7	49.2	45.5	54.2	29.6	24.5	93.4	60	50.3	66.2	75.1	79	70.8	29.2	59.9	73.9	41.4	73.1	35.7	35.2	33.8	69	68.2	48.1	50.5	46.9	55.6	49.9
50.7537	21.4	45.7	71.3	32.2	45.6	39.4	67.9	34.2	37.9	53.4	69.5	47.7	34.2	76.5	60.4	65.1	18.1	56.2	60.7	51.8	100	48.1	50	39.3	74.2	23	37	96.8	39.9	50	79.4	56.7	73.1	77.5	17.9	77.9	52.2	39.3	82.9	36.6	32.1	32.2	57.4	76.8	35.4	47.7	57.4	63.5	62.2
50.9203	19.7	47.5	89.8	32.4	39.4	51.7	66.4	31.9	41.6	57.7	74.9	38.1	29.1	63.3	52.9	62	51.2	40.1	73.3	48.4	108.8	45	37.2	51.4	55.7	28.9	29.1	86.6	62.8	45.8	56.1	55.7	76.4	73.4	26.9	83.7	67.4	41.1	76.3	31.7	36	50.6	64.8	77.2	38	54.2	47	70.3	53.8
51.087	20.6	46.1	86.6	30.2	49.3	44.2	71.6	27.4	50.7	60.7	80.6	37.9	31.5	73	61.2	64.8	46.8	73.6	70.4	77.7	96.4	31.8	42.1	35.4	93.8	18.4	31.8	92.1	52.3	42.9	74.6	67.7	95.1	49.6	19.3	90.5	63	46.3	76.1	34.4	23.5	68.2	62.6	82.9	33	44.1	45.8	64.5	58.3
51.2537	22.7	44.1	90.2	24.6	24.5	52.1	68.7	29.9	55	47.1	75.7	41.1	29.5	85.1	88.6	66.4	16.7	73.7	80.5	45.6	101	42.1	35.7	38.6	24.1	31.2	38.3	76.9	56.4	47.5	72.3	55.3	77.6	70.6	29.5	79.7	54.7	38.1	51.2	44.3	31.5	88.6	64.3	62.3	51.9	48.6	43.8	61.5	56.3
51.4203	21	44.9	91	40.5	38.7	69.3	68.6	21	42.6	45.1	50.9	43.3	24.3	74.3	58.3	67.8	22.4	71.1	52.9	84.6	107.8	29.3	39	40.2	85.3	21	35	101	60.4	44	57.1	63.5	73.4	67.6	23.5	92.9	68.7	36.3	65.2	38.9	42.5	81	64.4	70.4	77.9	46.6	52.3	76.7	48.5
51.587	23.6	41	80.5	26.5	23.1	45.3	72.8	29.8	33.4	53.5	68.5	42.4	32.9	80.3	56.6	67.2	45.3	74.5	60.1	82.3	108.7	32.4	25.7	44.2	65.9	22.8	24.2	89.7	59.5	52.3	52.8	54.3	81.3	64	32.3	80.8	54	38.6	66	50.8	32.2	80.1	63.4	81	28.4	53.2	58.8	68.4	55.3
51.7537	25	37.1	76.4	43	34.2	48.6	80.5	30	37.4	55.2	31	38.4	44.4	66.7	38.5	74.6	23.3	67.1	75.3	81.5	100.8	41.6	43.4	43.8	86.5	27.2	31.6	105.1	61.6	57.2	51.6	50.4	77.3	76.6	24.6	79.9	77.5	40.4	57.3	48.3	51.8	89.2	57.9	80.4	38.8	50.5	47.1	66	49.2
51.9203	16.9	50.2	92.9	34.3	34.7	58.9	62.7	27.7	35.3	36.9	25.2	34	33.6	104.7	41.5	76.5	41.5	60.4	69.4	70.5	83.9	40	45.6	45.3	73.8	35.6	32.8	104.1	67.8	51.1	43	66.1	79.4	65.3	23.1	84.3	61.4	43.3	55.1	35.1	53.5	75	62.2	70.1	36.3	52.8	49.3	59.2	58.8
52.087	23.4	40.6	77.6	26.8	32.9	23.6	64.1	24.3	36.9	41	48.1	33.4	40.7	96	57.5	85.8	25.8	74.9	54.9	88	85.3	45.5	36.2	53.2	72.2	24.4	32.7	108.7	63.4	57.9	53	62	79.6	74.6	16.3	75.3	50.3	31.3	60	43.3	41.1	90.9	57.8	75.8	33	51.7	46.5	74.4	59
52.2537	14.8	50.9	89.6	48	34.7	53.9	54.3	36.2	34.8	49.4	42.3	22.1	34.2	95.4	53.3	96.9	55.2	65.7	52.3	41.3	94.8	41.2	32	46.7	51.4	25.9	28.7	106.9	59	51.9	56.1	57	80.6	68.6	18	84.2	46.5	27.2	55.7	41	36	116.8	52.6	74.7	32.2	47.4	41.8	70.4	62.8
52.4203	27.2	46.3	94	23.9	32.8	23.9	67.3	18.6	50.5	42.8	48.9	34	30.7	107.9	54.5	89	48.9	66.6	53.8	75.1	98.7	40.6	37.1	39.7	61	35.7	27.7	106.6	67.5	55.6	54.9	65.9	88.7	72.7	21.9	80.4	46.7	43	58	31.1	25.2	83.8	52.6	75.5	43.2	54	51.4	71.2	60.5
52.587	19.9	50.9	83.8	30	36.9	56.1	78.7	26.4	73.7	33.8	57	28.5	33.1	127.9	60.4	94.7	20.9	82.3	54	74.6	80.5	38.2	33.4	36.6	72.3	27.5	31.2	110	65.4	74.3	65.8	55.1	101.8	60.5	21.5	87.7	61.6	57.5	41.6	34.5	28.2	31.6	62	72.4	69.3	59.6	42.5	69.4	49.1
52.7537	19.8	36	85.9	30.1	39.8	42.3	59.2	42.7	60.9	27.2	43.7	34.2	42.1	107.9	65.3	84.3	45.7	68.7	63	50.7	80.6	31	45.4	49.3	87.2	26.6	35.6	99	67.3	53.7	72.3	70.8	98.2	63.6	22.9	86.1	67.7	38.7	41.1	37.4	25.7	26.6	56.9	79.8	84.8	52.2	45	71.9	64.7
52.9203	26.4	32.6	81.7	29.3	34.2	56.4	63.4	33.5	66.1	39.2	45.7	36.5	34.4	71.3	62.2	86.6	18	76.1	35.9	64.6	97.4	42.1	43.5	60.5	67.9	25.6	33.8	97.8	66.9	54.9	63.7	69	79.7	57.1	22.1	93.3	56.9	40.8	38	49.1	50.7	29.9	61.9	79.6	64.5	53.9	55.7	68.5	64.4
53.087	17.7	48.7	83	18.4	32.4	28.4	64.7	25.4	41.6	30	41.9	39.2	28.4	76	60.1	89.1	22	62.5	51.9	48.4	101.8	44.7	25.5	53.1	76.1	30.2	35.8	103.7	58.9	54.5	57.9	77.1	87.7	58.1	17.1	88	54.3	37.1	48.8	56.4	26.4	58.1	55.9	77.6	29.7	58.8	62.5	71.5	65.5
53.2537	19.1	37.2	79.3	19.3	38.1	35.1	64	26.1	61.6	34.2	45.8	34.9	37.1	74.2	73.8	90.2	22.7	77.2	46.1	66.3	91	35.6	44.1	41.1	72.5	42.4	31.1	104.2	63.5	54.1	58.6	68.8	91.5	86.3	12.7	90	55.5	60.3	59.7	49.2	35.7	34	53	74	67.7	50.4	49.2	68	51.8
53.4203	17.5	33.4	82	29.9	23.2	29.2	60.5	29.2	73.8	30	37.8	37.6	17.8	76	70.5	82.8	28.5	85.4	50.8	58	100.6	42	41.9	42.8	56.6	21.9	20.1	95.3	59.6	56.9	48.2	72.8	109.7	78.9	22.1	81.7	46.1	39.8	49.6	46.2	32.3	32.2	56.7	64.6	63.9	51.1	52.1	64.2	76.7
53.587	22.8	48	81	22.8	28.5	24.4	57.3	26.7	69.5	40.4	50.9	40.2	33.3	82.3	69.4	91	18.2	69.7	43.9	59.9	97.9	28.2	37.2	43.9	46.5	14.5	23.2	98	73.8	61.3	70.9	79.6	105.4	79.8	14.3	91.7	40.5	51.1	56	38.2	27.1	64.8	61.3	73.1	54.5	55.8	46.4	65.6	76.2
53.7537	18.4	52.9	74.9	28.3	31.4	43.5	69.2	27.1	77.2	25.9	62.6	38.9	20.8	85.2	54.1	90.1	24.4	80.6	60.1	69.2	82.8	42.9	41	30.3	45.2	31.8	28.9	105.2	71.4	57.7	73	64	100	83.2	15.2	82.9	47.8	51.8	39.6	47.5	40	33.6	66.6	76	37.3	52	49.2	74.6	67.7
53.9203	26.1	56.7	76.4	25.2	41.7	40.3	74	14.4	104.2	36.6	66.8	42.2	29.8	70.7	78.6	81.5	29	57.7	72.7	49.1	88.2	51.7	41.7	34.2	51.6	22.6	38.7	102.3	59.6	63.9	72.8	58.7	110.6	72.2	11.6	92	52.7	39.4	35	37.5	36.5	40	80.2	63	24.8	47.6	46	76.2	65.6
54.087	17.6	43.3	74.1	21.6	38.8	49.8	62.7	33.9	72.3	24.3	44.2	37.5	24.2	83.1	110.1	84	16.8	52.3	68.8	68.4	83.2	50.6	37.7	27.1	51	33.9	36.8	110.2	62.4	53.2	66.5	64.1	108.3	66.7	5.1	93.7	49.5	46.2	52.3	45.1	28.7	57.7	69.3	58.4	42.5	47.6	38.9	72.9	66.4
54.2537	21	38.2	73.8	29.5	28.8	67.7	69.4	25	59.9	33.5	51.9	40.5	28	77.5	108.8	84.4	36.1	44.7	86.1	49	82.1	38.4	33.3	37.3	50.7	15.4	42.3	102.2	64	57.8	67.1	53.6	94.3	76.6	17.1	99.4	41.9	42.4	46.9	38.4	34.1	58.7	72.3	69.7	34.2	50.6	51.5	65.4	71.6
54.4203	18.3	42.4	73	23.1	16.2	70.9	53.3	24.6	50.9	30.5	51.2	37.8	28.1	86.7	122.5	78.5	17.9	46.5	77.2	74.9	88.6	53	40.1	36.3	65.1	30	41.1	89.1	74.1	55.8	64.7	62.8	108.3	72.6	14.8	76.5	52.3	32.1	53.9	46.1	19.9	40.8	73.2	67.4	43	49.7	53.5	65.4	58.4
54.587	17.1	36.8	72.7	21.3	50.9	35.9	64.8	24.4	35.6	25.2	83.6	44.3	28.6	94.6	104.7	79.6	21.4	71.8	83.2	64.8	89.3	36.3	33.5	28.2	36.8	23.3	46	80	68.6	54.9	46.7	59.9	117.6	72.2	12.9	86.9	41	33.5	44.4	48.5	40.7	42.3	59.5	71.9	30.4	46.5	59.3	67.4	60.3
54.7537	22.3	35.6	78.2	22.2	23.1	29.9	61.8	20.3	25.8	39.7	55	45.2	34	96.5	117.7	79.8	19.1	73.7	87	65.5	86.1	68.7	37.5	45.4	50.6	17.5	60.9	73.2	66.4	63.6	75.4	57.3	126.6	62.3	12.6	84.3	42	35.2	42.6	29.6	42.2	46.5	68.4	67.5	29.8	44.1	62.2	63.9	59.4
54.9203	22.3	40.4	74	16.3	39.6	35.4	59.1	31.7	22.8	67.1	52.3	37.5	23.7	107.7	119.7	80	24.2	68.1	84	66.3	87.7	69.1	41.6	48.4	44.7	16.7	71.9	79	55.8	62.1	68.2	58.7	117.4	71.7	10.4	81.9	46.5	37.6	44.3	37.3	43.9	43.7	65.4	69	19.3	47.7	58.6	55.1	59.1
55.087	24.3	48.8	80.2	26.8	23	41.2	63.4	30.1	28.3	25.8	74.6	36.7	37.3	95.1	115.3	79.4	23.3	70.7	92.2	69.1	95.4	62	37.7	25.4	39.6	29.7	56.1	82	71.3	64.6	60	42.9	106.9	65.5	17.4	87.9	53	28.2	47.6	30.4	32.3	32.3	74.9	73.3	16.8	46.3	51.5	61.2	66.7
55.2537	24.4	51.4	82.2	14.9	27.4	45.1	51.1	29.4	34	48.2	55.9	36.7	21.7	69.9	80.2	80.2	23.6	61.5	78.7	67.8	93.8	69.9	29.5	33.8	47.3	16.1	51.3	87	68.6	67.9	58.4	48	125.5	58.9	8.8	92.8	51.3	24	46.8	27	23.8	66.9	74	74.9	21.8	40.9	52.4	62	58.4
55.4203	17.1	43.8	74.4	20.1	42.9	45.1	63.2	24.4	39.6	29.5	47.3	30.7	19.7	55	46.2	77.8	27.9	68.3	74.8	72.5	83.7	39.7	33.2	34.2	46.1	29.8	41.9	80.8	67.2	69.9	48.9	46.9	113.4	61.6	18.3	80.4	59.7	27.3	46.9	28.7	34.1	56.5	67.6	75.2	28.4	49.2	46.4	64.4	57.5
55.587	26.4	40.1	74.2	13.7	23.7	20.6	66.6	23.3	61.2	41.7	51.3	32.2	47.8	56.5	33.3	70.3	48.1	60.6	70.8	63.4	82.8	50.4	31.1	35.2	31.7	5.3	42.4	79.7	71.2	61.8	52.3	74	96.2	79.3	15.1	85.7	52.3	21.8	46.6	34.5	32.7	49.8	70.8	73.5	29.9	50.2	53.9	63.1	47.9
55.7537	24.2	45.6	74.5	23.4	24.5	29.1	65.1	22.6	46.2	49.8	49.7	31.4	30.6	56.6	48.3	70.9	14.9	64.7	76.8	70.4	96.8	32.9	33.1	36	33.4	34.2	48.6	86.4	72.5	73.3	45.3	54.2	86.8	86.7	12.5	72	37.1	38.5	37.9	30.2	26.2	59.3	59.5	75.9	43	45.4	49	69.7	52.5
55.9203	23.6	42.9	67.6	29.9	25.7	22.6	68.9	35.1	61	31.7	49.4	33.1	15.5	61.1	44.8	83.8	23.3	82.8	75.6	72.1	83.7	55.4	38.5	22.1	46.5	13.4	45.7	86	69.2	65.3	56.4	64.4	79.5	72.8	19.7	81	39.4	32.6	52.4	35.7	18.8	47	57.6	72.5	27.1	55.8	53.8	58	53.6
56.087	21.3	47.5	76.1	21.1	25.8	31.3	61.2	40.5	65.1	47.3	67.4	34.4	22.6	58	33.5	81.4	33.6	68.2	72.4	92.1	91.8	40.5	49.9	34.3	30.6	26.6	49.1	91.8	58.6	58.5	57.6	64.4	92.8	75.3	18	89.4	49.8	28.2	73.4	49.6	21.4	38.5	58.5	67.6	16.5	48.5	45.1	57	60.2
56.2537	14.2	52.2	83	29.2	47.5	60.6	58.7	30.2	57.2	37.3	60.8	31.3	26.9	59	29.3	86.2	20.2	77.5	70.9	76.2	101.7	33.7	57.6	19	23	14.8	47.5	100.5	67.4	62.3	77	59.1	90	73.6	24.9	88.5	35.2	30.2	56.5	48.3	30.8	41.1	71.4	55.2	25.1	37.6	44	58.9	64.3
56.4203	25.4	40	74.8	37.3	33.5	53.7	62.5	42.7	48.2	36.5	57.8	31.1	36.2	68.7	43.5	84.1	21.9	79.9	67.1	73.1	86.7	49.7	36.7	27.2	26.7	23.3	51.6	89.3	63.9	61.6	82.1	66	77.5	72.6	17.7	84.5	42.2	26.2	49.8	37.2	24.6	41.1	68.4	69.7	44.9	44.1	49.9	55.9	51.7
56.587	26.1	47.5	67.7	26.8	25.5	5.7	63.5	34.4	44	51.1	51.2	37.8	28.9	64.7	49.1	79.2	13.1	71.4	65.5	69.4	70.2	37.9	27.6	22.9	26.8	17.4	54	87.4	59.4	62.5	54.4	77	96.3	67.9	22.3	64.9	36.5	29.4	50.5	27.3	30.9	73.6	61.6	73.3	45.2	50.6	63	65.8	65
56.7537	20.9	32.9	72.4	49.1	25.6	48.2	53	37.2	43.3	35.8	28.4	31.5	25.4	71.9	42.2	83.6	24.8	64.5	51.5	57.6	80	26.8	33.9	46.6	28.7	21.2	69.5	89.5	58.1	65.5	60.8	60	82.7	66.3	18.2	95.1	37.4	29.6	67	29.6	36.1	58.6	68.6	75.7	19.9	47.2	56.9	57.8	58.2
56.9203	17.8	38.7	62.9	28.6	33.2	39.8	45.5	39.8	43.3	39.6	51.7	40.6	24.2	81.6	49.9	75.9	22.8	66.1	64.3	70.5	90.4	37.6	44.4	51.1	28.6	29.2	44.5	93	58.1	64	51.7	50	78	66.4	19.7	69.4	45.1	34.5	40.6	37.7	30.3	53.6	60.5	75.4	27.8	51.4	52.7	56.8	51.7
57.087	23.8	38.5	70.6	25.1	34.3	25.8	52	31.4	37.9	29.9	46.4	49.3	17.6	75.4	40.2	82.1	26.5	67.5	47.6	55.2	87	36.1	34.7	46.3	24.9	24.4	36.1	84.4	55.8	58.6	57.8	71.9	77.1	75.5	13.6	78.1	39.6	41.6	39.3	37.3	31.4	63.1	52.4	73.3	21.4	43.7	58.5	63	41.8
57.2537	24.5	38.4	53.4	31.5	20	17.6	50.3	40	37.3	42.6	49.5	28.3	29.8	84	32.9	80.3	27.7	80.6	40.1	57.2	87.8	32.9	40.8	36	23.4	13.8	35.7	80	68.3	69.4	46.8	70.8	79.2	62.4	17.3	91.5	44.1	26.2	43.6	35.3	30.5	52.8	59.8	75.3	50.2	48.1	46.5	47.8	62.3
57.4203	24.4	37.4	56.8	16.8	26.5	26.6	46.5	12.2	58.3	34.8	50.6	34.7	12.7	101.9	38.1	84.6	14.4	79	49.6	70.5	91.4	40.7	25.8	37.1	39.9	23	28.5	86.7	61.9	63.6	27.5	62.5	73.8	67.2	23.6	89.3	32.4	41.3	52.6	33	17.5	45.9	57.5	71.1	45.7	45.4	42.7	67.3	58.6
57.587	24.5	45.3	34.2	0.6	16.1	39	56.2	51.9	46.7	33.9	42.6	33.6	41.5	90.1	33	76.3	21.1	70.8	48.9	68.9	79.2	35	31.5	38.8	31.3	26	28	88.9	55.2	66.7	39.9	79.1	70.6	65.6	17.1	84.6	43.5	38	39	28.4	22.7	44.2	51.1	63.9	40.5	44.8	36.6	58.6	57.2
57.7537	24	38.2	45.7	47.7	38.7	18.5	54.3	33.9	39.7	35.5	35.8	39.7	20.9	99.6	37	86	19.8	73.1	63.6	59.7	93.8	26.1	37	25.9	21.9	20.9	29.8	85.2	57.3	72.1	44.3	57.7	74	60.6	24.4	91.4	42.4	37.7	36.2	30.1	15.5	60.5	50.2	77.9	39.3	40.1	30	52.1	63.7
57.9203	19.2	32.4	54.9	22.1	45.3	25.4	62.7	37.5	35.8	43.5	37.5	39.4	34.8	88.9	44.6	84.9	22.5	74.6	59.1	54.6	87.8	37.4	39.2	18.5	42	18.7	34.3	86.7	50.4	64.2	37.7	66.2	80.8	62.5	18.6	84.7	40.9	39.4	37.2	36	25.1	43	30.7	65.9	28.9	44.7	26.9	58.7	56.5
58.087	29.3	49.2	49.3	22.9	29.6	19.6	48.5	27.6	26.1	67.2	32.9	22.3	30.3	93.6	41.8	94.8	79.5	70.9	59.2	51.9	89.8	41.3	29.7	29.5	22.2	23.8	36.4	78.4	67.8	74.5	43	68.3	75.2	56.6	20	82.5	45.7	26.8	35.6	28.5	16.9	39.6	52.8	78.3	15.8	50.9	42.1	67	66.5
58.2537	20	33.3	48.9	17.5	22.4	17	47	44.1	33	46.7	43.6	24.7	37.9	93.5	42.6	92	62.9	68.3	54.5	54.1	80.9	34.1	36.1	45.3	31.4	24.5	27	81.5	56.6	70.7	40.6	49.7	78.3	59.6	17	76.6	32.9	38	35	23	17.4	52.6	42.9	71	24.8	38.5	44.8	61.3	57.5
58.4203	22.1	50.6	44.3	21.1	36.6	41.1	47.9	30.3	30.3	51.3	42.7	25.6	30.7	89.2	46.7	79.2	24.6	67.3	46	66.9	93.4	45.8	37.4	48.7	33.8	19.5	28.7	87.2	57.6	63	32.8	43.6	78.8	60.2	16	83.9	43.4	39.2	33.9	18.9	16.2	46.5	44.8	66.3	30.1	47.8	32	64.7	56.6
58.587	22.1	56.5	67.4	32.8	27.2	23.7	45.8	35	61.5	44.6	41.9	27.1	25.3	50.2	38.9	83.5	36.8	74	38	69.9	83.9	32.9	36.1	53.4	27	27.8	18.4	73.1	57.5	60	26.2	51.5	73.1	58.8	14	80.4	45.3	31.3	40.7	29	25.1	40.2	50.5	62.4	29.7	42.5	26	64.9	48.9
58.7537	24.2	49.1	60.3	21.8	37.1	19.9	41.3	24	51	58.6	32.5	31.8	21.4	52.7	31	80.3	26.3	57.7	49.1	70.2	80.9	27.1	33.9	43.7	32.6	28.6	33.7	73.6	61.8	70.2	29	32.4	83.7	78.3	35.7	83.9	36.7	34.9	36.2	29.8	18.6	59.9	46.7	62.9	17.9	45.1	26.6	48.9	48.5
58.9203	21.4	44.7	65.8	17.7	30.1	19.6	38.4	29	82	47.4	40	23.6	36.9	53	46.6	99.6	24.7	57.8	53.2	56.8	100.6	31.8	30.4	38.2	19.5	13.6	26.4	73.9	53	77.7	25.6	38.5	66.4	64.7	28.6	77.7	29.6	34.6	30.8	28.6	20	36.1	47.4	63.2	16.5	47	29.2	62.7	47.2
59.087	21.7	29.1	59.5	20.3	37	28	59.4	33.6	31.5	42.4	47.9	21.6	35	51	33	91.2	27.6	46.4	57.6	65.5	94.5	26.5	28.4	41.5	34.8	29.9	29.7	77.6	56	68	39.2	42.5	75.4	51.1	15.2	75.3	38.8	29.4	33.4	21.8	26.4	43.7	43	57.2	22.2	42.4	23.1	63.9	54.6
59.2537	21.5	28.9	46	18.3	43.8	15.3	49.1	23.1	28.5	55	40.6	21.8	22	59.2	32.9	88.5	30.4	64.5	51.7	62.4	104.7	38.9	34.9	45.7	20.7	19.8	30.6	79.8	52.3	67.6	26.4	49.2	64.8	53.2	20.4	79.5	35.2	33.1	31.1	23.2	20.9	27.1	42.6	59.7	36.1	43.5	32.8	56.2	42.1
59.4203	18.8	36.2	51.6	14.4	31.9	25	54.5	26.5	39.5	44.8	34.5	34.1	29.1	42.3	50	87.1	29.2	62.1	56.1	77	92.1	24.9	33.2	44.5	21.6	12.3	33	75.7	53.6	64.5	33.9	40.3	66.2	53.5	5.9	75.9	34.3	29.9	33.3	24.7	19.8	37.2	38.4	52.8	19.2	46.3	34.6	52.6	43
59.587	18.6	22.4	36.2	17.8	40.3	9.5	49.9	21.5	49.7	36.7	41.6	26.1	41.5	57	45.8	92	15.4	55.4	57.4	73.3	97.1	24.4	35.8	30.7	15.8	21.9	31.7	77.5	58.8	61	23.8	59.9	83	46.5	20.1	77.6	39.9	29.2	30.6	15.6	25.4	29.8	41.7	57.1	29.8	37.8	31	37.7	43.9
59.7537	13.8	30	34.5	13.8	19.3	13.8	44.2	30.3	36.4	47.6	47.2	26.2	22.6	58.8	38.4	82.5	22.3	54.6	41.1	30.4	94.1	17.7	33.3	37.7	18.9	20.3	31.3	68.6	55.9	69.1	36.1	73.4	92.7	46.7	14.9	77.4	47.4	35.5	21.6	19.2	15.1	26.7	34.1	56.3	24.1	39.5	28.5	39.5	38.5
59.9203	22.4	22.6	31.7	25.4	31.7	16.4	42.8	28.2	51.9	41	38	28	37.2	67.6	49.1	88	28.1	56.2	49.6	50.9	85.8	23.5	26.5	31.8	32.5	20.8	38.1	65.8	48.9	55.5	51.8	35.5	78.4	50.9	17	78.8	51.6	46.8	41.8	25.8	11.2	32.6	45.9	50.5	26.6	34.8	18.3	43.3	42.6
60.087	13.5	31	39.7	18.4	36.5	46	39.5	24.2	43.8	35.5	48.3	29.6	36.4	66.6	50.6	80.3	12.7	55.9	31	61.5	74.3	21.6	21.7	62.7	22.7	11.5	33.4	59.8	48.3	62.9	44.9	33.1	87.8	37.6	24.8	64.8	48.7	52.5	38.3	21.6	11.5	30.4	29.6	61.3	25.4	34.3	17.2	44.1	49.5
60.2537	13.3	21.2	46.8	16.6	25.8	35.2	41.7	26.7	33.2	27.6	43.2	26	20.8	60.4	47.4	75.3	14.3	54.3	33.7	56.7	86.1	22.3	29.3	53.4	24.9	22.1	18.9	55.7	49.9	61.3	25.9	29.6	96.2	44.3	14.3	65.5	41.3	41.4	26.3	19.4	17.3	26.4	42.7	51.2	6.2	36.3	16.8	45.1	42
60.4203	20.5	23	36.8	28.4	25.6	33.3	43.1	33.1	23.3	35.8	39.8	24.6	33.5	35.5	38.6	75.8	25.4	62.5	23	48.3	93.7	30.2	37.4	34.9	31.6	17.2	26.8	55.4	48.1	62.7	28	30	81.6	40.7	27.7	58.8	42.3	52.7	26.6	15.8	22.9	31	39.8	68.8	19.9	27.9	23.1	35.5	33.9
60.587	19.2	19.9	41.8	8.6	23.5	27.9	46.3	29.3	18.2	27.8	47.4	27.4	40.1	44	44.8	67.1	8.5	65.6	28	38.4	86.4	22.2	39.4	55.4	21.4	14.9	19	51.6	48.8	54.9	16.5	42.9	87.3	44.7	15.2	60	48.5	29.2	30.4	20.8	16.3	14.6	38.3	65.4	15.6	32.4	26.8	30.5	42.5
60.7537	6.3	22.6	36	20.2	21.8	22.4	40.4	21.5	23.9	34.6	32.1	23.4	31.3	41.6	30.8	60.8	34.3	48.3	41.5	53.2	78.3	23.5	34.1	41.5	30	18.2	29.2	48.1	56.7	63.7	20.1	31	77.5	47.2	14.8	50.9	52	36.7	26.8	15.3	18.5	18.6	37.1	73.5	9.7	28.9	28.2	32.1	38.8
60.9203	16.8	26.4	36.4	6.2	19.3	18.1	40.8	25.3	37.8	24.6	24.1	25.4	25.6	42.1	35.2	66.2	22.2	48.5	44.7	33	78.3	20.9	32.8	48	11.9	19.6	15.7	49.6	65.7	61.6	23.9	29.5	71.5	38.6	14.3	55.5	43.5	31.1	35.9	14.9	19.4	24.8	32.4	66.3	6.5	23.3	27	24.4	33.1
61.087	15.9	16.2	28.2	25	21.6	8.4	35.7	20.1	17.2	40.2	26.2	18.6	23.8	38.6	40.9	60	12.1	45.4	38.3	55.6	83.8	10	32	49.8	12.4	10.8	17.5	49.8	56.8	52.1	28.9	36.8	63.7	46.3	8.6	55.1	33.2	25.2	25.1	23.2	27.3	17.2	41.2	56.5	19.7	40.4	19.4	54.8	29.3
61.2537	15.6	31.1	18.6	17.3	23.4	21.5	31.6	23.9	17.7	16.3	27.8	27.6	25.2	31.1	39.4	68.1	16.3	39.4	35.4	38.1	61.1	15.4	43.9	45.5	16.1	21.9	13.1	45	57.7	51.5	20.4	24.9	68.8	32.4	9.4	59.4	43.5	31	34.8	16	17.5	18.2	28.3	65.1	15.8	13	22.8	21.1	32.9
61.4203	14.7	29.2	26.6	22.3	20.3	24.2	46.6	19	12.2	16.7	27.4	40.3	30.9	37	35.7	63.7	18.6	42.8	29.7	45.2	65.8	18.1	35	31.4	16.9	17.3	16.6	43.7	71	55.9	23.1	36.4	65.5	41.5	17	45.3	33.9	31.2	26.5	13.3	22.4	22.8	25.2	65.4	14.1	24.6	22.9	33.3	24.6
61.587	14.4	18.7	24.1	24	24.7	11	39.5	25.5	24.7	18.9	26.8	34.4	34.2	33.3	36	59.9	12.8	36.4	18.8	31.3	83.8	17.3	40.9	51.7	14.7	22.6	17	40.6	59.9	54.9	17.2	18.7	60.5	26.8	15.2	45.8	26.4	32	21.7	15.7	15.1	11.7	29	54.4	13.2	33	20.3	18.7	30.5
61.7537	17.1	23.5	18	22.9	13.5	20.7	37.8	22.8	8	28.6	24.2	24.6	26.9	30.4	36	62.9	20.7	24	29.2	41.1	67	20.8	33.8	75.4	14.9	17.6	11.4	37.5	47.9	45.7	23.8	22.2	42.9	32.9	10.6	53.7	33.5	19.7	29	3.8	29.2	25.4	26.5	57.4	21	27.8	23.5	22.5	32.1
61.9203	18.5	22	23.9	20.8	20.4	12.1	32.9	17.5	19.3	28.1	18.5	24.4	19	34.8	43.4	59.1	24.9	33.2	31.7	17	81.9	13.1	35.8	66.2	15.8	14.9	8.6	35.2	41.3	61.1	16.6	29.4	53.6	31.8	9.3	52.3	27.5	19.3	27.8	32.7	20.4	16.8	29.6	64.1	16.2	18.2	20	33.6	31.2
62.087	12.8	19	27.7	13.1	14.9	28.9	31.7	29.1	12.1	18.7	33.7	29.7	26.7	50.4	25.8	67	22.8	38	38.8	38.4	86.5	28.8	23.6	44.1	12.4	18.7	9.9	38.9	54.1	51	34.9	22.8	50.2	30.5	15.2	48.2	24.9	18.4	25.4	23.6	18.9	21.9	23.4	36.7	20.1	35.2	27.4	39.5	21.7
62.2537	17.5	13.3	20.3	16.4	17.6	15	21.8	23.9	24.9	29.2	18.3	32.4	13.9	24.3	17.9	73.1	23.1	26	40.2	14.8	74.6	12	32.8	26.8	8.9	6.5	18.4	39.2	36.4	50.1	23.2	22.1	48.3	33.6	7	37	30.1	21.4	30	10.3	21.2	19.7	26.9	39.6	13.2	25.8	14.5	32.2	23.7
62.4203	14.3	10.8	23.8	17.6	11.4	22.2	29.2	25.1	18	33.2	15.8	31	22.8	36.5	22.4	69.7	23.1	23.6	39.3	19	78.1	15.8	28	26.5	18.7	16.5	12.4	31.4	45.8	53.9	22.2	27.8	41.7	33.9	6.2	34.2	24.6	23.2	20.7	14.8	12.6	16.6	21.8	37.9	13.1	21.3	18.6	41.7	24.2
62.587	16.5	16.5	25.5	19.6	17.4	19.9	31.9	21.1	19.7	11.3	16.1	24.8	16.8	27.5	22.4	70.1	10.8	33.3	34.4	40.7	77	17.1	32.2	30.2	18.3	13.2	13	34	40.6	50.3	17.2	26.7	47.5	20.3	9.7	44.3	22.3	11.3	19.5	1.5	21	20	18.8	42.7	21.5	19.1	15	27.3	36.1
62.7537	21.1	9.4	18.7	10.1	18.9	15.3	21	34	21.6	17.9	16.6	25.6	22.7	27	23.6	56.4	14.4	21.5	42.3	6	72.1	32.5	15.7	27.8	8.7	11	19.2	31.7	45.5	42.7	23	28.9	43.6	41.2	17.1	38.5	28.3	21	20.8	20.8	12	12.7	23.5	37.2	10.5	22.5	16.8	31	30
62.9203	16.9	15	21.2	21.7	12.8	17.4	29.3	15	7.5	21.6	16.3	31.9	21.1	23.2	24.4	58.1	24.2	21.6	28.8	18.3	73	6.6	34.1	44	22.8	13	7.3	22.3	37.2	42	16.5	19.3	36.1	28.5	5.3	45.7	17.2	9.4	16.9	18.7	9.7	14.3	22.9	48	10.9	22.2	16	30.1	22.5
63.087	21.4	10.8	17.1	15.1	22.8	19.9	26.1	25.8	18.5	17.5	32.2	28.4	23.4	35.7	31.9	50.6	24.6	17.3	30.7	24.2	53.2	14.8	23.9	30.4	13	16.5	19	37.1	41.4	37.9	16.2	21.6	31.2	22.6	4.2	39.8	21	20.2	21.2	13.7	23.7	20	27.5	48.8	16.9	36.6	19.1	28.7	23.2
63.2537	18.3	13.5	20.9	28.2	18.7	24.5	25.9	14.7	21.9	22.6	19.1	19.6	7	30	22.8	48.7	17.6	22.8	19.1	25.3	72.6	11.7	18.8	34.9	15.2	16.9	17.6	35.3	31.8	32.9	14.4	16.4	13.9	25.8	7	32.4	22.3	13.6	24.8	10.8	15	12.9	25.6	53.2	14.5	15.3	11.1	31.7	28.2
63.4203	16.2	27.2	16.2	15.7	13.3	14.4	20.2	26.8	11.3	14.9	28.3	14.4	14.4	19.7	19.9	56.1	10.2	21.6	21.1	21.3	59.5	20.1	21.3	25.3	14.6	9.4	17.2	24.3	31.9	35.2	20.8	19.5	34	22.4	3.3	42.6	28.6	21.4	21	13.9	21	13.8	21.5	44.1	18.4	25.4	14.8	35.2	28.6
63.587	15.4	8.3	11	18.9	14.4	17.5	17.3	12	4.7	22.5	10.8	21	25.9	17.3	16.2	52.5	12.8	18.1	24.7	18	54.5	15.1	25.6	19.6	11.1	14.5	11.1	34.9	28.9	43.9	16.9	12.4	52.8	24	13.2	39.4	34.4	21.6	15.6	11.5	16.3	7.8	17.3	34.4	8.9	25.2	17.6	26.2	28.4
63.7537	16.6	20.5	20.5	21.1	7.7	21.9	26.2	21	16	22.3	12.1	14	18.4	14.3	18.1	41.4	16.6	22.5	17.5	25.4	49.7	7.4	10.7	21.5	18.8	10	15.4	34.8	44.5	34.1	16.4	22.6	23.8	17.5	12.8	33.5	26.9	25.7	42.4	13.4	8.6	10.8	19.3	31.9	14	24.3	21	22.9	30.3
63.9203	18.6	16.3	22	19.2	18.2	5.8	18	14	10.6	9.3	13.4	27	21.1	35.8	18.1	32.6	23.5	42.8	19.4	19.5	41.7	23.2	25.8	27.1	14.6	10.9	11	25.6	30.3	30.3	20.5	23.8	22.3	26.7	7	35	41.7	18.9	18	8.3	11.6	9.1	16.9	45.5	10.6	22.1	27.2	27.9	20.9
64.087	14.3	9.6	16.3	13.6	18.8	18.9	24.1	20.8	18.1	15.1	12.2	22.2	21.1	18.1	6	56.3	13.6	31.3	25	12.5	36.5	12.7	21.3	16	21.1	12	8.7	29.8	47	30.1	16.5	18.5	41.1	27.8	12.7	30.3	22.3	23	24.2	7.3	13.7	9.8	20	29.3	8.7	25	24.1	18.8	26.1
64.2537	16.1	10.8	15.2	19.7	13.8	7.7	16.1	17.9	3.1	9.8	11.2	26.3	18.3	44.9	9.8	42.6	14	23.6	24.1	30.8	27.1	5.8	6	29	7.6	5.9	12.1	19.7	33.4	29.9	16.2	13.7	37.7	11.3	13.8	42.1	28.3	18.1	26.3	12.8	15.7	17	17.7	35.2	7.1	15.4	22.4	31.6	21.3
64.4203	11	10.5	20.4	16	19.8	4.8	15.1	17.1	31.7	3.7	12.2	27.4	20.4	30.2	7.9	54.3	10.1	13.6	19.3	7.1	21.5	8	21.9	26.7	12.1	12.3	10.3	28.4	41.4	43.2	13.3	17.9	25.3	11.5	10.3	29.4	24.8	14	29.3	4	14.3	15.2	15.9	23.4	14	13.1	19.5	26	23.9
64.587	11.9	7.7	3.3	20.1	17.5	7.7	21.7	17.5	0.2	23.7	13.9	27.2	19.4	8.7	7.6	49.3	20.5	10.3	18.1	34.7	23.1	10.6	26.4	16.5	5.1	9.8	5	27.3	35.2	42.3	15.4	29.3	30.4	24	8.3	46.6	28	28.1	26.4	9	7.8	10.9	15.7	35.9	5.5	13.2	16.7	30	16.5
64.7537	10.6	15.3	21	18.6	11.2	8.4	20.5	12.5	14.8	2.2	16.6	23.3	16.7	8.1	10	56.5	11.4	18.7	22.4	16.9	14.3	31.3	20.7	15.9	10.7	13.9	2.3	27	24.6	40.3	8.3	5.5	30.5	28	16.7	35.9	31	12.2	21.3	7.1	9.8	11.9	18.7	37.5	6.8	22.2	18.8	15.2	30.1
64.9203	23.1	7.3	17.3	15.6	12	11.8	21.1	25.6	10.3	17.5	25.4	27.9	10.3	15.4	7	35.3	13.3	29.9	28.8	24.6	8	5.5	15.9	14.2	21.8	11.5	28.8	26.3	11.6	29.7	15.7	23.1	21.2	24.8	6.8	36.5	30.6	25	27.1	4.1	15.7	10.1	17.9	32.8	1.4	9.2	19.3	22.8	26
65.087	16.8	4.4	13.1	16.2	17.2	9.1	16.4	18	10.8	4.6	21.3	24.1	15.4	15	9.5	44.4	8.6	10.7	19.7	18.6	9.5	16.6	27.1	19.7	14.8	5.3	34.6	19.6	39.7	31.3	20.8	22.8	10.5	12.2	26.6	26	4.9	15.8	30.1	6.4	16.3	17.2	14.3	23.7	14.5	15.5	15.7	33.2	27
65.2537	15.3	4.9	9.4	18.2	18.2	8.4	16.9	26.1	9.9	14.3	22.9	17.3	22.1	31.3	24.1	40.4	9	12.2	20.9	13.5	32.4	8.7	18.8	11.9	10.4	15	4.5	29.9	16.7	26.9	23.5	13.2	30.4	30	8.8	29.5	30.3	11.3	25.9	9.3	18.1	18.1	17	25.3	7.8	13.5	24.5	26.7	20.5
65.4203	8.2	7.9	8	17.6	12.7	8.5	17	15.2	0	23.3	16.6	22.6	9.1	22.4	9.1	35.6	8	19	31.2	12.1	9.3	18.5	14.9	17.5	25.7	6.8	19.5	22.7	19.5	22.5	13.4	10.8	17.2	19.2	0.8	25.6	28.5	15.9	20.7	7.2	7.8	15.1	16.5	16.5	3.4	10.7	24.7	28.3	8.6
65.587	14.3	8.2	17.1	3.1	13	14.2	20.4	21.6	0.7	13.6	15.3	26	9.8	5.8	9.3	29	15.8	17.7	20.1	28.1	5.1	15	15.8	18.7	26.6	15.6	20.3	25.1	30.7	34.8	25	14.4	26.6	22.7	25	27.9	27.9	10.7	18.5	6.9	9.6	23.1	21.7	23	15.9	17.7	22.2	31.8	19.7
65.7537	10.3	17.1	14.4	19.7	7.7	2.5	21.7	16.7	40.3	16.1	15.4	20.4	14.1	21.8	11.1	35.1	52.3	10.3	17.9	22.7	13.5	24.3	31.5	18.1	8	0.8	0	21.6	23	20.6	15.5	21.4	19.1	15	7.5	23	18.6	20	22.5	2.3	13.4	13.8	11.5	21.5	6.2	14.7	14.9	12	19.3
65.9203	8.5	3.4	15.5	11.2	11.3	8	23.7	15.6	7.2	4.6	10.5	21	17	28.3	11.9	11.9	42.7	15.7	15.2	14.4	67.6	16.5	24.8	9.2	19.3	18.9	18.1	27.9	27.3	25	23.2	26.2	29.8	23.4	10.4	27.1	18.7	11.1	27.8	14.3	8.1	15.4	13.3	28.8	1.7	12.9	20.4	28.7	33.1
66.087	17.5	5.8	14	10.7	11	5.6	21	17	16.5	13.7	13.5	25.1	12.1	20.5	9	20.2	34.8	16.8	23.2	0.6	22.4	11	24.5	19.8	17.9	5.7	21.4	16.5	38.6	24.6	16.4	17.5	6.5	12.3	9.8	26.9	19.6	6	18.9	6.2	9.9	17.8	14.7	23	3.4	15.6	22.3	12.9	21
66.2537	18.6	0.5	7.6	15.3	7	9.8	15.8	19.6	15.3	12.5	11.9	6.1	14.4	12.4	9.1	18.1	6.7	16.5	23.6	14.5	20	11.4	15.1	12.2	12	15.3	5.8	21.9	22.6	24.8	5.6	14.8	22.1	13	10.8	24.2	22.7	13.5	15.6	4.7	15.9	10.7	16	28.4	3.1	14	11.5	12.1	24.2
66.4203	10.8	3.5	9.8	11.5	11.2	11.4	16	18.4	11.4	13.7	20.1	21.1	17.5	8.3	19.8	22	26.6	19.8	17.8	14.3	5.9	6	19.1	13.3	12.5	11.2	8.5	21.7	23.2	18	16.1	16.5	18.9	11.8	16.9	23.6	20.3	6.9	16	5	6	15.2	8.3	64.6	0.4	12	18.7	20.6	20.5
66.587	13.3	4.6	4.4	8.1	10.2	4	16.9	11.4	10.4	12.5	7.1	18.5	6.4	9.5	7.1	13.2	5.6	12.3	29.8	16.1	13.4	25	14.4	17.9	6.9	5	28.1	20.4	22.9	26.8	6.3	18.2	21.2	15.7	4.9	23.3	20.8	0.7	23.8	2.9	5.7	16.6	11.1	49.5	10.2	12.1	14.8	29.3	20.5
66.7537	8.8	18.4	6.7	0.1	14.3	3	17.9	31.8	17.5	10	8.7	22.7	11.3	20.6	7.9	12.4	1.1	27.9	9.9	9	21.4	12	17.2	23.3	4.4	9.7	4	14.1	29.4	18.9	16	23.5	13.1	23.7	5.2	22	29.8	18.3	24.6	12.9	12.4	9.4	13.8	37.6	9.3	15.4	14.1	13.3	14.9
66.9203	8.9	5.9	7.1	0	9.6	11.7	20.5	15.1	22.7	14.9	3.9	19.1	7.3	14.9	13.8	19.3	7.7	21.5	22.4	23.2	16.8	12.8	23.5	16.5	8.3	4.1	18.1	15.5	17.5	17.4	12.3	19	11.1	20.3	10	22.2	13.3	12.8	9.9	7.2	6.7	9.1	12.7	36.6	3.7	10.5	11.5	17.7	22.7
67.087	10.2	2.6	9.7	4.5	17.7	8.8	18.7	13.2	2.6	2.1	5.8	19.6	12.9	11.2	7.6	25.1	8.7	16.1	10.1	7.4	17.8	7.5	16.5	7.3	8.4	13.4	12.7	15.3	30.2	18	8.2	7.9	18	14.6	6.8	18.6	43	11.4	19.4	6.3	5.4	12	11.3	18.6	3.3	9.8	8.1	30.9	14.4
67.2537	10	21.2	4.6	36	11	1.9	14.7	15.6	5.6	10.5	5.3	17.4	2.6	13.6	9.5	22.9	3.2	25.5	17.5	19.8	17.9	16.3	20.1	6.9	21.6	10.2	11.2	17.5	20.4	18.8	19.1	21.6	18.9	15	8.3	20.2	16.1	15.5	9.5	1.1	15.4	7.4	9.1	17.2	6.5	14.3	21.6	13.7	19.8
67.4203	11.6	1.8	4.8	14.3	6.8	11.5	22.3	17.2	5.4	11.6	11.1	24.2	12	9.9	10.1	12.4	8.9	14.8	16.8	25.1	13.5	17.6	15	18.7	24.5	4.4	5.7	12	18	19.7	7.6	8.5	17.4	0.2	13.1	27.2	22.3	6.7	21.5	1.2	3.9	10.7	8.9	25.3	9.6	11.3	15.4	11.7	13.8
67.587	13.7	6.7	6.1	18.4	12.7	12	21.5	17.9	14.2	21.9	15.6	11.3	11.8	7.2	7	27.6	12.2	22.3	12.1	12.2	26.3	7.2	19.6	18.2	14.5	11.9	23.4	14.1	21.7	26.4	8	10.6	28.5	28	4.4	21.3	25.8	8.6	18.3	1.7	16.6	6.5	11.7	27.3	8.5	5.2	8.1	9.9	23.7
67.7537	0.9	9.5	2.7	17.2	14.8	7.5	21.4	15.1	8.2	9.8	14.3	13.6	8.1	7.5	13.7	1.3	5.8	16.7	24.4	7.6	1.1	15.9	15.4	15.4	15.4	11.4	22.9	18	25.8	14.1	12.4	22.3	21.9	13.1	9.1	4.1	17	6	14.2	4.8	1.1	12.2	14.6	23.7	7.2	11.7	5.3	19.4	17.5
67.9203	13.3	9.7	2.5	14.2	15.4	7.9	20.1	12.4	0.1	12.5	12.9	14.7	20.1	4.4	6.8	34	5.6	14	8.3	12.3	15.2	6.4	12.1	10.2	17.3	0.2	25.2	15.8	22.5	18.8	14.8	9.8	20.1	4.1	10.8	24.7	16.7	14.4	9.5	5.6	9.8	10.7	10.5	8.9	1.9	11.6	10.1	19.5	18.6
68.087	13.5	11.3	4.8	12.2	9.2	4.7	13.8	20.1	9.3	16.7	11.4	10.9	8.8	2.3	4.6	13.6	15.3	13.7	6.6	13.3	4.1	10.1	11	9.1	22.8	14.6	6.4	14.5	29.4	22.6	19.2	22.9	9.3	24.9	3.3	14.5	22.6	8.3	21.5	0.3	13.4	14.1	11.5	32.7	3.5	10.2	11.8	21	17.1
68.2537	7.8	13.1	10.3	10.8	3.5	3.9	13.1	17.4	22.8	8.5	6.7	11.9	21.6	17.4	7.5	11.5	1.9	10.5	9.1	17.5	12.9	7.9	19.6	11	12.6	10.1	9.3	11.6	23.7	13.1	12.4	15.3	13.3	18.4	1.1	20.8	26.2	13.5	23.7	0.6	8.1	10.4	10.3	32.3	3.6	5.9	16.7	16.4	20.7
68.4203	13.1	7.1	12.5	13.4	16.1	4.2	17.7	14.6	4.7	11.5	5.4	13.1	2.5	5.5	6	11.2	9.5	14.7	7.6	14	6.1	10.1	22.3	8.7	12.3	10.6	9.6	3.8	29.6	10.9	14.2	18.3	24.9	7.6	2.9	21.2	18.7	9.2	21.9	7.4	8.4	11.3	10.2	12.5	1.9	10.2	12.5	14.4	19.3
68.587	9.6	0.1	11	11.8	11.8	10.6	15.2	10.9	16.6	5.9	4.4	9.6	10.2	1.7	5.6	7.8	10.6	4.4	16.7	9.9	16.1	4.7	17.9	16.5	15.5	4.2	12.7	12.9	16	10.2	15.3	10.5	14.4	1.8	7.2	15.4	14.7	13.8	23	2.9	13.6	0.6	9.2	20.9	2.3	15.5	9.7	14.8	13.1
68.7537	10	6	5.7	7.7	1.1	8.8	14.7	14.5	5	5.3	13	6.2	12.5	13.8	7.6	18.4	7.3	7.9	8.8	19.1	4.4	11.9	9.2	15.4	15.5	4.3	1.1	11.7	23.7	16.2	11.7	16.8	19.1	12.6	2.7	24.3	14.2	12.6	9.5	0.3	5.2	9.4	9.7	25.6	3	8.7	15.1	7.6	20.6
68.9203	7.3	3.5	7.7	14.7	11.3	2.6	16.6	15.5	6.2	2.8	16.5	8.4	7.3	2.2	10	10.8	3.3	15.8	22.1	13.8	11.7	5.8	24.1	7	13.4	9	7.8	9	17.5	12.3	6.3	16.3	10.6	4.1	10.6	14.6	22.1	11.6	12.4	0.4	3.8	14.7	10.5	29.2	3.5	13.9	8.4	11.1	18.3
69.087	9.2	4.2	1.4	15.5	8	6.5	15	10.6	13.5	12.7	13	9.9	11.8	0.2	10.5	1.6	6.9	13.6	10.6	19.6	8.2	9.1	20	6.5	12.5	10.1	11	8.8	20.3	15.3	10.4	14.5	14.5	0.4	7.4	13.6	18.5	11	15.8	0.3	3.3	13.2	16.4	23.7	4	7.8	15.3	24.9	19
69.2537	10.1	4.7	4.6	7.5	11.4	7.1	15.9	12.9	17.8	5.7	20.1	9.9	8.4	13.5	9.1	15	4.1	3.7	1.2	5.7	9.3	8.2	17.7	12.8	13.9	5.3	3.3	7.7	19.3	14.2	13.6	12.8	21.9	0.1	7.3	15.1	10.8	13.4	8.6	2.6	13.2	9.9	8.5	27.8	1.3	2	2.9	12.4	15.6
69.4203	7.1	4.7	2.4	11.9	9.1	3.9	12.9	19.1	6.9	0.9	1	7.3	11.3	5.3	9.5	23.6	5.9	15.9	9.9	5	10.5	9.3	17.3	11.8	12	10.3	5.1	7.5	14.8	11	1.6	18.8	20.7	19.7	5.8	17.1	29.8	13.6	12.1	3.1	7.9	12.7	9	12.5	8.2	8.8	13.1	7	8.1
69.587	8.4	6	3.8	16.2	10.2	4.2	12.1	13.4	11.3	3.5	22.8	11.6	6.7	8.1	8.6	13.8	6.6	15	16.4	17.4	11.4	5.1	15.4	3	7.5	3.4	1.8	10	17	10.7	15.6	10	7	14.4	7.8	14.8	27.3	9.5	16.5	1.5	5.8	4.8	9.8	23.2	6.3	11.3	14.9	21.3	23.2
69.7537	11.6	10.6	2.8	15.1	2.9	8.8	13	14	15.9	16.1	13.8	12.7	15.8	7.9	9	23.7	0.4	13	7.1	12.6	14.8	4.8	17.9	11.8	7.1	9.8	7.1	7.3	18.8	13.1	7.5	12.9	12.5	16.9	8.8	17.9	20	7.3	17.8	8.3	11.6	10.9	7.4	15.8	4.5	8.9	8.8	22.9	23.7
69.9203	7.8	5.8	8.2	16	8.4	14.9	12.3	15.8	4	6.5	14.5	11.4	8	8.3	7.7	5.2	7.9	5.7	11.3	9.2	20.2	10.1	19.3	20.6	10.3	7.8	8.4	7.8	8.5	11	6.8	22.8	14	1.2	10	14.9	15.9	7.7	16.8	6.1	7.8	5	9.8	16.4	9.7	8.3	15.4	20.5	18.8
70.087	10.5	6	4.5	11.6	6.2	7.5	12.4	9.8	11.8	11.6	8.4	17.5	11.6	6.6	7.3	7.6	5.7	12.5	13.2	30	4.1	12.4	11	10.5	10.6	10.9	4.5	7.4	21.4	11.5	12	20.3	14.4	1.2	3.2	9.7	11	11.2	11.1	1.1	5.5	18.4	11	26.3	2.3	3.2	17.1	14.6	15.2
70.2537	8.1	5.3	11.9	15.4	12.7	4.4	12.4	17	13.3	1.5	16.2	10.5	12.8	5.5	6.1	6.6	5.7	19.6	12.6	2.5	26.6	7.2	12.7	8.2	13.6	7.7	9.2	10	14	10.7	9.8	8.7	14.9	14.8	7.1	20.2	20.3	11.5	10.4	6.1	10.5	11.2	10.7	15.6	5.9	4.7	12.4	1.2	18.2
70.4203	10.1	2	9.7	17.2	7.3	6.9	14.2	13.5	8.8	23.5	7.4	4.4	7	8.2	10.9	13.5	4.9	12.1	9.6	3.8	5.6	7.9	14.8	16.6	8.5	2.6	25.4	8.3	4.2	9.6	14.7	16.6	14.5	17.4	2.9	17.7	17.4	10	6.7	6.5	15	9.5	10.1	9.5	4.5	6.9	12.8	17.5	17.4
70.587	10.9	6.1	8.5	12.5	13	11.7	13.4	16.5	10.3	6	2.9	10.6	11.2	15.2	4.4	12.9	10.4	6.5	11.2	12.5	18.8	6.2	13.4	17.9	13.5	9.1	3.1	6.7	12.3	12.6	12	21.1	23.4	12.6	7.3	21.4	18.1	11.7	14	3.6	6.7	14.3	8.4	13.8	5.7	12.3	13.8	18.2	17.5
70.7537	7.4	12.2	2.7	18.2	4.4	15.8	8.1	11.5	8.3	1	0.6	14.7	1.2	7.1	14.6	10.2	5.9	11.2	7	8.6	7.2	14.5	9.1	12.1	7.6	1.5	4.8	9.7	14.6	16.2	3.1	14.3	15.1	11	5.6	19.3	15.8	8	15.6	4.5	8.3	9.5	7.8	10.7	5.4	6.9	11.9	28.4	25.1
70.9203	9.5	5.6	5.6	17.2	6.4	7.1	11	8.8	13	15.9	10.5	11	5.9	25.1	14.1	11.4	2.7	5.4	12.6	16.1	19.1	8.7	9.6	14.2	15.9	6.8	6.5	8.5	20	13	14.6	3.5	20.6	23.3	3.8	14.7	25.5	0.4	16.7	4.1	8.1	12	7.1	5.2	8.5	9.8	8	24.1	14.4
71.087	9	0.8	6.6	16.1	9.4	13.2	9.7	15.4	14.8	10.7	2.6	7	8.3	14.1	16.3	10.6	2	13.6	8	10.6	17.9	14.4	13	14.1	3.2	10.6	6.3	14.3	32	14	5.8	16.7	12.5	13.5	4.4	24.7	11.3	7.2	10.1	3.3	10.1	8.4	7	16.2	7.9	10.4	17.4	16.5	19.4
71.2537	8.9	12.3	5.3	21.4	8.5	11.6	12.6	15.4	8	8.8	9.3	12.1	11.4	8	12	9.9	8.4	3.6	16.9	8.8	15	7.4	0.5	9.7	7.7	9.5	1.4	8.4	25.8	12.7	11	11.5	13	21.5	12	20.1	16.6	8.9	13.5	8.9	10.1	8.7	13.1	21.9	2.5	7.7	16.1	17.9	18.5
71.4203	9.9	0	2.6	19.5	1.9	10.4	14	14.3	21.9	15.4	13.5	10.9	11.8	21.9	9.4	7.8	10	16.9	13.2	9.2	12.8	16.2	21.9	8.4	5.2	2.5	8.1	14.2	22.9	18.9	6.2	19	20.4	15.2	4	21.3	23	11.1	8.1	5.6	19.4	19.4	10.5	17	4.1	6	15.6	23.1	14.5
71.587	8.4	8	5.1	18	16.7	4.1	8	9.4	10.5	11.3	3.3	6	13.3	29.7	18.7	9.7	7	9.4	18.8	11.5	3.4	18.2	14.2	21.3	12.9	10.1	6.6	11.3	17.2	11.8	11.4	15.6	18.5	18.5	8	28.1	25	9.1	16.8	4.4	12.1	11.7	11.6	14.8	5	11.5	14.5	16.7	16.3
71.7537	11	6.9	15.6	18.5	5	8.9	14	12.5	14.1	8.6	13.6	11.4	6.2	12.9	22.8	14.1	5.3	21.1	18.7	10.5	13.1	7.2	17.8	17.4	21	8.5	6.8	11.5	28.5	10.7	23.2	18.5	19.3	24.3	8.2	21.2	20.8	9.6	22.7	11.6	12.9	10.6	13.7	17.6	4	13.3	13.9	17.7	22.8
71.9203	10.4	7.7	15.2	18.6	7.9	13.3	13.9	11.7	13.2	4.7	8.1	10.7	6.6	12.7	25.3	16.3	7.5	16.5	18.1	24.4	16.6	17.6	20.3	21.8	16.6	5.1	3.8	12.5	24.6	14.7	12.1	11.1	16.1	18.6	3.8	31.7	11.8	13.8	10.5	4.5	7.8	16.2	13.2	18.6	5.1	7.9	12.9	20.5	18.1
72.087	9	5.1	13.3	17.9	15.3	8.4	8.4	17.2	3.8	17.9	7.7	17.8	10.1	11.6	31.5	11.7	3.9	19.8	18.7	15	16.1	10.9	15.1	6.3	7.7	0.1	5	19.7	18.1	15.9	14.4	26.4	17.4	25.1	7.4	35.5	18.4	11.7	19.3	7.8	12.5	16.1	13.6	29.6	6.3	10.6	15.4	20.2	22.3
72.2537	6	5.9	4.7	22.3	2	12.3	13.1	15.4	27.6	12.7	15	16	7.5	7.3	30.8	12.9	4.6	16.6	15.4	13.1	8.5	17.7	18.4	16.5	9.8	15	6.8	18.8	17.1	15.5	9.8	30.9	24.8	28.1	7.4	46.9	28.5	13.2	20.9	6.6	8.4	19.8	9.5	22.6	12.9	12.9	12.1	20.3	22.6
72.4203	13.4	0.3	20.5	15.6	9.2	13.3	12.5	17	3.9	7	17	19.6	11.4	22.8	25.4	15.4	14.3	17.9	28.4	23.3	7.5	10.4	22.9	22.5	15.9	7.8	5.5	9.8	22.7	15.6	13	28.4	16.2	23.7	0.4	36.4	35	16.3	13.4	13.5	15.2	13	13.2	19.9	6.7	10.9	17.3	21	21.5
72.587	8.4	9.8	8.1	19.5	1	2.2	12.9	14.7	23.7	24.5	22.4	17.6	4.7	8.3	32.8	9.6	3.5	14.6	21.5	22.1	20.6	10.1	18.1	14.3	19.7	5.9	9.6	26.3	39	14.3	14.6	9	23.1	38.6	9	40.8	23.7	12	22.5	9.2	14	11.3	12.5	22.7	3	14.7	17	12.9	23
72.7537	7.7	20.4	1.9	15	21.7	16.9	17.5	15	9.5	12.3	24.5	13.5	15	10.1	31	16.7	9.5	13.4	39.3	33.2	9.5	17.9	13.5	29.7	8	11.3	14.9	19.6	29.7	22.7	27.4	31.8	22.4	31.9	4.8	28	11.8	4.4	12.3	22.2	19.1	17.2	15.2	25	8.7	7.8	17.2	21.7	29.8
72.9203	7.5	6.5	19.7	20.3	8.9	6	13.6	12.4	20.7	21.7	18.1	15.8	2.8	16.2	32.8	25.8	6	6.4	26.2	7	7.7	13.2	20.4	32.4	22.1	11.3	13.8	17.4	29.2	13.3	8.4	23.4	17.8	33.1	9.6	41.9	31.8	17.1	14.4	14.3	12.6	17.3	5	27.4	6	15.8	19.2	18.8	25.2
73.087	10.8	15.1	13.9	18.2	5.6	23.7	13.9	17.4	16.5	6.6	13.4	18.2	21.9	18.3	36.9	21	6.2	32.5	19.3	28.5	24.9	16.2	17.6	34.4	17.7	6.6	7.3	27.1	54.6	17.6	10.7	31.5	20.9	33.1	9	38	20.3	30.6	13.7	12.9	12.9	24.3	23.1	26.2	4.4	16.1	18.5	19.4	40.3
73.2537	11.5	10.9	17.7	15	13.8	12.3	18.4	21	19.3	11.7	30.3	30.4	8.1	21.2	30.9	13.2	4.7	17.7	25.5	9.4	24.2	27	21.4	28.1	19.1	11.6	24.8	42.1	25.5	21.1	14.6	21.4	21.2	28.8	8.7	41.1	31.6	21.2	16.8	25.9	15	8.6	22.9	23.9	7.2	13.1	17.8	34.3	24
73.4203	7.6	11.5	24.3	19.5	15.8	5.4	14.4	18.9	18.1	25.7	31.8	17.1	11.2	26.6	37.2	16.6	6.5	21.5	32.4	20.1	27.7	23.3	26.1	28.1	10	10.3	11.8	16	43.6	16.8	15.1	16	26.1	14.6	3.3	39.3	23	24.5	20.5	19.8	15.1	16.9	17.5	31.2	12.5	16.6	19.6	18	24.7
73.587	7	3	14.5	15	16.2	14.5	24.5	15.5	20.1	24	21.9	22.8	29.9	8.2	40.6	18.6	12.2	20.8	32.1	21.8	24.8	16.9	26.9	37.7	14.7	18.3	21.6	38.8	27.7	31.8	6.3	29.7	28.8	32.5	7.4	33.1	27.5	17	8.8	21.2	19.1	19.6	10.9	20.5	11.1	11.9	22.3	21.8	29.5
73.7537	10.6	9.2	14	14.2	14.3	25.1	20.4	19.8	20.8	16.3	25.9	26.9	10.1	30.3	36.3	23.6	15.1	20.4	12.8	17	32	14.7	22.6	27.9	20.9	13.1	15.5	28.8	41.9	24.8	14.3	41.1	29.8	28	7.4	41.8	41.1	28.2	13.6	20.5	30.6	18	26.1	30.1	12.2	7	13.5	23.7	38.9
73.9203	12	16.3	10.3	19.6	13.9	8.9	16.8	24.1	43.9	25.1	15.3	21.1	12.4	27.4	36.9	43.8	21.2	8.9	21.8	26.1	33	14.7	16.2	19.7	20.3	13.8	37.9	43	46.5	21.3	9.2	30.5	27.6	45.6	7.3	37.6	31.5	19.8	9.8	14.8	35.8	28.2	20.1	22.8	19.2	17.6	18.7	25.6	39.4
74.087	17	12.9	15.5	16.5	14.2	30.8	14.1	17.2	14.1	33.7	27.3	24.8	25.3	22.2	42.6	35	4.5	17.9	24.1	30.5	64.4	20.2	23.8	28.4	16.3	12.5	19.3	29.4	43.1	29.8	10.7	18	34.6	23.6	7.2	44.9	23.5	17.5	13.4	27	18.5	12.9	25.9	27.6	8.2	11	14.1	34.4	23
74.2537	9.8	24.2	15.6	20.1	23.8	7.9	12.7	25.5	23.5	10.5	36.8	17.5	16.8	32.6	42.2	23.7	13.8	18.5	13.2	38.1	78.2	9.6	22.5	24.2	12	11.2	14.7	31.2	51.1	34.9	9.7	34.6	34.5	45.3	9.7	45	53.7	20.1	12.1	24.3	34.8	24.7	18.5	16.1	5.1	12.3	19.8	45.8	47.2
74.4203	7.8	14.9	22.6	17	12.3	18.7	24.6	23.8	25.1	26.9	24.1	25.3	10.9	36.8	40.2	74.8	13.7	8.6	18.7	28	65.6	10.3	20.4	26.4	36.4	13.3	14.1	37.9	37.2	27.6	19.6	59	48.6	47.9	6.7	37.7	21.3	23.4	12.8	17.7	27.8	20	13.3	23.9	14.9	13.8	23.5	31.7	35.2
74.587	14.1	17.5	15.7	11.3	26.5	23.1	17.6	21.4	24.9	14.4	41.1	23.8	21.7	22.2	38.2	71.7	47.6	16.9	30	39.7	55.8	19.5	25.2	25.8	9.8	9	12	37.4	45.2	25.6	17	43.6	39.3	28	9.1	37.9	20.6	16.4	16.6	15.1	25.1	16.7	20.2	31.6	14.6	19.6	19.6	33.8	42.8
74.7537	9.9	22.1	26.4	13	25.3	19	24.6	15.5	24.7	24.2	43.2	28.1	19.9	22	38.4	51.2	3.6	19.6	32.9	20.9	67.6	12.7	26.6	39.4	36.9	8.9	14.5	43	48.3	36	15.1	37.9	35.8	59.5	6.9	37.7	24.3	21.8	23.8	10.6	10.3	26	18.7	25.8	19.7	13.1	22.3	44.5	59.6
74.9203	12.6	29	24.4	21.2	15.2	22	23.8	32.1	21.5	41	24.2	35	26.3	33.7	37.1	42	10.6	22.2	36.4	31	50.3	11.9	33.1	31.9	16.6	11	19.6	38.1	47.5	50.6	18.3	62.6	46.9	54.4	7.8	33.6	50.1	18.1	10.7	27.4	22.9	30.8	15.8	17.9	3.6	18.6	25.4	57.5	35.4
75.087	10.6	5.8	15.9	24.6	23	20	12.2	16.4	29.9	21.2	28.9	25.7	13.7	27.8	32.8	38.1	20.4	17.9	33.6	21	32.5	14.3	20.1	43.2	15.6	13.6	11.7	47.3	53.3	52.2	20.9	56.9	43.1	29.7	12	47.4	40.2	18.5	20.5	26.6	28.1	25.2	20.3	28.5	8.8	24.5	27.1	58.3	51.5
75.2537	18.1	15.9	26.2	16.6	18.8	22.2	24.1	26.1	54.2	32.7	40.7	23.7	22	11.1	40.2	43.2	27.3	22.8	37.1	42.1	49.3	11.1	19.7	26.7	19.9	16.8	11.1	44.5	29.8	34.5	14	67.6	38.3	45.3	17.3	50.3	45.6	12.7	19.6	21.6	23.2	32.3	17.5	26.4	14.8	11.9	19.2	40.4	44.3
75.4203	9.7	20.5	44.8	19.4	26.1	18.7	25.1	21.7	64.6	4.7	27.1	18.2	4.1	27.4	43.4	55.1	19.5	19.6	22.6	57.6	35.2	17.8	24.4	19.4	2.5	11.4	17.2	42.7	56.4	47.6	20.4	52.1	53.6	27.9	9.5	45.5	42.5	25.5	16.1	28.5	17.2	40	28.5	35.3	3	22.4	19.9	32.2	37
75.587	13.9	8.5	19.3	19.9	21.9	36.9	17.5	15.9	63.3	44.8	36.8	24	6.5	24.5	39.4	70.9	19.8	13.4	20.5	52.2	14.2	11.9	33.4	28.8	27.6	15.5	28.3	37.6	51.2	44.1	28.5	47.4	49.1	59.1	25	48.6	37.5	20.8	23.7	23.2	50.9	58.8	31.3	25.2	11.5	12.2	18.9	43.1	27.9
75.7537	9.9	30.3	24.8	15.6	14	10.6	22.5	26.7	40.3	45.7	24.7	18.8	21.6	13.5	46.3	62	26.9	21.7	50.5	35.8	11.2	19.4	26.9	15	16	17.1	19.7	33.3	46.7	58.3	29.3	44.6	46.4	27.8	4.6	39.7	22.4	11.4	30	18.4	51.1	35.1	24.5	29.6	9.9	25.1	25.4	30.8	24.5
75.9203	13.9	24.6	21.2	21.2	13.9	15.3	22.5	14.3	35.4	45.8	29.3	23	13.7	27.6	36	50.1	22.1	20.3	29.2	31.8	22.8	12.3	31.4	33.3	18.1	17.4	13.8	42.3	49.3	54.7	11.1	62.9	47.2	52	8.2	47.4	36.5	18.5	28.1	17.5	29.3	40.5	27.5	35.7	4.8	18.9	17.8	47.3	26.5
76.087	13.5	16.9	39	12.6	19.2	17.7	26.9	22.8	37.9	14.4	55	32.3	19.9	18.8	36	41.4	19.1	24	44.2	30.4	15.9	17.8	30.7	20.2	23.8	6.2	16.6	48.2	64.4	37.3	9	69.6	31.6	43.2	14.7	41.4	52.4	21.6	20.9	26.1	29.4	50.8	26.1	18.6	4.5	23.5	27.2	47.7	17.6
76.2537	14.4	14.6	49.4	24.2	19.8	22.5	18.7	25.6	42	51.8	36.6	26.8	0.5	23.9	30.9	51.2	21.3	45.4	33.1	45	57	11.1	27.2	14.7	12.4	21.3	25	47.6	46.8	39.5	14.7	42.9	55.2	72.9	14.1	47.7	24.7	23.8	28.4	34	58.5	44.6	33	35.1	20.7	23	25.2	49.7	26.1
76.4203	15.6	10	21.2	14.5	4.5	21	25.6	19.7	21.6	24.7	28.2	23.8	22.3	44	44.4	43.9	15.2	29.6	46.4	25.3	43.7	25.1	33	16.8	20.9	11	68.1	45.7	50.6	30.5	14	45.1	39.8	46	14.9	39.6	42.7	19.9	22	18.3	29.7	48.6	32.7	71.2	3.4	10.3	26	49.1	32.5
76.587	17.2	17.4	39.3	14.4	22.3	15.4	22.3	32.4	40.7	76.2	27.2	22.6	7.4	33.3	42.8	58.2	16.2	9.8	47.1	44	23.2	3.7	25.4	24.1	27.2	18.7	22.6	42.8	48.3	38.2	10.8	24.4	50.3	51.9	11.5	43.1	27.9	24.5	19	21.4	29.8	38.4	32.4	44.3	7.3	16.3	19.4	42.6	29.8
76.7537	8.1	22.9	33.5	18.7	28.2	37.3	19.8	22.8	33.6	44.4	28.8	21.5	19.7	28.3	44.6	65	20	23.2	46.2	24.2	30.8	17.5	33.1	29	31.8	12.1	33.2	56.3	71.2	38.6	20.2	18.3	43.7	38.2	2.6	44.2	33.5	19.9	25.6	34	30.8	33.5	26.7	44	3.3	10	21.1	57.9	23.1
76.9203	12.7	11.1	16.7	20	24.2	20.2	12.1	26	35.9	51.2	58.5	28.4	12.3	35.3	54.3	46.8	10.8	20.6	23.8	35.4	28.2	1.5	27.7	24.7	30	10.3	13.3	62.9	48.5	23.8	13.1	16	42.4	54.4	12.1	45.3	34.7	13.3	20	30	39.8	51.1	10.7	38	31.1	23.3	22.6	39.8	34.4
77.087	16.3	20.2	33.5	17.3	11.7	18.2	21	26.1	38.4	29.1	27.6	29.5	9.4	34.8	30.5	37	17.5	29.7	31.8	38.7	26.8	21	24.1	30.3	34.6	9.7	55.9	58.6	59.3	42.1	8.1	81.1	48.9	37.8	13	50	20.4	7.8	16.5	30.1	40.3	30.7	28.8	27.7	10.8	13	28.9	63.4	29.2
77.2537	13.7	12.8	17.9	16.4	20.4	33.4	17.9	20.7	33.9	41.9	46.9	32	12.3	25.5	27	53.8	21.7	26	47.3	22.1	27.9	25	25.1	13.1	38.3	12.3	65.5	52.9	62	39.1	9.5	68.5	47.5	25.7	8.9	50.9	27.7	25.7	24.2	22.9	22.2	40.5	28.7	28	12.7	17.5	22.2	37.6	32.8
77.4203	16	33.5	37.3	27.1	25	10.2	22.1	23	28.2	39.2	36.2	22.8	30.9	44.4	46.9	48.5	14.3	22.7	43.9	18.9	33.7	14.9	21	23	31	16.3	39.2	65.6	65.7	33.3	12.6	66.4	49.8	33.9	9.7	55.8	15.1	17.1	25.7	30.9	31.6	30.5	31.5	23.4	7.5	16.7	22.2	67	15.5
77.587	16.4	43.4	24.4	31	30.7	29.2	16.5	21.5	27.8	57.5	27.4	21.1	1.8	27.9	30.1	71.5	8.4	14.9	39.6	41.4	50	32.2	37.8	18.5	28.6	11.4	24.7	58.2	72.2	36.4	16.7	48.9	43.5	36.7	56.5	52.8	29.2	9.9	28.1	29.1	18	16.4	30	32.1	4.5	21.2	19.4	60.1	22
77.7537	19.3	18.4	32.9	29.9	19.8	19.7	32.1	30.1	33.1	64.7	42.5	26.5	23.3	39.9	36.9	83.4	8.8	13.3	41.7	33.8	37.9	34.8	15.3	18	23	17.6	50.8	75.2	69.6	46.7	17.1	54.1	43.6	54.2	60.9	56	19.7	33.8	32.7	31.3	11	28.9	25.1	65.1	10.9	30.7	35.7	85.4	35.6
77.9203	12.6	18.9	24.5	21.7	7.9	24.3	25.4	28.3	55.5	47.6	34.3	36.9	16.5	35.6	36.9	77.9	44.8	18.6	42.7	47.6	54.4	28.9	29.8	8.4	36.4	23.3	36.4	85.5	46.9	41.6	39.9	64.7	40.3	59.4	56.5	58.6	43.2	25	32.6	31.9	30.5	48.6	33.6	42.6	18	25.1	26.4	47.2	54.3
78.087	14.8	36	23.8	26	36	14.9	26.7	21.5	61.3	24	57	18.5	17.2	33.9	23	77	21.2	10.6	53	50.2	34.9	51	10.5	20.2	18.9	13.4	24.2	79.9	56.9	35.5	23.5	68.7	38.4	44.8	45.4	54.7	29	17.5	31.5	36.5	18.8	54.4	34.3	36.7	6	18.7	19.3	33.8	43.2
78.2537	16.6	8.9	14.5	22	27.8	20.4	38	23.4	53.8	39.5	40.6	23	13.6	24.2	40.6	79.4	18.5	15.4	44.1	47.9	44.2	15.8	18	21.9	36.3	16.8	23.1	76.4	46.2	52.4	12.2	51.5	51.1	38.4	43.8	51.9	26.5	24.2	36	38	28.3	46	26.3	32.9	7.1	36.7	21.1	38.9	38.4
78.4203	9.6	15.5	23.5	29.1	16.3	48.1	16.7	12.6	42.6	49.5	34.9	28.5	13.1	50.6	30.5	77.4	19.9	12.8	31.8	25.8	11.5	24.2	29.3	20.4	35.7	14.2	34.7	86.5	61.4	37.4	13.7	59.3	25.6	33.8	20.2	61	21.7	25.6	36.4	22.7	11	53.7	19.4	29.9	14.2	21.7	24	65.8	26.3
78.587	15.7	30.2	19.3	15.9	16.5	15.4	15.1	22.7	68.3	7	41.3	26.6	15.6	50.1	26.9	83.2	27.4	23.3	50.5	41.7	19.3	24.8	17.4	12.4	25.1	18.4	16.4	87.2	56.4	45.3	9	60.8	36.2	33	12.6	57.1	30.9	34.5	30.5	30.2	55.4	69.5	39.7	37.1	8	29.2	25.4	46.1	27.5
78.7537	18.5	23.4	11.1	31.8	25.9	43.5	21.2	31	70.9	34.7	30.2	26.4	24.6	26.9	30.1	73.7	33.4	13.3	30.4	41	21.5	17.9	16.6	15.8	33.7	8.6	11.9	95.4	75.5	57.1	22.5	49.5	34	54.8	19.8	51.2	25.7	27.5	23.1	23.7	27.8	55.4	31.6	23.9	16.2	29.2	23.7	59.3	21.4
78.9203	15.5	4	26.3	28.2	18.5	16.7	26.2	18.3	30.1	36.5	36.4	16	26.1	40.7	23	50.5	25.2	17.2	60.1	15.8	15.8	25.9	26.3	11	28.2	11.1	15.3	80.7	67.6	49.6	37.3	64.8	56.5	51.9	38.3	52.2	37	28.9	31.5	26.7	45.3	54.8	15.3	42.3	12.9	20.6	25	52.4	20.8
79.087	13.2	11.7	26.8	39.4	11.1	21.4	23.1	24.4	40.9	47.4	34.3	21.4	25.4	34.9	36.3	42	18.3	34.5	47.1	35.5	19.2	20.1	28.2	19.8	17.5	18.5	22.1	81.3	68.3	43.3	23	45.9	36.5	50.2	15.2	56.5	35.2	33.5	38.9	17.8	20.4	57.6	24.5	24.8	20.3	29.2	26.1	41.1	50.4
79.2537	12.5	18.2	19.1	20.5	18	39.1	13.2	23.1	35.3	6.3	45.6	22.5	28.3	23.2	28.1	33.4	24.1	26.7	34.6	54.8	7	33.1	19.3	11.8	46.3	10.2	16.3	87.1	61.3	35.1	16.5	45.6	47.3	41.8	13.9	48.8	31.9	34.4	34.1	14.1	38.8	68	32.6	38	18.3	19.1	18.4	72	28.6
79.4203	14	21.6	29.1	17	20.2	29.6	20.7	21.3	30.3	44.8	21	28.7	11.3	28.6	36.3	31.1	13.8	28.5	41.2	52.7	12.9	25.6	25.9	34.3	26.6	13.6	30.5	88.5	61	48.7	11.9	52.9	74.4	33.2	6	51.5	22.2	31.6	31	19.3	25.4	55.7	33	25.3	16.3	24.4	41	52.2	25.7
79.587	13	20.7	45.1	12.2	24.9	25.2	8.5	22.4	36.9	47.6	43.8	55.9	14.9	41.6	22.4	21.8	36.1	43.9	30.4	33.1	32	39.1	28.2	22.8	9.7	15.8	18.4	82.1	58.8	41.8	14.1	32	74.9	56.3	7.1	45.7	11.1	26.2	23.3	18.3	23.3	36.2	47.3	33.1	15.4	26.9	19.6	42.1	16
79.7537	11	17.2	9.6	11	29.7	38.9	17.5	24	32.7	28.2	73.7	44.3	29.1	34.7	28.3	31.4	21.5	48.1	57.1	39.6	11.8	87	31.3	31.4	29.3	12.8	15.3	84.2	61.1	52.5	17.2	33.4	71.8	45.8	5.5	58.2	23.3	25.1	23	16.4	34.6	41.6	19.2	33.2	7.4	11.3	24	61.2	44.7
79.9203	11.9	8.8	36.4	20.7	12.1	18.8	21.3	28.5	31.8	33.1	57	35.8	13.9	68.8	36.9	46.6	39.9	44.7	19.3	41.5	37	99.8	29.5	24.3	15.6	5.5	14.5	86.8	53.3	40.8	24.4	24.6	79.5	44.9	2.6	55.8	20.3	30.8	15.3	24.3	17.2	24.7	29.7	54.8	8.7	17.8	23.9	35.8	33
80.087	17.3	33.2	13.3	18.2	11	36.1	9.6	23.1	44.6	44.1	59.2	15.6	3.3	46.5	42.8	45.3	21.1	32.1	46.8	36.1	55.3	89.3	33.3	19.9	37.9	20	29.6	84.5	58.3	36	20.9	42.4	63.9	44	9.1	70.9	10.9	31.1	15.9	29.3	17.4	34	21.3	35.4	11.8	28.7	20.1	71.4	32.4
80.2537	16.6	8.5	41.2	16.3	12.3	32.7	14.9	26.9	50.4	43.5	57.2	30.3	19.5	36.5	30.2	47	25.6	16.9	31.3	32.2	21.6	71.6	21.7	7.6	32.5	12.8	27.6	90.7	53.7	49.9	12.6	32.8	65.1	45.1	8.8	58.8	13.6	24.6	13.3	20	36.2	26.4	28.1	24.3	24.8	33.7	17.2	35.9	36.3
80.4203	12.2	21.1	35.5	13.6	20.3	28.6	15.3	23.6	76.1	19.8	74	19.4	7.8	35.5	36.4	46.9	23.2	29	67.2	39.5	18	62.2	23.2	18.8	27.3	15.7	19.8	78.7	66.7	38.8	20.4	33.2	95.7	52.5	5.9	54.2	20.2	22	20.6	35.9	24.5	29.6	18.3	51.3	6.3	36.7	26.3	43.8	26.5
80.587	11.9	23.1	25.1	19.7	15.7	26.6	18.3	17.1	70.2	40.4	81.5	25.4	13.9	18.4	30.8	47.4	23.4	18.9	39.2	46.6	4.4	82.2	32.2	27.1	37.4	14.8	26.1	73.2	49.7	37.5	30.3	34.6	84.2	51	10.1	60	31	32	10.5	31.2	25.9	23	34.7	50.9	22.2	22.5	18.9	50.8	30.6
80.7537	16.4	19.7	47	19.7	16.1	53.3	19	27	65.2	30	75.3	22.9	16.3	18.5	28.5	52	32.2	28.3	62.3	35.2	32.8	90.1	18.4	26.6	27.6	15.1	25.6	60	53.1	36.4	20.7	37.2	47.7	65.2	7.4	51.6	30.2	14.1	11.7	30.1	9	36.4	24.2	33.4	2.6	19.1	22.1	47.9	30.4
80.9203	8.7	21.8	25.9	36.4	24.8	30.3	20.4	14.1	81.4	33.5	74.1	33.4	18.9	20.7	32.9	55.2	21.2	36	48.7	41.5	32.5	93.4	35.1	20.7	27.6	13.8	23.6	68.7	60.4	32.9	16.5	33.4	47.8	52.5	4.1	46.6	17.6	21.9	13.5	29.9	23	20.6	20.9	38	12.4	29.5	19.4	48.1	28.9
81.087	8.5	24.1	25.2	34.9	24.3	25.4	28.5	20.9	36.3	28.2	83	18.6	16.5	22.2	13.5	66.6	28	45.3	39.8	20.1	52.9	97.7	21.3	17.6	23.2	14.3	33.4	66.7	47	32.3	25	42.2	52	60.9	2.4	48.6	18.7	17.8	16.3	34.8	10.6	23	18.8	33.3	10.9	17.6	18.3	56.5	31.9
81.2537	15.7	26	38.9	17.7	38.6	43.9	19.5	19.5	44.5	28.8	68.2	26.7	13.9	26.7	22.3	70.7	20.4	42.7	45.9	38.1	80.1	80.1	24.6	37	38.5	14.6	24.8	69.8	60	31.6	49.4	50.2	36.1	76	21.2	56.3	12.3	27.3	14.1	44.2	10.5	23.4	27.6	33.8	10.2	29.7	24.6	48.3	32.2
81.4203	12.5	22.3	31.5	40.8	31.9	42.3	25.4	20.4	38.2	31.5	62.1	41.7	36.2	36.1	31.6	74.4	38.7	22.3	55.9	33.7	76.9	76.2	28.9	5.8	25.3	16	28.4	69.4	46.4	34.5	72.2	31.9	43.5	60.4	24.3	51.1	20.6	28.7	14.9	25.6	15.8	25.5	23.5	29.8	25.4	24	17.8	46.5	21
81.587	6.2	16.8	36.4	31.5	14	46.9	19.8	13.9	26.9	44.7	99.9	39.6	21.9	50.9	20.6	75.2	28.2	23.2	48.3	43.9	81.2	72.6	17.4	24.4	46.3	7.8	25.9	59.4	51	31.8	63.8	43.6	35.6	51.5	4.5	62.1	30.8	34.3	10	35.8	8.7	26.7	26.8	44.2	11	21.2	25.2	32.8	24.3
81.7537	7.6	17.7	45.4	14.3	16.4	17.1	27.2	21	28.3	37.6	20.9	16.7	23.5	79.2	13.7	68.3	33.6	24.7	46.5	39.9	25.5	80.2	31.6	11.7	30.5	20.7	28	54.7	59.2	33.6	64	24.6	41.8	51.4	18.1	49.2	13.4	30	12.1	24	18.4	24.1	30.4	29.8	5.3	21.4	24.4	29.1	38.4
81.9203	11.7	20.8	42	29	27.3	29	28.9	19.7	16.5	22.5	44.5	39.1	23.2	38.2	15.6	78.6	21.2	26.1	33.7	16.8	26.1	81.7	24.4	16.2	15	22.1	41.3	54.3	58.8	34.6	55.6	42.7	45.8	52	5.1	56.3	27.8	27.3	12.2	27.8	21	30.3	30.6	50.2	8.8	35.9	23.2	47.7	33.1
82.087	10.7	6.4	39.8	24.5	31.8	23	35.3	19.4	16.7	23.3	51.6	32.9	8.9	50.6	32.7	58.6	21.4	25.5	36.4	28.7	20.9	61	39.8	13.3	38.8	7	46.4	55.3	60.7	35.4	66.4	41.3	35.7	57.2	13.8	49	23	19.7	25.9	28	15.8	24.5	25.5	50.2	28.6	29.1	25.8	53.6	28.4
82.2537	11.5	12.1	37.2	16	19	20.8	26.7	15.4	14.8	38.7	56.5	29.9	35	68.3	18	60.3	17.6	31.9	50.5	42.1	35.1	67.3	34.1	29.1	21.4	23.3	38.3	63.9	62.3	34.4	54.7	34.5	34.7	79.6	5.8	48.8	24.3	24.9	14.1	33.7	53.1	23.4	26.2	49.7	11.6	26.8	25.9	43.9	24.9
82.4203	11.2	7.9	33.6	18.7	19.9	20.1	37.2	21.7	17.7	20.5	47.3	29.8	13.7	69.4	19.5	70.1	18.2	20	65.9	29.4	19.3	63.3	25.5	19.4	31.6	10.1	33.8	57.4	65.1	30.4	54.4	26	42.6	64	6.1	58.8	12.9	28	20.9	30.5	26.4	12.9	24.3	50.2	9.9	32.4	21.2	37.2	27.2
82.587	9.4	43.3	30.8	18.9	7.4	21.4	30.4	20.2	14.8	44.7	54.3	28.2	15.5	27.5	24.2	55	21.5	32.8	42.2	45.2	23.3	8	31.2	21.1	45.9	13.1	31.2	61.6	59.3	31.8	53.7	30	44.1	63.1	13.1	51.6	32.8	27.5	18	36.9	47.9	26.8	33.8	50.9	13.9	23.9	25.3	30.4	36.3
82.7537	15.4	36.5	22.4	23.4	19.6	29.2	31.6	26.5	18.7	46	43.9	24.8	13.8	23.2	17.5	67.9	15.7	31.3	43	13	18.8	36.9	25.8	20.4	37.4	15.8	35.5	51.2	53.9	29	55.1	27.4	45.1	70.2	13.2	41.4	32.5	33.1	17.9	33.7	17.6	29.3	31.1	46	6.3	24.7	23.5	27	22.5
82.9203	11.9	34.1	28.3	18	20.5	34.7	25.7	12	20.7	29.4	52.8	16	23.8	35.6	17.7	72.8	23.2	25	35.3	30.6	26.2	18	13.6	13.6	21.7	15.1	34.5	47.8	54.3	28.8	54.8	38	41.6	57.5	27.4	46.9	20.9	24	21.9	37.6	16.9	22.9	23.4	43.8	6.1	22.9	24.3	35.4	10.6
83.087	4.8	28.5	20.6	13.2	13.9	33.8	25.3	25.3	16.3	32.7	52.4	19.7	18.1	18.4	30.6	37.4	13.3	9.8	43.6	20.8	23	39.2	24.5	14.3	30.9	16.9	42	51.6	58.7	22.9	48.1	37.3	39	58.7	12.8	21.9	25	17	17.6	38.9	14.6	25.8	24.8	30.6	16.2	17.5	27.6	34.7	31.4
83.2537	11.6	17.5	29.1	13.9	29.4	28	19.8	21.8	23.6	10.6	56.5	24.9	19.7	22.5	13.7	53.6	10	22.3	52.2	13.9	30.1	44.6	32.2	11.5	39.1	9.3	16.2	46.4	55.6	28.4	45.6	40.2	39.7	75.1	8.9	43.1	27.7	20.1	29.6	43.5	14.8	26.5	21.8	28.8	5.5	26.2	21.8	24.9	28.3
83.4203	12.9	18.2	36.3	14.9	16	39.6	23.9	14.9	27.7	37.3	50.6	22.9	12.8	14.5	18.3	60.6	16.8	25.5	43.2	29.5	20.6	15.3	29.8	10.2	29	13.6	31.9	44.7	45.3	28.6	51.7	40.1	31.4	44.8	8.4	41.7	43.4	29.8	31.3	39.3	13.9	24.7	34	27.3	13.5	14.9	23.4	24.6	26.4
83.587	6.1	33	23.7	26.5	12.3	40	27.5	22.2	39.6	19.8	36.5	20.6	25.1	20.8	13.1	61.7	17	29.8	34.3	25.8	13.9	15.3	23.9	22.6	30.8	10.3	29.8	47.6	52.3	25.2	57.1	25.2	50	61	34.8	53.6	38.4	23.5	33.1	29.3	15.4	17.5	37.3	30.5	4	21.4	21.3	24.3	23
83.7537	17.7	15.1	35.7	4.4	18.9	32.1	18.5	16.3	29.5	17.7	39.2	24.3	16.9	12.3	14.9	61.4	18.5	29.1	45	18.1	11.2	24	28	15.4	25.8	9.2	27.2	47.2	56.4	36.9	45	44.6	32.4	39.8	25.3	50.7	25.7	18.1	48.2	43.5	10.5	20.3	12.6	33.5	9.7	25.2	16.1	23.8	22.3
83.9203	15.1	13.4	24	10.6	8.2	22.9	36.9	16.9	41.6	23.2	42.8	30.1	25.9	15.1	20.1	70.9	12.4	27.8	32.7	31	8.4	24	39.3	31.2	31.7	13.5	35.4	41.9	49.7	27.8	48.4	37.3	39.8	51.9	13	49.1	25.6	18.5	24.5	28.7	11.7	38.9	37.3	31.2	8.3	21.3	19.8	25.8	25.4
84.087	14.9	24	17.8	15.6	12.8	18.8	23.7	25.7	20	14.3	41.3	26.4	27.1	18	17	67.7	39.1	10.2	35.6	31.4	28.5	14.4	24.8	15.7	37	11.5	21.3	44.7	54.9	31.2	47.4	37.2	38.4	45	7.4	52.1	21	20.2	25.3	32.8	18.8	19.2	35.8	30.7	23.4	21.2	20.6	27	22.3
84.2537	14.4	24.5	28.4	16.6	6.1	19.8	35.1	19.9	16.7	19	43.6	24.1	4.1	47.9	20.4	53.3	23.8	19.1	26.7	16.2	14	11.9	28.2	15.5	26.4	22.9	22.3	38.9	55.2	30	38.7	33.4	42.9	28.7	18	45.2	29	23.4	14.9	27.2	13.5	19	34.4	39.2	1.8	14.6	16.3	30.6	25.3
84.4203	10.2	11	25.4	19.9	17.1	16.8	22	21.9	22.6	25.3	48.8	30	32.6	16.4	16.8	46.6	18.5	21.1	24.1	35.1	20.1	18.5	22.9	19	26.3	8.4	19.7	42.7	43.8	29.1	48.5	27.5	34.3	37.3	35.7	41.4	26.5	19.6	15.5	25	12.2	13.8	17.2	39.3	10.8	24.4	19	34.1	21.2
84.587	15.3	31.7	29.4	17.9	12.1	24.1	13.8	22.5	43.3	29.3	35.3	39.8	11.9	8.1	17.3	50.7	30.4	24.3	32.6	20.2	23.4	22	37.6	24.1	30.3	23.3	41.2	49	49.3	18	46.4	32.9	22.4	51.2	57.7	32.7	15.8	17.1	23.4	31.7	9.1	22.5	30.6	37.1	4.6	19.7	14.2	24.3	22.3
84.7537	12.1	22.8	25.7	17.8	21	22.4	24.4	20.2	15.8	33.2	42.9	24.5	19.7	27	16.9	45.8	15.2	20.2	44.3	14.8	31.7	33.2	38.5	16.2	13.1	7.6	31.7	47.9	48	41.3	53.1	30.6	47.6	52.1	40.9	31.8	17.8	20	16.4	22.5	5.8	14.9	32.9	27.6	12.3	21.8	15.4	30.4	25.5
84.9203	14.3	14.1	8.5	21.8	20.9	33	12.8	29.7	26.3	28.9	48.9	32.5	8.5	19.7	11	52.8	8.5	31.7	30.2	22.8	42.5	10.8	27.7	21.8	31.9	12.9	16.8	37.2	44.8	28	51.6	44.6	43.5	54.8	38.4	39.9	14	26.1	15.1	24.2	12.9	16.4	28.4	29.2	10	13.5	27	18.5	24.5
85.087	10.8	7.1	31.2	12.7	13.6	40.1	24.3	16.8	26.2	27.6	64	37.3	18.3	11.2	24.8	27.7	14.6	16.5	30.2	13.6	36.7	23.4	24.8	28.4	18.3	17.9	15.8	42	47.8	26.4	54.8	40.7	41.4	39.1	14.9	31.9	13.4	24.9	18.5	10.5	27.6	15.3	19.6	56.3	10.5	17.6	23.3	44.1	25.5
85.2537	0.3	10.1	15.8	14.3	14.1	18.9	22.2	25.8	16.9	32.7	48.7	29.5	25.8	41.1	9.6	24.1	19.7	30.5	54.1	28.9	20.2	24.5	33	13.9	30.5	18.7	21.8	38.7	40.4	28.1	48.5	43.2	27.1	49.3	6.7	18.2	42.2	16.1	16.6	36.3	31.5	11.7	44.3	62.1	12.6	22.5	18.7	57.7	19.3
85.4203	19.9	8.9	18.8	7.5	11.6	24.2	17	29.6	27.5	26.3	46	24.9	0.6	6.2	9.2	37.3	19.6	30.9	35.4	27.4	32.1	15.4	25.6	14.5	23.4	7.3	14.5	40.4	53.8	21.2	50.3	43.1	41.9	41	6.6	34.7	26.8	22.1	17.4	15.3	26.5	10.9	29.8	52.2	5.1	14.9	26.4	76.8	13.5
85.587	7.2	6.7	24.4	8.8	21	22.5	18.4	44	17.3	27.3	45.6	30.3	19	15.4	12.8	48.9	21	18.9	36.5	27.8	35.5	14.7	26.5	31.2	25.4	11.2	11	31.7	47.2	30.7	39.7	38	35.5	51.4	18.1	31.8	20.9	10.1	20.8	11.9	14.6	22.6	18.7	34.2	13.4	16.7	16.8	80.3	14.3
85.7537	10.6	18.6	17	9.7	16	27.7	12.6	49.1	21.1	28.5	45.2	21.9	12.4	18.5	15.8	48.6	15	34.5	38.3	1.4	31	11.8	23.9	20.4	20.7	15.9	30	38.6	40.2	34.7	45.8	35.8	31.4	44.6	2.6	21.4	29	16.5	18.1	19	30.7	12.3	40	32.1	14.1	12.8	16.5	69.6	63.8
85.9203	11.7	15.4	22.8	15.5	6.5	38.9	19.6	34.5	23.8	15	51.7	29.1	20.5	22.3	20.9	41	11.6	18.8	28.6	29.9	23.5	20.6	20.1	16.2	31.3	14.9	18	32.6	50.5	21	36.2	35.6	31.3	47.3	8.3	33.6	21.3	10.1	9.8	15	20.8	8.7	19.3	37.1	13	11	18.9	46.7	38.2
86.087	8.9	17.7	19	9.6	17.9	16.7	23	33.5	27.3	29.4	52.2	23.6	27.2	17.2	12.6	18.4	15.5	25.6	29.3	30.5	24.7	22.2	24.2	16.2	24.5	9.1	32.1	38	44.3	27.7	35.7	34.1	36.2	22.4	8.6	25	33.5	15.1	19.6	16.8	22.2	21.4	8.1	36.7	4	16.2	17.3	46.5	18.3
86.2537	5.1	7.3	19.4	12.8	14.3	21.7	20.1	29.7	17.9	18.9	39.8	23.6	21.9	29.1	17	39.8	17.9	26	22.6	13.8	30.8	26.2	26.9	19	2.5	14.1	21.5	39.4	43.6	37.6	42.3	46.9	41.2	43.6	9.7	38	26.9	17.6	11.9	13.7	21.1	12.2	19.5	54.1	13.3	14.8	10.8	50.5	16.9
86.4203	13	9.9	19.9	14.5	18.4	19.8	17.4	27.6	22.9	15.3	47.3	23.8	4.7	10.9	22	29.1	14.8	18.9	30.4	18.8	16.2	17.7	23.6	9.8	23.7	15.3	21	41.7	42.6	24.2	39.3	28	44.9	32.8	8.3	20.4	20.8	8.2	20.2	28.9	40.1	22.9	11	48.7	20.2	12.9	12.7	45.2	17.7
86.587	6.1	21	29.5	9.3	13.8	19	23.6	27.6	17.4	13.6	53.6	28.6	24.9	17.6	15	11.3	16.9	20.1	29	37	15.1	29.9	16.6	20.6	18.8	4.7	16.6	36.8	39.2	31.8	38.7	34.6	40.7	40.2	2.2	42.9	36	10.7	9.9	9.6	33.9	16	23.8	25.8	8.1	8.6	22.4	47.6	23.1
86.7537	6.5	10.2	15.8	14.4	18.8	15.6	26.9	23.9	24.6	23.8	40.8	22	7.3	15.2	8.2	42.1	12	22.2	18.8	28.5	41	22.4	20.7	16	26.8	11.8	29.8	38.3	48.3	29.7	26.7	26.2	46.4	44	16.4	18.1	27.9	16.2	18.7	15.9	14.1	20.6	11.3	36.8	6.4	25.5	15.2	27	23.4
86.9203	18.7	21	15.3	19.7	11.3	22.8	20.8	26.4	24.4	25.3	41.7	19.1	15.5	8.6	14.8	28.6	14.9	26.1	28.9	31.6	11.8	15.8	22.5	20.9	22.8	9.9	16.5	37.4	36.4	23.4	35.3	19.8	49.8	37.1	9.3	30.6	24.8	5.1	9.5	22.6	12.7	24	25.1	51.4	8.9	12.7	9.6	27.3	18.3
87.087	13.1	11.3	13.3	14	11.9	17.3	17.5	19.8	24.6	14.1	36.3	28.4	20.2	25.7	10.6	19.6	12.8	19.8	21.6	21.6	40.3	15.7	12.2	14.4	24.6	6.8	16.6	40	47.4	25.8	37.5	28.2	50.6	39.1	23.9	30.5	23.5	18.2	32.4	22.9	6.7	21.1	14	44.9	4.9	5.3	9.1	23.5	20.3
87.2537	14	6.6	13.2	15.1	12.1	21.4	23.2	20.9	11.3	21.9	25.3	11.4	19.6	16.9	9.5	28.5	11.3	9.4	31.6	26.7	12.4	9.9	24.6	11.3	24.8	13.2	17	28.1	40.8	23.4	23.5	30	33.3	31.7	8.5	22.3	18.5	32	22.8	12.6	10.8	15.8	12.6	27.3	12.5	17.9	11	23.8	19.3
87.4203	11.1	9.8	15.7	19.3	14.4	23.4	27.5	24.9	43.2	20.6	30.3	18	15.6	15.9	3.8	31	12.5	20.5	39.8	19.8	17.4	19.2	22	9.7	8.7	12.5	13.6	33.8	42.2	21	27.4	18.5	35.5	28	7.8	21.4	24.9	16.9	16.6	20.8	13.9	13.1	3.3	18.6	3.9	9.4	10.9	42.3	9.8
87.587	9.8	15.7	12.5	12.9	14.2	14	14.7	24.6	22.2	13.6	35.6	11.9	20.6	16.7	7.7	22.1	19.7	13.7	37.9	34	40.9	15.8	11.8	14	17	10.8	17.2	26	42.5	26.4	35.7	35.7	43.4	34.2	7.3	7.1	16.3	17.2	18.3	16.9	10.8	15.8	19.2	27.8	14.2	18.3	9.9	46.1	11.3
87.7537	13.3	19.3	15.7	16	13.1	17.9	7.8	19.7	18.7	8.5	26.1	27.8	16.4	9.1	7.5	34.8	12.6	26.8	28.2	11.1	70.2	18.6	31.9	14.1	10.8	6.3	10.7	23.6	36.3	22.2	29.8	20.3	29.8	25.3	15.1	40.2	19.4	16.7	5	15.4	10.6	16	17.8	23.1	5.9	10.9	9.4	41.5	12.4
87.9203	12.7	17.3	13.9	18	9.8	19	20.9	21	26.2	16.9	25.8	20.8	12.4	23.5	8.8	25.8	18	7.1	23.1	6.2	27.9	6.9	19.3	10	21.7	10.4	13	26.2	45.1	14.3	25.1	34.1	41.3	20.4	2.7	29.9	19.7	10.2	22.9	20.7	9.5	19.5	7.4	40.9	1.7	18.2	3.2	37.2	15.3
88.087	18.6	10.6	23.4	19.4	11.7	14.2	14.4	25	23.4	14.1	24.5	27.4	8.9	12.2	9.8	25.1	14.7	22.1	27	21.4	24.1	8.6	22.1	10.2	7.3	10.2	12.6	23	39.9	17.9	24.8	20.8	29.6	25.7	5.8	29.6	22.1	11.5	11.3	19.7	40.6	17.7	27.6	19.7	3.9	16.6	16	32.7	14.2
88.2537	13.2	14.7	14.4	12.9	16.6	10.8	13.5	23	19.6	12	24.9	22.2	18.2	24.2	7.4	18.3	11.4	12.5	24.7	13.7	42.5	22	15.9	63.8	6.1	15.2	14.7	22.6	27.3	16.9	28.4	21.6	51.4	37	8.5	24.2	26.3	8.3	27.7	16.5	42	16.5	31.4	34.5	4.9	8	8.9	30.7	11.1
88.4203	12.4	16.3	20	11.3	11.1	12.2	19.8	16.8	28.8	20.3	22.6	16.4	12	6.3	10.3	19.9	16.5	23.6	22.4	11	12.2	4.2	14.3	55.8	12.4	7.3	14.4	28	35.4	14.3	19.9	22.2	32.4	30.2	6.9	20.8	23.6	8.4	12.3	8.6	44.1	13	22.4	20.1	3.4	24.5	18	31	9.2
88.587	9.1	25.8	5.3	11.8	14.5	7	17.3	19	18.2	16.5	36.9	18.6	15.3	17.5	9.5	8.4	27	9.5	12.4	13.3	14.8	11	18.1	42	15.6	11.1	10.6	20.7	35	11.9	22.6	15.3	32.2	18.8	11.7	30.6	30.3	10	18.5	20.8	37.6	9	15.8	28.6	5.2	13.7	7.1	26.2	13.8
88.7537	6.7	19.8	14.5	10.2	20.5	12.9	14.4	18.2	12.2	18.9	26.6	27.1	13.4	15.3	8.7	17.1	45	13.3	25.6	26.1	18.1	17	15.4	40.7	28.4	10.9	11.2	23.9	27.9	26.4	32.1	23.5	27.3	36.2	1.7	19.9	24.9	6.2	34	22.2	42.6	9.8	20.3	16.4	11.2	13.9	20.4	37.4	7.9
88.9203	12.9	18.2	17.6	10.5	11.6	14.2	21.2	16.6	37.5	25.4	21.2	10.4	12.9	11.8	17.9	13.6	30	10.2	17.4	15.3	11.1	9.9	16.3	24.8	23.6	8.6	9.6	24.2	30.2	11	24.9	9.9	28.3	36.9	10.5	37	28.7	8	8.4	17.6	39.8	8.9	19.3	27.7	2.2	18.2	19.2	25.2	9.3
89.087	7.6	14.7	11.6	14.3	11.5	8.2	16	18	20.3	15.7	23.4	20.9	0.2	21.2	15.5	6.5	33.3	11.4	16.1	15.6	24.9	8.7	16.4	31	17.5	8.2	13.7	21.1	33.4	28.9	16.2	18.7	29.8	30.4	5	24.9	24.9	7.1	28.9	25.3	37.3	12.8	18	24	4.6	5.5	10.1	26.8	8.2
89.2537	14.9	16	13.4	11.9	11.3	10.9	18.7	19	25.5	10.9	13.7	16.9	15.1	8.9	20.3	23.8	18.1	9.2	23	17.5	17.8	4.9	11.9	25.8	7.2	7.8	5.7	19.5	28	18.2	20	17.6	21.5	36.5	6.3	24.1	20.3	10	8	21.7	50.4	14.8	13.8	28.3	2	10.2	13.1	24	9.7
89.4203	12.8	12.1	8.1	13.5	15.3	10.6	20.2	16.1	13.6	8.1	34.7	10.3	28.1	12.4	13.3	13.9	28.8	8.3	9.7	22.3	15.4	6.2	16.5	31.4	18.2	10.6	12.2	23.7	23	20.3	14.9	20.7	25.4	11	9.3	24.2	35	11.7	34.5	14	37.5	11.8	22.8	18.7	0.8	4.4	16.5	22.7	8.1
89.587	9.1	2.4	14.3	11.5	6.9	8.6	18.7	13.7	19.6	13.7	25.3	12.5	10.3	3.6	11	15.4	33.8	11.2	22.4	17.1	32.4	6	14	18.8	7.3	6.4	13.6	19.9	31.4	12.7	14.1	12.9	23	28.2	1.4	22.9	23.4	11.7	29.3	10.3	35.8	14.2	4.8	20.3	19.7	10.8	8.4	22.3	8.6
89.7537	9.6	7.2	8.5	13.2	18.4	15.7	18.5	14.2	23.7	14.7	23	8	4.7	9.8	23.9	6.3	17.8	8	19.5	18	17.7	9.3	12.9	33.5	12.7	12	16	20.1	34.4	12.2	20.3	22.3	31.4	21.4	15.8	31.9	20.4	6.5	17.8	10.6	30.4	19.3	24.2	17.3	7.4	2	14.3	19	11.4
89.9203	13.8	9.6	3.3	10.2	9.8	9.2	19.4	18.7	7.9	10.8	22.6	13.9	11.1	16.4	12.1	7.3	13.8	8.2	14.3	25.5	11.6	7.1	9.5	32.8	8	6	11.2	15	25.1	15.4	15.1	11.9	16.7	27.6	6	22.4	23.9	0.9	24.8	10.9	32.7	15.9	16.5	14.1	4.1	22.4	10.2	27.1	12.8
90.087	16.3	8.5	15.1	10.3	11.4	6.3	14.3	15.9	29.1	11.3	23.5	13.7	11.5	15.9	11.2	18.4	20.9	10.6	17.5	4.8	13.9	2.3	13.8	24.2	3.8	11.2	12.6	19.9	29.4	12.5	12.2	9.7	12.9	22.1	9	28.1	19.4	10.5	18.7	9	22	16.8	19.2	20	2.7	8.2	14.8	33.1	11.7
90.2537	16.6	9.1	8.7	12.9	4.1	6.3	17.8	11.3	15.8	12.1	16.7	10	14.9	15.7	4.4	5.1	10.4	10	13.1	20.7	10.9	12.8	16.8	25.6	8.4	10	8.5	14.2	33.4	15.8	9.7	11.6	25.8	14.7	4.3	17.4	15.4	9.7	10.7	12.3	20	16.1	21.9	18.7	6.8	15.9	7.7	20.3	12.3
90.4203	11.7	17.7	7.3	12.7	18.4	11.2	15.9	13.8	15.1	22.7	31.4	11.3	13.3	1.9	7.4	24.1	7.2	10.2	11.6	16.7	19.1	4.5	17.1	26.5	12.9	8.8	9.6	18.7	25.8	15.6	7.3	12.5	23.7	21	3.2	14.3	26.5	12.7	20.1	6.1	30.1	11.3	16	17.6	0.3	0.9	9.5	26.1	8.3
90.587	11.9	1.1	6.4	11	13.4	12.8	17.4	9.5	18.8	13.2	21.3	13	18.9	23.8	7.9	7.4	20.7	10.2	12.4	11.5	15.5	1	6.6	26.7	30.6	5.3	8.3	15.3	30.7	23.8	12.7	11.8	21.6	15.6	9.1	31.3	16.6	5.7	15.3	19.9	29.9	14.9	13.6	8.8	6.3	16	13.3	16.9	12.3
90.7537	14.9	9.7	9.1	13.2	14.3	6.8	15.9	15.1	0.1	12.7	22.5	9.2	4.5	18.1	11.1	17.4	15.2	11.9	13	11.9	6	9.9	14.4	19	21.2	8	12.7	18.6	28.1	11.4	6.8	9.6	20.9	12.6	8.6	26.4	13	7.9	12.3	10.8	24.7	19.8	14.2	15.7	14.1	19.4	5.4	21.8	6.8
90.9203	12	10.9	6.6	7.9	9.2	5.2	23	17.5	22.9	10	23.7	8.7	10.1	22.2	9.5	9.8	9.8	6.3	12	17.3	7.4	4.8	9.8	27	21.6	7.7	13.3	14.8	24.7	17.2	11.5	5.6	17.9	14.7	8.4	12.7	16.7	6.8	11.3	14.1	15.3	15.4	13.4	19.2	1.3	10	10	23.6	13.9
91.087	7.5	11.2	6	9.8	12.4	6.9	15.6	17.7	7.6	6.2	16.7	15.2	1.4	21.1	8.4	8.2	5.6	6.8	17	1.8	19.4	8.4	19.6	21.1	7.1	4.1	6.2	13.2	28.6	12.8	10.5	5.8	26.2	16.3	2.3	22.7	21.5	9.3	11.4	3.3	19.8	13	13.7	17	12.3	8.3	16.5	19	11
91.2537	11.2	5	8.2	7.5	23.3	9.9	14.7	12.4	20.2	15	16.9	4.4	8.5	18.9	13.3	7.5	19.3	9.6	13.6	29.3	7.7	4.5	11.6	16.1	10.9	4	5.8	12.5	21.9	12.4	5.9	10.8	26.7	19.4	6.9	16.9	16	1.2	6.6	6.9	20.4	18.7	16.3	15.1	10.8	7.6	7.1	21.7	26.9
91.4203	11.5	8.9	2.7	9.4	14.9	3.7	13.9	15.2	7.5	16.1	16.1	11.7	8.2	14.9	6.7	20.1	8.3	11.7	15.5	4.2	21.5	9.9	17.9	24.6	28.2	2.7	10.1	18	21.8	13.3	22.9	7	20.4	26.4	6.7	18.4	12	7.6	15	12.5	15.9	16	8	10.6	1.8	11.5	12.1	15.4	23.8
91.587	9.3	0	4.1	12.9	11.4	2.4	9.2	18.2	13.9	8.9	15.1	9.3	13.9	16.4	6.2	9.7	0.4	9.6	8.9	5.7	9.5	7.9	14.4	11	14.5	5.9	7.2	18.1	23.7	10.9	6.6	12	25.4	8.9	4.4	20.5	9.4	2.5	13.6	11.2	17.1	15.6	11.7	6.7	4.9	11.3	8.3	24.1	8.9
91.7537	12.6	12.4	4.4	2	14.9	5.8	11.6	19.7	15.8	14.3	23	10.7	1	4	7.6	11.3	28.6	12.2	10.6	18	12.5	6.3	13.4	28.2	15.1	6.7	12.6	14	20.6	17.8	11.3	23.3	21.5	16.9	4.4	20.5	12.8	15.2	10.7	11.6	17.7	17.9	11.6	23.3	7.3	9.6	13.5	10.6	6.8
91.9203	9.2	3.5	3.7	13	15.4	11.2	13.8	20	4.5	6.5	26.1	8.1	13.1	16.3	11.8	28	7.5	8.6	13.5	17.4	20	5.7	8.7	26	19.6	10.1	8.4	18.8	19.7	10.7	10.8	13	17.9	12.3	3.5	20.6	18.3	5.4	17	12.9	25.5	15.3	7.5	10.4	9.9	3.9	6.4	13.2	10
92.087	14.1	4.6	4.7	7.6	9.9	9.1	15.8	17.9	12.3	16.7	23.8	10.5	0.2	8.7	7.4	14.2	7.7	9.4	12.9	9.7	25.1	1.8	16.3	31.6	14.5	3.7	11	12.7	25.5	12.7	5	12.8	20.5	23.2	4.3	20.9	15.5	1.3	13.5	12.5	11.9	13.6	11.3	7.4	5.6	14.7	7.8	16.6	15.2
92.2537	9.4	12.9	9.2	2.7	7.6	8.3	14.2	16	1	18.6	21.6	9.6	10.6	11.4	11.2	5.6	9.4	8.9	10.8	26.8	1.9	2.2	12.1	28.4	13.8	3	7	17.9	27.3	14.9	2.4	10.1	25	12.3	4.3	21.3	19	11.5	6.6	3.5	7.3	14.1	16.7	10.5	2	4	8.6	13.9	13.1
92.4203	9.1	5.6	5.2	2.3	7.5	4.3	12.7	18.1	13.5	15.6	16.6	5.8	3.9	18	5.9	20	3.1	10.4	6.7	16	21.8	17.5	14.8	22.3	10.8	5.1	5	8	24.2	13.8	14.2	11.1	25.9	17.2	0.8	24.4	10	6.5	8.3	15.9	21.9	14.5	11.8	14.1	5.5	4.7	12	11.6	10.9
92.587	7.4	10.2	5.1	8	7.4	5.7	10.7	9.3	2.6	11.9	16.6	6.7	13	11.6	10.4	11.6	12.8	9.3	8.7	16.9	12.5	3.9	11.8	29.6	13.3	14.7	9.2	14.7	27.3	11.3	9.2	31.8	24.2	21.1	3.1	23.5	10.9	6.2	11.9	2.2	17.6	11.3	3.8	18.6	3.3	9.3	8	21.3	2.2
92.7537	10.5	0.6	3	14.5	12.4	10.3	8	14.6	16.4	11.7	23.8	13.7	8.8	16.9	14.3	14.6	10.4	19.6	17	11.3	7.7	10.7	5.8	25.5	9.8	5	6.1	9.1	29.2	10.2	5.3	7.1	17.4	19.9	9.2	15.9	12.6	9.5	10.4	5.8	6.7	7.1	21.6	8	3.5	17.1	5.7	17.2	30.9
92.9203	10.2	22.2	2.1	4.2	13.1	4.4	13.8	11.8	6.1	7.1	17.5	7.7	9.5	9	9.6	15.1	9.7	13.5	15.2	1.1	10.8	7.3	14	25.1	13.1	9.2	3.1	7.9	24.2	11.1	5.3	9.1	18.6	11.4	1.9	23.7	10.4	8	6.8	9.4	17.3	9.9	11.8	11.6	3.7	12	4.7	16.8	24.1
93.087	9.7	0.3	1.8	18.7	12.6	9.1	17.8	16.1	8	10.8	19.2	10.4	8.2	10.5	15.4	18.5	7.2	13.6	16.3	13.5	26	1.7	7.5	28.5	13.9	7	5.6	11.2	17.8	7.8	11.5	24.6	18.1	20.9	2.9	13.6	17.8	6.5	3.7	9.2	13.6	15.2	10	18.8	4.9	8	4.9	20.3	27.9
93.2537	11.2	4.1	11.6	10.4	6.3	11.3	15.9	12.3	13.3	10.1	23.2	9.6	2.1	13.5	13	7.1	8.4	8.5	5.7	13.3	26	2.4	12.4	26.2	18.8	15.9	6.7	15.4	17.5	7.4	9.5	7.4	23.7	11.3	5.1	18.7	15.8	7.1	9.2	7.9	7.6	14.1	13.5	9.9	5.7	11.1	11.4	13	19.6
93.4203	9.3	2.3	2.9	4.6	9.3	8.6	12.6	17.1	6.2	9.7	18.7	9.9	10.5	9.2	12.6	10	4.8	7	10.2	15.6	1.8	5.3	12.8	18.5	14.9	2.8	9.6	8.6	28.3	13.7	17.1	21.9	22.3	26.5	3.7	13	11.8	5.4	4.6	4.1	6.8	17.8	11	7.4	5	6.7	10.2	17.3	17.7
93.587	9.6	28.6	2.2	6.5	9.4	8.4	10.9	15.4	13.5	18.4	15.1	12.7	6.3	11.7	19.5	10.1	18.3	13.9	8.9	0.7	11.4	8.2	8.8	23	13.6	8.3	6.9	5.6	19.1	6.2	5.5	20.2	16	15.5	4	18.5	17.8	10.7	9.8	10.1	10.5	21.4	10	16.9	6	4.8	7	15.3	25.2
93.7537	7	3.7	3.4	10.2	4.4	8	14.8	13.2	3.1	12.2	14.7	6.7	6	11	23.9	11	12.8	8.5	8.6	26	9.3	4	19.3	23.9	17.6	9.7	5.5	5.3	25.7	15.3	12.8	22.6	25.1	18	4.7	17.2	9.2	9.4	1.9	7.6	6.7	13.9	10.4	6.9	7.1	5.3	6.2	7.6	12.7
93.9203	9.9	13.7	12.2	11.5	5.8	10.9	9.7	11.9	7.9	10.2	19.1	7.4	9.8	6	8.1	10.9	14.7	15.1	9.3	5.6	11.9	9.1	12.1	14.8	16.1	7.9	3.5	12.3	20.6	18.5	23.3	10.6	18.2	14.8	3	19.9	10.7	9.5	8.8	10.4	10.2	18.6	3.8	7.4	9.6	6.3	11.5	18.8	17.9
94.087	5.6	7.8	1.7	8.1	8.1	10.6	12.5	12.8	10	10.3	20.6	6.3	9.4	8.1	7.5	8.3	9.8	11.8	20.9	22.4	8.4	22.6	8.9	23.8	12.8	5.8	9.1	16.5	16.7	7	4	19.1	17.1	13.2	5.1	13.4	3.7	6.6	7.9	7.7	9.5	16.4	11.2	11.2	9.4	5.5	6.4	11.8	11
94.2537	8.9	12.9	12.3	13.7	5.2	7.8	14.1	13.4	11.4	14.2	8.1	7.7	12.1	10.9	14.4	1.4	9	8.7	17.1	25.1	5.2	15.2	13.6	16.6	13.7	2.9	5.1	14	13.9	16.5	27.4	13.2	27.8	8.6	2	13.2	15.6	5.6	9.8	7.8	6.9	12.4	17.3	9.7	12.5	5.1	5.5	14.8	12.3
94.4203	10.8	11.7	4.4	12.1	15.8	7.3	9.6	12	12.5	10.7	21.2	5.3	8.4	2.1	23	4.2	18.6	6.3	7.3	28.2	7.3	7.6	11.7	19.1	6.7	2.2	4	12	18.5	22	12.1	7.3	23.9	9.6	4.1	16.8	11.9	5.1	8.3	11.9	7.5	14.8	16.7	6.8	15.3	4.7	3.5	12	7.7
94.587	9.9	0	3.2	7.6	15.1	2.7	10.4	13.7	8.3	6.3	11.5	8.8	9.9	0.2	9.9	13.9	8.4	9	21.5	13.4	24	3.3	10.6	17.3	11.9	9	5.1	5.6	15.2	10.6	14.3	4.6	27.3	13	6.5	15.1	7.2	5.9	8.8	10.8	11.2	24.7	11.9	8.7	14.6	5.2	7.5	18.1	4.5
94.7537	5	15.4	3.1	11.1	11.3	9.5	13.8	10.7	10.8	8.4	17.5	6.5	15.3	11	15.5	4.7	6.7	13.6	9.7	32.5	9.4	6	13.5	21.9	11.4	12.5	12.7	6.5	19.7	12.6	11.9	16.7	36.5	17.2	2	18.8	15.2	7	5	9.1	7.3	19.9	15.5	8.8	19.7	5.6	10.1	7.1	2.3
94.9203	3.4	3.2	9.1	3.9	9.7	9.4	8.4	13.6	8.4	5.6	25.7	5.8	1.2	3.5	8.1	10.4	9.3	7	5.1	22.5	6.9	12.3	12.7	29.2	11.4	2.9	6.1	7.2	15.5	19.5	15.6	16.4	24.1	9.3	0.8	20.1	12	7.3	5.4	10.2	4.8	18.8	15.3	11.9	15.7	19.1	10.4	9.1	5.3
95.087	7.1	11.1	2.5	14.8	12.1	5.3	14.8	15	13.3	4.2	15.2	15.4	15	5.8	14.1	6.1	9.2	5	20.1	20.3	13.7	6.6	14.3	26.1	11	5	5.8	8.2	20.3	16.3	16.2	9.7	24.6	8.7	2.4	18.4	12.5	9.5	6.8	12.9	8.6	20	18.1	15.3	13.1	4.6	12.1	17.7	6.3
95.2537	7.4	1.2	8.7	10.8	10.1	3.1	13.3	12.7	8.3	10.2	19.6	11.7	9.6	8.8	15.9	8.7	9.8	5.9	8.9	13.5	18.7	14	6.9	20.3	11.7	9.9	12	8.7	14.6	16.1	10.2	20.4	24.6	17	4.6	14.1	11.3	9.4	8.5	4.9	7.7	26.2	10.8	12	16.7	5	7.4	17.8	33
95.4203	2.2	22.6	11.6	12.3	6.3	12.8	12.6	19	7	5.5	21.6	12.3	16.2	7.4	12.2	4.6	15.1	4.7	12.1	15.5	6.9	20.2	16.4	12.8	16	3.4	6	10	17.7	11.4	14.6	13.2	21.1	7.5	0.7	15.3	7.7	11.6	16.8	10.5	11.1	15.5	20.3	6.4	11.7	5	10.6	14	5.5
95.587	9.7	4.9	6.3	5.2	18.3	3.8	12	17.4	9.3	10.4	19.7	11.5	11.6	4.4	16.7	6.1	12.4	9.9	8.1	17.9	20.8	7.9	3.6	15.7	10	9.7	6.4	10.4	13.9	15.8	14.3	20.2	23	13.3	3.3	17	9.7	9.5	8.7	8.3	10.1	15	14.4	13.5	15.6	4.5	7.7	13.6	5.5
95.7537	6	1.1	4.5	12.8	13.5	10.9	15.8	16.5	11	8.8	21.1	8.8	10.1	5.2	13.1	5	9.5	9.5	14.1	0.1	9	4.6	13.1	17.4	12.8	1.7	9.4	11.3	19.1	16.6	12.3	6.6	31.2	15.4	4.5	16.6	11	11.8	11.6	11.7	7.2	15.7	17.8	10.9	12.1	4.6	7.9	9.4	8.2
95.9203	8.3	15	8.4	2.8	14.7	0.9	15	22.4	14	12.8	19.1	9.6	10.7	13.2	15.5	8.6	8	8.8	9.1	24.1	23.9	11.3	14.5	20	19.1	11.7	10.3	11.8	17.2	10	20.3	8.5	25.2	15.4	0.3	20.7	15.2	19.4	8.8	7	10.7	17	11.1	8	17.1	11.1	11.5	18.8	31.4
96.087	8.4	0.1	15.7	19.9	5.3	18.1	14.1	17.4	8.1	8.6	19.9	10.4	11.5	9.2	20.8	7.6	5.5	13.7	11	17	10.8	7.1	1.9	8	13.6	9	13.1	12.7	18.1	16.2	17.8	22.8	22.5	23.1	14.9	19.3	9.6	10.5	9.9	8.4	10.7	18	21.4	12.3	9.4	6.4	10.4	7.3	11.3
96.2537	8.1	7.7	11.4	25.7	8	8	13.4	18.2	11.2	11.3	19.7	5.6	12	19.1	19	5.2	13.9	12	13.1	12.1	29.3	18.5	16.7	13.4	13.7	9.6	5.5	11.6	14.7	14.4	8.6	22	25.3	10.2	10.3	21.1	10.7	11.9	10.1	11.1	10	16.1	17.7	7.7	11.8	7.3	13.4	12.2	6
96.4203	7.1	1.7	7	6.4	6.8	6.4	12.7	14.8	5.3	7.8	17.5	9.9	11.4	6.4	33.2	13.2	12.9	13.4	12.2	12.5	20.4	3.8	15.9	16.7	13.8	10.3	10.1	13	17.8	12.3	5.7	10.5	24.8	22.2	2.6	21.6	10.8	12.9	13.8	9	15.4	21.7	15.7	15.5	11.4	12.6	15.9	11.3	20.6
96.587	9.8	12.8	7.1	19.6	15.2	6.9	10.9	17.2	13	23.2	14.5	14.4	13.7	16.2	25.5	10.8	12.6	3.7	5.8	17.7	19.2	6.5	15.1	32.1	14.9	0.8	6.1	10.2	16.7	15.6	11.9	12.4	22.4	13.9	3.8	13.1	8.5	2.4	8	13.9	13.6	14	16	16.9	14.7	1.5	9.5	9.2	19.9
96.7537	7.9	6.2	13.4	21.5	13.7	5.8	11.8	13.8	11.9	11.8	16.6	15	10.5	20	23	2.3	12.9	14.1	17.2	4.6	11.3	22.3	21.6	18.1	16.9	8.5	9.5	10.2	17.6	14.3	11.3	16.2	24.7	20.9	4.5	25	8.7	20	23	9	11.7	14.1	14.7	15.5	14.9	13.1	11.3	15	3.8
96.9203	7.6	8.4	8.5	15.4	14.5	7	12	18.2	15.1	14.1	26.7	13.6	11.6	16.2	27	9.8	15.9	15	19.7	23.3	16.2	12.1	11.4	14.5	11.2	4.6	11.3	13.2	19.5	12	16.7	17.5	19	14.3	4.6	25.7	14.3	20.3	17.5	15.4	18.3	20.8	12.7	15.8	10.4	7	11.7	11.6	12.4
97.087	9.2	10.9	9.1	14.6	10	7.1	12.7	19.7	19.2	13.2	17.9	14.2	13.1	17.1	28.5	12.2	13.7	10.1	13.9	14.6	28.5	11.7	16.1	11.2	22.1	5.1	18.1	17.9	20.6	17.4	7.3	14.7	22.6	23.7	4.4	17.6	13	9.9	14.7	7.1	10.2	23.6	10.9	10	9.9	10	16.2	18.3	21.5
97.2537	9.5	13.3	3.3	19.6	14.4	6.6	15.7	15.6	12.6	10.9	22.8	9.9	10.7	12.2	23.1	11.4	13.8	8.3	24.6	2.2	14.1	9.3	14.6	14	14.8	14.3	18.3	18.2	13.3	15.1	6.1	14.5	29.6	20.1	5.2	20.1	11.5	16.2	5.8	10.8	16.6	22	13.5	17.5	9.5	6.2	13	16.2	10
97.4203	11.9	9.4	7.8	19.1	13.2	6.2	12.5	18.8	16.2	12.5	26.3	12.9	12.3	13.3	24.2	7.7	7.5	14.7	23.9	17.7	16.6	13.4	4.1	16.6	17.7	8.3	23.5	22.8	22.1	26.2	21.2	13	17.2	17.1	8.5	22.8	12.4	12	11.8	8.2	15.2	21.5	10.8	11.4	13.7	4.2	10.3	19.1	11.8
97.587	6.5	18.3	3.7	19.9	12.3	12.3	16	12.4	19	12.8	26.2	13.3	18	20.1	26.6	7.8	13.1	17.9	12.3	18.5	22.3	9.9	22.5	6.8	19	9.9	30.9	14.1	15.6	17.5	17.9	21.3	29.8	29.1	7	22.2	9.7	29.2	12.4	8.6	8.6	25.7	9.9	14.4	12.1	6	12.7	11	15.8
97.7537	12.1	5.5	22.7	24.6	11.9	9.3	8.4	16.7	11	18.9	26.1	14.3	12.7	21.2	27.5	11	12.1	7.4	25.3	5.5	30	8	19.5	2.5	15.3	9.9	21.4	26.3	20.8	18.3	18.7	11.5	26.8	21.9	4.3	17.4	10.7	29.2	12.2	13.6	20.2	19.1	20.8	18.5	14.1	6.2	16.5	11.2	12.8
97.9203	11.6	6.6	11.4	17.5	17.8	5.1	16.7	18	13.3	11.1	22.5	14.2	4.7	13.6	28.1	7.6	14.2	11.3	13.3	23	23.3	14	18	20.7	21.6	2.3	20.1	20.6	21.6	17.8	21.1	10.5	22.8	34	5.7	13	16.1	23.9	6.8	11.5	13.5	48.3	18.9	12.1	15.6	6.5	17.1	27	9.7
98.087	10.7	7.9	9.6	21	11.7	8.5	11.8	15.2	30.5	21.2	22.8	17.2	5.5	45.2	30.8	13.8	17.5	25.1	11.7	11.2	27	11.2	10	12.5	13.9	19.4	27.4	22.5	17.5	17.5	12.3	19	27.9	24.3	5.2	18.3	17.4	23.5	13	11	22.9	31.8	11.2	17.7	10.7	14.1	18.6	18	16.3
98.2537	10.6	6.7	26.1	14.8	13.8	8	15	14.4	25.6	4.2	24.6	27.9	10.3	8.3	30.9	5.1	10.1	31.8	12.2	18.2	12.7	12.3	12.4	9.6	17.5	17.8	31.1	21.6	16.3	30.4	10.3	15.9	33.1	43	6.3	26.8	20.4	26.4	12	12.4	11.3	27.4	19.3	21.3	26	11.5	13.7	25.6	6.3
98.4203	10	2.8	18.4	17.6	8.7	13.2	20	15.6	19.7	17.4	27	16.6	6.2	25.9	32.9	17.5	15.9	11.6	20	18.8	27.1	9	11.5	9.7	12.4	1.8	19.4	19.8	18.2	23.2	22.5	10.9	28.4	26.6	5.9	25.1	15.7	27.6	9.6	18.1	20.4	47.1	15.2	21.1	12	9.4	15.3	24.3	45.2
98.587	13	5.8	9.9	19.3	13.2	8.6	17.3	19.7	22.6	20.3	29.1	24.7	10.5	16.3	32.1	10.7	22	17.6	25.5	13.1	30.6	8.9	18.2	11	11.9	1.1	19.7	30.4	23.2	17	24.8	31.7	32.5	35.6	5.4	35.9	17.3	29	17.8	12.8	20.6	27.3	12.2	16.8	13.8	9.6	16.3	20.6	24.5
98.7537	10.1	24.7	8.4	21.3	14.3	6.9	14.7	14.6	20.3	23.4	33.1	12	12.8	8.4	33.7	24	18.9	27.8	14.4	16.8	21	16.4	20.1	16	14.7	3.2	32	21.3	23.8	22.4	27.5	23.7	34.2	33	7.4	23.4	14	29.1	17.3	15	24.7	52	22.2	26.5	16.4	19.6	17.3	21.5	19.2
98.9203	15.5	14.9	23.2	17.1	10.5	5	16.9	17.7	23	27.6	45	24.3	19.1	21	36	20.8	20.3	44.3	11.4	5.6	35.5	16.4	19.5	10.7	15.5	7.9	33.6	26.3	22.7	23	19.6	11	34.3	53.5	3.4	35.6	10.3	28	27.2	12.8	13.2	28	18.4	10.4	11.1	23.7	8.3	16.3	25.7
99.087	12.4	11.3	10.6	15.7	17.6	9.9	17.2	17	41	23.6	51.9	17.7	15.2	29.9	34.5	10.3	20.2	28.2	45.3	20	81.5	15.3	23.9	11.5	17.9	13.1	21.1	32.7	27.8	16.3	20.9	25.1	35.8	50.5	13.3	27.9	21.2	35.9	14.8	7.6	30.3	25.2	16.5	29	7.3	7.9	12.6	27.9	52
99.2537	11.9	3.2	11.2	19.2	23.4	7.3	17.6	17.7	25.5	11.7	44.7	4.7	15.6	9.2	41.4	28.9	20.9	38.2	21.4	17.7	83.8	9	10.9	11.4	18.4	10.7	25.5	25.6	27.4	27.7	23.3	18.1	32.8	41.1	8.4	27.4	12.9	32.9	22.2	14.1	14.8	34.4	22.7	19.3	14.5	39	17.1	28.1	35.1
99.4203	14.3	8.8	22.7	23.4	24.6	12.4	19	17.3	28.2	12.7	44.2	16.1	10.4	18.3	44.8	24.8	22.2	27.5	46.1	12.9	58.4	17.7	25.3	9.9	15.9	10.8	25.7	31.4	34.3	26.4	26.9	18.1	27	42.7	5.1	42.3	8.3	35.4	29.3	14.2	15.1	39.1	11.1	18.8	11.4	31.1	20.2	18.2	6.3
99.587	9.4	2.9	16.2	16.5	20.2	17.5	24.2	19.2	32.5	20.9	36.7	19.7	9.5	12.2	40.5	31.9	24.1	36.8	28.2	10.6	21.4	10.7	19.5	26.7	26.7	4.1	28	27.4	31.1	29	24.8	14.8	36.1	30.6	2.2	40.4	9.7	37	18.9	16.8	13.1	33.2	19.7	15.2	11.9	25.5	17.2	29.9	41.7
99.7537	11.5	21.8	11.6	17.8	10.9	2.5	22.9	15.7	20.4	18.1	43.9	9.2	13.7	17	38.1	40.1	28	26.8	26.2	20.2	46.5	8.1	17.3	10.2	19.1	9.2	24.1	25.7	27.6	21.7	23.2	10.8	39	52.1	7.6	34.6	17.5	36	21.5	16.5	16.2	31.3	20.5	24.7	7.7	11.5	17.6	23.6	35.3
99.9203	14.2	11.6	10.3	16.1	4.7	21.8	20.1	15.8	34.7	33.6	41.5	12.1	13.3	23.6	41.3	35.8	9	41.2	33.1	5.3	72.4	17.2	23.5	6.9	19.2	11	23	31.1	28.7	22.9	30.7	19.1	30.9	36.7	8	35.4	19.2	28.9	17	11.2	19.5	41	26	11.7	9.7	35.9	14.3	18.4	18.7
100.087	15.6	14.3	5.8	21.4	19.8	17.5	21.6	21.7	17.3	36.9	45.1	17.5	9.9	14.6	31.6	29.3	20.3	29.7	21.9	27.8	33.1	6.8	20.8	17.8	22.5	9	21.2	31.5	33.5	24.6	27	17.2	30.7	68.8	3.6	31.8	16	34.2	16.4	14.7	17.6	70.3	26.7	14.9	8.6	30	20.2	33.6	20.8
100.254	14.8	7	28.3	12.1	18.9	9.6	20.4	15.6	21.7	12.8	41.7	6	18.5	29.4	43.9	36.8	15.9	29.7	32.7	20.7	24.6	20.7	19.9	17	24.2	4.2	14.8	32	29.4	25.6	20.3	35.7	42.6	54.6	7.8	43.7	8	44	24.2	8.2	14.3	45	20.3	24.4	13	17.9	17.8	28.9	18.9
100.42	11.3	14.4	9.3	27.4	9.6	9.5	23.4	17	34.5	38.5	43.9	9.8	7.3	14.3	35.8	28.5	20.7	29.2	22.2	16.2	41.3	13.8	21	8.9	19.5	6	17.3	34.7	35.9	26.7	31	78.1	44.6	52.4	16.6	31.8	19.7	39.1	28.1	17.4	23.1	37.4	18.6	34.3	17.5	12.6	21.4	35.3	8.1
100.587	10.9	24.4	2.7	20.7	15.4	26.9	20.6	33.7	31.2	27.7	45.4	24.2	22	16.3	38.4	37.3	19.3	29.9	36.6	12.8	19.2	24.5	17.2	12.5	20.5	5.3	25.2	26.8	32.3	29.1	12.2	56.7	52.8	64.4	5	30.8	18	41	13	20.8	23	61.1	25.5	21.8	8	21.1	21.9	20.5	33.1
100.754	11.9	13.2	35.2	22.8	3.2	22	32.8	16.9	34.4	9.5	43.5	17.1	14	30.4	39.8	28.6	17.3	28.2	48.9	28.4	55.1	19.8	31.9	6.2	25.2	7.4	34.6	36.6	26	32.6	21.3	66.6	38	56.5	5	28.9	14.1	37	35.6	24.1	23.2	51.2	20.5	25.4	16.4	26.1	17.5	27.3	17.9
100.92	13.8	14.1	8.7	23	10.6	11.5	14.9	17.3	40.5	30.4	49.6	6.5	4.7	19.9	46.2	34.1	21.3	25.9	28.1	11.1	13.8	10.4	17.4	13.2	19.9	10.3	19.4	14.3	32.6	37.5	21.9	50	36.4	45.7	6.8	38	22.5	32.9	28.3	22.5	33.9	35.8	24	13.5	8.4	22.1	13.3	26.8	34.6
101.087	11.5	6.7	12.7	19.3	15.6	11.7	17.7	16.7	35.4	20.4	50.5	15.3	17.6	17.3	40.8	13.4	22.3	23.4	21.8	36.9	62.2	22.2	47.7	16.7	31.9	14.1	11.3	43.4	31.5	23.4	25.7	47.9	45.3	66.7	10.9	30.1	35	29.7	28.1	15.9	23.8	62	27.9	32.1	6	21.3	16.2	40.5	14.5
101.254	14.1	27.7	11.7	24.8	21	13.3	19.8	23.4	54.2	17.1	60	20.1	10	15.6	34.9	45.1	27.6	18.8	35.6	26.7	48.5	13.6	39.7	11.7	19	4.4	9.9	35.4	30.4	37.7	12.7	34.7	45.6	37.8	6.3	41.4	20.5	19.5	17.5	11.8	36.6	41.1	19.4	30.9	22.6	25.6	17.8	21.7	18.7
101.42	2.7	3.5	6.2	24.2	15.3	16.9	28.9	14	33.2	36.1	40.5	20.8	27.7	13.4	34.2	29.7	28	35.3	36.2	34.9	46.1	16.4	35.8	19.6	17.5	2.9	19.5	46.9	25.6	29.7	30.2	60.3	47.5	42.9	11	41.3	26.2	31	19.3	6.6	39.3	45.4	23.8	21.5	8.8	15.3	16.8	30.2	44.8
101.587	19.9	27	29.4	22	15.4	6.8	25.4	15.1	21.3	31	42.2	15.5	16.4	13	24.2	28.3	10.2	29.2	32.7	23.1	37.4	11.9	33.1	7.7	22.3	10.9	14.7	58.2	25	24.5	18.5	34	50.3	49.6	3.1	34.8	26.9	19.8	17.9	23.8	37.4	30.6	39.5	30.4	5.3	25.7	17.4	30.4	15
101.754	17.2	18.5	16.3	21	19.1	14.4	26.4	17.5	25.5	23.9	34.2	6.9	9.3	41.4	27.3	51.4	12	25.5	23.5	33.9	15	17.7	28.1	12.1	18.7	3.4	13.8	41.4	31.4	23.7	21.2	36.2	45	56.9	3.6	33.9	16.4	36.9	28.2	18.9	22.4	41.9	39.7	27.8	13.8	24.8	14.7	33.4	17.3
101.92	10.3	5.9	18.2	16.1	14.6	9.7	13.4	21.9	32.6	23.5	49.6	35.2	16.7	13.2	15.8	53.6	20.2	24.5	23	8.8	16.1	25.2	47.3	9.9	28.1	9.6	12.6	50.3	30.7	32.3	24.3	32.4	38.7	48.7	14.3	44.6	12.4	27.8	21.1	18.1	16.3	36.6	38.5	39.6	13.8	8.7	15	33.2	32.3
102.087	11.9	28.1	12.7	17.4	21.1	17.4	20.2	17.8	25.9	31.3	27.7	18.8	16.1	35.1	21.1	32.7	18.6	29.5	28.8	24	48.8	4.2	52.9	17.3	21.3	7.3	13.1	57.1	28.9	35.7	27.7	24.8	45.2	40.1	6.8	28	13.8	38.6	15	20.4	50.8	21.7	27.7	52.9	22.4	13.2	11.4	39.3	27.5
102.254	15.2	10.2	28.9	30	17.4	20	16.7	25.7	20.9	26.6	34.2	19.1	4	37.9	19.1	34.1	16.9	25.3	23.2	20.4	19.1	18.4	34.7	28.1	21.3	9.9	14.1	35.7	33.5	26.2	16.9	48.4	44.4	46.7	14.9	38.3	21.2	32.4	19.8	20.5	23.9	38.8	31.1	27.4	6.5	18.6	21.1	32.2	45.6
102.42	17.1	17.7	15.8	19.8	9.1	17	11.9	18.8	23.8	25.4	48.2	10.2	18.7	13.7	26	44.8	15.9	24.5	30.9	14.4	23.6	21.9	38.6	16.9	18.1	2.7	12.6	51	36.6	35.3	25.2	26	56.4	44.5	7.6	38.5	17.3	33.2	12.2	9.5	18.4	32.9	36.2	29.5	10	13	19.2	27	15
102.587	13	20	22.1	19.5	22.4	35.9	18.7	21	35.5	24	47.7	13.6	24.8	42.2	19.4	46.8	17.4	19.5	29.6	19.7	21.7	23.4	35.2	11.8	25.9	8.6	26.8	48.6	26.3	22.5	29.6	26.9	41.8	53.3	17.3	31.5	13.9	21.7	20.1	19.2	48.5	33.8	31.7	22.3	4.6	26	18.8	33.9	27.2
[truncated: 49 more columns]
