# Supplementary material for: Sleep pressure modulates single-neuron synapse number in zebrafish
Source: Nature. 2024 May 1;629(8012):639–45. doi: 10.1038/s41586-024-07367-3 (PMC11096099; doi:10.1038/s41586-024-07367-3)
Supplement: Supplementary file 6 — Source Data Figs. 1–4 and Source Data Extended Data Figs. 1, 2 and 4–10 [file 41586_2024_7367_MOESM6_ESM.zip › CODE_FINAL/Figure2.xlsx]

## Sheet: 2d_e
Fish_ID	Baseline_perch	Time	Puncta	RoC	Puncta_diff	Condition	Puncta_zscore	Morphology_cluster	time
2.2_0211	0	dpf7_0	168			LD	0.552683	1	morning
4.2_0211	0	dpf7_0	155			LD	1.52665	3	morning
4.4_0211	0	dpf7_0	119			LD	0.547642	3	morning
E2_1.3_0204	0	dpf7_0	181			LD	-0.602641	1	morning
F10_0303	0	dpf7_0	185			LD	-1.53153	1	morning
F10_0310	0	dpf7_0	150			LD	1.08576	0	morning
F11_0310	0	dpf7_0	173			LD	-0.507039	1	morning
F1_0225	0	dpf7_0	136			LD	-1.32052	2	morning
F1_0303	0	dpf7_0	80			LD	-1.33233	3	morning
F2_1210	0	dpf7_0	90			LD	0.100112	1	morning
F3_0225	0	dpf7_0	165			LD	-0.442921	1	morning
F3_0303	0	dpf7_0	96			LD	-2.16292	3	morning
F3_1119	0	dpf7_0	86			LD	-1.52488	3	morning
F3_1210	0	dpf7_0	215			LD	1.17283	3	morning
F4_0225	0	dpf7_0	114			LD	-0.6263	2	morning
F5_0303	0	dpf7_0	146			LD	1.57489	2	morning
F5_0310	0	dpf7_0	168			LD	-2.00461	1	morning
F5_1112	0	dpf7_0	166			LD	-0.960281	1	morning
F6_0303	0	dpf7_0	106			LD	-1.93733	3	morning
F7_0310	0	dpf7_0	139			LD	-0.109008	1	morning
F8R_0310	0	dpf7_0	132			LD	-0.654011	3	morning
F9_0303	0	dpf7_0	92			LD	-1.04989	2	morning
2.2_0211	11.9048	dpf7_10	188	11.9048	20	LD	1.59548	1	evening
4.2_0211	-21.9355	dpf7_10	121	-21.9355	-34	LD	-1.52665	3	evening
4.4_0211	-8.40336	dpf7_10	109	-8.40336	-10	LD	-0.505515	3	evening
E2_1.3_0204	-11.6022	dpf7_10	160	-11.6022	-21	LD	-1.04156	1	evening
F10_0303	43.7838	dpf7_10	266	43.7838	81	LD	1.49417	1	evening
F10_0310	-27.3333	dpf7_10	109	-27.3333	-41	LD	-1.73172	0	evening
F11_0310	36.4162	dpf7_10	236	36.4162	63	LD	1.84175	1	evening
F1_0225	8.08824	dpf7_10	147	8.08824	11	LD	-0.761837	2	evening
F1_0303	3.75	dpf7_10	83	3.75	3	LD	-0.925859	3	evening
F2_1210	12.2222	dpf7_10	101	12.2222	11	LD	0.572071	1	evening
F3_0225	13.9394	dpf7_10	188	13.9394	23	LD	1.44359	1	evening
F3_0303	40.625	dpf7_10	135	40.625	39	LD	0.380412	3	evening
F3_1119	61.6279	dpf7_10	139	61.6279	53	LD	1.01393	3	evening
F3_1210	1.39535	dpf7_10	218	1.39535	3	LD	1.26153	3	evening
F4_0225	0	dpf7_10	114	0	0	LD	-0.6263	2	evening
F5_0303	-23.2877	dpf7_10	112	-23.2877	-34	LD	-0.384119	2	evening
F5_0310	33.3333	dpf7_10	224	33.3333	56	LD	0.700407	1	evening
F5_1112	32.5301	dpf7_10	220	32.5301	54	LD	0.124555	1	evening
F6_0303	6.60377	dpf7_10	113	6.60377	7	LD	0.455842	3	evening
F7_0310	-17.2662	dpf7_10	115	-17.2662	-24	LD	-1.74412	1	evening
F8R_0310	16.6667	dpf7_10	154	58.5106	22	LD	1.52602	3	evening
F9_0303	23.913	dpf7_10	114	23.913	22	LD	1.1155	2	evening
2.2_0211	-7.7381	dpf8_0	155	-17.5532	-33	LD	-0.125136	1	morning
4.2_0211	-13.5484	dpf8_0	134	10.7438	13	LD	-0.359211	3	morning
4.4_0211		dpf8_0				LD		3	morning
E2_1.3_0204	18.7845	dpf8_0	215	34.375	55	LD	0.107988	1	morning
F10_0303	31.3514	dpf8_0	243	-8.64662	-23	LD	0.635024	1	morning
F10_0310	-8.66667	dpf8_0	137	25.6881	28	LD	0.192414	0	morning
F11_0310	1.15607	dpf8_0	175	-25.8475	-61	LD	-0.432475	1	morning
F1_0225	40.4412	dpf8_0	191	29.932	44	LD	1.47288	2	morning
F1_0303	22.5	dpf8_0	98	18.0723	15	LD	1.10651	3	morning
F2_1210	18.8889	dpf8_0	107	5.94059	6	LD	0.829503	1	morning
F3_0225		dpf8_0				LD		1	morning
F3_0303	37.5	dpf8_0	132	-2.22222	-3	LD	0.184772	3	morning
F3_1119	16.2791	dpf8_0	100	-28.0576	-39	LD	-0.854252	3	morning
F3_1210	-21.8605	dpf8_0	168	-22.9358	-50	LD	-0.216825	3	morning
F4_0225	9.64912	dpf8_0	125	9.64912	11	LD	1.28739	2	morning
F5_0303	-10.9589	dpf8_0	130	16.0714	18	LD	0.653001	2	morning
F5_0310	29.1667	dpf8_0	217	-3.125	-7	LD	0.362279	1	morning
F5_1112	-6.62651	dpf8_0	155	-29.5455	-65	LD	-1.18127	1	morning
F6_0303	8.49057	dpf8_0	115	1.76991	2	LD	1.13961	3	morning
F7_0310	10.7914	dpf8_0	154	33.913	39	LD	0.912939	1	morning
F8R_0310	9.84848	dpf8_0	145	-22.1477	-9	LD	0.634192	3	morning
F9_0303	8.69565	dpf8_0	100	-12.2807	-14	LD	-0.262471	2	morning
2.2_0211	-15.4762	dpf8_10	142	-8.3871	-13	LD	-0.802955	1	evening
4.2_0211	-11.6129	dpf8_10	137	2.23881	3	LD	-0.0898027	3	evening
4.4_0211	9.2437	dpf8_10	130			LD	1.70611	3	evening
E2_1.3_0204	71.2707	dpf8_10	310	44.186	95	LD	2.09357	1	evening
F10_0303	15.6757	dpf8_10	214	-11.9342	-29	LD	-0.448252	1	evening
F10_0310	-2.66667	dpf8_10	146	6.56934	9	LD	0.810886	0	evening
F11_0310	10.4046	dpf8_10	191	9.14286	16	LD	0.164042	1	evening
F1_0225	25	dpf8_10	170	-10.9948	-21	LD	0.406313	2	evening
F1_0303	22.5	dpf8_10	98	0	0	LD	1.10651	3	evening
F2_1210	26.6667	dpf8_10	114	6.54206	7	LD	1.12984	1	evening
F3_0225	6.06061	dpf8_10	175			LD	0.377303	1	evening
F3_0303	50	dpf8_10	144	9.09091	12	LD	0.967334	3	evening
F3_1119	26.7442	dpf8_10	109	9	9	LD	-0.423134	3	evening
F3_1210	-32.093	dpf8_10	146	-13.0952	-22	LD	-0.8673	3	evening
F4_0225	-2.63158	dpf8_10	111	-11.2	-14	LD	-1.14822	2	evening
F5_0303	-25.3425	dpf8_10	109	-16.1538	-21	LD	-0.556972	2	evening
F5_0310	38.0952	dpf8_10	232	6.91244	15	LD	1.08684	1	evening
F5_1112	42.1687	dpf8_10	236	52.2581	81	LD	0.445988	1	evening
F6_0303	7.54717	dpf8_10	114	-0.869565	-1	LD	0.797724	3	evening
F7_0310	12.2302	dpf8_10	156	1.2987	2	LD	1.0492	1	evening
F8R_0310	3.78788	dpf8_10	137	9.48276	-8	LD	-0.158548	3	evening
F9_0303	26.087	dpf8_10	116	16	16	LD	1.31236	2	evening
2.2_0211		dpf9_0				LD		1	morning
4.2_0211		dpf9_0				LD		3	morning
4.4_0211	-11.7647	dpf9_0	105	-19.2308	-25	LD	-0.926778	3	morning
E2_1.3_0204	7.73481	dpf9_0	195	-37.0968	-115	LD	-0.310029	1	morning
F10_0303	11.8919	dpf9_0	207	-3.27103	-7	LD	-0.709733	1	morning
F10_0310	-14	dpf9_0	129	-11.6438	-17	LD	-0.35734	0	morning
F11_0310	-8.67052	dpf9_0	158	-17.2775	-33	LD	-1.06627	1	morning
F1_0225	8.82353	dpf9_0	148	-12.9412	-22	LD	-0.711048	2	morning
F1_0303	6.25	dpf9_0	85	-13.2653	-13	LD	-0.654876	3	morning
F2_1210	-45.5556	dpf9_0	49	-57.0175	-65	LD	-1.65901	1	morning
F3_0225	-8.48485	dpf9_0	151	-13.7143	-24	LD	-1.59123	1	morning
F3_0303	38.5417	dpf9_0	133	-7.63889	-11	LD	0.249985	3	morning
F3_1119	52.3256	dpf9_0	131	20.1835	22	LD	0.63071	3	morning
F3_1210	-16.2791	dpf9_0	180	23.2877	34	LD	0.13798	3	morning
F4_0225	8.77193	dpf9_0	124	11.7117	13	LD	1.11342	2	morning
F5_0303	-15.0685	dpf9_0	124	13.7615	15	LD	0.307295	2	morning
F5_0310	20.2381	dpf9_0	202	-12.931	-30	LD	-0.362279	1	morning
F5_1112	75.9036	dpf9_0	292	23.7288	56	LD	1.571	1	morning
F6_0303	4.71698	dpf9_0	111	-2.63158	-3	LD	-0.227921	3	morning
F7_0310	0	dpf9_0	139	-10.8974	-17	LD	-0.109008	1	morning
F8R_0310	-5.30303	dpf9_0	125	6.29921	-12	LD	-1.34766	3	morning
F9_0303	-3.26087	dpf9_0	89	-23.2759	-27	LD	-1.34517	2	morning
2.2_0211	-20.2381	dpf9_10	134			LD	-1.22007	1	evening
4.2_0211	-7.74194	dpf9_10	143			LD	0.449013	3	evening
4.4_0211	-10.9244	dpf9_10	106	0.952381	1	LD	-0.821462	3	evening
E2_1.3_0204	9.39227	dpf9_10	198	1.53846	3	LD	-0.247327	1	evening
F10_0303	30.2703	dpf9_10	241	16.4251	34	LD	0.560316	1	evening
F10_0310		dpf9_10				LD		0	evening
F11_0310		dpf9_10				LD		1	evening
F1_0225	32.3529	dpf9_10	180	21.6216	32	LD	0.914204	2	evening
F1_0303	18.75	dpf9_10	95	11.7647	10	LD	0.70004	3	evening
F2_1210	-27.7778	dpf9_10	65	32.6531	16	LD	-0.972521	1	evening
F3_0225	4.84848	dpf9_10	173	14.5695	22	LD	0.213258	1	evening
F3_0303	40.625	dpf9_10	135	1.50376	2	LD	0.380412	3	evening
F3_1119	65.1163	dpf9_10	142	8.39695	11	LD	1.15763	3	evening
F3_1210	-41.8605	dpf9_10	125	-30.5556	-55	LD	-1.48821	3	evening
F4_0225		dpf9_10				LD		2	evening
F5_0303	-37.6712	dpf9_10	91	-26.6129	-33	LD	-1.59409	2	evening
F5_0310	27.381	dpf9_10	214	5.94059	12	LD	0.217368	1	evening
F5_1112		dpf9_10				LD		1	evening
F6_0303	4.71698	dpf9_10	111	0	0	LD	-0.227921	3	evening
F7_0310		dpf9_10				LD		1	evening
F8R_0310		dpf9_10				LD		3	evening
F9_0303	14.1304	dpf9_10	105	17.9775	16	LD	0.229663	2	evening
F11F_20200825	0	dpf7_0	97			LL	-1.52318	0	morning
F11O_20200825	0	dpf7_0	94			LL	1.61009	2	morning
F11R_20200825	0	dpf7_0	86			LL	-0.0383482	2	morning
F12_20200930	0	dpf7_0	92			LL	-1.57512	0	morning
F1_20200825	0	dpf7_0	85			LL	1.06338	2	morning
F1_20200930	0	dpf7_0	225			LL	1.12744	3	morning
F2L_20201006	0	dpf7_0	123			LL	1.00727	0	morning
F2R_20201006	0	dpf7_0	107			LL	-0.321903	2	morning
F2_20200915	0	dpf7_0	102			LL	0.550041	3	morning
F2_20200930	0	dpf7_0	210			LL	1.58604	3	morning
F3_20200915	0	dpf7_0	110			LL	-0.536577	3	morning
F3_20200930	0	dpf7_0	117			LL	1.84765	0	morning
F3_20201006	0	dpf7_0	125			LL	-0.590072	2	morning
F4_20201006	0	dpf7_0	121			LL	0.858995	2	morning
F5_20201006	0	dpf7_0	134			LL	-0.1875	2	morning
F6_20200825	0	dpf7_0	68			LL	-0.920087	3	morning
F6_20201006	0	dpf7_0	117			LL	0.147383	0	morning
F8_20200915	0	dpf7_0	115			LL	1.05852	2	morning
F9_20200915	0	dpf7_0	166			LL	0.190548	3	morning
F11F_20200825	12.3711	dpf7_10	109	12.3711	12	LL	-0.829072	0	evening
F11O_20200825	-13.8298	dpf7_10	81	-13.8298	-13	LL	-0.352208	2	evening
F11R_20200825	-1.16279	dpf7_10	85	-1.16279	-1	LL	-0.153393	2	evening
F12_20200930	29.3478	dpf7_10	119	29.3478	27	LL	0.956325	0	evening
F1_20200825	-16.4706	dpf7_10	71	-16.4706	-14	LL	-1.06338	2	evening
F1_20200930	-9.77778	dpf7_10	203	-9.77778	-22	LL	-0.178017	3	evening
F2L_20201006	-9.7561	dpf7_10	111	-9.7561	-12	LL	0.100727	0	evening
F2R_20201006	7.47664	dpf7_10	115	7.47664	8	LL	0.586999	2	evening
F2_20200915	10.7843	dpf7_10	113	10.7843	11	LL	1.2077	3	evening
F2_20200930	-31.4286	dpf7_10	144	-31.4286	-66	LL	-1.06405	3	evening
F3_20200915	7.27273	dpf7_10	118	7.27273	8	LL	0.351551	3	evening
F3_20200930	-12.8205	dpf7_10	102	-12.8205	-15	LL	0.517342	0	evening
F3_20201006	12.8	dpf7_10	141	12.8	16	LL	0.317731	2	evening
F4_20201006	4.13223	dpf7_10	126	4.13223	5	LL	1.36429	2	evening
F5_20201006	8.20896	dpf7_10	145	8.20896	11	LL	0.958333	2	evening
F6_20200825	-4.41176	dpf7_10	65	-4.41176	-3	LL	-1.26512	3	evening
F6_20201006	-7.69231	dpf7_10	108	-7.69231	-9	LL	-0.736913	0	evening
F8_20200915	-19.1304	dpf7_10	93	-19.1304	-22	LL	-0.699022	2	evening
F9_20200915	19.2771	dpf7_10	198	17.8571	32	LL	1.71493	3	evening
F11F_20200825	25.7732	dpf8_0	122	11.9266	13	LL	-0.077123	0	morning
F11O_20200825	-7.44681	dpf8_0	87	7.40741	6	LL	0.55347	2	morning
F11R_20200825	16.2791	dpf8_0	100	17.6471	15	LL	1.57228	2	morning
F12_20200930	11.9565	dpf8_0	103	-13.4454	-16	LL	-0.543792	0	morning
F1_20200825	-15.2941	dpf8_0	72	1.40845	1	LL	-0.911465	2	morning
F1_20200930	0.444444	dpf8_0	226	11.33	23	LL	1.18678	3	morning
F2L_20201006	-26.0163	dpf8_0	91	-18.018	-20	LL	-1.41017	0	morning
F2R_20201006	-14.0187	dpf8_0	92	-20	-23	LL	-2.02609	2	morning
F2_20200915	-25.4902	dpf8_0	76	-32.7434	-37	LL	-1.00442	3	morning
F2_20200930	-19.5238	dpf8_0	169	17.3611	25	LL	-0.0602293	3	morning
F3_20200915	17.2727	dpf8_0	129	9.32203	11	LL	1.57273	3	morning
F3_20200930	-16.2393	dpf8_0	98	-3.92157	-4	LL	0.162593	0	morning
F3_20201006	10.4	dpf8_0	138	-2.12766	-3	LL	0.147518	2	morning
F4_20201006	-19.0083	dpf8_0	98	-22.2222	-28	LL	-1.46534	2	morning
F5_20201006	5.97015	dpf8_0	142	-2.06897	-3	LL	0.645833	2	morning
F6_20200825	11.7647	dpf8_0	76	16.9231	11	LL	0	3	morning
F6_20201006	-8.54701	dpf8_0	107	-0.925926	-1	LL	-0.835168	0	morning
F8_20200915	-1.73913	dpf8_0	113	21.5054	20	LL	0.898743	2	morning
F9_20200915	3.01205	dpf8_0	171	-13.6364	-27	LL	0.428733	3	morning
F11F_20200825	55.6701	dpf8_10	151	23.7705	29	LL	1.6003	0	evening
F11O_20200825	-23.4043	dpf8_10	72	-17.2414	-15	LL	-1.71073	2	evening
F11R_20200825	-13.9535	dpf8_10	74	-26	-26	LL	-1.41889	2	evening
F12_20200930	31.5217	dpf8_10	121	17.4757	18	LL	1.14384	0	evening
F1_20200825	-14.1176	dpf8_10	73	1.38889	1	LL	-0.759555	2	evening
F1_20200930		dpf8_10				LL		3	evening
F2L_20201006	-24.3902	dpf8_10	93	2.1978	2	LL	-1.25908	0	evening
F2R_20201006	3.73832	dpf8_10	111	20.6522	19	LL	0.132548	2	evening
F2_20200915	-31.3725	dpf8_10	70	-7.89474	-6	LL	-1.36314	3	evening
F2_20200930	-8.57143	dpf8_10	192	13.6095	23	LL	0.863287	3	evening
F3_20200915	0	dpf8_10	110	-14.7287	-19	LL	-0.536577	3	evening
F3_20200930	-23.9316	dpf8_10	89	-9.18367	-9	LL	-0.635591	0	evening
F3_20201006	30.4	dpf8_10	163	18.1159	25	LL	1.56596	2	evening
F4_20201006	-15.7025	dpf8_10	102	4.08163	4	LL	-1.06111	2	evening
F5_20201006	-11.9403	dpf8_10	118	-16.9014	-24	LL	-1.85417	2	evening
F6_20200825	22.0588	dpf8_10	83	9.21053	7	LL	0.805076	3	evening
F6_20201006	2.5641	dpf8_10	120	12.1495	13	LL	0.442148	0	evening
F8_20200915	-25.2174	dpf8_10	86	-23.8938	-27	LL	-1.25824	2	evening
F9_20200915	-12.6506	dpf8_10	145	-15.2047	-26	LL	-0.80983	3	evening
F11F_20200825	30.9278	dpf9_0	127	-15.894	-24	LL	0.212088	0	morning
F11O_20200825	-12.766	dpf9_0	82	13.8889	10	LL	-0.201262	2	morning
F11R_20200825	-8.13953	dpf9_0	79	6.75676	5	LL	-0.843661	2	morning
F12_20200930	18.4783	dpf9_0	109	-9.91736	-12	LL	0.0187515	0	morning
F1_20200825	3.52941	dpf9_0	88	20.5479	15	LL	1.51911	2	morning
F1_20200930	-16.8889	dpf9_0	187			LL	-1.12744	3	morning
F2L_20201006	-5.69106	dpf9_0	116	24.7312	23	LL	0.478451	0	morning
F2R_20201006	11.215	dpf9_0	119	7.20721	8	LL	1.04145	2	morning
F2_20200915		dpf9_0				LL		3	morning
F2_20200930	-33.8095	dpf9_0	139	-27.6042	-53	LL	-1.26482	3	morning
F3_20200915	-8.18182	dpf9_0	101	-8.18182	-9	LL	-1.53572	3	morning
F3_20200930	-29.0598	dpf9_0	83	-6.74157	-6	LL	-1.16771	0	morning
F3_20201006	-12	dpf9_0	110	-32.5153	-53	LL	-1.44114	2	morning
F4_20201006	-7.43802	dpf9_0	112	9.80392	10	LL	-0.0505291	2	morning
F5_20201006	4.47761	dpf9_0	140	18.6441	22	LL	0.4375	2	morning
F6_20200825		dpf9_0				LL		3	morning
F6_20201006	-9.40171	dpf9_0	106	-11.6667	-14	LL	-0.933423	0	morning
F8_20200915		dpf9_0				LL		2	morning
F9_20200915	-21.0843	dpf9_0	131	-9.65517	-14	LL	-1.47675	3	morning
F11F_20200825	38.1443	dpf9_10	134	5.51181	7	LL	0.616984	0	evening
F11O_20200825	-10.6383	dpf9_10	84	2.43902	2	LL	0.100631	2	evening
F11R_20200825	9.30233	dpf9_10	94	18.9873	15	LL	0.88201	2	evening
F12_20200930		dpf9_10				LL		0	evening
F1_20200825	-7.05882	dpf9_10	79	-10.2273	-9	LL	0.151911	2	evening
F1_20200930	-16	dpf9_10	189	1.06952	2	LL	-1.00876	3	evening
F2L_20201006	0.813008	dpf9_10	124	6.89655	8	LL	1.08281	0	evening
F2R_20201006	7.47664	dpf9_10	115	-3.36134	-4	LL	0.586999	2	evening
F2_20200915	0.980392	dpf9_10	103			LL	0.609828	3	evening
F2_20200930	-19.5238	dpf9_10	169	21.5827	30	LL	-0.0602293	3	evening
F3_20200915	10	dpf9_10	121	19.802	20	LL	0.684599	3	evening
F3_20200930	-24.7863	dpf9_10	88	6.0241	5	LL	-0.724279	0	evening
F3_20201006		dpf9_10				LL		2	evening
F4_20201006	-4.13223	dpf9_10	116	3.57143	4	LL	0.353704	2	evening
F5_20201006		dpf9_10				LL		2	evening
F6_20200825	29.4118	dpf9_10	88			LL	1.38013	3	evening
F6_20201006	15.3846	dpf9_10	135	27.3585	29	LL	1.91597	0	evening
F8_20200915		dpf9_10				LL		2	evening
F9_20200915	-3.01205	dpf9_10	161	22.9008	30	LL	-0.0476371	3	evening
F10_20210113_FR	0	dpf7_0	95			FR	-0.0678454	3	morning
F10_20210126_FR	0	dpf7_0	186			FR	1.7864	1	morning
F11_20210209_FR	0	dpf7_0	85			FR	0.112154	3	morning
F1L_20210126_FR	0	dpf7_0	115			FR	0.393437	3	morning
F1_20210113_FR	0	dpf7_0	130			FR	0.0182788	3	morning
F3_20210126_FR	0	dpf7_0	103			FR	0.433461	2	morning
F4_20210126_FR	0	dpf7_0	231			FR	0.961393	1	morning
F5_20210209_FR	0	dpf7_0	135			FR	-0.834529	2	morning
F7_20210126_FR	0	dpf7_0	87			FR	0.424795	0	morning
F8_20210126_FR	0	dpf7_0	97			FR	-0.294742	3	morning
F8_20210209_FR	0	dpf7_0	99			FR	0.11066	0	morning
F10_20210113_FR	20	dpf7_10	114	20	19	FR	1.86575	3	evening
F10_20210126_FR	-9.67742	dpf7_10	168	-9.67742	-18	FR	0.324799	1	evening
F11_20210209_FR	-3.52941	dpf7_10	82	-3.52941	-3	FR	-0.224309	3	evening
F1L_20210126_FR	9.56522	dpf7_10	126	9.56522	11	FR	0.997317	3	evening
F1_20210113_FR	-5.38462	dpf7_10	123	-5.38462	-7	FR	-0.749429	3	evening
F3_20210126_FR	11.6505	dpf7_10	115	11.6505	12	FR	1.85206	2	evening
F4_20210126_FR	-6.06061	dpf7_10	217	-6.06061	-14	FR	0.487467	1	evening
F5_20210209_FR	25.9259	dpf7_10	170	25.9259	35	FR	1.01998	2	evening
F7_20210126_FR	-19.5402	dpf7_10	70	-19.5402	-17	FR	-1.38059	0	evening
F8_20210126_FR	12.3711	dpf7_10	109	12.3711	12	FR	0.884225	3	evening
F8_20210209_FR	31.3131	dpf7_10	130	31.3131	31	FR	1.98183	0	evening
F10_20210113_FR	0	dpf8_0	95	-16.6667	-19	FR	-0.0678454	3	morning
F10_20210126_FR	-12.3656	dpf8_0	163	-2.97619	-5	FR	-0.0811998	1	morning
F11_20210209_FR	-15.2941	dpf8_0	72	-12.1951	-10	FR	-1.34585	3	morning
F1L_20210126_FR	9.56522	dpf8_0	126	0	0	FR	0.997317	3	morning
F1_20210113_FR	9.23077	dpf8_0	142	15.4472	19	FR	1.33435	3	morning
F3_20210126_FR	-6.79612	dpf8_0	96	-16.5217	-19	FR	-0.394055	2	morning
F4_20210126_FR	0	dpf8_0	231	6.45161	14	FR	0.961393	1	morning
F5_20210209_FR	25.1852	dpf8_0	169	-0.588235	-1	FR	0.966993	2	morning
F7_20210126_FR	5.74713	dpf8_0	92	31.4286	22	FR	0.95579	0	morning
F8_20210126_FR	-11.3402	dpf8_0	86	-21.1009	-23	FR	-1.37546	3	morning
F8_20210209_FR	1.0101	dpf8_0	100	-23.0769	-30	FR	0.171021	0	morning
F10_20210113_FR	-13.6842	dpf8_10	82	-13.6842	-13	FR	-1.39083	3	evening
F10_20210126_FR	-16.6667	dpf8_10	155	-4.90798	-8	FR	-0.730798	1	evening
F11_20210209_FR	14.1176	dpf8_10	97	34.7222	25	FR	1.45801	3	evening
F1L_20210126_FR	-0.869565	dpf8_10	114	-9.52381	-12	FR	0.338539	3	evening
F1_20210113_FR	-10	dpf8_10	117	-17.6056	-25	FR	-1.40746	3	evening
F3_20210126_FR	-1.94175	dpf8_10	101	5.20833	5	FR	0.197028	2	evening
F4_20210126_FR	-26.8398	dpf8_10	169	-26.8398	-62	FR	-1.13742	1	evening
F5_20210209_FR	-4.44444	dpf8_10	129	-23.6686	-40	FR	-1.15244	2	evening
F7_20210126_FR		dpf8_10				FR		0	evening
F8_20210126_FR	-3.09278	dpf8_10	94	9.30233	8	FR	-0.589483	3	evening
F8_20210209_FR	-7.07071	dpf8_10	92	-8	-8	FR	-0.311861	0	evening
F10_20210113_FR	-6.31579	dpf9_0	89	8.53659	7	FR	-0.678454	3	morning
F10_20210126_FR	-10.7527	dpf9_0	166	7.09677	11	FR	0.1624	1	morning
F11_20210209_FR		dpf9_0				FR		3	morning
F1L_20210126_FR	-29.5652	dpf9_0	81	-28.9474	-33	FR	-1.4731	3	morning
F1_20210113_FR	-3.07692	dpf9_0	126	7.69231	9	FR	-0.420411	3	morning
F3_20210126_FR	-11.6505	dpf9_0	91	-9.90099	-10	FR	-0.985138	2	morning
F4_20210126_FR	-28.5714	dpf9_0	165	-2.36686	-4	FR	-1.27283	1	morning
F5_20210209_FR		dpf9_0				FR		2	morning
F7_20210126_FR		dpf9_0				FR		0	morning
F8_20210126_FR	17.5258	dpf9_0	114	21.2766	20	FR	1.37546	3	morning
F8_20210209_FR	-20.202	dpf9_0	79	-14.1304	-13	FR	-1.09654	0	morning
F10_20210113_FR	4.21053	dpf9_10	99	11.236	10	FR	0.339227	3	evening
F10_20210126_FR	-21.5054	dpf9_10	146	-12.0482	-20	FR	-1.4616	1	evening
F11_20210209_FR		dpf9_10				FR		3	evening
F1L_20210126_FR	-26.087	dpf9_10	85	4.93827	4	FR	-1.25351	3	evening
F1_20210113_FR	8.46154	dpf9_10	141	11.9048	15	FR	1.22468	3	evening
F3_20210126_FR	-12.6214	dpf9_10	90	-1.0989	-1	FR	-1.10335	2	evening
F4_20210126_FR		dpf9_10				FR		1	evening
F5_20210209_FR		dpf9_10				FR		2	evening
F7_20210126_FR		dpf9_10				FR		0	evening
F8_20210126_FR		dpf9_10				FR		3	evening
F8_20210209_FR	-16.1616	dpf9_10	83	5.06329	4	FR	-0.855103	0	evening

## Sheet: 2c
Unnamed: 0	Fish_ID	Condition	Blinded_file	Filament_Length_Sum	AP_span	Distance_Skin	Darbour_Thickness_	Darbour_loc	PA_loc	Darbour_distance	PA_distance	Total	New_arbour_thickness	Distance_Skin_new	Component1	Component2	Component3	Component4	Segment K-means PCA	Segment Cluster_original	Segment K-means PCA_correctNames
0	F12_210915_ON	Control	O	321.205	26.4	7.79943	9.76417	0.904113	0.626176	92.0659	63.7635	101.83	9.76417	7.79943	-1.85414	-0.67767	0.0213711	-0.133455	2	2	2
1	F2_210915_ON	Control	S	531.97	34.2	10.4191	15.6584	0.842128	0.649298	83.5256	64.4	99.184	15.6584	10.4191	1.47423	-0.645234	0.847771	-1.01711	3	3	3
2	F3_210915_ON	Control	J	437.958	29.4	8.81899	9.95116	0.902219	0.835854	91.8182	85.0643	101.769	9.95116	8.81899	-1.61545	0.31835	0.339898	-0.805139	2	2	2
3	F4_210915_ON	SD	AA	621.298	38.8	7.02347	14.5826	0.823676	0.552577	68.1209	45.7	82.7035	14.5826	7.02347	2.03109	-0.580176	-0.243421	-0.923836	3	3	3
4	F7_210915_ON	SD	V	688.718	57.9	13.515	14.4676	0.852695	0.55681	83.7478	54.6873	98.2154	14.4676	13.515	2.55497	1.34675	0.547382	0.401895	1	1	1
5	F8_210915_ON	SD	E	442.486	21.2	4.94579	14.0627	0.830734	0.538033	69.0177	44.7	83.0804	14.0627	4.94579	0.593039	-2.12507	-0.164768	-1.34681	3	3	3
6	F9_210915_ON	SD	R	345.597	25.3	9.71281	7.806	0.867028	0.639954	50.8982	37.568	58.7042	7.806	9.71281	-1.56162	-0.825363	0.437172	-0.164744	2	2	2
7	F1_210929_ON	Control	L	598.726	29.2	2.44036	11.3685	0.883026	0.603076	85.8196	58.6118	97.1881	11.3685	2.44036	-0.451707	-0.242476	-1.35222	-0.870128	2	2	2
8	F3_210929_ON	Control	I	556.467	40.9	5.89919	10.3087	0.87085	0.544056	69.5106	43.4262	79.8193	10.3087	5.89919	0.111514	0.195145	-0.949176	-0.042616	1	2	1
9	F5_210929_ON	SD	Q	390.73	16.4	9.65322	11.1429	0.873732	0.635133	77.1048	56.0491	88.2477	11.1429	9.65322	-1.24526	-1.3373	0.809669	-0.660424	2	2	2
10	F6_L1_210929_ON	SD	LL_kink	397.401	27.2	5.62	9.95116	0.878127	0.581733	71.7008	47.4997	81.652	9.95116	5.62	-1.10474	-0.900061	-0.513678	-0.418661	2	2	2
11	F6_L2_210929_ON	SD	LL_straight	424.484	27.9	8.64023	9.59363	0.896464	0.726966	83.0664	67.3607	92.66	9.59363	8.64023	-1.56195	-0.0706547	0.204035	-0.458128	2	2	2
12	F6R_210929_ON	SD	D	356.182	19.4	9.65322	9.95116	0.896817	0.559672	86.4902	53.9755	96.4414	9.95116	9.65322	-1.80981	-1.05835	0.513877	0.0421072	2	2	2
13	F8_1_210929_ON	SD	J_kink	483.283	40.4	12.2613	11.8447	0.875969	0	83.653		95.4977	11.8447	12.2613	0.900884	-0.918371	-0.0698445	2.49864	0	0	0
14	F8_2_210929_ON	SD	J_straight	565.662	27.5	10.1781	10.4162	0.881394	0.696702	77.4053	61.1854	87.8215	10.4162	10.1781	-0.752506	0.172988	0.474869	-0.441838	2	2	2
15	F9_L_210929_ON	SD	RR	732.703	54.4	7.56765	14.2415	0.854368	0.640011	83.5498	62.5875	97.7913	14.2415	7.56765	2.21013	1.24082	-0.63121	-0.52117	1	1	1
16	F9_R_210929_ON	SD	SS	500.48	25.4	6.55466	15.1353	0.82853	0.549372	73.1328	48.492	88.2681	15.1353	6.55466	1.20142	-1.72095	0.125473	-1.27846	3	3	3
17	F10_210929_ON	SD	N	544.918	28.8	20.8977	10.4786	0.879203	0.602301	76.2669	52.2469	86.7455	10.4786	20.8977	-0.392148	0.468811	2.70415	0.937304	3	2	3
18	F11_210929_ON	Control	E	422.641	24.3	14.0627	8.69982	0.898344	0.665136	76.8808	56.9228	85.5807	8.69982	14.0627	-1.80439	-0.0162892	1.33127	0.32174	2	2	2
19	F1_20210922_ON	Control	B	532.769	29.2	7.50806	12.2751	0.883476	0.55506	93.0689	58.4723	105.344	12.2751	7.50806	-0.252833	-0.402357	-0.17057	-0.298795	2	2	2
20	F2_20210922_ON	SD	N	423.974	19.5	8.8711	10.6572	0.89366	0.572867	89.5608	57.4116	100.218	10.6572	8.8711	-1.47352	-0.921666	0.348656	-0.188419	2	2	2
21	F3L_20210922_ON	Control	R	530.41	43.5	13.6341	11.7289	0.86115	0.711359	72.7429	60.0898	84.4718	11.7289	13.6341	0.626496	0.689754	1.05894	-0.127102	3	2	3
22	F3R_20210922_ON	Control	G	527.986	41.6	9.95116	9.11693	0.895173	0	77.8542		86.9711	9.11693	9.95116	0.0244021	-0.324098	-0.912497	2.78106	0	0	0
23	F5_20210922_ON	SD	H	519.483	17.9	8.52105	9.59363	0.904293	0.588141	90.6456	58.9548	100.239	9.59363	8.52105	-1.81571	-0.416107	0.119907	-0.105708	2	2	2
24	F1_20211020_ON	Control	F	548.312	32.2	13.884	10.4279	0.880911	0.645082	77.136	56.4859	87.5639	10.4279	13.884	-0.442984	0.423463	1.12659	0.210042	2	2	2
25	F8_20211020_ON	SD	I	971.605	46.6	6.84683	17.0873	0.848441	0.634902	95.6564	71.5812	112.744	17.0873	6.84683	3.09903	1.33772	-0.625838	-1.12469	1	1	1
26	F1_20211027_ON	SD	C	531.119	30.1	9.7724	13.5264	0.881652	0.656939	100.767	75.0837	114.293	13.5264	9.7724	0.025789	-0.185723	0.53324	-0.602502	3	2	3
27	F3_20211027_ON	SD	B	635.49	32.4	11.2025	9.7724	0.884312	0.64006	74.6997	54.0672	84.4721	9.7724	11.2025	-0.506781	0.710142	0.378829	0.0790512	2	2	2
28	F4_20211027_ON	Control	E	668.003	21.7	9.7724	10.1299	0.897764	0.641964	88.9535	63.608	99.0834	10.1299	9.7724	-1.12906	0.353425	0.277441	-0.227422	2	2	2
29	F5_20211027_ON	Control	K	881.379	37.2	3.99238	8.52105	0.884084	0.587557	64.9892	43.1915	73.5103	8.52105	3.99238	-0.12245	1.50092	-1.72986	-0.169253	1	1	1
30	F1_20211103_ON	Control	X	466.655	26.7	13.3477	10.6662	0.885783	0.691189	82.7193	64.547	93.3855	10.6662	13.3477	-0.961646	-0.0495712	1.28812	-0.121333	2	2	2
31	F4_20211103_ON	SD	B	503.084	30.9	6.01837	10.4874	0.899918	0.611922	94.3004	64.122	104.788	10.4874	6.01837	-1.04537	-0.0186971	-0.618349	-0.267806	2	2	2
32	F5_20211103_ON	SD	E	441.709	21.7	6.01837	10.1299	0.894586	0.595931	85.9664	57.2667	96.0963	10.1299	6.01837	-1.54818	-0.780517	-0.360216	-0.430166	2	2	2
33	F7_20211103_ON	SD	P	770.54	23.1796	21.9879	6.01837	0.937991	0.515407	91.0377	50.0234	97.0561	6.01837	21.9879	-2.20096	2.02063	2.21996	2.26433	2	2	2
34	F1_20210811	Control	J	374.922	32.5	8.16353	9.41487	0.904624	0	89.2986		98.7134	9.41487	8.16353	-0.84942	-1.33866	-0.933357	2.46108	0	0	0
35	F3_20210811	Control	O	435.381	19.7	6.13754	8.69982	0.87865	0.657765	62.9922	47.1565	71.692	8.69982	6.13754	-1.73319	-0.856661	-0.25222	-0.693687	2	2	2
36	F4_20210811	Control	P	417.299	24.3	12.3347	9.41487	0.913144	0.644623	98.9811	69.8745	108.396	9.41487	12.3347	-1.9465	-0.0344013	0.936049	0.296557	2	2	2
37	F5L_20210811	Control	K	453.021	31.6	10.4162	7.9758	0.902996	0.626683	74.2452	51.5265	82.221	7.9758	10.4162	-1.68304	0.337871	0.205864	0.412707	2	2	2
38	F6_20210811	Control	G	385.25	23.8	7.62724	8.69982	0.922446	0.705666	103.478	79.1601	112.178	8.69982	7.62724	-2.52403	-0.105397	-0.0541422	-0.227787	2	2	2
39	F5_1112	LD		787.371	47.8	4.63	18.36	0.904218	0.717342	102.294	81.1529	113.13	10.8358	10.8954	0.267625	2.34619	-0.108152	0.180254	1	1	1
40	F3_1119	LD		667.027	28.8487	4.73	13.42	0.866233	0.532292	86.0494	52.8766	99.3375	13.2881	7.806	0.599729	-0.271375	-0.134948	-0.468155	3	3	3
41	F2_1210	LD		796.332	43.0615	6.24	26.5	0.899274	0.660073	104.685	76.8395	116.411	11.7256	8.98766	0.398782	1.7902	-0.41264	-0.0367263	1	1	1
42	F3_1210	LD		648.854	26.0707	7.88	16.37	0.807111	0.356545	58.8429	25.9941	72.9056	14.0627	22.6243	2.19965	-0.920708	3.22096	0.904534	3	3	3
43	E2_1.3_0204	LD		976.33	46.7	1.96	15.17	0.881247	0.586427	84.3877	56.1559	95.7594	11.3717	5.47746	1.22605	2.11648	-1.51831	-0.14199	1	1	1
44	2.2_0211	LD		768.55	38.35	5.91	14.18	0.907578	0.577845	102.9	65.515	113.378	10.4786	6.54914	-0.262038	1.38339	-1.02684	0.148215	1	1	1
45	4.2_0211	LD		680.35	38.59	11.4	16.12	0.863201	0.623801	95.7715	69.2103	110.949	15.1778	13.5112	1.54636	0.528752	1.12921	-0.281201	3	3	3
46	4.4_0211	LD		544.82	41.62	8.08	18.06	0.856875	0.562188	80.8903	53.0714	94.4015	13.5112	14.2255	1.23137	0.172534	1.17184	0.21773	3	3	3
47	F1_0225	LD		522.641	27.9385	6.28	16.1	0.874626	0.625319	75.5918	54.0448	86.4276	10.8358	8.27573	-0.549364	-0.315499	0.0526753	-0.448251	2	3	2
48	F3_0225	LD		678.542	42.3622	7.3	16.62	0.874653	0.600896	86.8284	59.6521	99.2718	12.4434	10.3	0.8483	0.899559	0.0697242	-0.00736335	1	1	1
49	F4_0225	LD		392.842	28.4715	12.7	11.01	0.892622	0.639376	82.6535	59.2038	92.5962	9.94278	12.8006	-1.28012	-0.204023	1.05998	0.209799	2	2	2
50	F10_0303	LD		819.577	55.811	10.72	18.37	0.895881	0.597681	99.3836	66.3031	110.934	11.5503	12.0861	1.17211	2.52921	-0.150048	0.777539	1	1	1
51	F1_0303	LD		357.703	31.9872	5.99	17.68	0.859192	0.608221	75.9917	53.7944	88.4455	12.4538	7.09095	-0.046803	-1.13531	0.0107916	-0.715035	3	3	3
52	F3_0303	LD		566.675	29.6411	7.97	21.8	0.804306	0.837831	46.0038	47.9213	57.1969	11.1931	9.95116	0.846005	-0.497087	0.85913	-1.75363	3	3	3
53	F5_0303	LD		496.999	34.6509	5.55	14.75	0.895895	0.553437	79.4831	49.1005	88.7192	9.23611	10.845	-0.944536	0.330828	0.200997	0.597876	2	3	2
54	F6_0303	LD		547.856	35.0548	4.42	18.95	0.868399	0.622239	78.5742	56.3012	90.4817	11.9075	4.40578	0.123311	-0.226924	-0.900371	-0.813264	3	3	3
55	F9_0303	LD		409.486	27.4736	7.39	14.23	0.903729	0.664702	76.5693	56.3175	84.7259	8.15665	21.7312	-1.78289	0.58741	2.89037	1.23451	2	3	2
56	F2_0303J	LD		494.977	30.6757	4.24	12.93	0.808303	0.492516	51.7587	31.5377	64.0338	12.2751	3.69444	1.19024	-1.72747	-0.840109	-1.08954	3	3	3
57	F7_0303PP	LD		542.825	29.1878	5.3	12.17	0.889393	0.655742	81.4547	60.0559	91.5846	10.1299	6.37589	-0.961015	0.0382254	-0.475139	-0.501118	2	2	2
58	F2_0225Y2	LD		455.866	30.746	8.5	9.17	0.911174	0.606602	85.5024	56.9221	93.8377	8.33527	9.22833	-1.79042	0.279801	-0.0625938	0.393649	2	2	2
59	F5_0225F	LD		491.66	33.1059	5.69	17.66	0.871024	0	86.423		99.22	12.797	8.33293	0.830846	-1.59949	-0.676238	1.80626	0	0	0
60	3.2_0211G	LD		436.804	50.5102	5.26	16.04	0.830635	0	66.3391		79.8655	13.5264	11.0237	2.49344	-1.35277	-0.269939	2.01258	0	0	0
61	4.3_0211R	LD		859.199	47.4514	3.2	14.46	0.893428	0.572602	96.8034	62.0417	108.35	11.5471	7.08299	0.865239	1.92086	-1.10818	0.179368	1	1	1
62	E2_3.2_0204I	LD		743.399	45.0159	6.1	16.03	0.854928	0.546767	86.9897	55.634	101.751	14.7612	6.13065	1.99358	0.508081	-0.812143	-0.573637	1	1	1
63	F4_1112	LD		622.032	37.8271	9.82515	15.0652	0.810095	0	80.002		98.7563	18.7543	17.8017	3.99008	-1.72006	1.78054	1.5944	0	0	0
64	F8_1119	LD		1043.95	48.3793	4.18	13.2	0.850951	0	51.7103		60.7676	9.05734	3.69444	2.13058	1.03293	-2.84281	1.91987	1	1	1
65	F1_1126	LD		640.515	30.7177	3.26	13.16	0.876444	0.594768	71.8564	48.7628	81.9863	10.1299	8.04435	-0.343551	0.268471	-0.284013	-0.200252	2	3	2
66	F2_1126_Zt9	LD		1474.87	40.7721	5.63	15.87	0.888758	0.550787	94.6581	58.6622	106.506	11.848	9.70463	2.06284	3.81085	-0.997877	0.256422	1	1	1
67	F3_1126	LD		620.477	34.3112	5.19	15.52	0.868862	0.611679	94.2519	66.3534	108.477	14.2255	6.13065	0.793447	-0.135473	-0.42534	-0.876648	3	3	3
68	F4_1126	LD		975.541	50.9544	7.86	13.46	0.861155	0.466371	76.1338	41.2314	88.4089	12.2751	7.3293	2.17323	1.85273	-1.23845	0.302937	1	1	1
69	F7L_1126	LD		408.736	32.2825	8.81	12.13	0.891979	0.588301	80.6955	53.2224	90.4679	9.7724	11.858	-1.05975	-0.0899946	0.668326	0.414942	2	2	2
70	F7R_1126	LD		737.362	65.2228	4.07	12.65	0.866287	0.648833	81.9554	61.3831	94.6054	12.65	17.0873	2.27392	2.58433	1.04314	0.884339	1	1	1
71	F1_1210	LD		522.525	25.5134	5.05	10.77	0.818016	0	49.0162		59.9208	10.9046	6.91218	1.12347	-2.45398	-0.800958	1.20364	0	0	0
72	e1_1.4_0218	LD		809.374	56.4187	6.49507	15.72	0.837641	0.607129	75.9341	55.0376	90.6523	14.7182	7.3293	2.92243	1.29208	-0.765092	-0.582693	1	1	1
73	e1_3.1_0218	LD		834.719	30.7148	6.43	15.4	0.859711	0.546698	93.0378	59.1636	108.22	15.1821	8.98766	1.58666	0.269291	0.0830141	-0.639806	3	1	3
74	e2_1.1_0218	LD		550.886	30.2512	6.61	15.2	0.893427	0.588569	100.295	66.0719	112.259	11.9637	7.08299	-0.474442	-0.0842147	-0.31995	-0.315783	2	3	2
75	e2_4.2_0218	LD		645.924	29.4968	6.7	16.72	0.887518	0.65736	105.2	77.9184	118.532	13.3327	10.4757	0.0906964	0.326388	0.550894	-0.479838	3	3	3
76	F4T_0303	LD		459.703	25.3597	5.48	13.2	0.881416	0.647851	73.9657	54.3656	83.9169	9.95116	7.3293	-1.16738	-0.51417	-0.0844706	-0.521944	2	3	2
77	F8_KK_0303	LD		468.107	25.7335	6.66	14.06	0.877403	0.565198	79.6803	51.3278	90.8138	11.1335	6.60867	-0.709664	-0.815728	-0.267011	-0.433869	2	3	2
78	F10_j_0310	LD		448.222	29.4246	4.8862	11.04	0.883966	0	75.8096		85.7607	9.95116	6.55466	-0.345438	-1.61843	-1.18076	1.98299	0	0	0
79	F11_MM_0310	LD		714.469	44.6952	7.63	14.12	0.894715	0.641454	93.6019	67.1066	104.616	11.0145	11.7662	0.299535	1.68035	0.180008	0.373174	1	1	1
80	F5_U_0310	LD		768.681	39.8759	7.14	16.8	0.870897	0.616209	94.7841	67.0651	108.835	14.0509	13.1173	1.38707	1.0776	0.803533	-0.068908	1	1	1
81	F7_JJ_0310	LD		893.159	32.1504	5.24	18.14	0.861681	0.58693	80.856	55.0747	93.8352	12.9792	8.27573	1.18186	0.816814	-0.283693	-0.571425	1	1	1
82	F8R_0310	LD		520.548	39.6775	6.39	19.86	0.885207	0.690939	98.7096	77.0468	111.51	12.8006	16.611	0.283906	0.775138	1.78864	0.252606	3	3	3
83	F2_I_0310	LD		519.204	28.2013	4.85	14.12	0.873058	0.624617	83.1237	59.4697	95.2098	12.0861	8.46	-0.229218	-0.436372	0.185536	-0.572124	3	3	3
84	F3_XX_0310	LD		526.827	21.5373	6.03	14.72	0.890856	0.571598	84.1414	53.9875	94.4501	10.3087	9.23611	-1.18538	-0.434029	0.254825	-0.0936873	2	3	2
85	F4_GG_0310	LD		731.562	41.7999	5.43	12.38	0.875308	0.588368	78.1545	52.5342	89.288	11.1335	11.3717	0.657505	1.21387	0.1498	0.27503	1	1	1
86	F6_KKK_0310	LD		854.604	20.5407	6.91	11.01	0.910207	0.575501	89.9238	56.8565	98.7949	8.8711	10.5382	-1.23141	1.14674	0.0634294	0.316462	2	2	2
87	F9_W_0310	LD		463.548	38.6347	4.48	18.12	0.878951	0.634589	92.0818	66.4816	104.763	12.6815	8.51388	0.137749	-0.0586488	0.0378572	-0.369334	3	3	3
88	LL_F1_20200825	LL	A	623.389	25.3291	7.55194	10.7219	0.886669	0.680888			10.7219	10.7219	7.55194	-0.79139	0.152564	-0.122428	-0.667512	2	2	2
89	LL_F11F_20200825	LL	Z_flat	804.5	56.4561	9.28526	16.5181	0.789675	0			16.5181	16.5181	9.28526	4.95575	-0.582018	-0.824801	1.26554	0	1	0
90	LL_F11O_20200825	LL	Z_other	452.277	30.6848	5.59425	7.16065	0.911566	0.667262			7.16065	7.16065	5.59425	-2.2021	0.313041	-0.86282	-0.0516096	2	2	2
91	LL_F11R_20200825	LL	BB	626.681	28.1233	4.14751	7.15721	0.936308	0.750068			7.15721	7.15721	4.14751	-2.55244	1.22046	-1.27169	-0.337824	2	2	2
92	LL_F6_20200825	LL	H	620.268	36.0239	8.81899	13.1753	0.852784	0.5747			13.1753	13.1753	8.81899	1.03145	-0.102131	0.0502822	-0.477578	3	3	3
93	LL_F2_20200915	LL	M	529.597	26.8417	2.67435	11.3524	0.876665	0.604031			11.3524	11.3524	2.67435	-0.579376	-0.680259	-1.15147	-0.961617	2	2	2
94	LL_F3_20200915	LL	CCC	605.218	43.4808	7.07797	16.0125	0.817406	0.560539			16.0125	16.0125	7.07797	2.64413	-0.585394	-0.194111	-1.05294	3	3	3
95	LL_F8_20200915	LL	H	434.542	28.2343	3.4155	10.6734	0.892216	0.714063			10.6734	10.6734	3.4155	-1.27586	-0.445373	-0.883469	-1.05419	2	2	2
96	LL_F9_20200915	LL	S	671.895	34.0004	7.62724	12.9765	0.856129	0.579858			12.9765	12.9765	7.62724	0.911366	-0.00662336	-0.233615	-0.606441	3	3	3
97	LL_F1_20200930	LL	B	794.107	33.5448	4.80197	15.8145	0.865847	0.636561			15.8145	15.8145	4.80197	1.48286	0.261306	-0.719638	-1.32191	3	1	3
98	LL_F12_20200930	LL	U	490.413	35.0945	12.3243	13.3617	0.876942	0			13.3617	13.3617	12.3243	0.999123	-1.2819	0.173264	2.22531	0	0	0
99	LL_F2_20200930	LL	BB	603.666	34.4353	9.04972	12.0272	0.887934	0.623539			12.0272	12.0272	9.04972	-0.0614128	0.410369	0.0218699	-0.224635	3	2	3
100	LL_F3_20200930	LL	P	346.22	40.3931	5.67975	12.0277	0.874345	0			12.0277	12.0277	5.67975	0.577514	-1.77311	-1.35172	1.84412	0	0	0
101	LL_F2L_20201006	LL	W_left_big	400.58	29.9996	6.04922	12.4543	0.862926	0			12.4543	12.4543	6.04922	0.54216	-2.27319	-1.00572	1.48214	0	0	0
102	LL_F2R_20201006	LL	W_right_small	405.171	22.7103	3.49268	10.9403	0.879798	0.710267			10.9403	10.9403	3.49268	-1.28143	-1.01994	-0.646905	-1.305	2	2	2
103	LL_F3_20201006	LL	PP	556.55	26.6965	9.70463	6.91448	0.927225	0.70751			6.91448	6.91448	9.70463	-2.4992	0.986331	0.0103275	0.26177	2	2	2
104	LL_F4_20201006	LL	TT	387.6	20.0725	3.05543	6.66015	0.936508	0.655647			6.66015	6.66015	3.05543	-3.43969	-0.250831	-1.226	-0.20593	2	2	2
105	LL_F5_20201006	LL	LL	665.072	35.0158	8.81157	9.66062	0.90418	0.693632			9.66062	9.66062	8.81157	-0.836156	1.20208	-0.24308	-0.0936002	2	2	2
106	LL_F6_20201006	LL	H	400.002	22.8481	8.8711	11.6542	0.898774	0			11.6542	11.6542	8.8711	-0.605648	-1.9785	-0.386935	2.0049	0	0	0
107	F6_20200915_LL	LL	DD	487.598	35.7233	5.887	9.60389	0.88822	0			9.60389	9.60389	5.887	-0.150596	-1.10081	-1.56023	2.14233	0	0	0
108	F4_20200930_LL	LL	L	491.473	36.4412	4.36341	10.8212	0.89719	0			10.8212	10.8212	4.36341	-0.0352339	-1.1168	-1.85585	1.96611	0	0	0
109	F8_20200930_LL	LL		773.043	40.3717	6.01292	7.65281	0.92433	0.640474			7.65281	7.65281	6.01292	-1.19902	2.06011	-1.37811	0.369504	1	2	1
110	F7_20201006_LL	LL	OO	348.065	34.6935	5.917	9.99028	0.860585	0.612722			9.99028	9.99028	5.917	-0.550282	-0.846391	-0.48076	-0.499863	2	2	2
111	F9_20201006_LL	LL		386.344	28.5332	6.52872	8.22516	0.873535	0.536931			8.22516	8.22516	6.52872	-1.30139	-0.822242	-0.504058	0.01343	2	2	2
112	F3_20210126_FR	FR	M	348.083	23.3327	5.17266	9.4325	0.888298	0.714513			9.4325	9.4325	5.17266	-1.85046	-0.864782	-0.366958	-0.902197	2	2	2
113	F4_20210126_FR	FR	L	731.711	53.5563	9.074	6.31451	0.915675	0.694679			6.31451	6.31451	9.074	-0.830612	2.84817	-0.98578	0.82709	1	2	1
114	F8_20210126_FR	FR	JJ	454.45	31.4053	9.17382	14.3143	0.869579	0.704192			14.3143	14.3143	9.17382	0.273312	-0.556268	0.606616	-1.00369	3	3	3
115	F10_20210126_FR	FR	Z	696.168	47.3153	6.12126	13.3326	0.859072	0.637864			13.3326	13.3326	6.12126	1.49672	0.810006	-0.822119	-0.671396	1	1	1
116	F1L_20210126_FR	FR	FFF	477.882	33.0032	11.097	15.9518	0.850606	0.656687			15.9518	15.9518	11.097	1.21406	-0.773208	1.08477	-0.95938	3	3	3
117	F7_20210126_FR	FR	KK	402.558	24.2095	4.40044	16.7217	0.836468	0			16.7217	16.7217	4.40044	1.72623	-3.35339	-0.831276	0.480734	0	0	0
118	F5_20210209_FR	FR	C	565.722	31.348	8.009	7.77975	0.890744	0.674972			7.77975	7.77975	8.009	-1.36427	0.572207	-0.34459	-0.10216	2	2	2
119	F1_20210113_FR	FR	GG	611.521	29.7211	1.64681	15.6447	0.824404	0.572861			15.6447	15.6447	1.64681	1.71073	-1.38703	-1.08929	-1.83045	3	3	3
120	F10_20210113_FR	FR	M	610.683	20.7353	12.94	15.5424	0.833427	0.537177			15.5424	15.5424	12.94	1.33782	-1.24653	1.52266	-0.737523	3	3	3
121	F8_20210209_FR	FR	M	496.623	20.8858	10.369	14.6303	0.870685	0			14.6303	14.6303	10.369	0.741871	-2.27356	0.19718	1.51255	0	0	0
122	F11_20210209_FR	FR	V	534.186	32.682	10.147	15.8453	0.846493	0.655674			15.8453	15.8453	10.147	1.35625	-0.676677	0.830508	-1.08208	3	3	3
123	F1_20210209_FR	FR		617.123	47.1437	4.91075	15.0299	0.824112	0.577203			15.0299	15.0299	4.91075	2.42857	-0.256141	-0.842487	-1.06769	3	1	3
124	F4_20210209_FR	FR		496.307	27.108	1.0395	10.9725	0.857087	0.56504			10.9725	10.9725	1.0395	-0.328368	-1.15878	-1.49618	-1.10292	2	3	2
125	F1_20210202_FR	FR	B	548.618	39.7985	11.9927	9.91632	0.91776	0.685201			9.91632	9.91632	11.9927	-1.00128	1.31356	0.421676	0.454978	2	2	2
126	F1_20220223_ON	Control	v	449.324	22.1	4.05197	9.95116	0.906236	0.556508	96.179	59.0623	106.13	9.95116	4.05197	-1.76862	-0.741417	-0.910033	-0.329805	2		2
127	F3_20220223_ON	Control	k	595.286	32.1	9.35528	8.52105	0.915067	0.739882	91.8056	74.2299	100.327	8.52105	9.35528	-1.62101	1.15464	-0.0398227	-0.057661	2		2
128	F4_20220223_ON	SD	m	516.644	45	6.90442	11.1899	0.89008	0.664407	90.6103	67.6367	101.8	11.1899	6.90442	-0.0753578	0.712193	-0.631207	-0.223148	1		1
129	F4_20220223_2_ON	SD	m_2	362.258	25.3	7.26155	5.29736	0.921224	0.740207	61.9487	49.776	67.2461	5.29736	7.26155	-3.29027	0.220353	-0.346865	-0.000159796	2		2
130	F5_20220223_ON	SD	vv	645.578	41	8.69249	12.0861	0.894704	0.637473	102.697	73.1709	114.783	12.0861	8.69249	0.183247	0.989569	-0.259322	-0.103198	1		1
131	F7_20220223_ON	SD	x	303.22	22.6	9.95116	12.0963	0.855757	0.701609	71.7644	58.8374	83.8607	12.0963	9.95116	-0.653926	-1.5046	1.02731	-1.0082	3		3
132	F8_20220223_ON	SD	h	557.515	25.4	16.7442	8.34229	0.895763	0.501166	71.6898	40.1094	80.0321	8.34229	16.7442	-1.27745	0.338074	1.52469	1.23397	2		2
133	F9_20220223_ON	SD	i	566.531	29.9	8.69982	11.7388	0.86111	0.591134	72.7801	49.962	84.5189	11.7388	8.69982	0.139262	-0.352863	0.118222	-0.458354	3		3
134	F11LT_20220223_ON	Control	dd_top	420.962	23	8.86861	11.5471	0.892357	0.718789	95.7254	77.1063	107.273	11.5471	8.86861	-1.2593	-0.562792	0.522284	-0.769691	2		2
135	F11LB_20220223_ON	Control	dd_bottom	657.858	28.8	9.22574	10.6542	0.895288	0.654053	91.0938	66.5486	101.748	10.6542	9.22574	-0.68602	0.600094	0.0569571	-0.239414	2		2
136	F11R_20220223_ON	Control	y	457.904	36.7	12.5624	12.8006	0.874692	0.663057	89.3522	67.7331	102.153	12.8006	12.5624	0.184635	0.00996155	1.03695	-0.190897	3		3
137	F12_20220223_ON	SD	c	766.884	30.7	17.5784	11.7388	0.896016	0.644747	101.152	72.7858	112.89	11.7388	17.5784	0.00798755	1.3958	1.79317	0.517712	3		3
138	F13_20220223_ON	Control	ll	645.92	44.7	7.26971	11.7388	0.882431	0.594038	88.1072	59.3123	99.846	11.7388	7.26971	0.534191	0.900672	-0.702887	-0.0640711	1		1
139	F14_20220223_ON	Control	l	605.21	31.7	6.37589	7.806	0.9153	0.598245	84.3546	55.1346	92.1606	7.806	6.37589	-1.67636	0.813913	-0.927805	0.267463	2		2
140	F15L_20220223_ON	Control	kk	498.884	28.5	3.9879	11.0114	0.859927	0.599565	67.6006	47.133	78.612	11.0114	3.9879	-0.294438	-0.834321	-0.848723	-0.899641	2		2
141	F15R_20220223_ON	Control	g	430.259	26.5	20.1776	13.8723	0.860528	0.67572	85.591	67.2093	99.4633	13.8723	20.1776	0.295802	-0.491359	3.12286	-0.00166065	3		3
142	F10_20220323	Control	S	636.855	25.4	11.3717	9.46648	0.9099	0.575586	95.6004	60.475	105.067	9.46648	11.3717	-1.30788	0.590746	0.397147	0.448956	2		2
143	F3_20220323	Control	C	691.659	37.2	10.1214	13.3364	0.869792	0.593837	89.087	60.8228	102.423	13.3364	10.1214	0.941347	0.520012	0.21455	-0.260514	3		3
144	F4_20220323	Control	D	806.76	24.3	16.5515	20.1237	0.807792	0.602041	84.574	63.0323	104.698	20.1237	16.5515	3.41826	-0.777386	2.52491	-1.30173	3		3
145	F5_20220323	Control	L	526.224	39.1	19.5879	11.9075	0.888415	0.669008	94.8052	71.3917	106.713	11.9075	19.5879	0.0820114	0.987337	2.34553	0.731461	3		3
146	F8L_20220323	Control	M	509.52	33.2	11.9176	12.2751	0.873191	0.562888	84.5251	54.4877	96.8002	12.2751	11.9176	0.144741	-0.18234	0.765615	0.0877745	3		3
147	F9R_20220323	Control	P_top	498.966	35.2	9.3474	13.1578	0.869828	0.719763	87.9225	72.7539	101.08	13.1578	9.3474	0.257633	-0.0569462	0.441099	-0.8318	3		3

## Sheet: 2f_g
Fish_ID	av_Puncta	av_RoC	av_Puncta_diff	Morphology_cluster	time	Condition	type
2.2_0211	165	1.75883	3.5	1	evening	LD	1
4.2_0211	129	-9.84834	-15.5	3	evening	LD	3
4.4_0211	119.5	-8.40336	-10	3	evening	LD	3
E2_1.3_0204	235	16.2919	37	1	evening	LD	1
F10_0303	240	15.9248	26	1	evening	LD	1
F10_0310	127.5	-10.382	-16	0	evening	LD	0
F10_20210409_bv	101	12.2222	11	1	evening	LD	1
F11_0310	213.5	22.7795	39.5	1	evening	LD	1
F12_20210309_bv	110	-1.78571	-2	2	evening	LD	2
F12_20210409_bv	142	40.5941	41	3	evening	LD	3
F13_20210409_bv	132	50	44	3	evening	LD	3
F1_0225	158.5	-1.45326	-5	2	evening	LD	2
F1_0303	90.5	1.875	1.5	3	evening	LD	3
F1_20210409_bv	97	29.3333	22	2	evening	LD	2
F1_20210415_bv	124	-2.3622	-3	1	evening	LD	1
F2_1210	107.5	9.38214	9	1	evening	LD	1
F2_20210302_BV	94	-3.09278	-3	2	evening	LD	2
F2_20210309_bv	118	-5.6	-7	2	evening	LD	2
F2_20210323_bv	192	9.71429	17	3	evening	LD	3
F2_20210409_bv	112	12	12	2	evening	LD	2
F3_0225	181.5	13.9394	23	1	evening	LD	1
F3_0303	139.5	24.858	25.5	3	evening	LD	3
F3_1119	124	35.314	31	3	evening	LD	3
F3_1210	182	-5.84994	-9.5	3	evening	LD	3
F3_20210323_bv	156	9.09091	13	3	evening	LD	3
F4_0225	112.5	-5.6	-7	2	evening	LD	2
F4_20210302_BV	101	-32.2148	-48	2	evening	LD	2
F4_20210309_bv	98	-12.5	-14	3	evening	LD	3
F4_20210323_bv	150	-1.31579	-2	3	evening	LD	3
F5_0303	110.5	-19.7208	-27.5	2	evening	LD	2
F5_0310	228	20.1229	35.5	1	evening	LD	1
F5_1112	228	42.3941	67.5	1	evening	LD	1
F5_20210302_BV	130	10.1695	12	2	evening	LD	2
F5_20210323_bv	113	24.1758	22	1	evening	LD	1
F6_0303	113.5	2.8671	3	3	evening	LD	3
F6_20210302_BV	133	-24	-42	1	evening	LD	1
F6_20210309_bv	127	-2.30769	-3	0	evening	LD	0
F6_20210323_bv	136	0.740741	1	1	evening	LD	1
F6_20210409_bv	71	-21.1111	-19	0	evening	LD	0
F7_0310	135.5	-7.98374	-11	1	evening	LD	1
F7_20210323_bv	134	2.29008	3	1	evening	LD	1
F8R_0310	145.5	5.57471	7	3	evening	LD	3
F8_20210309_bv	107			2	evening	LD	2
F8_20210323_bv	125	21.3592	22	1	evening	LD	1
F8_20210409_bv	145	14.1732	18	3	evening	LD	3
F9_0303	115	19.9565	19	2	evening	LD	2
F9_20210309_bv	89	-5.31915	-5	2	evening	LD	2
F9_20210323_bv	120	3.44828	4	2	evening	LD	2
2.2_0211	161.5	-17.5532	-33	1	morning	LD	1
4.2_0211	144.5	10.7438	13	3	morning	LD	3
4.4_0211	112	-19.2308	-25	3	morning	LD	3
E2_1.3_0204	197	-1.36089	-30	1	morning	LD	1
F10_0303	211.667	-5.95882	-15	1	morning	LD	1
F10_0310	138.667	7.02212	5.5	0	morning	LD	0
F10_20210409_bv	102	12.8713	13	1	morning	LD	1
F11_0310	168.667	-21.5625	-47	1	morning	LD	1
F12_20210309_bv	112	1.81818	2	2	morning	LD	2
F12_20210409_bv	107	-20.4225	-29	3	morning	LD	3
F13_20210409_bv	103	-10.6061	-14	3	morning	LD	3
F1_0225	158.333	8.4954	11	2	morning	LD	2
F1_0303	87.6667	2.40349	1	3	morning	LD	3
F1_20210409_bv	92	12.3711	12	2	morning	LD	2
F1_20210415_bv	120.5	-8.06452	-10	1	morning	LD	1
F2_1210	82	-25.5385	-29.5	1	morning	LD	1
F2_20210302_BV	95.5	0	0	2	morning	LD	2
F2_20210309_bv	121	-0.847458	-1	2	morning	LD	2
F2_20210323_bv	176.5	-7.29167	-14	3	morning	LD	3
F2_20210409_bv	95.5	-18.75	-21	2	morning	LD	2
F3_0225	158	-13.7143	-24	1	morning	LD	1
F3_0303	120.333	-4.93056	-7	3	morning	LD	3
F3_1119	105.667	-3.93703	-8.5	3	morning	LD	3
F3_1210	187.667	0.175946	-8	3	morning	LD	3
F3_20210323_bv	158.5	11.5385	18	3	morning	LD	3
F4_0225	121	10.6804	12	2	morning	LD	2
F4_20210302_BV	149			2	morning	LD	2
F4_20210309_bv	111	12.2449	12	3	morning	LD	3
F4_20210323_bv	139.5	-15.3333	-23	3	morning	LD	3
F5_0303	133.333	14.9164	16.5	2	morning	LD	2
F5_0310	195.667	-8.02802	-18.5	1	morning	LD	1
F5_1112	204.333	-2.90832	-4.5	1	morning	LD	1
F5_20210302_BV	118			2	morning	LD	2
F5_20210323_bv	105	5.30973	6	1	morning	LD	1
F6_0303	110.667	-0.430834	-0.5	3	morning	LD	3
F6_20210302_BV	171.5	26.3158	35	1	morning	LD	1
F6_20210309_bv	126.5	-3.14961	-4	0	morning	LD	0
F6_20210323_bv	129.5	-8.82353	-12	1	morning	LD	1
F6_20210409_bv	74	-18.3099	-13	0	morning	LD	0
F7_0310	144	11.5078	11	1	morning	LD	1
F7_20210323_bv	132.5	0	0	1	morning	LD	1
F8R_0310	134	-7.30164	-10.5	3	morning	LD	3
F8_20210309_bv	126	17.757	19	2	morning	LD	2
F8_20210323_bv	103		-125	1	morning	LD	1
F8_20210409_bv	122.5	-18.6207	-27	3	morning	LD	3
F9_0303	93.6667	-17.7783	-20.5	2	morning	LD	2
F9_20210309_bv	101.5	22.4719	20	2	morning	LD	2
F9_20210323_bv	121	5	6	2	morning	LD	2
F11F_20200825	130	18.0708	20.5	0	evening	LL	0
F11O_20200825	76.5	-15.5356	-14	2	evening	LL	0
F11R_20200825	79.5	-13.5814	-13.5	2	evening	LL	0
F12_20200930	120	23.4118	22.5	0	evening	LL	0
F1_20200825	72	-7.54085	-6.5	2	evening	LL	0
F1_20200930	203	-9.77778	-22	3	evening	LL	0
F2L_20201006	102	-3.77915	-5	0	evening	LL	0
F2R_20201006	113	14.0644	13.5	2	evening	LL	0
F2_20200915	91.5	1.44479	2.5	2	evening	LL	0
F2_20200930	168	-8.90955	-21.5	3	evening	LL	0
F3_20200915	114	-3.72798	-5.5	3	evening	LL	0
F3_20200930	95.5	-11.0021	-12	0	evening	LL	0
F3_20201006	152	15.458	20.5	2	evening	LL	0
F4_20201006	114	4.10693	4.5	2	evening	LL	0
F5_20201006	131.5	-4.34623	-6.5	2	evening	LL	0
F6_20200825	74	2.39938	2	3	evening	LL	0
F6_20201006	114	2.22861	2	0	evening	LL	0
F8_20200915	89.5	-21.5121	-24.5	2	evening	LL	0
F9_20200915	171.5	1.32623	3	3	evening	LL	0
F11F_20200825	115.333	-1.98372	-5.5	0	morning	LL	0
F11O_20200825	87.6667	10.6481	8	2	morning	LL	0
F11R_20200825	88.3333	12.2019	10	2	morning	LL	0
F12_20200930	101.333	-11.6814	-14	0	morning	LL	0
F1_20200825	81.6667	10.9782	8	2	morning	LL	0
F1_20200930	212.667	11.33	23	3	morning	LL	0
F2L_20201006	110	3.35658	1.5	0	morning	LL	0
F2R_20201006	106	-6.3964	-7.5	2	morning	LL	0
F2_20200915	89	-32.7434	-37	2	morning	LL	0
F2_20200930	172.667	-5.12153	-14	3	morning	LL	0
F3_20200915	113.333	0.570108	1	3	morning	LL	0
F3_20200930	99.3333	-5.33157	-5	0	morning	LL	0
F3_20201006	124.333	-17.3215	-28	2	morning	LL	0
F4_20201006	110.333	-6.20915	-9	2	morning	LL	0
F5_20201006	138.667	8.28755	9.5	2	morning	LL	0
F6_20200825	72	16.9231	11	3	morning	LL	0
F6_20201006	110	-6.2963	-7.5	0	morning	LL	0
F8_20200915	114	21.5054	20	2	morning	LL	0
F9_20200915	156	-11.6458	-20.5	3	morning	LL	0
