# Supplementary material for: Sleep pressure modulates single-neuron synapse number in zebrafish
Source: Nature. 2024 May 1;629(8012):639–45. doi: 10.1038/s41586-024-07367-3 (PMC11096099; doi:10.1038/s41586-024-07367-3)
Supplement: Supplementary file 6 — Source Data Figs. 1–4 and Source Data Extended Data Figs. 1, 2 and 4–10 [file 41586_2024_7367_MOESM6_ESM.zip › CODE_FINAL/Figure2c.py]

# -*- coding: utf-8 -*-
"""
Created on Fri Nov 24 17:18:42 2023

@author: Anya
"""

import numpy as np
import pandas as pd
import matplotlib.pyplot as plt
import seaborn as sns

dataframe = pd.read_excel("Ext Figure5.xlsx",sheet_name='c') 

palette = ['lightseagreen','orangered', 'dodgerblue','gold']

#%%
sns.set_style("ticks")
sns.set_context("talk")
fig, ax = plt.subplots(2, 3, sharex=True,figsize=(8,7))
fig.subplots_adjust(wspace=0.5)
fig.suptitle('Cluster morphology')
# fig.text(0.5,0.04,'Trend Cluster No.',va='center',rotation='horizontal')

ax = plt.subplot(2,3,1)
ax= sns.boxplot(y='Filament_Length_Sum',data=dataframe,x='Segment K-means PCA',palette=palette)
ax= sns.stripplot(y='Filament_Length_Sum',data=dataframe,x='Segment K-means PCA',color='.3')
ax.set_xlabel('')
ax.set_ylabel('Filament Length Sum (μm)')
# ax.set_xticks([])
sns.despine()
plt.ylim(275,1500)

ax = plt.subplot(2,3,2)
ax= sns.boxplot(y='AP_span',data=dataframe,x='Segment K-means PCA',palette=palette)
ax= sns.stripplot(y='AP_span',data=dataframe,x='Segment K-means PCA',color='.3')

ax.set_xlabel('')
ax.set_ylabel('A-P Span (μm)')
# ax.set_xticks([])
sns.despine()
plt.ylim(15,80)

ax = plt.subplot(2,3,3)
ax= sns.boxplot(y='Distance_Skin_new',data=dataframe,x='Segment K-means PCA',palette=palette)
ax= sns.swarmplot(y='Distance_Skin_new',data=dataframe,x='Segment K-means PCA',color='.3')

ax.set_xlabel('')
ax.set_ylabel('Distance from Skin (μm)')
# ax.set_xticks([])
sns.despine()
plt.ylim(0,23)

ax = plt.subplot(2,3,4)
ax= sns.boxplot(y='New_arbour_thickness',data=dataframe,x='Segment K-means PCA',palette=palette)
ax= sns.stripplot(y='New_arbour_thickness',data=dataframe,x='Segment K-means PCA',color='.3')

ax.set_xlabel('')
ax.set_ylabel('Distal Arbour Thickness (μm)')
plt.ylim(4,20)
sns.despine()
# ax.legend(title = 'Trend Cluster',loc='center left', bbox_to_anchor=(0.85,1))


ax = plt.subplot(2,3,5)
ax= sns.boxplot(y='Darbour_loc',data=dataframe,x='Segment K-means PCA',palette=palette)
ax= sns.stripplot(y='Darbour_loc',data=dataframe,x='Segment K-means PCA',color='.3')
sns.despine()
ax.set_xlabel('')
ax.set_ylabel('Distal Arbour Location')
plt.ylim(0.75,0.93)
ax = plt.subplot(2,3,6)
ax= sns.boxplot(y='PA_loc',data=dataframe,x='Segment K-means PCA',palette=palette)
ax= sns.stripplot(y='PA_loc',data=dataframe,x='Segment K-means PCA',color='.3')
sns.despine()
ax.set_xlabel('')
plt.text(0, 0.4, 'Ø',horizontalalignment='center',verticalalignment='center')
plt.ylim(0.3,0.9)
ax.set_ylabel('Proximal Arbour Location')
#%%
fig.tight_layout()
