# Supplementary material for: Sleep pressure modulates single-neuron synapse number in zebrafish
Source: Nature. 2024 May 1;629(8012):639–45. doi: 10.1038/s41586-024-07367-3 (PMC11096099; doi:10.1038/s41586-024-07367-3)
Supplement: Supplementary file 6 — Source Data Figs. 1–4 and Source Data Extended Data Figs. 1, 2 and 4–10 [file 41586_2024_7367_MOESM6_ESM.zip › CODE_FINAL/Figure3.xlsx]

## Sheet: 3b
Fish_ID	Condition	dpf7_18	dpf8_0	Cluster
F1_20210811_ON	Control	-0.5	4.33333	0
F3R_20210922_ON	Control	7	-2.33333	0
F8_1_210929_ON	SD	-2.5	-0.833333	0
F13_20220223_ON	Control	0	-2.83333	1
F3_210929_ON	Control	0.5	-1.33333	1
F4_20220223_ON	SD	6	-4.83333	1
F5_20211027_ON	Control	NaN	NaN	1
F5_20220223_ON	SD	0	-2.66667	1
F7_210915_ON	SD	-0.75	-0.5	1
F8_20211020_ON	SD	11.75	-11.1667	1
F9_L_210929_ON	SD	11.75	-2.5	1
F1_20210922_ON	Control	-0.25	-3.16667	2
F1_20211020_ON	Control	-2.25	0.666667	2
F1_20211103_ON	Control	-1.25	0.166667	2
F1_20220223_ON	Control	1.5	-2.5	2
F1_210929_ON	Control	-6.25	-0.333333	2
F11_210929_ON	Control	-6	1	2
F11LB_20220223_ON	Control	0.5	-0.166667	2
F11LT_20220223_ON	Control	-2	0.833333	2
F12_210915_ON	Control	0.75	1.5	2
F14_20220223_ON	Control	-1.25	-1.83333	2
F15L_20220223_ON	Control	-2.5	3.33333	2
F2_20210922_ON	SD	0.5	-1.33333	2
F3_20210811_ON	Control	-1.5	0	2
F3_20211027_ON	SD	8.25	-3.5	2
F3_210915_ON	Control	-1.5	NaN	2
F4_20210811_ON	Control	-0.75	-0.5	2
F4_20211027_ON	Control	-3.75	0.5	2
F4_20211103_ON	SD	0.75	-1.5	2
F4_20220223_2_ON	SD	2.25	NaN	2
F5_20210922_ON	SD	15	-8	2
F5_20211103_ON	SD	-0.5	1.16667	2
F5_210929_ON	SD	1	-2.16667	2
F5L_20210811_ON	Control	0.5	2.83333	2
F6_20210811_ON	Control	-2.25	-0.166667	2
F6_L1_210929_ON	SD	0	-4.66667	2
F6_L2_210929_ON	SD	10.25	-7.83333	2
F6R_210929_ON	SD	1.5	1.83333	2
F7_20211103_ON	SD	-5.25	1.66667	2
F8_2_210929_ON	SD	2.25	-3	2
F8_20220223_ON	SD	3.25	-1.33333	2
F9_210915_ON	SD	1	-0.666667	2
F10_20220323_ON	Control	-6	0.666667	2
F1_20211027_ON	SD	0	-1.5	3
F10_210929_ON	SD	4	0	3
F11R_20220223_ON	Control	2	-0.666667	3
F12_20220223_ON	SD	3.25	NaN	3
F15R_20220223_ON	Control	-2.25	-0.166667	3
F2_210915_ON	Control	-4.5	NaN	3
F3_20220223_ON	Control	-7.75	4.83333	2
F3L_20210922_ON	Control	-0.25	-4	3
F4_210915_ON	SD	0.75	3	3
F7_20220223_ON	SD	0.25	-0.166667	3
F8_210915_ON	SD	-2	-8.16667	3
F9_20220223_ON	SD	3	-2.16667	3
F9_R_210929_ON	SD	2.25	4.16667	3
F3_20220323_ON	Control	-1.25	-0.166667	3
F4_20220323_ON	Control	4.5	-2.83333	3
F5_20220323_ON	Control	-5.5	2.33333	3
F8L_20220323_ON	Control	-0.5	1.16667	3
F9R_20220323_ON	Control	-2.25	2.5	3
F2_210929_ON	Control	0	2
F4_210929_ON	SD	4.5	-2

## Sheet: 3e
Fish_ID	Total_4hsleep	sleepph_adjusted_exp	sleep_type	Condition	punc_hr4h	punc_ZT18_0	late_sleepph_adjusted_exp	Total_sleep_later	hours_track_first_sleep	Cluster
F1_20210922	107	29.5858	early_sleeper	Control	-0.25	-3.16667	25.5556	115	3.6166	2
F1_210929_ON	94	23.5	early_sleeper	Control	-6.25	-0.333333	9.73924	31	4	2
F10_20220323_ON	83	22.3318	early_sleeper	Control	-6	0.666667	2.09607	8	3.71667	2
F11_210929_ON	162	40.5	early_sleeper	Control	-6	1	13.1951	42	4	2
F11LB_20220223_ON	28	7.46667	early_sleeper	Control	0.5	-0.166667	3.07005	11	3.75	2
F11LT_20220223_ON	28	7.46667	early_sleeper	Control	-2	0.833333	3.07005	11	3.75	2
F11R_20220223_ON	28	7.46667	early_sleeper	Control	2	-0.666667	3.07005	11	3.75	3
F2_210929_ON	77	19.25	early_sleeper	Control	0	2	13.8234	44	4
F3_20220223_ON	167	44.5333	early_sleeper	Control	-7.75	4.83333	1.95367	7	3.75	2
F3_20220323_ON	127	34.1704	early_sleeper	Control	-1.25	-0.166667	29.0829	111	3.71667	3
F5_20220323_ON	44	11.8386	early_sleeper	Control	-5.5	2.33333	7.33624	28	3.71667	3
F1_20211103_ON	64	16.0401	late_sleeper	Control	-1.25	0.166667	29.8969	145	3.99	2
F1_20220223_ON	20	5.33333	late_sleeper	Control	1.5	-2.5	21.2113	76	3.75	2
F12_210929_ON	77	19.25	late_sleeper	Control			24.5052	78	4
F3_210929_ON	27	6.75	late_sleeper	Control	0.5	-1.33333	30.1602	96	4	1
F3L_20210922	136	37.6044	late_sleeper	Control	-0.25	-4	46.6667	210	3.6166	3
F4_20220323_ON	3	0.807174	late_sleeper	Control	4.5	-2.83333	1.83406	7	3.71667	3

## Sheet: 3h_vs
Files	Condition	p_diff	RoC
20230518_F19	Control	2	4.87805
20250525_F1L_spotty	SD	9	19.5652
20250525_F2R_spotty	SD	5	6.17284
20250525_F3Lspotty	SD	5	12.5
20250525_F4L_spotty	Control	-2	-2.89855
20250525_F6R_spotty	Control	7	9.72222
20250525_F10R	SD	33	84.6154
20250525_F11L	Control	-33	-34.0206
20250525_F14R	SD	5	10.4167
20250525_F16L	SD	-8	-14.0351
20240524_F2_grapes	Control	-8	-10.3896
20240524_F6L_grapes	Control	7	8.53659
20240524_F7_grapes	Control	-3	-4.41176
20230518_F5	SD	3	5.55556
20230518_F7L	SD	-2	-2.98507
20230518_F7R	SD	10	15.1515
20230518_F8R	SD	14	19.7183
20230518_F10R	Control	-8	-14.0351
20230518_F12L	Control	-12	-8.21918
20230518_F13	SD	-13	-17.8082

## Sheet: 3c_firstsleep
Fish_ID	Total_4hsleep	sleepph_adjusted_exp	bl_4h_med	bl_4h_av	Condition	punc_hr4h	punc_ZT18_0	Total_sleep_later	bl_late_med	bl_late_av	bl_m_3h	bl_a_3h	bl_m_ph_adjusted	bl_a_ph_adjusted	hours_track_first_sleep	Cluster
F1_20210922	107	29.5858	5	7.13333	Control	-0.25	-3.16667	115	2.5	4.42308	5	7.45455	1.38251	1.97239	3.6166	2
F1_20211103_ON	64	16.0401	2	4.92308	Control	-1.25	0.166667	145	4	5.57692	2	5.22222	0.501253	1.23385	3.99	2
F1_20220223_ON	20	5.33333	2	2.85714	Control	1.5	-2.5	76	3	5.84615	2	3.33333	0.533333	0.761904	3.75	2
F1_210929_ON	94	23.5	2	3.76	Control	-6.25	-0.333333	31	1	1.72222	2	2.6	0.5	0.94	4	2
F10_20220323_ON	83	22.3318	2	2.51515	Control	-6	0.666667	8	2	2	2	2.5	0.538116	0.676721	3.71667	2
F10_210929_ON	91	28.5894	2	2.93548	SD	0	NaN	NaN	NaN	NaN	2	2.83333	0.628338	0.922237	3.183	3
F11_210929_ON	162	40.5	2	9.52941	Control	-6	1	42	2	1.82609	4	16.5	0.5	2.38235	4	2
F11LB_20220223_ON	28	7.46667	1	2.33333	Control	0.5	-0.166667	11	1	1.1	1	1.22222	0.266667	0.622221	3.75	2
F11LT_20220223_ON	28	7.46667	1	2.33333	Control	-2	0.833333	11	1	1.1	1	1.22222	0.266667	0.622221	3.75	2
F11R_20220223_ON	28	7.46667	1	2.33333	Control	2	-0.666667	11	1	1.1	1	1.22222	0.266667	0.622221	3.75	3
F12_210929_ON	77	19.25	2	2.26471	Control	NaN	NaN	78	1	2.22857	1	2.17241	0.5	0.566178	4
F2_20210922	161	35.7778	6	7.66667	SD	-1.33333	NaN	NaN	NaN	NaN	6	7.30769	1.33333	1.7037	4.5	2
F2_210929_ON	77	19.25	1.5	2.26471	Control	0	2	44	1	2.09524	1	1.61905	0.375	0.566178	4
F3_20220223_ON	167	44.5333	4	6.68	Control	-7.75	4.83333	7	2	2.33333	6	6.6	1.06667	1.78133	3.75	2
F3_20220323_ON	127	34.1704	4.5	9.07143	Control	-1.25	-0.166667	111	10	15.8571	4.5	8.08333	1.21076	2.44074	3.71667	3
F3_210929_ON	27	6.75	1	1.35	Control	0.5	-1.33333	96	2	3.2	1	1	0.25	0.3375	4	1
F3L_20210922	136	37.6044	2	9.71429	Control	-0.25	-4	210	3	6.77419	1	11.3636	0.553006	2.68603	3.6166	3
F3R_20210922	136	37.6044	2	9.71429	Control	7	-2.33333	210	3	6.77419	1	11.3636	0.553006	2.68603	3.6166	0
F4_20211103_ON	149	30.7216	3	4.65625	SD	-1.5	NaN	NaN	NaN	NaN	3	4.56522	0.618557	0.960052	4.85	2
F4_20220223_2_ON	11	3.07005	1	1.22222	SD	NaN	NaN	NaN	NaN	NaN	1	1.22222	0.279096	0.341116	3.583	2
F4_20220223_ON	11	3.07005	1	1.22222	SD	-4.83333	NaN	NaN	NaN	NaN	1	1.22222	0.279096	0.341116	3.583	1
F4_20220323_ON	3	0.807174	1	1	Control	4.5	-2.83333	7	1	1.75	1	1	0.269058	0.269058	3.71667	3
F4_210929_ON	74	23.2485	2	12.3333	SD	-2	NaN	NaN	NaN	NaN	2	12.3333	0.628338	3.87474	3.183
F5_20210922	22	4.88889	1	2.2	SD	-8	NaN	NaN	NaN	NaN	1	2.2	0.222222	0.488889	4.5	2
F5_20211103_ON	152	31.3402	3	4.75	SD	1.16667	NaN	NaN	NaN	NaN	3	4.79167	0.618557	0.979381	4.85	2
F5_20220223_ON	156	43.5389	4	4.72727	SD	-2.66667	NaN	NaN	NaN	NaN	4	4.60714	1.11638	1.31936	3.583	1
F5_20220323_ON	44	11.8386	1	8.8	Control	-5.5	2.33333	28	2	4	1	13.6667	0.269058	2.36771	3.71667	3
F5_210929_ON	123	38.6428	3	4.92	SD	-2.16667	NaN	NaN	NaN	NaN	3.5	5.04167	0.942507	1.54571	3.183	2
F6_L1_210929_ON	119	37.3861	2	5.66667	SD	-4.66667	NaN	NaN	NaN	NaN	2	5.57143	0.628338	1.78029	3.183	2
F6_L2_210929_ON	119	37.3861	2	5.66667	SD	-7.83333	NaN	NaN	NaN	NaN	2	5.57143	0.628338	1.78029	3.183	2
F6R_210929_ON	119	37.3861	2	5.66667	SD	1.83333	NaN	NaN	NaN	NaN	2	5.57143	0.628338	1.78029	3.183	2
F7_20220223_ON	33	9.21016	2	2.2	SD	-0.166667	NaN	NaN	NaN	NaN	2	2.21429	0.558191	0.614011	3.583	3
F8_1_210929_ON	135	42.4128	17	12.2727	SD	-0.833333	NaN	NaN	NaN	NaN	17	14.6667	5.34087	3.8557	3.183	0
F8_2_210929_ON	135	42.4128	17	12.2727	SD	-3	NaN	NaN	NaN	NaN	17	14.6667	5.34087	3.8557	3.183	2
F8_20220223_ON	84	23.444	2	2.89655	SD	-1.33333	NaN	NaN	NaN	NaN	2	2.54167	0.558191	0.808415	3.583	2
F9_20220223_ON	154	42.9807	4	7.33333	SD	-2.16667	NaN	NaN	NaN	NaN	3	6.47368	1.11638	2.0467	3.583	3
F9_L_210929_ON	71	22.306	5.5	8.875	SD	-2.5	NaN	NaN	NaN	NaN	9	10	1.72793	2.78825	3.183	1
F9_R_210929_ON	71	22.306	5.5	8.875	SD	4.16667	NaN	NaN	NaN	NaN	9	10	1.72793	2.78825	3.183	3

## Sheet: 3c_lattersleep
Fish_ID	Condition	punc_ZT18_0	Total_sleep_later	bl_late_med	bl_late_av	hours_track_latter_sleep	late_sleepph_adjusted_exp	bl_m_ph_adjusted	bl_a_ph_adjusted	bl_m_3h	bl_a_3h	total_first3h_sleeplate	Cluster
F1_20210922	Control	-3.16667	115	2.5	4.42308	4.5	25.5556	0.555556	0.982907	2.5	3.05556		2
F1_20211103_ON	Control	0.166667	145	4	5.57692	4.85	29.8969	0.824742	1.14988	4	4.92308		2
F1_20220223_ON	Control	-2.5	76	3	5.84615	3.583	21.2113	0.837287	1.63164	3	5.84615	76	2
F1_210929_ON	Control	-0.333333	31	1	1.72222	3.183	9.73924	0.314169	0.541068	1	1.70588	29	2
F10_20220323_ON	Control	0.666667	8	2	2	3.81667	2.09607	0.524017	0.524017	2	2	8	2
F10_210929_ON	SD	NaN	NaN	NaN	NaN	NaN							3
F11_210929_ON	Control	1	42	2	1.82609	3.183	13.1951	0.628338	0.573701	1	1.65217	38	2
F11LB_20220223_ON	Control	-0.166667	11	1	1.1	3.583	3.07005	0.279096	0.307005	1	1.1	11	2
F11LT_20220223_ON	Control	0.833333	11	1	1.1	3.583	3.07005	0.279096	0.307005	1	1.1	11	2
F11R_20220223_ON	Control	-0.666667	11	1	1.1	3.583	3.07005	0.279096	0.307005	1	1.1	11	3
F12_210929_ON	Control	NaN	78	1	2.22857	3.183	24.5052	0.314169	0.700148	1	2.20588	75
F2_20210922	SD	NaN	NaN	NaN	NaN	NaN							2
F2_210929_ON	Control	2	44	1	2.09524	3.183	13.8234	0.314169	0.65826	1	2.05	41
F3_20220223_ON	Control	4.83333	7	2	2.33333	3.583	1.95367	0.558191	0.651222	2	2.33333	7	2
F3_20220323_ON	Control	-0.166667	111	10	15.8571	3.81667	29.0829	2.62009	4.1547	10	15.8571	111	3
F3_210929_ON	Control	-1.33333	96	2	3.2	3.183	30.1602	0.628338	1.00534	2	3.2069	93	1
F3L_20210922	Control	-4	210	3	6.77419	4.5	46.6667	0.666667	1.50538	6	9.4375		3
F3R_20210922	Control	-2.33333	210	3	6.77419	4.5	46.6667	0.666667	1.50538	6	9.4375		0
F4_20211103_ON	SD	NaN	NaN	NaN	NaN	NaN							2
F4_20220223_2_ON	SD	NaN	NaN	NaN	NaN	NaN							2
F4_20220223_ON	SD	NaN	NaN	NaN	NaN	NaN							1
F4_20220323_ON	Control	-2.83333	7	1	1.75	3.81667	1.83406	0.262009	0.458515	1	2	6	3
F4_210929_ON	SD	NaN	NaN	NaN	NaN	NaN
F5_20210922	SD	NaN	NaN	NaN	NaN	NaN							2
F5_20211103_ON	SD	NaN	NaN	NaN	NaN	NaN							2
F5_20220223_ON	SD	NaN	NaN	NaN	NaN	NaN							1
F5_20220323_ON	Control	2.33333	28	2	4	3.81667	7.33624	0.524017	1.04803	2	4	28	3
F5_210929_ON	SD	NaN	NaN	NaN	NaN	NaN							2
F6_L1_210929_ON	SD	NaN	NaN	NaN	NaN	NaN							2
F6_L2_210929_ON	SD	NaN	NaN	NaN	NaN	NaN							2
F6R_210929_ON	SD	NaN	NaN	NaN	NaN	NaN							2
F7_20220223_ON	SD	NaN	NaN	NaN	NaN	NaN							3
F8_1_210929_ON	SD	NaN	NaN	NaN	NaN	NaN							0
F8_2_210929_ON	SD	NaN	NaN	NaN	NaN	NaN							2
F8_20220223_ON	SD	NaN	NaN	NaN	NaN	NaN							2
F9_20220223_ON	SD	NaN	NaN	NaN	NaN	NaN							3
F9_L_210929_ON	SD	NaN	NaN	NaN	NaN	NaN							1
F9_R_210929_ON	SD	NaN	NaN	NaN	NaN	NaN							3

## Sheet: 3h_mid2
Fish_ID	Condition	p_diff	RoC
20240524_F3_spotty	Control	-24	-28.5714
20240524_F5_spotty	Control	-19	-18.6275
20240524_F6L_spotty	Control	-14	-11.7647
20240524_F6R_spotty	Control	0	0
20240524_F12L_spotty	Control	-25	-22.3214
20240524_F12R_spotty	Control	0	0
20250525_F1L_spotty	SD	-4	-4.21053
20250525_F2R_spotty	SD	10	11.3636
20250525_F3Lspotty	SD	-8	-15.3846
20250525_F3Rspotty	SD	12	10.5263
20250525_F4L_spotty	Control	-17	-12.5926
20250525_F4R_spotty	Control	-8	-7.76699
20250525_F5L_spotty	Control	21	24.1379
20250525_F6R_spotty	Control	-9	-11.8421
20250525_F8R	SD	6	8.57143
20250525_F10R	SD	19	16.9643
20250525_F11L	Control	12	10.2564
20250525_F14R	SD	22	16.2963
20250525_F14L	Control	26	20.9677
20250525_F16L	SD	3	3.0303
20250525_F17L	Control	-24	-24
20250525_F17R	Control	0	0
20230518_F1	Control	-17	-13.6
20230518_F12	Control	-7	-9.58904
