# Supplementary material for: Sleep pressure modulates single-neuron synapse number in zebrafish
Source: Nature. 2024 May 1;629(8012):639–45. doi: 10.1038/s41586-024-07367-3 (PMC11096099; doi:10.1038/s41586-024-07367-3)
Supplement: Supplementary file 6 — Source Data Figs. 1–4 and Source Data Extended Data Figs. 1, 2 and 4–10 [file 41586_2024_7367_MOESM6_ESM.zip › CODE_FINAL/Figure4.xlsx]

## Sheet: Sheet1
Fish_ID	7dpf_ZT03	7dpf_ZT10	Condition	pdiff	RoC	average_activity	average_sleepbout	sleep_total	median_sleepbout	Box_ID	Dose	puncta_perhour	sleep_perhour	Duration
F4-caudal_20220914_mel	87	87	DMSO	0	0	205.721	1	1	0	Box_8	DMSO	0	0.2
F1new_221101_Cl	142	159	Clonidine	17	11.9718	10.8449	2.33333	98	1	Box12	Cl_30uM	3.4	19.6
F2new_221101_Cl	139	141	Clonidine	2	1.43885	19.6848	1.75	21	1	Box12	Cl_30uM	0.4	4.2
F3-1_221101_Cl	93	110	Clonidine	17	18.2796	6.214	2.26	113	1	Box12	Cl_30uM	3.4	22.6
F3-2_221101_Cl	202	201	Clonidine	-1	-0.49505	NaN	NaN	NaN	1	Box12	Cl_30uM	-0.2	NaN
F5_221101_Cl	55	75	Clonidine	20	36.3636	14.8853	1.75	56	1	Box12	Cl_30uM	4	11.2
F7_221101_Cl	72	89	Clonidine	17	23.6111	9.5519	2.37037	128	1	Box13	Cl_30uM	3.4	25.6
F8T_221101_Cl	165	171	Clonidine	6	3.63636	6.90114	2.20833	106	2	Box13	Cl_30uM	1.2	21.2
F8B_221101_Cl	52	57	Clonidine	5	9.61538	NaN	NaN	NaN	2	Box13	Cl_30uM	1	NaN
F10_221101_Cl	113	115	Clonidine	2	1.76991	4.26324	3.12766	147	2	Box13	Cl_30uM	0.4	29.4
F11L_221101_Cl	108	111	Clonidine	3	2.77778	8.81028	1.8125	58	1	Box13	Cl_30uM	0.6	11.6
F11R_221101_Cl	63	67	Clonidine	4	6.34921	NaN	NaN	58	1	Box13	Cl_30uM	0.8	NaN
F12_221101_Cl	86	95	Clonidine	9	10.4651	11.92	3.31818	73	2	Box13	Cl_30uM	1.8	14.6
F11_20221202	73	60	Chloro_adenosine	-13	-17.8082	33.5607	2.84211	54	2	Box_9	45um	-2.6087	10.8361	4.98333
F11_20230106	121	131	Chloroadenosine_Clonidine	10	8.26446	15.3138	3.98039	203	2	Box_7	45,30um	2.00669	40.7358	4.98333
F1_20220914_mel	113	93	Melatonin	-20	-17.6991	16.5536	3	6	3	Box_8	M_10uM	-4	1.2
F2L_20220914_mel	154	170	Melatonin	16	10.3896	20.7464	0	0	0	Box_8	M_10uM	3.2	0
F2R-upper_20220914_mel	88	100	Melatonin	12	13.6364	NaN	NaN	NaN	0	Box_8	M_10uM	2.4	NaN
F2R-lower_20220914_mel	81	78	Melatonin	-3	-3.7037	NaN	NaN	NaN	0	Box_8	M_10uM	-0.6	NaN
F3_20220914_mel	89	80	Melatonin	-9	-10.1124	7.48929	7.95652	183	4	Box_8	M_10uM	-1.8	36.6
F4-rostral_20220914_mel	110	117	DMSO	7	6.36364	NaN	NaN	NaN	0	Box_8	DMSO	1.4	NaN
F5_20220914_mel	107	118	DMSO	11	10.2804	289.439	0	0	0	Box_8	DMSO	2.2	0
F6_20220914_mel	94	155	DMSO	61	64.8936	204.168	0	0	0	Box_8	DMSO	12.2	0
F7L_20220914_mel	145	148	Melatonin	3	2.06897	31.5481	1.36364	15	1	Box_9	M_10uM	0.6	3
F8_20220914_mel	88	151	DMSO	63	71.5909	132.046	0	0	0	Box_9	DMSO	12.6	0
F1_20220923_m	165	159	Melatonin	-6	-3.63636	10.2897	4.13333	124	2.5	Box_8	M_30uM	-1.2	24.8
F10_20220923_m	90	102	DMSO	12	13.3333	135.479	1.5	18	1	Box_6	DMSO	2.4	3.6
F11_20220923_m	94	86	DMSO	-8	-8.51064	180.045	0	0	0	Box_6	DMSO	-1.6	0
F12_20220923_m	130	124	DMSO	-6	-4.61538	152.1	0	0	0	Box_6	DMSO	-1.2	0
F2L_20220923_m	119	145	Melatonin	26	21.8487	17.9034	2.75	88	2	Box_8	M_30uM	5.2	17.6
F2R_20220923_m	92	106	Melatonin	14	15.2174	17.9034	2.75	88	2	Box_8	M_30uM	2.8	17.6
F5_20220923_m	161	170	DMSO	9	5.59006	274.066	0	0	0	Box_8	DMSO	1.8	0
F6L_20220923_m	26	42	DMSO	16	61.5385	206.986	0	0	0	Box_8	DMSO	3.2	0
F7_20220923_m	133	142	Melatonin	9	6.76692	17.9207	2	58	1	Box_6	M_30uM	1.8	11.6
F9_20220923_m	120	105	Melatonin	-15	-12.5	15.3069	2.76923	72	2	Box_6	M_30uM	-3	14.4
F1_20221004_m	95	88	Melatonin	-7	-7.36842	6.92414	8.63636	190	5	Box_7	M_30uM	-1.4	38
F10_20221004_m	77	119	DMSO	42	54.5455	151.407	0	0	0	Box_6	DMSO	8.4	0
F11_20221004_m	62	83	DMSO	21	33.871	68.9138	2.41667	58	1	Box_6	DMSO	4.2	11.6
F12_20221004_m	89	100	DMSO	11	12.3596	148.048	2	4	2	Box_6	DMSO	2.2	0.8
F13_20221004_m	60	57	Melatonin	-3	-5	7.20345	2.66667	104	1	Box_7	M_30uM	-0.6	20.8
F5_20221004_m	83	86	DMSO	3	3.61446	112.11	1	3	1	Box_7	DMSO	0.6	0.6
F6_20221004_m	98	83	DMSO	-15	-15.3061	124.162	1.2	6	1	Box_7	DMSO	-3	1.2
F7_20221004_m	172	201	Melatonin	29	16.8605	22.3483	5.44444	49	6	Box_6	M_30uM	5.8	9.8
F8_20221004_m	123	155	Melatonin	32	26.0163	13.7793	2.63333	79	2	Box_6	M_30uM	6.4	15.8
F9_20221004_m	97	98	Melatonin	1	1.03093	7.90345	4.875	39	1	Box_6	M_30uM	0.2	7.8
F12_LB_20221202	91	110	Chloro_adenosine	19	20.8791	12.7643	3.39623	180	2	Box_9	45um	3.81271	36.1204	4.98333
F12_LTOP_20221202	90	99	Chloro_adenosine	9	10	NaN	NaN	NaN	2	Box_9	45um	1.80602	NaN	4.98333
F12R_20221202	87	92	Chloro_adenosine	5	5.74713	NaN	NaN	NaN	2	Box_9	45um	1.00334	NaN	4.98333
F13_20221202	64	100	Chloro_adenosine	36	56.25	26.1424	1.68627	86	1	Box_6	45um	7.32203	17.4915	4.91667
F14_20221202	114	128	Chloro_adenosine	14	12.2807	15.3545	2.64912	151	2	Box_6	45um	2.84746	30.7119	4.91667
F15_20221202	68	79	Chloro_adenosine	11	16.1765	16.7424	1.81132	96	1	Box_6	45um	2.23729	19.5254	4.91667
F16_20221202	98	111	Chloro_adenosine	13	13.2653	57.4515	2.44444	88	2	Box_6	45um	2.64407	17.8983	4.91667
F17_20221202	30	30	Chloro_adenosine	0	0	23.1576	2.94286	103	2	Box_6	45um	0	20.9492	4.91667
F18_20221202	115	122	Chloro_adenosine	7	6.08696	84.6212	1.76923	23	1	Box_6	45um	1.42373	4.67797	4.91667
F2_20221202	71	75	Chloro_adenosine	4	5.6338	74.6286	1.61111	58	1	Box_8	45um	0.802676	11.6388	4.98333
F3_20221202	98	96	Chloro_adenosine	-2	-2.04082	104.718	1.75	21	1	Box_8	45um	-0.401338	4.21405	4.98333
F5_20221202	183	171	Chloro_adenosine	-12	-6.55738	6.325	2.23944	159	2	Box_8	45um	-2.40803	31.9064	4.98333
F6_20221202	109	114	Chloro_adenosine	5	4.58716	26.5679	2.46809	116	2	Box_8	45um	1.00334	23.2776	4.98333
F7_20221202	73	76	Chloro_adenosine	3	4.10959	18.375	2.65714	93	2	Box_9	45um	0.602007	18.6622	4.98333
F8_20221202	131	123	Chloro_adenosine	-8	-6.10687	15.6036	3.95	158	1.5	Box_9	45um	-1.60535	31.7057	4.98333
F9_20221202	60	73	Chloro_adenosine	13	21.6667	24.2393	1.23333	37	1	Box_9	45um	2.6087	7.42475	4.98333
F2_20221220	69	61	Chloro2adenosine_melatonin	-8	-11.5942	22.4472	3.71053	141	2	Box_6	45,30um	-1.6	28.2	5
F4_20221220	48	52	Chloro2adenosine_melatonin	4	8.33333	18.0278	9.94118	169	5	Box_6	45,30um	0.8	33.8	5
F5R_20221220	33	33	Chloro2adenosine_melatonin	0	0	6.97778	32	256	12	Box_6	45,30um	0	51.2	5
F6_20221220	51	51	Chloro2adenosine_melatonin	0	0	17.6722	3.53333	159	2	Box_6	45,30um	0	31.8	5
F7_20221220	64	60	Chloro2adenosine_melatonin	-4	-6.25	30.4083	2.36111	85	2	Box_7	45,30um	-0.8	17	5
F8_20221220	124	140	Chloro2adenosine_melatonin	16	12.9032	16.1833	3.625	145	2	Box_7	45,30um	3.2	29	5
F9_20221220	106	103	Chloro2adenosine_melatonin	-3	-2.83019	4.39722	10.875	260	10	Box_7	45,30um	-0.6	52	5
F10LV_20221220	72	76	Chloro2adenosine_melatonin	4	5.55556	8.21389	4.8913	224	4	Box_7	45,30um	0.8	44.8	5
F10LD_20221220	80	88	Chloro2adenosine_melatonin	8	10	NaN	NaN	NaN	4	Box_7	45,30um	1.6	NaN	5
F6L_20230106	154	131	Chloro_adenosine	-23	-14.9351	56.4448	2.375	38	1	Box_6	45um	-4.61538	7.62542	4.98333
F6R_20230106	83	95	Chloro_adenosine	12	14.4578	NaN	NaN	NaN	1	Box_6	45um	2.40803	NaN	4.98333
F7L_20230106	168	111	Chloro_adenosine	-57	-33.9286	62.0379	1.33333	24	1	Box_7	45um	-11.4381	4.81605	4.98333
F7R_20230106	52	57	Chloro_adenosine	5	9.61538	NaN	NaN	NaN	1	Box_7	45um	1.00334	NaN	4.98333
F8_20230106	55	43	Chloro_adenosine	-12	-21.8182	61.9069	2.26316	43	2	Box_7	45um	-2.40803	8.62876	4.98333
F10L_20230106	101	117	Chloro_adenosine	16	15.8416	54.6793	1.66667	45	1	Box_7	45um	3.2107	9.0301	4.98333
F10R_20230106	37	59	Chloro_adenosine	22	59.4595	NaN	NaN	NaN	1	Box_7	45um	4.41472	NaN	4.98333
F12_20230106	141	130	Chloroadenosine_Clonidine	-11	-7.80142	9.42759	5.30952	223	4	Box_7	45,30um	-2.20736	44.7492	4.98333
F13_20230106	149	131	Chloroadenosine_Clonidine	-18	-12.0805	24.8259	1.44776	97	1	Box_8	45,30um	-3.6	19.4	5
F16_20230106	60	60	Chloroadenosine_Clonidine	0	0	9.7	4.28571	90	2	Box_8	45,30um	0	18	5
F17_20230106	67	65	Chloroadenosine_Clonidine	-2	-2.98507	23.0333	6.09091	67	3	Box_8	45,30um	-0.4	13.4	5
F18_20230106	89	78	Chloroadenosine_Clonidine	-11	-12.3596	13.5407	5.21429	73	3	Box_8	45,30um	-2.2	14.6	5
F1_20230208	63	70	Chloroadenosine_Clonidine	7	11.1111	9.70294	1.79592	88	1	Box_6	45,30um	1.42857	17.9592	4.9
F2_20230208	57	57	Chloroadenosine_Clonidine	0	0	17.0794	2.5	125	2	Box_6	45,30um	0	25.5102	4.9
F9_20230208	64	49	Chloro_adenosine	-15	-23.4375	41.6882	1.80435	83	1	Box_7	45um	-3.06122	16.9388	4.9
F12_20230208	33	30	Chloroadenosine_Clonidine	-3	-9.09091	12.5794	2.64706	90	2	Box_7	45,30um	-0.612245	18.3673	4.9
F15_20230208	89	76	Chloroadenosine_Clonidine	-13	-14.6067	4.58571	14.4375	231	5	Box_8	45,30um	-2.65306	47.1429	4.9
