# Supplementary material for: Sleep pressure modulates single-neuron synapse number in zebrafish
Source: Nature. 2024 May 1;629(8012):639–45. doi: 10.1038/s41586-024-07367-3 (PMC11096099; doi:10.1038/s41586-024-07367-3)
Supplement: Supplementary file 6 — Source Data Figs. 1–4 and Source Data Extended Data Figs. 1, 2 and 4–10 [file 41586_2024_7367_MOESM6_ESM.zip › CODE_FINAL/MAX_20190125_PK2mnx_MGUK_2dpf_1.5h_acetone.xlsx]

## Sheet: Sheet1
distance	GFP	MGUK			mingfp	maxgfp	mingMGUK	maxMGUK
0	24	36.75			0	255	0	242
0.12622	13.444	38.3611
0.25244	16.889	35.9444
0.37867	16.667	35.4167
0.50489	23.889	36.4722
0.63111	24	41.0556
0.75733	43	49.6667
0.88356	63.528	63.25
1.00978	94.667	63.8333
1.136	112	63.75
1.26222	87.222	68.6667
1.38844	115.778	68.1111
1.51467	86.667	72.8333
1.64089	87.444	67.0833
1.76711	67.833	65.5556
1.89333	58.417	60.0833
2.01956	44.806	53.5278
2.14578	19.444	49.8889
2.272	18	45.5

## Sheet: Sheet2
distance	GFP	MGUK
0	21	38.5
0.12622	18.5882	40.0588
0.25244	20.4706	47.2647
0.37867	28.7059	43.4706
0.50489	41.5735	49.4412
0.63111	59.5294	50
0.75733	67.2647	51.2647
0.88356	106.177	55.4706
1.00978	107.073	59.5147
1.136	95.8235	60.2353
1.26222	110.235	71.3676
1.38844	91.8235	80.4118
1.51467	83.9118	78.25
1.64089	68.2353	76
1.76711	52.0588	64.1765
1.89333	35.2941	54.6471
2.01956	25.1176	50.4706
2.14578	20	44

## Sheet: Sheet3
distance	GFP	MGUK
0	32	37
0.12622	24.561	37.5035
0.25244	39.308	43.8443
0.37867	35.737	54.3547
0.50489	52.176	68.1903
0.63111	96.766	82.1401
0.75733	129.097	100.955
0.88356	131.45	112.029
1.00978	140.502	97.8858
1.136	133.221	80.6765
1.26222	111.685	71.8547
1.38844	96.597	78.1159
1.51467	105.152	68.346
1.64089	56.131	53.3789
1.76711	51.547	48.1073
1.89333	43.554	43.0363
2.01956	29.481	45.4948
2.14578	24	47

## Sheet: Sheet4
distance	GFP	MGUK
0	56	47
0.12622	39.84	46.8369
0.25244	46.828	47.832
0.37867	59.937	48.9609
0.50489	91.75	47.1094
0.63111	92.147	52.7637
0.75733	104.797	71.8242
0.88356	131.971	84.6348
1.00978	142.125	97.1875
1.136	136.208	89.1846
1.26222	126.891	91.9805
1.38844	109.289	82.4619
1.51467	128.25	73.3594
1.64089	104.316	68.8154
1.76711	60.262	78.0234
1.89333	37.784	50.7246
2.01956	30	46.25

## Sheet: Sheet5
distance	GFP	MGUK
0	24	44
0.12622	18.104	36.7643
0.25244	18.021	32.2917
0.37867	13.938	33.7188
0.50489	17.167	36.4375
0.63111	17.474	38.9492
0.75733	30.062	43.0469
0.88356	36.479	42.8607
1.00978	38.667	40.25
1.136	46.02	43.1992
1.26222	57.745	49.1875
1.38844	61.322	51.1094
1.51467	95.062	57.1875
1.64089	116.818	63.8516
1.76711	130.062	65.6927
1.89333	154.902	72.543
2.01956	167.667	87.3333
2.14578	98.724	95.5391
2.272	109.688	78.4375
2.39822	103.953	69.5781
2.52444	89.333	61.5833
2.65067	60.73	54.6289
2.77689	53.375	53.0052
2.90311	41.661	50.2122
3.02933	34	46.75

## Sheet: Sheet6
distance	GFP	MGUK
0	24	40.25
0.12622	36.1224	40.2194
0.25244	39.3469	42.7041
0.37867	47.5306	50.5765
0.50489	74.6633	55.5357
0.63111	85.2296	65.6531
0.75733	81.2653	68.8265
0.88356	81	67.75
1.00978	92.602	65.7347
1.136	62.6786	60.4847
1.26222	44.6735	52.8878
1.38844	24.8571	48
1.51467	18.9796	44.7908
1.64089	16.5102	37.2449
1.76711	26	43.5

## Sheet: Sheet7
distance	GFP	MGUK
0	22	48
0.12622	21.905	43.4263
0.25244	29.429	46.3844
0.37867	40.653	45.9388
0.50489	51.95	47.7381
0.63111	68.311	53.2109
0.75733	93.153	59.5
0.88356	116.778	66.2222
1.00978	134.879	77.873
1.136	174.633	93.9592
1.26222	178.153	89.6134
1.38844	125.49	87.3492
1.51467	100.755	75.5102
1.64089	75.522	74.3991
1.76711	51.222	68.9444
1.89333	48.49	56.2245
2.01956	37.143	53.4649
2.14578	30.331	54.9206
2.272	29.102	46.4796
2.39822	20.862	35.8231
2.52444	23.433	32.4036
2.65067	24	43

## Sheet: Sheet8
distance	GFP	MGUK
0	20	51
0.12622	18.8	65.6
0.25244	12.4	62.2
0.37867	27.6	54.5
0.50489	25.2	58.7
0.63111	38	66.5
0.75733	63.9	76.7
0.88356	91.4	97.3
1.00978	174.8	99.3
1.136	146.5	90.7
1.26222	111	85.5
1.38844	69.9	58.6
1.51467	89.8	61.3
1.64089	51.2	51.6
1.76711	31.2	49.8
1.89333	28	44
2.01956	18.4	44.2
2.14578	20.4	39.6
2.272	23.2	42.7
2.39822	16	42
2.52444	18	41.5

## Sheet: Sheet9
distance	GFP	MGUK
0	24	47
0.12622	14.166	50.0118
0.25244	19.089	60.3817
0.37867	23.941	62.855
0.50489	44.568	63.9112
0.63111	64.098	62.9201
0.75733	80.447	71.5296
0.88356	112.198	87.8994
1.00978	118.172	107.95
1.136	91.627	99.4911
1.26222	75.538	107.334
1.38844	60.077	72.5503
1.51467	35.858	56.9645
1.64089	26	49

## Sheet: Sheet10
distance	GFP	MGUK
0	22	47.5
0.12622	19.875	42.2188
0.25244	27	37.875
0.37867	34.234	45.9219
0.50489	58.875	53.625
0.63111	86.062	64.7969
0.75733	139	82.375
0.88356	156.359	79.0938
1.00978	166.75	96
1.136	176.391	100.891
1.26222	178.125	104.75
1.38844	132.844	101.344
1.51467	91.875	89.375
1.64089	51.797	68.1562
1.76711	34	52.5
1.89333	26.125	48.25
2.01956	18	40.5

[truncated: 45 more sheets: Sheet11, Sheet12, Sheet13, Sheet14, Sheet15, Sheet16, Sheet17, Sheet18, Sheet19, Sheet20, Sheet21, Sheet22, Sheet23, Sheet24, Sheet25, Sheet26, Sheet27, Sheet28, Sheet29, Sheet30 …]
